# Supplementary material for: Estimating intraspecific genetic diversity from community DNA metabarcoding data
Source: PeerJ. 2018 Apr 9;6:e4644. doi: 10.7717/peerj.4644 (PMC5896493; doi:10.7717/peerj.4644)
Supplement: Supplemental Information 7 [file peerj-06-4644-s007.xls]

## Sheet: Info
	Supplementary table 1
	Haplotypes extracted from the 18 Finland samples ampliefied with 4 BF/BR primer combinations. OTUs below 0.1% abundance with in at least one sample are discarded. Haplotypes below 0.01% abundance over the complete dataset are discarded as well. Additionally, withing each OTU of each sample haplotypes below 5% abundance are discarded for data analysis (but included in this raw data displayed here)…
	JAMP v0.28 command:
	Denoise(files, unoise_alpha=5, minhaplosize=0.01, minrelsize=0.001, OTUmin=0.1)

## Sheet: haplo_BF1+BR1
sort	haplotype	OTU	K01_56_BR11_BF12_10	K03_58_BR10_BF14_10	K04_59_BR12_BF13_10	K05_60_BR11_BF13_10	Sa01_31_BR14_BF12_10	Sa03_33_BR13_BF12_10	Sa04_34_BR12_BF10_10	Sa05_35_BR13_BF13_10	Sa06_36_BR13_BF10_10	Sa07_37_BR10_BF12_10	T01_41_BR11_BF11_10	T06_46_BR11_BF10_10	T07_47_BR14_BF10_10	T08_48_BR10_BF11_10	T11_51_BR14_BF13_10	T13_53_BR12_BF12_10	T14_54_BR10_BF10_10	T15_55_BR12_BF11_10	K01_26_BF10_BR13_10	K03_28_BF11_BR10_10	K04_29_BF11_BR13_10	K05_30_BF12_BR11_10	Sa01_1_BF10_BR12_10	Sa03_3_BF13_BR10_10	Sa04_4_BF13_BR13_10	Sa05_5_BF11_BR11_10	Sa06_6_BF12_BR10_10	Sa07_7_BF10_BR11_10	T01_11_BF14_BR11_10	T06_16_BF11_BR12_10	T07_17_BF14_BR10_10	T08_18_BF10_BR10_10	T11_21_BF12_BR13_10	T13_23_BF13_BR11_10	T14_24_BF11_BR14_10	T15_25_BF12_BR14_10	sequences	OTU	Phylum	Class	Order	Family	Genus	Species	Similarity	Status
1	haplo_1	OTU_1	5337	868	2057	4887	41792	59015	0	56310	86439	5236	0	0	178	0	5781	13278	186	5186	4527	929	2719	8660	42955	77226	0	108783	138788	7165	118	160	255	160	7267	18638	358	8265	TCCCCTATCTTCTAATCTATCTCATGCAGGTAGTTCTGTCGACTTAACAATTTTCTCTCTACATATAGCAGGAATTTCCTCAATCTTAGGGGCCATTAATTTTATCTCAACTATTATAAATATAAAATTTAAAAATTTAAATTATGAAATAATCCCTCTTTTCGTTTGATCAATTTTAATTACAGCAGTTTTATTATTATTATCTCTACCAGTTCTT	OTU_1	Arthropoda	Insecta	Trichoptera	Hydropsychidae	Hydropsyche	siltalai	100	Published
2	haplo_316	OTU_1	0	0	0	0	0	0	0	0	0	0	0	0	0	0	0	0	0	0	0	0	0	65	149	109	0	447	810	0	0	0	0	0	0	107	0	0	TCCCCTATCTTCTAATCTATCTCATGCAGGTAGTTCTGTCGACTTAACAATTTTCTCTCTACATATAGCAGGAATTTCCTCAATCTTAGGGGCCATTAATTTTATCTCAACTATTATAAATATAAAATTTAAAAATTTAAATTATGAAATAATCCCTCTTTTCGTTTGATCAATTTTAATTACAGCAGTTTTATTATTATTATCTCTACCAGTTCAA	OTU_1
4	haplo_2	OTU_2	64	14153	0	51680	0	43812	0	41592	33150	75753	0	4848	24242	7727	4585	0	9688	3675	0	21045	0	43728	79	40696	0	31153	22985	78435	63	6273	7214	11265	1599	0	24983	3198	CCCACTGTCAGCTAATATTGCCCACAGAGGATCTTCTGTAGATCTGGCAATTTTTAGTCTCCATTTAGCCGGAATTTCCTCGATTCTTGGAGCAGTTAATTTCATTACAACTGTTATTAATATACGATCTCCAGGAATAACTTTTGACCGAATACCTTTATTTGTTTGATCAGTTGCTATTACTGCCCTCCTACTTCTCCTATCCCTCCCGGTTCTA	OTU_2	Arthropoda	Insecta	Coleoptera	Elmidae	Limnius	volckmari	100	Private
5	haplo_81	OTU_2	0	0	0	0	0	0	0	0	0	0	0	0	0	0	0	0	0	0	0	1746	0	3405	0	1993	0	1845	1593	5255	0	404	406	936	45	0	993	146	CCCACTGTCAGCTAATATTGCCCACAGAGGATCTTCTGTAGATCTGGCAATTTTTAGTCTCCATTTAGCCGGAATTTCCTCGATTCTTGGAGCAGTTAATTTCATTACAACTGTTATTAATATACGATCTCCAGGAATAACTTTTGACCGAATACCTTTATTTGTTTGATCAGTTGCTATTACTGCCCTCCTACTTCTCCTATCCCTCCCGGTTCAA	OTU_2
6	haplo_100	OTU_2	0	387	0	637	0	391	0	512	331	925	0	108	221	141	47	0	120	4081	0	252	0	523	0	270	0	231	202	654	0	0	83	106	0	0	209	3351	TCCACTGTCAGCTAATATTGCCCACAGAGGATCTTCTGTAGATCTGGCAATTTTTAGTCTCCATTTAGCCGGAATTTCCTCGATTCTTGGAGCAGTTAATTTCATTACAACTGTTATTAATATACGATCTCCAGGAATAACTTTTGACCGAATACCTTTATTTGTTTGATCAGTTGCTATTACTGCCCTCCTACTTCTCCTATCCCTCCCGGTTCTA	OTU_2
7	haplo_206	OTU_2	0	378	0	324	0	642	0	485	108	357	0	0	118	0	0	0	82	0	0	155	0	207	0	454	0	272	121	312	0	0	47	43	0	0	109	0	CCCACTGTCAGCTAATATTGCCCACAGAGGATCTTCTGTAGATCTAGCAATTTTTAGTCTCCATTTAGCCGGAATTTCCTCGATTCTTGGAGCAGTTAATTTCATTACAACTGTTATTAATATACGATCTCCAGGAATAACTTTTGACCGAATACCTTTATTTGTTTGATCAGTTGCTATTACTGCCCTCCTACTTCTCTTATCCCTCCCTGTTCTA	OTU_2
8	haplo_1577	OTU_2	0	0	0	0	0	125	0	0	0	90	0	0	0	0	0	0	0	0	0	0	0	0	0	88	0	0	0	95	0	0	0	0	0	0	0	0	CCCACTGTCAGCTAATATTGCCCACAGAGGATCTTCTGTAGATCTAGCAATTTTTAGTCTCCATTTAGCCGGAATTTCCTCGATTCTTGGAGCAGTTAATTTCATTACAACTGTTATTAATATACGATCTCCAGGAATAACTTTTGACCGGATACCTTTATTTGTTTGATCAGTTGCTATTACTGCCCTCCTACTTCTCCTATCCCTCCCTGTTCTA	OTU_2
9	haplo_3283	OTU_2	0	0	0	0	0	0	0	0	0	0	0	0	0	40	0	0	0	0	0	0	0	0	0	0	0	0	0	0	0	51	0	70	0	0	0	0	CCCACTGTCAGCTAATATTGCCCACAGAGGATCTTCTGTAGATCTAGCAATTTTTAGTCCCCATTTAGCCGGAATTTCCTCGATTCTTGGAGCAGTTAATTTCATTACAACTGTTATTAATATACGATCTCCAGGAATAACTTTTGACCGAATACCTTTATTTGTTTGATCAGTTGCTATTACTGCCCTCCTACTTCTCTTATCCCTCCCTGTTCTA	OTU_2
12	haplo_3	OTU_3	0	138	88972	0	8477	0	0	44	11299	8559	0	0	6110	12025	7719	51417	434	27006	325	0	47789	0	7188	57	0	0	13073	7900	0	0	4835	27119	6853	53855	894	45526	TCCCCTATCATCAAACTTATCTCACGCAGGGAGATCAGTAGACTTAACTATTTTTTCCCTACATATAGCTGGAATTTCATCCATTTTAGGAGCTATTAATTTTATTTCAACTATTATAAATATAAAATTTAAAAATCTAAATTATGAAATAATCCCCCTTTTCGTTTGATCTATTTTAATCACAGCTGTCCTTTTACTTCTTTCTCTTCCAGTTTTA	OTU_3	Arthropoda	Insecta	Trichoptera	Hydropsychidae	Hydropsyche	pellucidula	100	Published
13	haplo_8	OTU_3	52	1920	161	5199	20932	13524	0	27031	6713	41371	0	21621	0	346	0	28842	117	0	0	1846	114	4293	18086	27491	0	44339	7801	38417	64	12418	0	564	0	30273	0	60	TCCCCTATCATCAAACTTATCTCACGCAGGGAGATCAGTAGACTTAACTATTTTTTCCCTACATATAGCTGGGATTTCATCCATTTTAGGAGCTATTAATTTTATTTCAACTATTATAAATATAAAATTTAAAAATCTAAATTATGAAATAATCCCCCTTTTCGTTTGATCTATTTTAATCACAGCTGTCCTTTTACTTCTTTCTCTTCCAGTTTTA	OTU_3
14	haplo_4	OTU_4	0	264	0	0	0	0	0	0	21167	0	2904	109519	0	0	67463	2262	1583	0	0	0	52	0	824	0	0	0	23401	0	5524	136994	0	0	39791	1106	2436	0	TCCTTTAGCTGCGAACATTGCCCATGGGGGTTCTTCAGTAGACTTTGCTATTTTTTCTTTGCATTTGGCCGGGGTTTCATCAATTTTAGGGGCAGTGAATTTTATTACAACTGTTGTTAATATGCGCAGCCCAGGCATAACGTTAGACCGCATGCCTTTATTTGTCTGGTCGGTTGTAATCACTGCTATTTTGTTGCTTCTATCGCTACCTGTTTTA	OTU_4	Arthropoda	Insecta	Ephemeroptera	Baetidae	Baetis	vernus	100	Published
15	haplo_93	OTU_4	0	0	0	0	0	0	0	0	0	0	0	0	0	0	0	0	4665	0	0	0	0	0	0	0	0	0	0	0	0	0	0	0	0	0	9926	0	CCCTTTAGCTGCGAACATTGCCCATGGGGGTTCTTCAGTAGATTTTGCTATTTTTTCTTTGCACTTGGCCGGGGTTTCATCAATTTTAGGGGCAGTGAATTTTATTACAACTGTTGTTAATATGCGCAGCCCAGGTATAACGTTAGACCGCATGCCTTTATTTGTCTGGTCGGTTGTAATCACTGCTATTTTGTTGCTTCTATCGCTACCTGTTTTA	OTU_4
16	haplo_944	OTU_4	0	0	0	0	0	0	0	0	0	0	0	0	0	0	0	0	196	0	0	0	0	0	0	0	0	0	0	0	0	0	0	0	0	0	545	0	CCCTTTAGCTGCGAACATTGCCCATGGGGGTTCTTCAGTAGATTTTGCTATTTTTTCTTTGCACTTGGCCGGGGTTTCATCAATTTTAGGGGCAGTGAATTTTATTACAACTGTTGTTAATATGCGCAGCCCAGGTATAACGTTAGACCGCATGCCTTTATTTGTCTGGTCGGTTGTAATAACTGCTATTTTGTTGCTTCTATCGCTACCTGTTTTA	OTU_4
19	haplo_5	OTU_5	0	0	0	0	0	0	0	0	0	0	0	11227	0	45174	0	0	167328	0	0	0	0	0	65	0	0	0	0	0	0	9050	0	28461	0	0	150503	0	TCCCCTATCTGCTGGAATTGCTCATGCCGGCTCTTCAGTTGACATAGCAATTTTCTCGTTGCATCTAGCAGGGGTTTCATCAATTCTAGGAGCTGTAAATTTTATTACAACTGTGATTAATATGCGATCAGCAGGAATAACGCTTGACCGTATACCGTTATTTGTTTGAGCCGTTGTAATTACTGCATTATTACTACTTCTTTCTCTCCCAGTATTA	OTU_5	Arthropoda	Insecta	Plecoptera	Nemouridae	Protonemura	meyeri	100	Early-Release
20	haplo_34	OTU_5	0	0	0	0	0	0	0	0	0	0	0	1773	0	6494	0	0	26361	0	0	0	0	0	0	0	0	0	0	0	0	1367	0	4407	0	0	23946	0	TCCCCTATCTGCTGGAATTGCTCATGCCGGCTCTTCAGTTGACATAGCAATTTTCTCGTTGCATCTAGCAGGGGTTTCATCAATTTTAGGAGCTGTAAATTTTATTACAACTGTGATTAATATGCGATCAGCAGGAATAACGCTTGACCGTATACCGTTATTTGTTTGAGCCGTTGTAATTACTGCATTATTACTACTTCTTTCTCTCCCAGTATTA	OTU_5
26	haplo_6	OTU_6	31209	58	0	0	0	16141	120016	0	3380	221	334	0	0	0	0	35024	0	169	22008	72	0	0	0	29607	100218	0	6649	0	510	0	0	0	0	37904	0	267	TCCTCTATCTTCAAATTTATCGCACGCCGGAAGATCAGTAGATTTAACAATTTTTTCCTTACATATAGCAGGAATTTCATCTATTTTAGGAGCAATCAATTTTATTTCTACAATCATAAATATAAAATTTAAAAATCTTAATTACGAAATAATTCCTTTATTCGTTTGATCAATTCTAATTACAGCAATTCTTCTTTTATTATCCCTACCAGTATTA	OTU_6	Arthropoda	Insecta	Trichoptera	Hydropsychidae	Hydropsyche	NA	95.79	Published
27	haplo_96	OTU_6	0	0	0	0	0	0	70	0	0	0	0	0	0	0	0	6884	0	0	0	0	0	0	0	0	52	0	0	0	0	0	0	0	0	7132	0	0	TCCTCTATCTTCAAATTTATCGCACGCCGGAAGATCAGTAGATTTAACAATTTTTTCCTTACATATAGCAGGAATTTCATCTATTTTAGGAGCAATCAATTTTATTTCTACAATCATAAATATAAAATTTAAAAATCTTAATTACGAAATAATTCCTTTATTCGTTTGATCAATTCTAATTACAGCAATTCTTCTTTTATTATCCTTACCAGTATTA	OTU_6
28	haplo_7	OTU_7	0	0	0	541	0	0	0	876	1809	0	5594	21741	10948	66036	12831	63	9946	35088	0	0	43	480	107	0	0	744	1412	0	12179	16064	50856	61489	31790	92	4638	30412	TCCCCTATCGGCAGGAATTGCTCATGCAGGATCTTCTGTTGATTTAGCTATTTTTTCTTTACACTTAGCTGGAGTTTCTTCAATTTTGGGGGCTGTAAATTTTATTACAACAGTGATTAATATACGTTCTAGAGGAATAACTTTAGACCGAATACCATTATTTGTTTGAGCAGTAGTAATTACAGCACTTCTCTTACTTTTATCACTACCAGTTTTA	OTU_7	Arthropoda	Insecta	Plecoptera	Taeniopterygidae	Taeniopteryx	nebulosa	100	Published
29	haplo_20	OTU_7	0	88	0	0	1085	0	0	300	6591	0	21945	948	837	399	0	3590	3699	634	0	0	0	0	2563	0	0	322	5066	0	48159	756	4550	164	76	3025	1964	518	TCCCCTATCGGCAGGAATTGCTCATGCAGGATCTTCTGTTGATTTAGCTATTTTTTCTTTACACTTAGCTGGAGTTTCTTCAATTTTGGGGGCTGTAAATTTTATTACAACAGTGATTAATATACGTTCTAGAGGAATAACTTTAGATCGAATACCATTATTTGTTTGAGCAGTAGTAATTACAGCACTTCTCTTACTTTTATCACTACCAGTTTTA	OTU_7
30	haplo_193	OTU_7	0	0	0	0	0	0	0	68	48	0	757	98	0	298	75	104	98	222	0	0	0	0	0	0	0	77	0	0	1873	154	204	236	220	46	51	173	TCCCCTATCGGCAGGAATTGCTCATGCAGGATCTTCTGTTGATTTAGCTATTTTTTCTTTACATTTAGCTGGAGTTTCTTCAATTTTGGAGGCTGTAAATTTTATTACAACAGTGATTAATATACGTTCTAGAGGAATAACTTTAGACCGAATGCCATTATTTGTTTGAGCAGTAGTAATTACAGCTCTTCTCTTACTTTTATCACTACCAGTTTTA	OTU_7
31	haplo_301	OTU_7	0	0	0	0	0	0	0	929	0	0	0	0	0	0	0	0	0	0	0	0	0	0	0	0	0	1029	0	0	0	0	0	0	0	0	0	0	TCCCCTATCGGCAGGAATTGCTCATGCAGGATCTTCTGTTGATTTAGCTATTTTTTCTTTACACTTAGCTGGAGTTTCTTCAATTTTGGGGGCTGTAAATTTTATTACAACAGTGATTAATATACGTTCTAGAGGAATAACTTTAGATCGAATACCATTATTTGTTTGAGCAGTAGTAATTACAGCACTTCTTTTACTTTTATCACTACCAGTTTTA	OTU_7
32	haplo_970	OTU_7	0	0	0	0	0	0	0	0	0	0	0	51	42	112	0	0	0	0	0	0	0	0	0	0	0	0	0	0	83	46	131	139	0	0	0	0	TCCCCTATCGGCAGGAATTGCTCATGCAGGATCTTCTGTTGATTTAGCTATTTTTTCTTTACATTTAGCTGGAGTTTCTTCAATTTTGGGGGCTGTAAATTTTATTACAACAGTGATTAATATACGTTCTAGAGGAATAACTTTAGACCGAATACCATTATTTGTTTGAGCAGTAGTAATTACAGCTCTTCTCTTACTTTTATCACTACCAGTTTTA	OTU_7
33	haplo_1177	OTU_7	0	0	0	0	0	0	0	0	0	0	0	0	0	405	0	0	0	0	0	0	0	0	0	0	0	0	0	0	0	0	56	161	0	0	0	0	TCCCCTATCGGCAGGAATTGCTCATGCAGGATCTTCTGTTGATTTAGCTATTTTTTCTTTACATTTAGCTGGAGTTTCTTCAATTTTGGGGGCTGTAAATTTTATTACAACAGTGATTAATATACGTTCTAGAGGAATAACTTTAGACCGAATGCCATTATTTGTTTGAGCAGTAGTAATTACAGCTCTTCTCTTACTTTTATCACTACCAGTTTTA	OTU_7
34	haplo_3904	OTU_7	0	0	0	0	0	0	0	0	0	0	0	0	0	0	0	0	0	0	0	0	0	0	0	0	0	0	0	0	0	0	63	0	0	0	0	0	TCCCCTATCGGCAGGAATTGCTCATGCAGGATCTTCTGTTGATTTAGCTATTTTTTCTTTACATTTAGCTGGAGTTTCTTCAATTTTGGGGGCTGTAAATTTTATTACAACAGTGATTAATATACGTTCTAGAGGAATAACTTTAGACCGAATACCATTATTTGTTTGAGCAGTAGTAATTACAGCTCTTTTCTTACTTTTATCACTACCAGTTTTA	OTU_7
40	haplo_9	OTU_8	0	7219	0	17198	0	3558	77842	0	0	0	585	198	6474	485	6755	6809	6824	403	0	6866	0	12744	0	2102	93979	0	0	0	485	154	4823	778	10102	5492	10672	978	TCCGCTAGCTGCAAGCATTGCACACAGTGGTCCTTCTGTAGATTTAGGAATTTTTTCTTTACACTTAGCTGGGGCTAGTTCTATTTTAGGCTCTGTTAATTTTATCTCAACAGTTATTAATATGCGCGCAGAAGGCATAAGATTTGATAAGGTTCCTTTGTTTGTGTGGTCAGTATTTTTAACTACTATTTTACTTCTACTTTCTCTACCTGTGTTA	OTU_8	Arthropoda	Malacostraca	Isopoda	Asellidae	Asellus	aquaticus	100	Published
41	haplo_32	OTU_8	0	36402	0	0	0	0	74	0	0	0	0	0	0	0	0	0	0	0	0	35078	0	0	0	0	80	0	0	0	0	0	0	225	0	0	0	0	TCCGCTAGCTGCAAGCATTGCACACAGTGGTCCTTCTGTAGATTTAGGAATTTTTTCTTTACACTTAGCTGGGGCTAGTTCTATTTTAGGCTCTGTTAATTTTATCTCAACAGTTATTAACATGCGCGCAGAAGGCATAAGATTTGATAAGGTTCCTTTGTTTGTGTGGTCAGTATTTTTAACTACTATTTTACTTCTACTTTCTCTACCTGTGTTA	OTU_8
42	haplo_48	OTU_8	0	19122	0	0	0	0	0	0	0	0	0	0	0	0	0	0	0	0	0	17439	0	0	0	0	0	0	0	0	0	0	0	94	0	0	0	0	TCCGCTAGCTGCAAGCATTGCACACAGTGGTCCTTCTGTAGATTTAGGAATTTTTTCTTTACACTTAGCTGGGGCTAGTTCTATTTTAGGCTCTGTTAATTTTATCTCAACAGTTATTAATATGCGCGCAGAAGGCATAAGATTTGATAAGGTTCCATTGTTTGTGTGGTCAGTATTTTTAACTACTATTTTACTTCTACTTTCTCTACCTGTGTTA	OTU_8
43	haplo_55	OTU_8	0	0	0	0	0	1090	12388	0	0	0	0	0	188	0	0	0	0	0	0	0	0	0	0	631	15228	0	0	0	0	0	99	0	0	0	0	0	TCCGCTAGCTGCAAGCATTGCACACAGTGGTCCTTCTGTAGATTTAGGAATTTTTTCTTTACACTTAGCTGGGGCTAGTTCTATTTTAGGCTCTGTTAATTTTATCTCAACAATTATTAATATGCGCGCAGAAGGCATAAGATTTGATAAGGTTCCTTTGTTTGTGTGGTCAGTATTTTTAACTACTATTTTACTTCTACTTTCTCTACCTGTGTTA	OTU_8
44	haplo_58	OTU_8	0	0	0	0	0	0	55	0	0	0	17010	0	0	112	0	0	0	0	0	0	0	0	0	0	88	0	0	0	10347	0	0	0	0	0	0	0	TCCGCTAGCTGCAAGCATTGCACACAGTGGTCCTTCTGTAGATTTAGGAATTTTTTCTTTACACTTAGCTGGGGCTAGTTCTATTTTAGGCTCTGTTAATTTTATCTCAACAGTTATTAATATGCGTGCAGAAGGCATAAGATTTGATAAGGTTCCTTTGTTTGTGTGGTCAGTATTTTTAACTACTATTTTACTTCTACTTTCTCTACCTGTGTTA	OTU_8
45	haplo_83	OTU_8	0	0	0	0	0	0	7936	0	0	0	0	0	0	0	0	0	0	0	0	0	0	0	0	0	9426	0	0	0	0	0	0	0	0	0	0	0	TCCGCTAGCTGCAAGCATTGCACACAGTGGTCCTTCTGTAGATTTAGGAATTTTTTCTTTACACTTAGCTGGGGCTAGTTCTATTTTAGGCTCTGTTAATTTTATCTCAACAGTTATTAATATGCGCGCAGAGGGCATAAGATTTGATAAGGTTCCTTTGTTTGTGTGGTCAGTATTTTTAACTACTATTTTACTTCTACTTTCTCTACCTGTGTTA	OTU_8
46	haplo_89	OTU_8	0	0	0	0	0	0	0	0	0	0	8483	0	0	72	0	295	0	0	0	0	0	0	0	0	0	0	0	0	6126	0	0	0	0	245	0	0	TCCGCTAGCTGCAAGCATTGCACACAGTGGTCCTTCTGTAGATTTAGGAATTTTTTCTTTACACTTAGCTGGGGCTAGTTCTATTTTAGGCTCTGTTAATTTTATCTCAACAGTTATTAATATGCGCGCAGAAGGCATAAGATTTGATAAGGTTCCTCTGTTTGTGTGGTCAGTATTTTTAACTACTATTTTACTTCTACTTTCTCTACCCGTGTTA	OTU_8
47	haplo_97	OTU_8	0	0	0	0	0	0	6135	0	0	0	0	0	0	0	0	0	0	0	0	0	0	0	0	0	7864	0	0	0	0	0	0	0	0	0	0	0	TCCGCTAGCTGCAAGCATTGCACACAGTGGTCCTTCTGTAGATTTAGGAATTTTTTCTTTACACTTAGCTGGGGCTAGTTCTATTTTAGGCTCTGTTAATTTTATCTCAACAGTTATTAATATGCGCGCAGAAGGCATAAGGTTTGATAAGGTTCCTTTGTTTGTGTGGTCAGTATTTTTAACTACTATTTTACTTCTACTTTCTCTACCTGTGTTA	OTU_8
48	haplo_108	OTU_8	0	1179	0	0	0	0	4716	0	0	0	0	0	0	0	0	0	0	0	0	888	0	0	0	0	5855	0	0	0	0	0	0	0	0	0	0	0	TCCGCTAGCTGCAAGCATTGCACACAGTGGTCCTTCTGTAGATTTAGGAATTTTTTCTTTACACTTAGCCGGGGCTAGTTCTATTTTAGGCTCTGTTAATTTTATCTCAACAGTTATTAATATGCGCGCAGAAGGCATAAGATTTGATAAGGTTCCTTTGTTTGTGTGGTCAGTATTTTTAACTACTATTTTACTTCTACTTTCTCTACCTGTGTTA	OTU_8
49	haplo_110	OTU_8	0	0	0	0	0	0	3404	0	0	0	0	0	2035	0	0	0	381	165	0	0	0	0	0	0	3897	0	0	0	0	0	1495	0	0	0	585	527	TCCGCTAGCTGCAAGCATTGCACACAGTGGTCCTTCTGTAGATTTAGGAATTTTTTCTTTACACTTAGCTGGGGCTAGTTCTATTTTAGGCTCTGTTAATTTTATCTCAACAGTTATTAATATGCGCGCAGAAGGCATAAGATTTGATAAGGTTCCTTTGTTTGTGTGGTCAGTATTTTTAACTACTATTTTACTTCTACTTTCTCTGCCTGTGTTA	OTU_8
50	haplo_143	OTU_8	0	0	0	0	0	0	147	0	0	0	0	0	0	0	2858	118	0	0	0	0	0	45	0	0	173	0	0	0	0	0	0	0	4763	143	0	0	TCCGCTAGCTGCAAGCATTGCACACAGTGGTCCTTCTGTAGACTTAGGAATTTTTTCTTTACACTTAGCTGGGGCTAGTTCTATTTTAGGCTCTGTTAATTTTATCTCAACAGTTATTAATATGCGCGCAGAAGGCATAAGATTTGATAAGGTTCCTTTGTTTGTGTGGTCAGTATTTTTAACTACTATTTTACTTCTACTTTCTCTACCTGTGTTA	OTU_8
51	haplo_155	OTU_8	0	0	0	44	0	0	182	0	0	0	2632	0	0	0	626	0	299	0	0	0	0	0	0	0	175	0	0	0	1744	0	0	0	821	0	481	0	TCCGCTAGCTGCAAGCATTGCGCACAGTGGTCCTTCTGTAGATTTAGGAATTTTTTCTTTACACTTAGCTGGGGCTAGTTCTATTTTAGGCTCTGTTAATTTTATCTCAACAGTTATTAATATGCGCGCAGAAGGCATAAGATTTGATAAGGTTCCTTTGTTTGTGTGGTCAGTATTTTTAACTACTATTTTACTTCTACTTTCTCTACCTGTGTTA	OTU_8
52	haplo_174	OTU_8	0	0	0	0	0	0	148	0	0	0	0	0	2948	0	0	0	0	0	0	0	0	0	0	0	172	0	0	0	0	0	2315	0	0	0	0	0	TCCGCTAGCTGCAAGCATTGCACACAGTGGTCCTTCTGTAGATTTAGGAATTTTTTCTTTACACTTAGCTGGGGCTAGTTCTATTTTAGGCTCTGTTAATTTTATCTCAACAGTTATTAATATGCGCGCAGAAGGCATAAGATTTGATAAGGTTCCTTTGTTTGTGTGGTCAGTATTTTTAACTACTATTTTACTTCTACTCTCTCTACCTGTGTTA	OTU_8
53	haplo_181	OTU_8	0	2559	0	43	0	0	172	0	0	0	0	0	0	0	0	0	0	45	0	2158	0	0	0	0	203	0	0	0	0	0	0	0	0	0	0	180	TCCGCTAGCTGCAAGCATTGCACACAGTGGTCCTTCTGTAGATTTAGGAATTTTTTCTTTACACTTAGCTGGGGCTAGTTCTATTTTAGGCTCTGTTAATTTTATCTCAACAGTTATTAATATGCGCGCAGAAGGCATAAGATTTGATAAGGTTCCTTTGTTTGTGTGGTCAGTATTTTTAACTACTATTTTACTTCTACTTTCTCTACCCGTGTTA	OTU_8
54	haplo_182	OTU_8	0	2823	0	0	0	0	0	0	0	0	0	0	0	0	0	0	0	0	0	2648	0	0	0	0	0	0	0	0	0	0	0	0	0	0	0	0	TCCGCTAGCTGCAAGCATTGCACACAGTGGTCCTTCTGTAGATTTAGGAATTTTTTCTTTACATTTAGCTGGGGCTAGTTCTATTTTAGGCTCTGTTAATTTTATCTCAACAGTTATTAATATGCGCGCAGAAGGCATAAGATTTGATAAGGTTCCTTTGTTTGTGTGGTCAGTGTTTTTAACTACTATTTTACTTCTACTTTCTCTACCTGTGTTA	OTU_8
55	haplo_183	OTU_8	0	278	0	0	0	0	1114	0	0	0	0	0	0	0	781	0	0	0	0	441	0	0	0	0	1485	0	0	0	0	0	0	0	1118	0	0	0	TCCGCTAGCCGCAAGCATTGCACACAGTGGTCCTTCTGTAGATTTAGGAATTTTTTCTTTACACTTAGCTGGGGCTAGTTCTATTTTAGGCTCTGTTAATTTTATCTCAACAGTTATTAATATGCGCGCAGAAGGCATAAGATTTGATAAGGTTCCTTTGTTTGTGTGGTCAGTATTTTTAACTACTATTTTACTTCTACTTTCTCTACCTGTGTTA	OTU_8
56	haplo_201	OTU_8	0	0	0	0	0	0	137	0	0	0	0	0	0	0	0	0	1382	0	0	0	0	0	0	0	138	0	0	0	0	0	0	0	0	0	2715	0	CCCGCTAGCTGCAAGCATTGCACACAGTGGTCCTTCTGTAGATTTAGGAATTTTTTCTTTACACTTAGCTGGGGCTAGTTCTATTTTAGGCTCTGTTAATTTTATCTCAACAGTTATTAATATGCGCGCAGAAGGCATAAGATTTGATAAGGTTCCTTTGTTTGTGTGGTCAGTATTTTTAACTACTATTTTACTTCTACTTTCTCTACCTGTGTTA	OTU_8
57	haplo_241	OTU_8	0	0	0	0	0	0	0	0	0	0	1691	0	0	0	0	0	0	0	0	0	0	0	0	0	0	0	0	0	1411	0	0	0	0	0	0	0	TCCGCTAGCTGCAAGCATTGCACACAGCGGTCCTTCTGTAGATTTAGGAATTTTTTCTTTACACTTAGCTGGGGCTAGTTCTATTTTAGGCTCTGTTAATTTTATCTCAACAGTTATTAATATGCGCGCAGAAGGCATAAGATTTGATAAGGTTCCTTTGTTTGTGTGGTCAGTGTTTTTAACTACTATTTTACTTCTACTTTCTCTACCTGTGTTA	OTU_8
58	haplo_242	OTU_8	0	1657	0	0	0	0	0	0	0	0	0	0	0	0	0	0	0	0	0	1438	0	0	0	0	0	0	0	0	0	0	0	0	0	0	0	0	TCCGCTAGCTGCAAGCATTGCACACAGTGGCCCTTCTGTAGATTTAGGAATTTTTTCTTTACACTTAGCTGGGGCTAGTTCTATTTTAGGCTCTGTTAATTTTATCTCAACAGTTATTAATATGCGCGCAGAAGGCATAAGATTTGATAAGGTTCCATTGTTTGTGTGGTCAGTATTTTTAACTACTATTTTACTTCTACTTTCTCTACCTGTGTTA	OTU_8
59	haplo_289	OTU_8	0	0	0	0	0	1324	0	0	0	0	0	0	0	0	0	0	0	0	0	0	0	0	0	772	0	0	0	0	0	0	0	0	0	0	0	0	TCCGCTAGCTGCAAGCATTGCACACAGTGGTCCTTCTGTAGATTTAGGAATTTTTTCTTTACATTTAGCTGGGGCTAGTTCTATTTTAGGCTCTGTTAATTTTATCTCAACAGTTATTAATATGCGTGCAGAAGGCATAAGATTTGATAAGGTTCCTTTGTTTGTGTGGTCAGTATTTTTAACTACTATTTTACTTCTACTTTCTCTACCTGTGTTA	OTU_8
60	haplo_1948	OTU_8	0	65	0	0	0	0	0	0	0	0	0	0	0	0	0	0	0	0	0	167	0	0	0	0	0	0	0	0	0	0	0	0	0	0	0	0	TCCGCTAGCTGCAAGCATTGCACACAGTGGCCCTTCTGTAGATTTAGGAATTTTTTCTTTACACTTAGCTGGGGCTAGATCTATTCTAGGCTCTGTTAATTTTATCTCAACAGTTATTAATATGCGTGCAGAAGGCATAAGATTTGATAAGGTTCCTTTGTTTGTGTGGTCAGTATTTTTAACTACTATTTTACTTCTACTTTCTCTACCTGTGCTA	OTU_8
61	haplo_2005	OTU_8	0	208	0	0	0	0	0	0	0	0	0	0	0	0	0	0	0	0	0	184	0	0	0	0	0	0	0	0	0	0	0	0	0	0	0	0	TCCGCTAGCTGCAAGCATTGCACACAGTGGTCCTTCTGTAGATTTAGGAATTTTTTCTTTACATTTAGCCGGGGCTAGTTCTATTTTAGGCTCTGTTAATTTTATCTCAACAGTTATTAATATGCGCGCAGAAGGCATAAGATTTGATAAGGTTCCTTTGTTTGTGTGGTCAGTATTTTTAACTACTATTTTACTTCTACTTTCTCTACCTGTGTTA	OTU_8
62	haplo_2229	OTU_8	0	0	0	0	0	0	0	0	0	0	0	0	214	0	0	0	0	0	0	0	0	0	0	0	0	0	0	0	0	0	138	0	0	0	0	0	TCCGCTAGCTGCAAGCATTGCACACAGTGGTCCTTCTGTAGATTTAGGAATTTTTTCTTTACACTTAGCTGGGGTTAGTTCTATTTTAGGCTCTGTTAATTTTATCTCAACAGTTATTAATATGCGCGCAGAAGGCATAAGATTTGATAAGGTTCCTTTGTTTGTGTGGTCAGTATTTTTAACTACTATTTTACTTCTACTCTCTCTACCTGTGTTA	OTU_8
63	haplo_2862	OTU_8	0	0	0	0	0	0	0	0	0	0	0	0	0	0	0	0	116	0	0	0	0	0	0	0	0	0	0	0	0	0	0	0	0	0	143	0	TCCGCTAGCTGCAAGCATTGCACACGGTGGTCCTTCTGTAGATTTAGGAATTTTTTCTTTACACTTAGCTGGGGCTAGTTCTATTTTAGGCTCTGTTAATTTTATCTCAACAGTTATTAATATGCGCGCAGAAGGCATAAGATTTGATAAGGTTCCTTTGTTTGTGTGGTCAGTATTTTTAACTACTATTTTACTTCTACTTTCTCTACCTGTGCTA	OTU_8
73	haplo_10	OTU_9	0	1304	24156	2539	1339	23293	0	12967	7990	493	11574	7900	22061	1324	14869	1361	774	416	124	1459	21181	3544	668	7910	0	8904	5243	460	23831	5569	26093	2022	9588	801	913	432	TCCTCTCGCCGCAAATATCGCCCACGGAGGGTCTTCGGTTGATTTCGCAATTTTTTCTTTACACTTGGCTGGTATTTCTTCGATTTTAGGTGCAGTTAATTTTATTACTACAGTTGTTAATATGCGTAGCCCTGGAATAACCCTAGACCGGATACCATTATTTGTTTGATCTGTAGTTATTACGGCTGTGTTACTGCTTTTATCGTTGCCAGTCTTA	OTU_9	Arthropoda	Insecta	Ephemeroptera	Baetidae	Baetis	rhodani	100	Published
74	haplo_71	OTU_9	0	0	45	0	0	0	0	0	0	0	0	0	1821	51	9955	0	0	0	0	0	40	0	0	0	0	0	0	0	44	0	2262	185	6704	0	0	0	TCCTCTCGCCGCAAATATCGCCCACGGAGGGTCTTCGGTTGATTTCGCAATTTTTTCTTTACACTTGGCTGGTATTTCTTCGATTTTAGGTGCAGTTAATTTTATTACTACAGTTGTTAATATGCGTAGCCCTGGAATAACCCTAGACCGGATACCATTATTTGTTTGGTCTGTAGTTATTACGGCTGTGTTACTGCTTTTATCGTTGCCAGTCTTA	OTU_9
75	haplo_90	OTU_9	0	0	69	0	0	41	0	0	0	0	0	0	4653	1198	614	0	0	0	0	0	59	0	0	0	0	0	0	0	48	0	5202	2590	346	0	0	0	TCCTCTCGCCGCAAATATCGCCCACGGGGGGTCTTCGGTTGATTTCGCAATTTTTTCTTTACACTTGGCTGGTATTTCTTCGATTTTAGGTGCAGTTAATTTTATTACTACAGTTGTTAATATGCGTAGCCCTGGAATAACCCTAGACCGGATACCATTATTTGTTTGATCTGTAGTTATTACGGCTGTGTTACTGCTTTTATCGTTGCCAGTCTTA	OTU_9
76	haplo_124	OTU_9	0	0	0	0	0	0	0	0	0	0	0	0	3454	0	1750	0	0	0	0	0	0	0	0	0	0	0	0	0	0	0	3919	0	1161	0	0	0	TCCTCTCGCCGCAAATATCGCCCACGGAGGGTCTTCGGTTGATTTCGCAATTTTTTCTTTACACTTGGCTGGTATTTCTTCGATTTTAGGTGCAGTTAATTTTATTACTACAGTTGTTAATATGCGTAGCCCTGGAATAACCCTAGACCGGATACCATTATTTGTTTGATCTGTAGTTATTACGGCTGTGTTATTGCTTTTATCGTTGCCAGTCTTA	OTU_9
77	haplo_167	OTU_9	0	0	56	0	0	0	0	0	0	0	0	0	2144	107	527	0	0	0	0	0	45	0	0	0	0	0	0	0	0	0	2701	191	329	0	0	0	TCCTCTCGCCGCAAATATCGCCCACGGAGGGTCTTCGGTTGATTTCGCAATTTTTTCTTTACACTTGGCTGGTATTTCTTCGATTTTAGGTGCAGTTAATTTTATTACTACAGTTGTTAATATGCGTAGCCCTGGAATAACCCTGGACCGGATACCATTATTTGTTTGATCTGTAGTTATTACGGCTGTGTTACTGCTTTTATCGTTGCCAGTCTTA	OTU_9
78	haplo_211	OTU_9	0	0	47	0	0	0	0	0	0	0	0	0	1559	0	208	0	0	0	0	0	40	0	0	0	0	0	0	0	0	0	2002	0	141	0	0	0	TCCTCTCGCCGCAAATATCGCCCACGGAGGGTCTTCGGTTGATTTCGCAATTTTTTCTTTACACCTGGCTGGTATTTCTTCGATTTTAGGTGCAGTTAATTTTATTACTACAGTTGTTAATATGCGTAGCCCTGGAATAACCCTAGACCGGATACCATTATTTGTTTGATCTGTAGTTATTACGGCTGTGTTACTGCTTTTATCGTTGCCAGTCTTA	OTU_9
79	haplo_1027	OTU_9	0	0	0	0	0	0	0	0	0	0	0	0	357	0	0	0	0	0	0	0	0	0	0	0	0	0	0	0	0	0	350	0	0	0	0	0	TCCTCTCGCCGCAAATATCGCCCACGGAGGGTCTTCGGTTGATTTCGCAATTTTTTCTTTACACTTGGCTGGTATTTCTTCGATTTTAGGTGCAGTTAATTTTATTACTACAGTTGTTAATATGCGTAGCCCTGGAATAACCCTAGACCGGATACCACTATTTGTTTGATCTGTAGTTATTACGGCTGTGTTATTGCTTTTATCGTTGCCAGTCTTA	OTU_9
80	haplo_3526	OTU_9	0	0	0	0	0	0	0	0	0	0	81	0	0	0	0	0	0	0	0	0	0	0	0	0	0	0	0	0	127	0	0	0	0	0	0	0	CCCTCTCGCCGCAAATATCGCCCACGGAGGGTCTTCGGTTGATTTCGCAATTTTTTCTTTACACTTGGCTGGTATTTCTTCGATTTTAGGTGCTGTTAATTTTATTACTACAGTTGTTAATATGCGTAGCCCTGGAATAACCCTAGACCGGATACCATTATTTGTTTGATCTGTAGTTATTACGGCTGTGTTACTGCTTTTATCGTTGCCAGTCTTA	OTU_9
82	haplo_11	OTU_10	74	252	0	0	6015	497	0	18563	0	92876	0	0	0	646	3535	71	0	405	0	339	0	0	5996	436	0	9540	0	85963	0	0	0	984	4100	116	0	734	TCCTTTATCTAACAATATATTTCATTCAGGAAAAGCTATTGATATTTCAATTTTTTCTTTACATCTTGCTGGTATTTCATCAATTTTAGGAGCAATTAACTTTATTACTACTATTATTAATATAAAACTTAAAAGAATTACATTTGACATTATTCCTCTCTTTGTATGATCAATTGGAATTACAGCCTTATTACTTTTATTATCATTACCTGTTTTA	OTU_10	Arthropoda	Insecta	Trichoptera	Psychomyiidae	Psychomyia	pusilla	100	Published
83	haplo_151	OTU_10	0	0	0	0	0	0	0	0	0	0	0	0	0	0	2703	0	0	1558	0	0	0	0	0	0	0	0	0	0	0	0	0	0	2109	0	0	1456	TCCTTTATCTAACAATATATTTCATTCAGGAAAAGCTATTGATATTTCAATTTTTTCTTTACATCTTGCTGGTATTTCATCAATTTTAGGAGCAATTAACTTTATTACTACTATTATTAATATAAAACTTAAAAAAATTACATTTGACATTATTCCTCTCTTTGTATGATCAATTGGAATTACAGCCTTATTACTTTTATTATCATTACCTGTTTTA	OTU_10
84	haplo_12	OTU_11	0	104872	0	0	0	0	0	0	0	0	0	0	0	0	0	0	0	0	0	86023	0	0	0	0	0	0	0	0	0	0	0	514	0	0	0	0	GCCACTAAGAGGGCCTATTGCCCATGGTGGTTCTTCAGTTGACTTAGCTATTTTTTCTCTGCATTTAGCAGGTTTATCAAGAATTTTAGGTGCTATTAATTTTATTACTACAATCTTTAATATACGATCACCTGGAATTACACTGGAACGAATAAGCTTATTTGTTTGGTCTGTATTAATTACTGCATTTTTATTGCTTTTATCTTTACCTGTTTTG	OTU_11	Mollusca	Gastropoda	Hygrophila	Lymnaeidae	Radix	balthica	100	Published
85	haplo_35	OTU_11	0	22232	0	0	0	0	0	0	0	0	0	0	0	0	0	0	0	0	0	40559	0	0	0	0	0	0	0	0	0	0	0	245	0	0	0	0	GCCACTAAGAGGGCCTATTGCCCATGGTGGTTCTTCAGTTGACTTAGCTATTTTTTCTCTGCATTTAGCAGGTTTATCAAGAATTTTAGGTGCTATTAATTTTATTACTACAATCTTTAATATACGATCACCTGGAATTACACTGGAACGAATAAGCTTATTTGTTTGGTCTGTATTAATTACTGCATTTTTATTGCTTTTATCTTTACCGGTTTTG	OTU_11
86	haplo_13	OTU_12	12559	66	14631	43596	55	735	12536	0	6555	92	0	6595	0	0	475	9715	766	203	11291	0	11830	18670	146	333	21699	0	2285	0	0	4906	0	0	1649	8789	272	72	CCCTTTATCAGCAGGAATTGCTCATGCCGGAGCTTCGGTTGATTTAGCTATTTTTTCATTACATTTAGCAGGGGTGTCTTCTATTTTAGGAGCAGTAAATTTTATTACAACTACTATTAATATACGTTCTAGAGGAATAACAATGGATCGAATTCCGTTGTTTGTTTGATCTGTATTGATTACTGCTATTTTATTATTGTTATCTCTTCCTGTATTA	OTU_12	Arthropoda	Insecta	Ephemeroptera	Heptageniidae	Kageronia	fuscogrisea	100	Published
87	haplo_191	OTU_12	0	0	0	0	0	0	0	0	0	0	0	2940	0	0	0	0	60	0	0	0	0	0	0	0	0	0	0	0	0	1769	0	0	0	0	0	0	CCCTTTATCAGCAGGAATTGCTCATGCCGGAGCTTCGGTTGATTTAGCTATTTTTTCATTACATTTAGCAGGGGTGTCTTCTATTTTAGGAGCAGTAAATTTTATTACAACTACTATTAATATACGTTCTAGAGGAATGACAATGGATCGAATTCCGTTGTTTGTTTGATCTGTATTGATTACTGCTATTTTATTATTGTTATCTCTTCCTGTATTA	OTU_12
88	haplo_218	OTU_12	0	0	0	2626	0	0	0	0	0	0	0	0	0	0	0	0	0	0	0	0	0	1246	0	0	0	0	0	0	0	0	0	0	0	0	0	0	CCCTTTATCAGCAGGAATTGCTCATGCCGGAGCTTCGGTTGATTTAGCTATTTTTTCATTACATTTAGCAGGGGTGTCTTCTATTTTAGGAGCAGTAAATTTTATTACAACTACGATTAATATACGTTCTAGAGGAATAACAATGGATCGAATTCCGTTGTTTGTTTGATCTGTATTGATTACTGCTATTTTATTATTGTTATCTCTTCCTGTATTA	OTU_12
92	haplo_14	OTU_13	0	0	0	0	0	1090	0	0	7321	0	66908	47	7661	452	20321	0	843	94	0	0	0	0	0	680	0	0	4297	0	46907	0	2656	0	13143	0	1501	115	ACCTCTAGCAAGTAATCTAGCACACGCTGGACCTTCTGTAGATCTAGCTATCTTCTCCCTTCATTTAGCCGGAGCATCCTCAATTCTAGGAGCCCTAAACTTTATTACAACTGTTATCAATATACGATGAAATGGTATACGTCTAGAACGAATTCCTTTATTTGTATGAGCCGTAATAATTACAGTAATTTTACTCCTATTATCCTTACCGGTATTA	OTU_13	Annelida	Clitellata	Lumbriculida	Lumbriculidae	Lumbriculus	variegatus	100	Published
93	haplo_15	OTU_14	0	0	0	0	0	0	0	0	0	0	0	7466	479	0	6420	0	8058	63873	0	0	0	0	0	0	0	0	0	0	0	5985	727	0	12960	0	5953	47169	ACCACTTTCAGCAGGAATTGCACATGCTGGTGCTTCTGTTGATATAGCAATTTTTTCTCTTCACTTAGCCGGGGTGTCTTCAATTTTAGGTGCAGTTAATTTTATTACTACAGTCATTAATATACGATCAAGAGGAATGACATTGGATCGAATACCTTTATTCGTATGAGCTGTAGCTATCACTGCTCTTCTATTACTCCTTTCCTTACCAGTGCTA	OTU_14	Arthropoda	Insecta	Plecoptera	Perlodidae	Isoperla	obscura	100	Private
94	haplo_52	OTU_14	0	0	0	0	0	0	0	0	0	0	0	0	0	0	7705	0	541	4099	0	0	0	0	0	0	0	0	0	0	0	0	0	0	16429	0	427	3467	ACCACTTTCAGCAGGAATTGCACATGCTGGTGCTTCTGTTGATATAGCAATTTTTTCTCTTCACTTAGCCGGGGTGTCTTCAATTTTAGGTGCAGTTAATTTTATTACTACAGTCATTAATATACGATCAAGAGGAATGACATTGGATCGAATACCTTTATTCGTATGGGCTGTAGCTATCACTGCTCTTCTATTACTCCTTTCCTTACCAGTGCTA	OTU_14
95	haplo_91	OTU_14	0	0	0	0	0	0	0	0	0	0	0	103	92	0	276	0	901	7182	0	0	0	0	0	0	0	0	0	0	0	129	101	0	621	0	450	5023	GCCACTTTCAGCAGGAATTGCACATGCTGGTGCTTCTGTTGATATAGCAATTTTTTCTCTTCACTTAGCCGGGGTGTCTTCAATTTTAGGTGCAGTTAATTTTATTACTACAGTCATTAATATACGATCAAGAGGAATGACATTGGATCGAATACCTTTATTCGTATGAGCTGTAGCTATCACTGCTCTTCTATTACTCCTTTCCTTACCAGTGCTA	OTU_14
96	haplo_109	OTU_14	0	0	0	0	0	0	0	0	0	0	0	71	0	0	1157	0	600	4037	0	0	0	0	0	0	0	0	0	0	0	109	0	0	2400	0	717	3575	ACCACTTTCAGCAGGAATTGCACATGCTGGTGCTTCTGTTGATATAGCAATTTTTTCTCTTCACTTAGCTGGGGTGTCTTCAATTTTAGGTGCAGTTAATTTTATTACTACAGTCATTAATATACGATCAAGAGGAATGACATTGGATCGAATACCTTTATTCGTATGAGCTGTAGCTATCACTGCTCTTCTATTACTCCTTTCCTTACCAGTACTA	OTU_14
97	haplo_112	OTU_14	0	0	0	0	0	0	0	0	0	0	0	0	1767	0	441	0	708	3772	0	0	0	0	0	0	0	0	0	0	0	0	2162	0	910	0	502	2140	ACCACTTTCAGCAGGAATTGCACATGCTGGTGCTTCTGTTGATATAGCAATTTTTTCTCTTCACTTAGCCGGGGTGTCTTCAATTTTAGGTGCAGTTAATTTTATTACTACAGTCATTAATATACGATCGAGAGGAATGACATTAGATCGAATACCTTTATTTGTATGAGCTGTAGCTATCACTGCTCTTCTATTACTCCTTTCCTTACCAGTGCTA	OTU_14
98	haplo_134	OTU_14	0	0	0	0	0	0	0	0	0	0	0	165	0	0	1491	0	2181	717	0	0	0	0	0	0	0	0	0	0	0	215	0	0	2618	0	2088	607	GCCACTTTCAGCAGGAATTGCACATGCTGGTGCTTCTGTTGATATAGCAATTTTTTCTCTTCACTTAGCTGGGGTGTCTTCAATTTTAGGTGCAGTTAATTTTATTACTACAGTCATTAATATACGATCAAGAGGAATGACATTGGATCGAATACCTTTATTCGTATGAGCTGTAGCTATCACTGCTCTTCTATTACTCCTTTCCTTACCAGTACTA	OTU_14
99	haplo_147	OTU_14	0	0	0	0	0	0	0	0	0	0	0	57	0	0	118	0	132	3040	0	0	0	0	0	0	0	0	0	0	0	0	0	0	422	0	144	4162	ACCACTTTCAGCAGGAATTGCACATGCTGGTGCTTCTGTTGATATAGCAATTTTTTCTCTTCACTTAGCCGGGGTGTCTTCAATTTTAGGTGCAGTTAATTTTATTACTACAGTCATTAATATACGATCGAGAGGAATGACATTGGATCGAATACCTTTATTCGTATGAGCTGTAGCTATCACTGCTCTTCTATTACTCCTTTCCTTACCAGTGCTA	OTU_14
100	haplo_176	OTU_14	0	0	0	0	0	0	0	0	0	0	0	0	0	0	1736	0	0	0	0	0	0	0	0	0	0	0	0	0	0	0	0	0	3930	0	0	0	ACCACTTTCAGCAGGAATTGCACATGCTGGTGCTTCTGTTGATATAGCAATTTTTTCTCTTCACTTAGCTGGGGTGTCTTCAATTTTAGGCGCAGTTAATTTTATTACTACAGTCATTAATATACGATCAAGAGGAATGACATTGGATCGAATACCTTTATTCGTATGGGCTGTAGCTATCACTGCTCTTCTATTACTCCTTTCCTTACCAGTGCTA	OTU_14
101	haplo_188	OTU_14	0	0	0	0	0	0	0	0	0	0	0	0	0	0	909	0	224	973	0	0	0	0	0	0	0	0	0	0	0	0	0	0	1939	0	270	766	ACCACTTTCAGCAGGAATTGCACATGCTGGTGCTTCTGTTGATATAGCAATTTTTTCTCTTCACTTAGCCGGAGTGTCTTCAATTTTAGGTGCAGTTAATTTTATTACTACAGTCATTAATATACGATCAAGAGGAATGACATTGGATCGAATACCTTTATTCGTATGGGCTGTAGCTATCACTGCTCTTCTATTACTCCTTTCCTTACCAGTGCTA	OTU_14
102	haplo_204	OTU_14	0	0	0	0	0	0	0	0	0	0	0	0	0	0	0	0	0	2508	0	0	0	0	0	0	0	0	0	0	0	0	0	0	0	0	0	1852	ACCACTTTCAGCAGGAATTGCACATGCTGGTGCTTCTGTCGATATAGCAATTTTTTCTCTTCACTTAGCTGGGGTGTCTTCAATTTTAGGTGCAGTTAATTTTATTACTACAGTCATTAATATACGATCAAGAGGAATGACATTGGACCGAATACCTTTATTCGTATGAGCTGTAGCTATCACTGCTCTTCTATTACTCCTTTCCTTACCAGTACTA	OTU_14
103	haplo_239	OTU_14	0	0	0	0	0	0	0	0	0	0	0	0	0	0	1089	0	0	182	0	0	0	0	0	0	0	0	0	0	0	0	0	0	1706	0	0	78	ACCACTTTCAGCAGGAATTGCACATGCTGGTGCTTCTGTCGATATAGCAATTTTTTCTCTTCACTTAGCCGGGGTGTCTTCAATTTTAGGTGCAGTTAATTTTATTACTACAGTCATTAATATACGATCAAGAGGAATGACATTGGATCGAATACCTTTATTCGTATGAGCTGTAGCTATCACTGCTCTTCTATTACTCCTTTCCTTACCAGTGCTA	OTU_14
104	haplo_240	OTU_14	0	0	0	0	0	0	0	0	0	0	0	0	0	0	63	0	441	1161	0	0	0	0	0	0	0	0	0	0	0	0	0	0	197	0	287	878	ACCACTTTCAGCAGGAATTGCACATGCTGGTGCTTCTGTTGATATAGCAATTTTTTCTCTTCACTTAGCCGGGGTGTCTTCAATTTTAGGCGCAGTTAATTTTATTACTACAGTCATTAATATACGATCAAGAGGAATGACATTGGATCGAATACCTTTATTCGTATGAGCTGTAGCTATCACTGCTCTTCTATTACTCCTTTCCTTACCAGTGCTA	OTU_14
105	haplo_245	OTU_14	0	0	0	0	0	0	0	0	0	0	0	0	0	0	0	0	0	0	0	0	0	0	0	0	0	0	0	0	0	305	0	0	363	0	259	2049	ACCACTTTCAGCAGGAATTGCACATGCTGGTGCTTCTGTTGATATAGCAATTTTTTCTCTTCACTTAGCCGGGGTGTCTTCAATTTTAGGTGCAGTTAATTTTATTACTACAGTCATTAATATACGATCAAGAGGAATGACATTGGATCGAATACCTTTATTCGTATGAGCTGTAGCTATCACTGCTCTTCTATTACTCCTTTCCTTACCAGTGCAA	OTU_14
106	haplo_282	OTU_14	0	0	0	0	0	0	0	0	0	0	0	0	77	0	0	0	70	1044	0	0	0	0	0	0	0	0	0	0	0	0	181	0	0	0	0	801	ACCACTTTCAGCAGGAATTGCACATGCTGGTGCTTCTGTTGATATAGCAATTTTTTCTCTTCACTTAGCCGGAGTGTCTTCAATTTTAGGTGCAGTTAATTTTATTACTACAGTCATTAATATACGATCAAGAGGAATGACATTAGATCGAATACCTTTATTCGTATGAGCTGTAGCTATCACTGCTCTTCTATTACTCCTTTCCTTACCAGTGCTA	OTU_14
107	haplo_291	OTU_14	0	0	0	0	0	0	0	0	0	0	0	0	0	0	0	0	366	795	0	0	0	0	0	0	0	0	0	0	0	0	0	0	0	0	302	591	GCCACTTTCAGCAGGAATTGCACATGCTGGTGCTTCTGTTGATATAGCAATTTTTTCTCTTCACTTAGCCGGGGTGTCTTCAATTTTAGGTGCAGTTAATTTTATTACTACAGTCATTAATATACGATCAAGAGGAATGACATTGGATCGAATACCTTTATTCGTATGAGCTGTAGCTATCACTGCTCTTCTATTACTCCTTTCTTTACCAGTGCTA	OTU_14
108	haplo_351	OTU_14	0	0	0	0	0	0	0	0	0	0	0	0	0	0	0	0	0	878	0	0	0	0	0	0	0	0	0	0	0	0	0	0	0	0	0	608	ACCACTTTCAGCAGGAATTGCACATGCTGGTGCTTCTGTTGATATAGCAATTTTTTCTCTTCACTTAGCCGGGGTGTCTTCAATTTTAGGTGCAGTTAATTTTATTACCACAGTCATTAATATACGATCAAGAGGAATGACATTGGATCGAATACCTTTATTCGTATGGGCTGTAGCTATCACTGCTCTTCTATTACTCCTTTCCTTACCAGTGCTA	OTU_14
109	haplo_474	OTU_14	0	0	0	0	0	0	0	0	0	0	0	0	0	0	84	0	0	578	0	0	0	0	0	0	0	0	0	0	0	0	0	0	119	0	0	368	ACCACTTTCGGCAGGAATTGCACATGCTGGTGCTTCTGTTGATATAGCAATTTTTTCTCTTCACTTAGCCGGGGTATCTTCAATTTTAGGTGCAGTTAATTTTATTACTACAGTCATTAATATACGATCAAGAGGAATGACATTAGATCGAATACCTTTATTCGTATGAGCTGTAGCTATCACTGCTCTTCTATTACTCCTTTCCTTACCAGTACTA	OTU_14
110	haplo_868	OTU_14	0	0	0	0	0	0	0	0	0	0	0	0	48	0	57	0	0	137	0	0	0	0	0	0	0	0	0	0	0	0	87	0	269	0	0	131	ACCACTTTCAGCAGGAATTGCACATGCTGGTGCTTCTGTTGATATAGCAATTTTTTCTCTTCACTTAGCTGGGGTGTCTTCAATTTTAGGTGCAGTTAATTTTATTACTACAGTCATTAATATACGATCAAGAGGAATGACATTAGATCGAATACCTTTATTCGTATGAGCTGTAGCTATCACTGCTCTTCTATTACTCCTTTCCTTACCAGTACTA	OTU_14
111	haplo_2311	OTU_14	0	0	0	0	0	0	0	0	0	0	0	0	0	0	58	0	0	94	0	0	0	0	0	0	0	0	0	0	0	0	0	0	126	0	0	59	ACCACTTTCAGCAGGAATTGCACATGCTGGTGCTTCTGTAGATATAGCAATTTTTTCTCTTCACTTAGCTGGGGTGTCTTCAATTTTAGGTGCAGTTAATTTTATTACTACAGTCATTAATATACGATCAAGAGGAATGACATTGGATCGAATACCTTTATTCGTATGAGCTGTAGCTATCACTGCTCTTCTATTACTCCTTTCCTTACCAGTACTA	OTU_14
112	haplo_2320	OTU_14	0	0	0	0	0	0	0	0	0	0	0	0	0	0	0	0	0	127	0	0	0	0	0	0	0	0	0	0	0	0	0	0	0	0	0	143	ACCACTTTCAGCAGGAATTGCACATGCTGGTGCTTCTGTTGATATAGCAATTTTTTCTCTTCACTTAGCTGGGGTGTCTTCAATTTTAGGTGCAGTTAATTTTATTACTACAGTCATTAATATACGATCAAGAGGAATGACATTGGATCGAATACCTTTATTCGTATGAGCTGTAGCTATCACTGCTCTTCTGTTACTCCTTTCCTTACCAGTACTA	OTU_14
113	haplo_3871	OTU_14	0	0	0	0	0	0	0	0	0	0	0	0	0	0	0	0	0	65	0	0	0	0	0	0	0	0	0	0	0	0	0	0	0	0	0	121	ACCACTTTCAGCAGGAATTGCACATGCTGGTGCTTCTGTTGATATAGCAATTTTTTCTCTTCACTTAGCCGGGGTGTCTTCAATTTTAGGTGCAGTTAATTTTATTACTACAGTCATTAACATACGATCGAGAGGAATGACATTGGATCGAATACCTTTATTCGTATGAGCTGTAGCTATCACTGCTCTTCTATTACTCCTTTCCTTGCCAGTGCTA	OTU_14
114	haplo_7947	OTU_14	0	0	0	0	0	0	0	0	0	0	0	0	0	0	0	0	0	61	0	0	0	0	0	0	0	0	0	0	0	0	0	0	0	0	0	0	ACCACTTTCAGCAGGAATTGCACATGCTGGTGCTTCTGTTGATATAGCAATTTTTTCTCTTCACTTAGCTGGGGTGTCTTCAATTTTAGGTGCAGTTAATTTTATTACTACAGTCATTAATATACGATCAAGAGGAATGACATTAGATCGAATACCTTTATTCGTATGAGCTGTAGCTATCACTGCTCTTCTATTACTCCTTTCTTTACCAGTACTA	OTU_14
115	haplo_10332	OTU_14	0	0	0	0	0	0	0	0	0	0	0	0	0	0	0	0	0	0	0	0	0	0	0	0	0	0	0	0	0	0	0	0	54	0	0	0	ACCACTTTCAGCAGGAATTGCACATGCTGGTGCTTCTGTTGATATAGCAATTTTTTCTCTTCACTTAGCTGGGGTGTCTTCAATTTTAGGTGCAGTTAATTTTATTACTACAGTCATTAATATACGATCAAGAGGTATGACATTAGATCGAATACCTTTATTCGTATGAGCTGTAGCTATCACTGCTCTTCTATTACTCCTTTCCTTACCAGTACTA	OTU_14
123	haplo_16	OTU_15	0	76	0	25598	0	1963	0	12126	5791	0	0	61	2705	29513	3029	0	7903	1623	0	0	0	10720	0	943	0	5268	3256	56	0	0	4796	15617	2983	0	3488	527	TCCTTTATCAGCCAATATCGCTCACAGAGGGTCTTCTGTAGATCTAGCTATTTTCAGCCTTCATTTAGCCGGGATCTCATCAATCTTAGGAGCTGTAAATTTTATTACAACTGTAATTAATATACGTTCCCCTGGAATAACATTTGATCGAATACCTTTATTTGTTTGGTCTGTAGCTATCACAGCCCTTCTTTTATTACTCTCACTACCTGTTCTT	OTU_15	Arthropoda	Insecta	Coleoptera	Elmidae	Elmis	aenea	100	Published
124	haplo_17	OTU_16	61042	0	0	0	0	0	0	0	0	424	0	0	0	0	0	0	0	0	63074	0	0	0	0	0	0	0	0	0	0	0	0	0	0	0	0	0	GCCTTTATCAAGAAATATCGCCCATAATGGAGCATCCGTGGATTTAACTATTTTTTCATTACATTTAGCAGGTGTATCTTCAATTCTAGGGGCTGTAAATTTTATTTCAACTATTATTAATATACGAACAACAGGTATAACGAGAGAAAAAATTCCATTATTTGTTTGATCGGTTGGGATTACAGCTTTATTATTACTGTTATCATTACCAGTATTA	OTU_16	Arthropoda	Insecta	Hemiptera	Gerridae	Gerris	lacustris	100	Private
125	haplo_18	OTU_17	23716	202	2727	0	0	15865	5213	0	0	139	19982	0	637	122	0	206	0	0	13930	129	1829	0	0	14249	4987	0	0	0	14846	0	1304	0	0	254	0	0	TCCCCTATCTTCGGGAATTGCTCATGCTGGAGCTTCTGTAGATTTAGCTATTTTTTCTTTACACTTAGCCGGTATTTCTTCTATTTTGGGGGCTGTAAATTTTATTACTACAGTAATTAATATACGGTCAAGTGGAATTACCTTAGATCGAATACCCCTATTTGTTTGATCTGTAGTAATTACCGCAGTATTATTGTTACTTTCTTTACCTGTCTTA	OTU_17	Arthropoda	Insecta	Diptera	Chironomidae	Conchapelopia	melanops	100	Early-Release
126	haplo_196	OTU_17	2512	0	0	0	0	182	0	0	0	0	0	0	0	0	0	0	0	0	1725	0	0	0	0	169	0	0	0	0	0	0	0	0	0	0	0	0	TCCCCTATCTTCGGGAATTGCTCATGCTGGAGCTTCTGTAGATTTGGCTATTTTTTCTTTACACTTAGCCGGTATTTCTTCTATTTTGGGGGCTGTAAATTTTATTACTACAGTAATTAATATACGGTCAAGTGGAATTACCTTAGATCGAATACCCCTATTTGTTTGATCTGTAGTAATTACCGCAGTATTATTGTTACTTTCTTTACCTGTCTTA	OTU_17
127	haplo_273	OTU_17	0	0	0	0	0	1208	76	0	0	0	0	0	0	0	0	0	0	0	0	0	0	0	0	975	44	0	0	0	0	0	0	0	0	0	0	0	TCCCCTATCTTCGGGAATTGCTCATGCTGGAGCTTCTGTAGATTTAGCTATTTTTTCTTTACACTTAGCCGGTATTTCTTCTATTTTGGGGGCTGTAAATTTTATTACTACAGTAATTAATATACGGTCAAGAGGAATTACCTTAGATCGAATACCCCTATTTGTTTGATCTGTAGTAATTACCGCAGTATTATTGTTACTTTCTTTACCTGTCTTA	OTU_17
128	haplo_3249	OTU_17	0	0	0	0	0	0	0	0	0	0	151	0	0	0	0	0	0	0	0	0	0	0	0	0	0	0	0	0	74	0	0	0	0	0	0	0	TCCCCTATCTTCGGGAATTGCTCATGCTGGAGCTTCTGTAGATTTAGCTATTTTTTCTTTACACTTAGCCGGTATTTCTTCTATTTTGGGAGCTGTAAATTTTATTACTACAGTAATTAATATGCGGTCAAGTGGAATTACCTTAGATCGAATACCCCTATTTGTTTGATCTGTAGTAATTACCGCAGTATTATTGTTACTTTCTTTACCTGTCTTA	OTU_17
129	haplo_7956	OTU_17	0	0	0	0	0	0	0	0	0	0	0	0	0	0	0	0	0	0	76	0	0	0	0	0	0	0	0	0	0	0	0	0	0	0	0	0	TCCCCTATCTTCGGGAATTGCTCATGCTGGAGCTTCTGTAGATTTGGCTATTTTTTCTTTACACTTAGCCGGTATTTCTTCTATTTTGGGGGCTGTAAATTTTATTACTACAGTAATTAATATACGGTCAAGTGGAATTACCTTAGATCGAATACCTCTATTTGTTTGATCTGTAGTAATTACCGCAGTATTATTGTTACTTTCTTTACCTGTCTTA	OTU_17
130	haplo_19	OTU_18	0	0	0	0	36906	0	0	0	0	0	0	0	0	1988	0	0	0	4729	0	0	0	0	55480	0	0	0	0	0	0	0	0	2841	0	0	0	7283	CCCTCTTTCATCTAATCTATCTCACGCAGGAAGATCCGTAGATTTAACTATTTTTTCTCTTCATATAGCTGGAATTTCTTCAATTTTAGGTGCTATTAATTTTATTTCTACTATTATAAATATAAAATTTAAAAATTTAAATTTTGAAATAATTCCTTTATTTGTTTGATCAATTCTAATCACAGCTATTTTATTATTACTATCATTACCTGTTTTA	OTU_18	Arthropoda	Insecta	Trichoptera	Hydropsychidae	Hydropsyche	newae	100	Published
131	haplo_21	OTU_19	0	0	0	0	0	0	0	0	0	0	0	0	0	0	16804	0	0	38030	0	0	0	0	0	0	0	0	0	0	0	0	0	0	10573	0	43	35805	TCCCCTATCTTCTAATTTATCTCATGCAGGTAGATCTGTAGATTTAACAATTTTTTCCCTTCATATAGCCGGGATTTCCTCTATTCTAGGAGCTATTAATTTTATTTCAACTATTATAAACATAAAATTTAAAAATTTAAATTATGAAATAATACCTCTATTTGTTTGATCTATTCTAATTACAGCAATTTTATTACTCTTATCCTTACCAGTATTA	OTU_19	Arthropoda	Insecta	Trichoptera	Hydropsychidae	Hydropsyche	contubernalis	99.54	Private
132	haplo_66	OTU_19	0	0	0	0	9250	0	0	0	0	0	0	0	0	0	0	0	0	4815	0	0	0	0	4905	0	0	0	0	0	0	0	0	0	0	0	0	4516	TCCCCTATCTTCTAATTTATCTCATGCAGGTAGATCTGTAGATTTAACAATTTTTTCCCTTCATATAGCCGGAATTTCCTCTATTCTAGGAGCTATTAATTTTATTTCAACTATTATAAACATAAAATTTAAAAATTTAAATTATGAAATAATACCTCTATTTGTTTGATCTATTCTAATTACAGCAATTTTATTACTCTTATCCTTACCAGTATTA	OTU_19
134	haplo_22	OTU_20	0	0	26113	0	0	0	0	209	136	47	0	538	0	0	0	0	0	111	372	0	69986	0	0	0	0	278	82	64	0	800	0	0	54	0	0	63	TCCTCTTTCTGCAGGTATTGCCCATGCGGGAGCTTCAGTAGATTTAGCTATTTTTTCGCTTCATTTGGCTGGGGTGTCTTCTATTCTAGGGGCAGTAAACTTTATTACTACAACTATTAATATACGATCTACTGGAATAACAATAGATCGAATTCCTTTATTTGTATGGTCTGTATTAATTACCGCTATCTTACTTTTATTGTCTCTTCCCGTTCTC	OTU_20	Arthropoda	Insecta	Ephemeroptera	Heptageniidae	Heptagenia	sulphurea	99.53	Early-Release
135	haplo_26	OTU_20	0	185	69	0	2009	3648	0	474	4070	211	0	4195	0	0	9647	120	41	12086	45	578	205	0	1521	2350	0	488	2625	361	0	5009	0	0	20618	206	115	18719	TCCTCTTTCTGCAGGTATTGCCCATGCGGGAGCTTCAGTAGATTTAGCTATTTTTTCGCTTCATTTGGCTGGGGTGTCTTCTATTCTAGGGGCAGTAAACTTTATTACTACAACTATTAATATACGATCTACTGGAATAACAATAGATCGAATTCCTTTATTTGTATGGTCTGTATTAATTACCGCTATCTTACTTTTATTATCTCTTCCCGTTCTC	OTU_20
136	haplo_42	OTU_20	0	0	0	0	0	0	0	0	0	0	0	18034	0	0	0	0	86	0	0	0	0	0	159	0	0	0	0	0	0	23868	0	0	0	83	0	0	TCCTCTTTCTGCAGGTATTGCCCATGCAGGAGCTTCAGTAGATTTAGCTATTTTCTCGCTTCATTTGGCTGGGGTGTCTTCTATTCTAGGGGCAGTAAACTTTATTACTACAACTATTAATATACGATCTACTGGAATAACAATAGATCGAATTCCTTTATTTGTATGGTCTGTATTAATTACAGCTATCTTACTTTTATTATCTCTTCCCGTTCTC	OTU_20
137	haplo_70	OTU_20	0	0	0	0	0	0	0	0	0	0	0	9193	0	0	0	0	0	0	0	0	0	0	72	0	0	0	0	0	0	12198	0	0	41	0	0	74	TCCTCTTTCTGCAGGTATTGCCCATGCGGGAGCTTCAGTAGATTTAGCTATTTTTTCGCTTCATTTGGCTGGGGTGTCTTCTATTCTAGGGGCAGTAAACTTTATTACTACAACTATTAATATACGATCTACTGGAATAACAATAGATCGAATTCCTTTATTTGTATGGTCTGTATTAATTACCGCTATCTTACTTTTATTATCTCTTCCCGTTCTA	OTU_20
138	haplo_85	OTU_20	0	0	409	0	1732	1651	0	87	1985	206	0	433	0	0	142	0	988	172	0	0	921	0	1285	1225	0	121	1719	311	0	557	0	0	413	0	2339	232	TCCTCTTTCTGCAGGTATTGCCCATGCGGGAGCTTCAGTAGATTTAGCTATTTTTTCGCTTCATTTGGCTGGGGTGTCTTCTATTCTAGGGGCAGTAAACTTTATTACTACAACTATTAATATACGATCTACTGGAATAACAATAGATCGAATTCCTTTATTTGTATGGTCTGTATTAATTACCGCTATCTTACTTTTATTATCTCTTCCCGTTCTT	OTU_20
139	haplo_173	OTU_20	0	0	0	0	0	0	0	0	0	0	0	2387	0	0	0	0	0	0	0	0	0	0	0	0	0	0	0	0	0	3407	0	0	0	0	0	0	CCCTCTTTCTGCAGGTATTGCCCATGCAGGAGCTTCAGTAGATTTAGCTATTTTCTCGCTTCATTTGGCTGGGGTGTCTTCTATTCTAGGGGCAGTAAACTTTATTACTACAACTATTAATATACGATCTACTGGAATAACAATAGATCGAATTCCTTTATTTGTATGGTCTGTATTAATTACAGCTATCTTACTTTTATTATCTCTTCCCGTTCTC	OTU_20
140	haplo_186	OTU_20	0	0	0	0	0	0	0	0	0	0	0	1604	0	0	332	0	0	0	0	0	0	0	0	0	0	0	0	0	0	1993	0	0	1152	0	0	0	CCCTCTTTCTGCAGGTATTGCCCATGCGGGAGCTTCAGTAGATTTAGCTATTTTTTCGCTTCATTTGGCTGGGGTGTCTTCTATTCTAGGGGCAGTAAACTTTATTACTACAACTATTAATATACGATCTACTGGAATAACAATAGATCGAATTCCCTTATTTGTATGGTCTGTATTAATTACCGCTATCTTACTTTTATTATCTCTTCCCGTTCTC	OTU_20
141	haplo_219	OTU_20	0	0	0	0	0	0	0	327	1200	246	0	0	0	0	0	0	0	0	0	0	0	0	0	0	0	676	849	422	0	0	0	0	0	0	0	71	TCCTCTTTCTGCAGGTATTGCCCATGCGGGAGCTTCAGTAGATTTAGCTATTTTTTCGCTCCATTTGGCTGGGGTGTCTTCTATTCTAGGGGCAGTAAACTTTATTACTACAACTATTAATATACGATCTACTGGAATAACAATAGATCGAATTCCTTTATTTGTATGGTCTGTATTAATTACCGCTATCTTACTTTTATTATCTCTTCCCGTTCTC	OTU_20
142	haplo_279	OTU_20	0	0	0	0	0	0	0	0	0	0	0	0	0	0	59	0	0	975	0	0	0	0	0	0	0	0	0	0	0	0	0	0	81	0	0	1120	TCCTCTTTCTGCAGGTATTGCCCATGCGGGAGCTTCAGTAGATTTAGCTATTTTTTCGCTTCATTTGGCTGGGGTGTCTTCTATTCTAGGGGCAGTAAACTTTATTACTACAACTATTAATATACGATCTACTGGAATAACAATAGATCGAATTCCTTTATTTGTGTGGTCTGTATTAATTACCGCTATCTTACTTTTATTATCTCTTCCCGTTCTC	OTU_20
143	haplo_280	OTU_20	0	0	0	0	0	0	0	0	0	0	0	0	0	0	612	0	0	86	0	0	0	0	0	0	0	0	0	0	0	0	0	0	1379	0	0	144	TCCTCTTTCTGCAGGTATTGCCCATGCCGGAGCTTCAGTAGATTTAGCTATTTTTTCGCTTCATTTGGCTGGGGTGTCTTCTATTCTAGGGGCAGTAAACTTTATTACTACAACTATTAATATACGATCTACTGGAATAACAATAGATCGAATTCCTTTATTTGTATGGTCTGTATTAATTACCGCTATCTTACTTTTATTATCTCTTCCCGTTCTC	OTU_20
144	haplo_313	OTU_20	0	0	0	0	0	0	0	0	0	0	209	0	0	0	0	565	0	0	0	0	0	0	0	0	0	0	0	0	393	0	0	0	0	602	0	0	TCCTCTTTCTGCAGGTATTGCCCATGCGGGCGCTTCAGTAGATTTAGCTATTTTTTCGCTTCATTTGGCTGGGGTGTCTTCTATTCTAGGGGCAGTAAACTTTATTACTACAACTATTAATATACGATCTACTGGAATAACAATAGATCGAATTCCTTTATTTGTATGGTCTGTATTAATTACCGCTATCTTACTTTTATTATCTCTTCCCGTTCTC	OTU_20
145	haplo_352	OTU_20	0	0	0	0	0	0	0	0	0	0	0	614	0	0	0	0	0	0	0	0	0	0	0	0	0	0	0	0	0	891	0	0	0	0	0	0	TCCTCTTTCTGCAGGTATTGCCCATGCAGGAGCTTCAGTAGATTTAGCTATTTTCTCGCTTCATTTGGCTGGTGTGTCTTCTATTCTAGGGGCAGTAAACTTTATTACTACAACTATTAATATACGATCTACTGGAATAACAATAGATCGAATTCCTTTATTTGTATGGTCTGTATTAATTACAGCTATCTTACTTTTATTATCTCTTCCCGTTCTC	OTU_20
146	haplo_410	OTU_20	0	0	0	0	0	0	0	0	0	0	0	0	0	0	173	0	0	280	0	0	0	0	0	0	0	0	0	0	0	0	0	0	357	0	0	496	TCCTCTTTCTGCAGGTATTGCCCATGCAGGAGCTTCAGTAGATTTAGCTATTTTTTCGCTTCATTTGGCTGGGGTGTCCTCTATTCTAGGGGCAGTAAACTTTATTACTACAACTAATAATATACGATCTACTGGAATAACAATAGATCGAATTCCTTTATTTGTATGGTCTGTATTAATTACCGCTATCTTACTTTTATTATCTCTTCCCGTTCTC	OTU_20
147	haplo_750	OTU_20	0	0	0	0	0	0	0	0	0	0	0	0	0	0	106	0	0	214	0	0	0	0	0	0	0	0	0	0	0	0	0	0	243	0	0	258	TCCTCTTTCTGCAGGTATTGCCCATGCAGGAGCTTCAGTAGATTTAGCTATTTTTTCGCTTCATTTGGCTGGGGTGTCCTCTATTCTAGGGGCAGTAAACTTTATTACTACAACTATTAATATACGATCTACTGGAATAACAATAGATCGAATTCCTTTATTTGTATGGTCTGTATTAATTACCGCTATCTTACTTTTATTATCTCTTCCCGTTCTC	OTU_20
148	haplo_976	OTU_20	0	0	0	0	0	0	0	0	0	0	0	0	0	0	126	0	0	175	0	0	0	0	0	0	0	0	0	0	0	0	0	0	191	0	0	235	TCCTCTTTCTTCAGGTATTGCCCATGCAGGAGCTTCAGTAGATTTAGCTATTTTTTCGCTTCATTTGGCTGGGGTGTCTTCTATTCTAGGGGCAGTAAACTTTATTACTACAACTATTAATATACGATCTACTGGAATAACAATAGATCGAATTCCTTTATTTGTATGGTCTGTATTAATTACAGCTATCTTACTTTTATTATCTCTTCCCGTTCTC	OTU_20
149	haplo_1665	OTU_20	0	0	0	0	0	0	0	0	255	0	0	0	0	0	0	0	0	0	0	0	0	0	0	0	0	0	212	0	0	0	0	0	0	0	0	0	TCCTCTTTCTGCAGGTATTGCCCATGCGGGAGCTTCAGTAGATTTAGCTATTTTTTCGCTTCATTTGGCTGGGGTGTCTTCTATTCTAGGGGCAGTAAACTTTATTACTACAACTATTAATATACGATCTACTGGAATAACAATAGATCGAATTCCTTTATTTGTATGGTCTGTATTAATTACCGCTATCTTACTTTTATTATCTCTCCCCGTTCTT	OTU_20
150	haplo_2742	OTU_20	0	0	0	0	0	0	0	0	0	0	0	0	0	0	0	0	0	44	0	0	0	0	0	0	0	0	0	0	0	0	0	0	71	0	0	124	TCCTCTTTCTGCAGGTATTGCCCATGTAGGAGCTTCAGTAGATTTAGCTATTTTTTCGCTTCATTTGGCTGGGGTGTCCTCTATTCTAGGGGCAGTAAACTTTATTACTACAACTATTAATATACGATCTACTGGAATAACAATAGATCGAATTCCTTTATTTGTATGGTCTGTATTAATTACCGCTATCTTACTTTTATTATCTCTTCCCGTTCTC	OTU_20
151	haplo_4863	OTU_20	0	0	0	0	0	0	0	0	0	0	0	0	0	0	0	0	0	0	0	0	0	0	0	0	0	0	0	0	0	0	0	0	0	0	0	50	TCCTCTTTCTGCAGGTATTGCCCATGCAGGAGCTTCAGTAGATTTAGCTGTTTTTTCGCTTCATTTGGCTGGGGTGTCCTCTATTCTAGGGGCAGTAAACTTTATTACTACAACTATTAATATACGATCTACTGGAATAACAATAGATCGAATTCCTTTATTTGTATGGTCTGTATTAATTACCGCTATCTTACTTTTATTATCTCTTCCCGTTCTC	OTU_20
152	haplo_10466	OTU_20	0	0	0	0	0	0	0	0	0	0	0	0	0	0	0	0	0	0	0	0	0	0	0	0	0	0	53	0	0	0	0	0	0	0	0	0	TCCTCTTTCTGCAGGTATTGCCCATGCGGGAGCTTCAGTAGATTTAGCTATTTTTTCGCTTCATTTGGCTGGGGTGTCTTCTATTCTAGGGGCAGTAAACTTTATTACTACAACTACTAATATACGATCTACTGGAATAACAATAGATCGAATTCCTTTATTTGTATGGTCTGTATTAATTACCGCTATCTTACTTTTATTATCTCTCCCCGTTCTT	OTU_20
162	haplo_23	OTU_21	0	0	0	0	59034	0	0	3873	0	0	0	0	0	0	0	0	0	0	0	0	0	0	32311	0	0	3431	0	0	0	0	0	0	0	0	0	0	ACCCCTATCATCAAATTTATCCCACACTGGGAGATCTGTAGACTTAACTATTTTTTCCCTTCATATAGCAGGAATTTCATCCATTTTAGGAGCTATTAATTTTATTTCAACTATTATAAATATAAAATTTAAAAATCTAAATTATGAAATAATCCCCCTTTTCGTCTGATCTATTTTAATTACAGCTGTTCTTTTACTCCTTTCTCTCCCAGTTTTA	OTU_21	Arthropoda	Insecta	Trichoptera	Hydropsychidae	Hydropsyche	pellucidula	100	Published
163	haplo_133	OTU_21	0	0	0	0	6407	0	0	0	0	0	0	0	0	0	0	0	0	0	0	0	0	0	3718	0	0	0	0	0	0	0	0	0	0	0	0	0	ACCCCTATCATCAAATTTATCCCACACTGGAAGATCTGTAGACTTAACTATTTTTTCCCTTCATATAGCAGGAATTTCATCCATTTTAGGAGCTATTAATTTTATTTCAACTATTATAAATATAAAATTTAAAAATCTAAATTATGAAATAATCCCCCTTTTCGTCTGATCTATTTTAATTACAGCTGTTCTTTTACTCCTTTCTCTCCCAGTTTTA	OTU_21
164	haplo_24	OTU_22	0	0	5127	0	0	0	0	0	0	0	0	0	52169	2824	0	0	2053	1714	0	0	1915	0	0	0	0	0	0	0	0	0	25443	1548	0	0	2517	1647	CCCACTCTCAGCTGGAATTGCACATGCCGGTGCTTCAGTTGATATAGCAATTTTTTCTCTCCATTTAGCTGGAGTTTCTTCAATTCTTGGAGCCGTTAATTTTATTACCACTGTCATTAATATACGATCAAGAGGAATAACTTTAGACCGAATGCCCCTGTTCGTTTGAGCTGTAGCAATCACTGCTCTCTTATTACTTCTTTCCCTCCCTGTTCTA	OTU_22	Arthropoda	Insecta	Plecoptera	Perlodidae	Isoperla	grammatica	100	Private
165	haplo_65	OTU_22	0	0	17098	0	0	0	0	0	0	0	0	0	40	0	0	0	0	0	47	0	6873	0	0	0	0	0	0	0	0	0	0	0	0	0	0	0	CCCACTCTCAGCTGGAATTGCACATGCCGGTGCTTCAGTTGATATAGCAATTTTTTCTCTCCATTTAGCTGGAGTTTCTTCAATTCTTGGAGCCGTTAATTTTATTACCACTGTCATTAATATACGATCAAGAGGAATAACTTTAGACCGAATACCCCTGTTCGTTTGAGCTGTAGCAATCACTGCTCTCTTATTACTTCTTTCCCTCCCTGTTCTA	OTU_22
166	haplo_156	OTU_22	0	0	0	0	0	0	0	0	0	0	0	0	5103	0	0	0	0	0	0	0	0	0	0	0	0	0	0	0	0	0	2002	0	0	0	0	0	CCCACTCTCAGCTGGAATTGCACATGCCGGCGCTTCAGTTGATATAGCAATTTTTTCTCTCCATTTAGCTGGAGTTTCTTCAATTCTTGGAGCCGTTAATTTTATTACCACTGTCATTAATATACGATCAAGAGGAATAACTTTAGACCGAATGCCCCTGTTCGTTTGAGCTGTAGCAATCACTGCTCTCTTATTACTTCTTTCCCTCCCTGTTCTA	OTU_22
167	haplo_230	OTU_22	0	0	0	0	0	0	0	0	0	0	0	0	2437	0	0	0	0	0	0	0	0	0	0	0	0	0	0	0	0	0	891	0	0	0	0	0	CCCACTCTCAGCTGGAATTGCACATGCCGGTGCTTCAGTTGATATAGCAATTTTTTCTCTCCATTTAGCTGGAGTTTCTTCAATTCTTGGAGCCGTTAATTTTATTACCACTGTCATTAATATACGATCAAGAGGAATAACTTTAGACCGAATGCCCCTGTTCGTTTGAGCTGTAGTAATCACTGCTCTCTTATTACTTCTTTCCCTCCCTGTTCTA	OTU_22
168	haplo_373	OTU_22	0	0	399	0	0	0	0	0	0	0	0	0	481	0	0	0	0	0	0	0	150	0	0	0	0	0	0	0	0	0	243	0	0	0	43	0	TCCACTCTCAGCTGGAATTGCACATGCCGGTGCTTCAGTTGATATAGCAATTTTTTCTCTCCATTTAGCCGGAGTTTCCTCAATTCTTGGGGCCGTTAATTTTATTACCACTGTCATTAATATACGATCAAGAGGAATAACTTTAGACCGAATACCCCTGTTCGTTTGAGCTGTAGCAATCACTGCTCTCTTATTACTTCTTTCCCTCCCTGTTCTA	OTU_22
169	haplo_379	OTU_22	0	0	41	0	0	0	0	0	0	0	0	0	833	0	0	0	0	58	0	0	51	0	0	0	0	0	0	0	0	0	248	53	0	0	0	69	TCCACTCTCAGCTGGAATTGCACATGCCGGTGCTTCAGTTGATATAGCAATTTTTTCTCTCCATTTAGCCGGAGTTTCCTCAATTCTTGGAGCCGTTAATTTTATTACCACTGTCATTAATATACGATCAAGAGGAATAACTTTAGACCGAATACCCCTGTTCGTTTGAGCTGTAGCAATCACTGCTCTCTTATTACTTCTTTCCCTCCCTGTTCTA	OTU_22
170	haplo_1343	OTU_22	0	0	69	0	0	0	0	0	0	0	0	0	294	0	0	0	0	0	0	0	0	0	0	0	0	0	0	0	0	0	155	0	0	0	0	0	CCCACTCTCAGCTGGAATTGCACATGCCGGTGCTTCGGTTGATATAGCAATTTTTTCTCTCCATTTAGCTGGAGTTTCTTCAATTCTTGGAGCCGTTAATTTTATTACCACTGTCATTAATATACGATCAAGAGGAATAACTTTAGACCGAATACCCCTGTTCGTTTGAGCTGTAGCAATCACTGCTCTCTTATTACTTCTTTCCCTCCCTGTTCTA	OTU_22
171	haplo_1714	OTU_22	0	0	142	0	0	0	0	0	0	0	0	0	122	0	0	0	0	0	0	0	99	0	0	0	0	0	0	0	0	0	51	0	0	0	0	0	CCCACTCTCAGCTGGAATTGCACATGCCGGTGCTTCAGTTGATATAGCAATTTTTTCTCTCCATTTAGCCGGAGTTTCCTCAATTCTTGGAGCCGTTAATTTTATTACCACTGTCATTAATATACGATCAAGAGGAATAACTTTAGACCGAATACCCCTGTTCGTTTGAGCTGTAGCAATCACTGCTCTCTTATTACTTCTTTCCCTCCCTGTTCTA	OTU_22
172	haplo_1963	OTU_22	0	0	89	0	0	0	0	0	0	0	0	0	144	0	0	0	0	0	0	0	0	0	0	0	0	0	0	0	0	0	111	0	0	0	0	0	CCCGCTCTCAGCTGGAATTGCACATGCCGGTGCTTCAGTTGATATAGCAATTTTTTCTCTCCATTTAGCCGGAGTTTCTTCAATTCTTGGAGCCGTTAATTTTATTACCACTGTCATTAATATACGATCAAGAGGAATAACTTTAGACCGAATACCCCTGTTCGTTTGAGCTGTAGCAATCACCGCTCTCTTATTACTTCTTTCCCTCCCTGTTCTA	OTU_22
173	haplo_3793	OTU_22	0	0	0	0	0	0	0	0	0	0	0	0	153	0	0	0	0	0	0	0	0	0	0	0	0	0	0	0	0	0	0	0	0	0	0	0	CCCACTCTCAGCTGGAATTGCACATGCCGGTGCTTAAGTTGATATAGCAATTTTTTCTCTCCATTTAGCCGGAGTTTCCTCAATTCTTGGAGCCGTTAATTTTATTACCACTGTCATTAATATACGATCAAGAGGAATAACTTTAGACCGAATACCCCTGTTCGTTTGAGCTGTAGCAATCACTGCTCTCTTATTACTTCTTTCCCTCCCTGTTCTA	OTU_22
174	haplo_4832	OTU_22	0	0	0	0	0	0	0	0	0	0	0	0	111	0	0	0	0	0	0	0	0	0	0	0	0	0	0	0	0	0	0	0	0	0	0	0	CCCACTCTCAGCTGGAATTGCGCATGCCGGTGCTTCAGTTGATATAGCAATTTTTTCTCTCCATTTAGCTGGGGTTTCTTCAATTCTTGGAGCCGTTAATTTTATTACCACTGTCATTAATATACGATCAAGAGGAATAACTTTAGACCGAATACCCCTGTTCGTTTGAGCTGTAGCAATCACTGCTCTCTTATTACTTCTTTCCCTCCCCGTTCTA	OTU_22
175	haplo_6817	OTU_22	0	0	0	0	0	0	0	0	0	0	0	0	40	0	0	0	0	0	0	0	0	0	0	0	0	0	0	0	0	0	0	0	0	0	0	0	CCCGCTCTCAGCTGGAGTTGCACATGCCGGTGCTTCAGTTGATATAGCAATTTTTTCTCTCCATTTAGCCGGAGTTTCTTCAATTCTTGGAGCCGTTAATTTTATTACCACTGTCATTAATGTACGATCAAGAGGAATAACTTTAGACCGAATACCCCTGTTCGTTTGAGCTGTAGCAATCACCGCTCTCTTATTACTTCTTTCCCTCCCTGTTCTA	OTU_22
176	haplo_7389	OTU_22	0	0	0	0	0	0	0	0	0	0	0	0	69	0	0	0	0	0	0	0	0	0	0	0	0	0	0	0	0	0	0	0	0	0	0	0	CCCGCTCTCAGCTGGAATTGCACATGCCGGTGCTTCAGTTGATATAGCAATTTTTTCTCTCCATTTAGCCGGAGTTTCTTCAATTCTTGGAGCCGTTAATTTTATTACCACTGTCATTAATGTACGATCAAGAGGAATAACTTTAGACCGAATACCCCTGTTCGTTTGAGCTGTAGCAATCACCGCTCTCTTATTACTTCTTTCCCTCCCTATTCTA	OTU_22
177	haplo_8123	OTU_22	0	0	0	0	0	0	0	0	0	0	0	0	51	0	0	0	0	0	0	0	0	0	0	0	0	0	0	0	0	0	0	0	0	0	0	0	CCCACTCTCAGCTGGAATTGCACATGCCGGAGCTTCAGTTGATATAGCAATTTTTTCTCTCCATTTAGCCGGAGTTTCCTCAATTCTTGGAGCCGTTAATTTTATTACCACTGTCATTAATATACGATCAAGAGGAATAACTTTAGACCGAATACCCCTGTTCGTTTGAGCTGTAGCAATCACTGCTCTCTTATTACTTCTTTCCCTCCCTGTTCTA	OTU_22
180	haplo_25	OTU_23	0	0	0	8529	0	0	60	0	0	0	295	0	0	0	0	24338	0	0	0	0	0	27177	0	0	67	0	0	0	881	0	0	0	0	34475	0	0	TCCTTTGTCTGCAAACACAGCTCACAGTGGCCCTTCTGTTGATTTAGCAATTTTTTCCCTTCACTTAGCTGGGATCTCTTCCATTTTAGGAGCTGTTAATTTTATTACAACAGTAATAAACATACGATCTGTTGGAATTACATTTGACCGAATACCTTTATTTGTTTGATCAGTAGCTATTACTGCTTTACTATTATTACTATCTTTACCCGTATTA	OTU_23	Arthropoda	Insecta	Diptera	Muscidae	Limnophora	olympiae	100	Published
181	haplo_87	OTU_23	0	0	0	3556	0	0	0	0	0	0	0	0	0	0	0	0	0	0	0	0	0	12015	0	0	0	0	0	0	0	0	0	0	0	0	0	0	TCCTTTATCTGCAAACACAGCTCACAGTGGCCCTTCTGTTGATTTAGCAATTTTTTCCCTTCACTTAGCTGGAATCTCTTCCATTTTAGGGGCTGTTAATTTTATTACAACAGTAATAAACATACGATCTGTTGGAATTACATTTGACCGAATACCTTTATTTGTCTGATCAGTAGCTATTACTGCTTTACTATTATTACTATCTTTACCTGTATTA	OTU_23
182	haplo_139	OTU_23	0	0	0	0	0	0	910	0	0	0	0	0	0	0	0	2648	0	0	0	0	0	0	0	0	1383	0	0	0	0	0	0	0	0	3725	0	0	TCCTTTATCTGCAAACACAGCTCACAGTGGCCCTTCTGTTGATTTAGCAATTTTTTCCCTTCACTTAGCTGGAATCTCTTCCATTTTAGGAGCTGTTAATTTTATTACAACAGTAATAAACATACGATCTGTTGGAATTACATTTGACCGAATACCTTTATTTGTCTGATCAGTAGCTATTACTGCTTTACTATTATTACTATCTTTACCCGTATTA	OTU_23
183	haplo_254	OTU_23	0	0	0	0	0	0	0	0	0	0	0	0	0	0	0	1203	0	0	0	0	0	43	0	0	0	0	0	0	0	0	0	0	0	1482	0	0	TCCTTTGTCTGCAAACACAGCTCACAGTGGCCCTTCTGTTGATTTAGCAATTTTTTCCCTTCACTTAGCTGGGATCTCTTCCATTTTAGGAGCTGTTAATTTTATTACAACAGTAATAAACATACGATCTGTTGGAATTACATTCGACCGAATACCTTTATTTGTTTGATCAGTAGCTATTACTGCTTTACTATTATTACTATCTTTACCCGTATTA	OTU_23
184	haplo_262	OTU_23	0	0	0	621	0	0	0	0	0	0	0	0	0	0	0	0	0	0	0	0	0	1962	0	0	0	0	0	0	0	0	0	0	0	0	0	0	TCCTTTGTCTGCAAACACAGCTCACAGTGGCCCTTCTGTTGATTTAGCAATTTTTTCCCTTCACTTAGCTGGGATCTCTTCCATTTTAGGAGCTGTTAATTTTATTACAACAGTAATAAACATACGATCTGTTGGAATTACATTTGACCGAATACCTTTATTTGTTTGATCAGTAGTTATTACTGCTTTACTATTATTACTATCTTTACCCGTATTA	OTU_23
185	haplo_3833	OTU_23	0	0	0	0	0	0	0	0	0	0	0	0	0	0	0	110	0	0	0	0	0	0	0	0	0	0	0	0	0	0	0	0	0	78	0	0	TCCTTTGTCTGCAAACACAGCTCACAGTGGCCCTTCTGTTGATTTAGCAATTTTTTCCCTTCACTTAGCTGGAATCTCTTCCATTTTAGGAGCTGTTAATTTTATTACAACAGTAATAAACATACGATCTGTTGGAATTACATTTGACCGAATACCTTTATTTGTTTGATCAGTAGCTATTACTGCTTTACTATTATTACTATCTTTACCCGTACTA	OTU_23
191	haplo_27	OTU_24	26737	0	0	492	0	0	0	0	0	200	0	108	642	0	220	375	0	0	57643	0	0	978	0	0	0	0	0	0	0	198	300	0	194	466	59	0	TCCGCTGTCTGCGGGGATTGCCCATGCGGGTGCTTCCGTAGACCTCGCTATTTTCTCACTACACCTTGCAGGTGTCTCCTCAATTCTCGGTGCCGTAAATTTTATCACGACAACTATCAATATACGAACTAGAGGAATGACCCTCGACCGGATTCCCCTGTTTGTTTGGTCAGTAGTTATTACTGCGGTTCTTTTACTCCTATCCTTGCCGGTTCTT	OTU_24	Arthropoda	Insecta	Ephemeroptera	Leptophlebiidae	Leptophlebia	marginata	100	Published
192	haplo_224	OTU_24	1288	0	0	0	0	0	0	0	0	0	0	0	0	0	0	0	0	0	2395	0	0	0	0	0	0	0	0	0	0	0	0	0	0	0	0	0	TCCGCTGTCTGCGGGGATTGCCCATGCGGGTGCTTCCGTAGACCTCGCTATTTTCTCGCTACACCTTGCAGCTGTCTCCTCAATTCTCGGTGCCGTAAATTTTATCACGACAACTATCAATATACGAACTAGAGGAATGACCCTCAACCGGATTCCCCCGTTTGTTTGGTCAGTAGTTATTACTGCGGTTCTTTTACTCCTATCCTTGCCGGTTCTT	OTU_24
193	haplo_261	OTU_24	772	0	0	0	0	0	0	0	0	0	0	0	0	0	0	0	0	0	1865	0	0	0	0	0	0	0	0	0	0	0	0	0	0	0	0	0	TCCGCTGTCTGCGGGGATTGCCCATGCGGGTGCTTCCGTAGACCTCGCTATTTTCTCACTACACCTTGCAGGTGTCTCCTCAATTCTCGGTGCCGTAAATTTTATCACGACAACTATCAATATGCGAACTAGAGGAATGACCCTCGACCGGATTCCCCTGTTTGTTTGGTCAGTAGTTATTACTGCGGTTCTTTTACTCCTATCCTTGCCGGTTCTT	OTU_24
194	haplo_323	OTU_24	0	0	0	0	0	0	546	0	0	0	0	0	0	0	0	0	0	0	46	0	0	0	0	0	1056	0	0	0	0	0	0	0	0	0	0	0	TCCGCTGTCTGCGGGAATTGCCCATGCGGGTGCTTCCGTAGACCTCGCTATTTTCTCACTACACCTTGCAGGTGTCTCCTCAATTCTCGGTGCCGTAAATTTTATCACGACAACTATCAATATACGAACTAGAGGAATGACCCTCGACCGGATTCCCCTGTTTGTTTGGTCAGTAGTTATTACTGCGGTTCTTTTACTCCTATCCTTGCCGGTTCTT	OTU_24
195	haplo_1187	OTU_24	186	0	0	0	0	0	0	0	0	0	0	0	0	0	0	0	0	0	360	0	0	0	0	0	0	0	0	0	0	0	0	0	0	0	0	0	TCCGCTGTCTGCGGGGATTGCCCATGCGGGTGCTTCCGTAGACCTCGCTATTTTCTCGCTACACCTTGCAGCTGTCTCCTCAATTCTCGGTGCCGTAAATTTTATCACGACAACTATCAATATACGAACTAGAGGAATGACCCTCGACCGGATTCCCCCGTTTGTTTGGTCAGTAGTTATTACTGCGGTTCTTTTACTCCTATCCTTGCCGGTTCTT	OTU_24
196	haplo_3136	OTU_24	51	0	0	0	0	0	0	0	0	0	0	0	0	0	0	0	0	0	183	0	0	0	0	0	0	0	0	0	0	0	0	0	0	0	0	0	TCCGCTGTCTGCGGGGATTGCCCATGCGGGTGCTTCCGTAGACCTCGCTATTTTCTCGCTACACCTTGCAGCTGTCTCCTCAATTCTCGGTGCCGTAAATTTTATCACGACAACTATCAATATACGAACTAGAGGAATGACCCTCAACCGGATTCCCCCCTTTGTTTGGTCAGTAGTTATTACTGCGGTTCTTTTACTCCTATCCTTGCCGGTTCTT	OTU_24
197	haplo_4075	OTU_24	76	0	0	0	0	0	0	0	0	0	0	0	0	0	0	0	0	0	100	0	0	0	0	0	0	0	0	0	0	0	0	0	0	0	0	0	TCCGCTGTCTGCGGGGATTGCCCATGCGGGTGCTTCCGTAGACCTCGCTATTTTCTCGCTACACCTTGCAGCTGTCTCCTCAATTCTCGGTGCCGTAAATTTGATCACGACAACTATCAATATACGAACTAGAGGAATGACCCTCAACCGGATTCCCCCGTTTGTTTGGTCAGTAGTTATTACTGCGGTTCTTTTACTCCTATCCTTGCCGGTTCTT	OTU_24
198	haplo_4960	OTU_24	62	0	0	0	0	0	0	0	0	0	0	0	0	0	0	0	0	0	78	0	0	0	0	0	0	0	0	0	0	0	0	0	0	0	0	0	TCCGCTGTCTGCGGGGATTGCCCATGCGGGTGCTTCCGTAGACCTCGCTATTTTCTCGCTACACCTTGCAGCTGTCTCCTCAATTCTCGGTGCCGTAAATTTTATCACGACAACTATCAATATACGAACTAGAGGAATAACCCTCGACCGGATTCCCCCGTTTGTTTGGTCAGTAGTTATTACTGCGGTTCTTTTACTCCTATCCTTGCCGGTTCTT	OTU_24
199	haplo_5588	OTU_24	0	0	0	0	0	0	0	0	0	0	0	0	0	0	0	0	0	0	84	0	0	0	0	0	0	0	0	0	0	0	0	0	0	0	0	0	TCCGCTGTCTGCGGGGATTGCCCATGCGGGTGCTTCCGTAGACCTCGCTATTTTCTCACTACACCTTGCAGGTGTCTCCTCAATTCTCGGTGCCGTAAATTTTATCACGACAACTATCAATATACGAACTAGAGGAATGACCCTCGACCGAATCCCCCTGTTTGTTTGGTCAGTAGTTATTACTGCGGTTCTTTTACTCCTATCCTTGCCGGTTCTT	OTU_24
203	haplo_28	OTU_25	0	0	0	0	47582	494	0	0	329	710	0	0	0	0	0	659	0	2136	0	0	0	0	28179	249	0	0	338	372	0	0	0	0	0	442	0	1079	TCCTTTATCTTCTAATTTATCTCATTTAGGAAGATCAGTAGATTTAACTATCTTTTCTTTACACTTAGCTGGAATCTCTTCTATTCTAGGAGCTATTAATTTTATCTCTACATCATTTAATATAAAAATTAATAAACTAAATTACGAGATTCTTCCTCTTTTTGTATGATCAGTAGCTATCACTGCAATTCTACTTCTTTTATCCCTACCTGTTCTA	OTU_25	Arthropoda	Insecta	Trichoptera	Hydropsychidae	Cheumatopsyche	lepida	100	Published
204	haplo_152	OTU_25	72	0	0	0	1630	0	0	0	1370	97	0	0	0	0	0	225	0	2109	112	0	0	0	832	0	0	0	325	77	0	0	0	0	0	70	0	849	TCCTTTATCTTCTAATTTATCTCATTTAGGAAGATCAGTAGATTTAACTATCTTTTCTTTACACTTAGCTGGAATTTCTTCTATTCTAGGAGCTATTAATTTTATTTCTACATCATTTAATATAAAAATTAATAAACTAAATTACGAGATTCTTCCTCTTTTTGTATGATCAGTAGCTATCACTGCAATTCTACTTCTTTTATCCCTACCTGTTCTA	OTU_25
205	haplo_170	OTU_25	0	0	0	0	1989	103	0	284	1726	134	0	0	0	0	0	0	0	0	0	0	0	0	1146	0	0	128	255	87	0	0	0	0	0	0	0	0	TCCTTTATCTTCTAATTTATCTCATTTAGGAAGATCAGTAGATTTAACTATCTTTTCTTTACACTTAGCTGGAATTTCTTCTATTCTAGGAGCTATTAATTTTATTTCTACATCATTTAATATAAAAATTAATAAACTAAATTACGAGATTCTTCCTCTTTTTGTATGATCAGTAGCCATCACTGCAATTCTACTTCTTTTATCCCTACCTGTTCTA	OTU_25
206	haplo_265	OTU_25	0	0	0	0	0	0	0	0	0	0	0	0	0	0	0	0	0	0	0	0	0	0	2440	0	0	0	0	0	0	0	0	0	0	0	0	52	TCCTTTATCTTCTAATTTATCTCATTTAGGAAGATCAGTAGATTTAACTATCTTTTCTTTACACTTAGCTGGAATCTCTTCTATTCTAGGAGCTATTAATTTTATCTCTACATCATTTAATATAAAAATTAATAAACTAAATTACGAGATTCTTCCTCTTTTTGTATGATCAGTAGCTATCACTGCAATTCTACTTCTTTTATCCCTACCTGTTCAA	OTU_25
207	haplo_5328	OTU_25	0	0	0	0	0	0	0	0	0	0	0	0	0	0	0	0	0	67	0	0	0	0	0	0	0	0	0	0	0	0	0	0	0	0	0	61	TCCTTTATCTTCTAATTTATCCCATTTAGGAAGATCAGTAGATTTAACTATCTTTTCTTTACACTTAGCTGGAATTTCTTCTATTCTAGGAGCTATTAATTTTATTTCTACATCATTTAATATAAAAATTAATAAACTAAATTACGAGATTCTTCCTCTTTTTGTATGATCAGTAGCTATCACTGCAATTCTACTTCTTTTATCCCTACCTGTTCTA	OTU_25
210	haplo_29	OTU_26	0	0	3170	545	401	234	0	0	1483	1617	3497	419	3091	1558	5045	963	349	9932	51	0	7629	870	578	187	0	0	819	1825	4883	293	3455	3194	12438	1605	527	11578	CCCTTTATCTTCTAATATTGGACATAATGGAAGATCGGTAGATTTAACTATTTTTTCCCTCCATTTAGCTGGAGTATCATCAATTTTAGGGGCAATCAATTTTATTACAACAGTAATTAATATACGATCTAAGGGAATATCTATAGATCAAATACCTTTATTTGTATGATCTGTAGCAATTACAGCTCTTCTTCTTTTATTATCACTTCCAGTTTTA	OTU_26	Arthropoda	Insecta	Trichoptera	Rhyacophilidae	Rhyacophila	nubila	100	Published
211	haplo_49	OTU_26	0	0	11285	0	0	116	0	0	0	0	0	0	0	0	0	0	0	147	139	0	23089	0	0	110	0	0	0	0	0	0	0	0	0	0	0	171	CCCTTTATCTTCTAATATTGGACATAATGGAAGATCGGTAGATTTAACTATTTTTTCCCTCCATTTAGCTGGAGTATCATCAATTTTAGGGGCAATCAATTTTATTACAACAGTAATTAATATACGATCTAAAGGAATATCTATAGATCAAATACCTTTATTTGTATGATCTGTAGCAATTACAGCTCTTCTTCTTTTATTATCACTTCCAGTTTTA	OTU_26
212	haplo_154	OTU_26	0	0	0	0	3164	0	0	0	139	0	0	0	0	0	0	57	0	0	0	0	0	0	3849	0	0	0	82	0	0	0	0	0	0	98	0	0	CCCTTTATCTTCTAATATTGGACATAATGGAAGATCGGTAGATTTAACTATTTTTTCCCTCCATTTAGCTGGAGTATCATCAATTTTAGGGGCAATCAATTTTATTACAACAGTAATTAATATACGATCTAAGGGAATATCTATAGATCAAATACCTTTATTTGTATGATCTGTAGCAATTACAGCTCTTCTTCTTTTATTATCTCTTCCAGTTTTA	OTU_26
213	haplo_264	OTU_26	0	0	0	0	0	0	0	0	0	0	639	0	0	0	0	225	46	179	0	0	0	0	0	0	0	0	0	0	942	0	0	0	0	342	46	180	CCCTTTATCTTCTAATATTGGACATAATGGAAGATCAGTAGATTTAACTATTTTTTCCCTCCATTTAGCTGGAGTATCATCAATTTTAGGGGCAATCAATTTTATTACAACAGTAATTAATATACGATCTAAGGGAATATCTATAGATCAAATACCTTTATTTGTATGATCTGTAGCAATTACAGCTCTTCTTCTTTTATTATCACTTCCAGTTTTA	OTU_26
214	haplo_30	OTU_27	0	0	0	0	0	0	0	0	0	0	0	0	0	28794	0	0	0	2036	0	0	0	0	0	0	0	0	0	0	0	0	0	47563	0	0	0	3024	TCCTCTTTCATCTAATTTATCTCATATAGGAAGATCAGTAGATTTAACTATTTTTTCTTTACATCTTGCAGGAATTTCATCAATTCTTGGAGCCATTAATTTTATTACAACAATTTTTAATATAAAATTTAAAGATATAAACTTAGACCTTATACCTTTATTTGTTTGATCTGTCTTAATTACAGCAGTTCTTTTATTATTATCATTACCTGTATTA	OTU_27	Arthropoda	Insecta	Trichoptera	Hydropsychidae	Arctopsyche	ladogensis	100	Published
216	haplo_31	OTU_28	0	5577	0	5982	0	594	7736	1531	0	2973	142	5481	321	1697	713	3395	907	243	0	4869	0	6323	0	791	6181	2229	0	2412	187	7056	164	2158	241	2995	2281	239	CCCTTTATCTGCCAACATTGCCCATAGAGGATCATCTGTTGATTTAGCAATTTTTAGACTTCATTTAGCGGGGATTTCCTCTATTTTAGGTGCTGTTAATTTCATTACAACAGTAATTAATATGCGATCCCCAGGAATAACATTTGATCGTATACCCTTATTTGTTTGATCAGTGGTAATTACGGCAGTTTTACTACTTCTCTCTCTTCCAGTATTA	OTU_28	Arthropoda	Insecta	Coleoptera	Elmidae	Oulimnius	tuberculatus	100	Private
217	haplo_209	OTU_28	0	305	0	0	0	93	117	296	0	245	0	0	0	0	0	963	0	0	0	243	0	0	0	113	130	606	0	215	0	0	0	0	0	652	82	0	CCCTTTATCTGCCAACATTGCCCATAGAGGATCATCTGTTGATTTAGCAATTTTTAGCCTTCATTTAGCGGGGATTTCCTCTATTTTAGGTGCTGTTAATTTCATTACAACAGTAATTAATATGCGATCCCCAGGAATAACATTTGATCGTATACCCTTATTTGTTTGATCAGTGGTAATTACGGCAGTTTTACTACTTCTCTCTCTTCCAGTATTA	OTU_28
219	haplo_33	OTU_29	32194	0	76	0	0	0	0	0	0	221	0	0	559	0	98	0	0	0	35257	0	64	0	0	0	0	0	0	0	54	0	316	0	50	0	0	0	ACCTCTTTCCTCTAATATTGCTCATGCAGGAGCTTCTGTTGACTTAGCTATTTTTTCTCTTCATTTAGCAGGTATTTCATCAATTCTAGGTGCAGTTAATTTTATTACTACAGTAATTAATATACGATCAGAAGGGATTTCATTAGATCGGATGCCTCTATTTGTGTGATCAGTGATTATTACAGCTGTACTATTATTACTATCATTGCCAGTACTA	OTU_29	Arthropoda	Insecta	Diptera	Chironomidae	Thienemanniella	sp. 3TE	99.07	Early-Release
220	haplo_36	OTU_30	0	0	0	0	0	0	0	0	0	13225	0	0	0	0	0	26484	0	0	0	0	0	0	0	0	0	0	0	9621	0	0	0	0	0	13399	0	0	TCCTTTGGCTGCAGGAATCGCCCATGCGGGCGCTTCAGTAGACCTGGCTATTTTTTCATTACATTTAGCAGGAGTTTCTTCAATCCTAGGAGCTGTAAATTTTATTACTACAACTATCAACATGCGGGCTAGAGGAATAACTATAGACCGAATCCCCCTATTTGTATGGTCAGTTGTTATTACCGCCGTACTTTTATTATTATCTCTCCCAGTCCTG	OTU_30	Arthropoda	Insecta	Ephemeroptera	Caenidae	Caenis	horaria	98.12	Published
221	haplo_157	OTU_30	0	0	0	0	0	1136	0	0	0	2468	0	0	0	0	0	664	0	0	0	0	0	0	0	598	0	0	0	1872	0	0	0	0	0	242	0	0	TCCTTTGGCTGCAGGAATCGCCCATGCGGGCGCTTCAGTAGACCTGGCTATTTTTTCATTACATTTAGCAGGGGTTTCTTCAATCCTAGGAGCTGTAAATTTTATTACCACAACTATCAACATGCGGGCTAGAGGAATAACTATAGACCGAATCCCCCTATTTGTATGGTCAGTTGTTATTACCGCCGTACTTTTATTATTATCCCTTCCAGTCCTA	OTU_30
222	haplo_168	OTU_30	0	0	0	0	0	2952	0	0	0	1047	0	0	0	0	0	0	0	0	0	0	0	0	0	1507	0	0	0	694	0	0	0	0	0	0	0	0	TCCTTTGGCTGCAGGAATCGCCCATGCGGGCGCTTCAGTAGACCTGGCTATTTTTTCATTACATTTAGCAGGAGTTTCTTCAATCCTAGGAGCTGTAAATTTTATTACTACAACTATCAACATGCGGGCTAGAGGAATAACTATAGACCGAATCCCCCTATTTGTATGATCAGTTGTTATTACCGCCGTACTTTTATTATTATCTCTCCCAGTCCTG	OTU_30
223	haplo_251	OTU_30	0	0	0	0	0	0	0	0	0	45	0	0	0	0	0	2123	0	0	0	0	0	0	0	0	0	0	0	0	0	0	0	0	0	636	0	0	TCCTTTGGCTGCAGGAATCGCCCATGCGGGCGCTTCAGTAGACCTGGCTATTTTTTCATTACATTTAGCAGGAGTTTCTTCAATCCTAGGAGCTGTAAATTTTATTACTACAACTATCAACATGCGGGCTAGAGGAATAACTATAGACCGAATCCCCCTATTTGTATGGTCAGTTGTTATTACCGCCGTACTTTTATTATTATCTCTTCCAGTCCTG	OTU_30
226	haplo_37	OTU_31	19148	0	0	0	0	2648	0	0	0	118	0	0	0	0	0	2972	92	0	23161	0	0	0	0	4280	0	0	0	0	0	0	0	0	0	4175	158	0	CCCATTAGCTAGCAATATTGCACATACAGGAAGCTCAGTTGATTTATCTATTTTTTCTCTACATATAGCCGGTATCTCCTCAATTTTAGGAGCAATTAACTTTATTACTACTATTATAAACATAAAACCGATAAGTATGCTATTTGATCAAATACCTCTATTTGTCTGATCTGTCGCCATTACAGCCCTCTTATTATTATTGTCATTACCAGTTTTG	OTU_31	Arthropoda	Insecta	Trichoptera	Leptoceridae	Athripsodes	cinereus	100	Published
227	haplo_166	OTU_31	0	560	0	0	0	302	0	0	0	0	0	117	0	0	0	1610	0	0	0	1174	0	0	0	469	0	0	0	0	0	89	0	0	0	2133	0	0	CCCGTTAGCTAGCAATATTGCACATACAGGAAGCTCAGTTGATCTATCTATTTTTTCTTTACATATAGCCGGTATCTCCTCAATTTTAGGAGCAATTAACTTTATTACTACTATTATAAACATAAAACCGATAAGTATGCTATTTGATCAAATACCTCTATTTGTCTGATCTGTCGCCATTACAGCCCTCTTATTATTATTGTCATTGCCAGTTTTG	OTU_31
228	haplo_357	OTU_31	0	0	0	0	0	0	0	0	0	0	0	0	0	0	0	747	0	0	0	0	0	0	0	0	0	0	0	0	0	0	0	0	0	744	0	0	CCCATTAGCTAGCAATATTGCACATACAGGAAACTCAGTTGATTTATCTATTTTTTCTCTACATATAGCCGGTATCTCCTCAATTTTAGGAGCAATTAACTTTATTACTACTATTATAAACATAAAACCGATAAGGATGCTATTTGATCAAATACCTCTATTTGTCTGATCTGTCGCCATTACAGCCCTCTTATTATTATTGTCATTACCAGTTTTG	OTU_31
229	haplo_11613	OTU_31	0	0	0	0	0	0	0	0	0	0	0	0	0	0	0	0	0	0	46	0	0	0	0	0	0	0	0	0	0	0	0	0	0	0	0	0	CCCGTTAGCTAGCAATATTGCACATACAGGAAGCTCAGTTGATTTATCTATTTTTTCTTTACATATAGCCGGTATCTCCTCAATTTTAGGAGCAATTAACTTTATTACTACTATTATAAACATAAAACCGATAAGTATGCTATTTGATCAAATACCTCTATTTGTCTGATCTGTCGCCATTACAGCCCTCTTATTATTATTGTCATTACCAGTTTTG	OTU_31
232	haplo_38	OTU_32	0	0	0	21301	0	0	0	0	0	0	0	0	0	0	856	84	0	0	0	0	0	27850	0	0	0	0	0	0	0	0	0	0	1744	125	0	0	CCCTCTTTCTTCAGGAATTGCTCATACTGGGGCTTCAGTTGATTTAGCAATTTTTTCATTACATTTAGCTGGAATTTCTTCTATTTTAGGAGCAGTAAATTTTATTACAACAGTTATTAATATACGATCAAGAGGAATTACTTTAGACCGAATACCTTTATTTGTTTGATCAGTAGTAATTACTGCTGTCCTTCTTCTTCTTTCACTTCCAGTTTTA	OTU_32	Arthropoda	Insecta	Diptera	Tipulidae	Tipula	sp. larvae	100	Early-Release
233	haplo_39	OTU_33	0	135	0	0	0	0	0	0	30975	0	0	0	0	0	0	0	0	0	0	0	0	0	0	0	0	0	20651	0	0	43	0	0	0	0	0	0	ACCTTTGAGTAGTTTAACAGGTCATAGAGGGGCTTCGGTAGATTTAGCTATTTTCTCTCTTCACTTAGCTGGTATTTCGTCAATTTTAGGAGCAATTAATTTTATTACCACAATTTTTAACATACGCCAGTTAGGTATAACTATAGAACGATTAAGTCTATTTGTTTGATCAATTTTAGTAACGGTATTTTTACTTCTTCTATCACTTCCAGTTCTA	OTU_33	Mollusca	Gastropoda	Stylommatophora	Succineidae	Succinea	NA	96.76	Private
234	haplo_453	OTU_33	0	0	0	0	0	0	0	0	0	0	0	0	0	0	0	0	0	0	0	0	0	0	0	0	0	0	1207	0	0	0	0	0	0	0	0	0	ACCTTTGAGTAGTTTAACAGGTCATAGAGGGGCTTCGGTAGATTTAGCTATTTTCTCTCTTCACTTAGCTGGTATTTCGTCAATTTTAGGAGCAATTAATTTTATTACCACAATTTTTAACATACGCCAGTTAGGTATAACTATAGAACGATTAAGTCTATTTGTTTGATCAATTTTAGTAACGGTATTTTTACTTCTTCTATCACTTCCAGTTCAA	OTU_33
235	haplo_40	OTU_34	0	0	0	0	18050	0	0	0	0	0	0	0	0	0	0	72	0	0	0	0	0	0	30890	0	0	0	0	0	0	0	0	0	0	0	0	0	TCCTTTATCTTCAGGAATTGCTCATGCTGGAGCTTCAGTAGATTTAGCTATTTTTTCCCTTCATTTAGCAGGAATTTCATCTATTTTAGGAGCAGTAAATTTTATTACAACAGTTATTAATATACGCTCTAGAGGAATTTCATTAGATCGAATGCCCCTATTTGTTTGATCTGTAGTTATTACTGCTATTTTATTACTTTTATCTTTACCTGTTTTA	OTU_34	Arthropoda	Insecta	Diptera	Chironomidae	Rheopelopia	ornata	100	Private
236	haplo_127	OTU_34	0	0	0	0	0	0	0	0	0	0	0	0	0	0	0	6881	0	69	0	0	0	0	51	0	0	0	0	0	0	0	0	0	0	3227	0	64	TCCTTTATCTTCAGGAATTGCTCACGCTGGAGCTTCAGTAGATTTAGCTATTTTTTCCCTTCATTTAGCAGGAATTTCATCTATTTTAGGAGCAGTAAATTTTATTACAACAGTTATTAATATACGCTCTAGAGGAATTTCATTAGATCGAATGCCCCTATTTGTTTGATCTGTAGTTATTACTGCTATTTTATTACTTTTATCTTTACCTGTTTTA	OTU_34
237	haplo_311	OTU_34	0	0	0	0	0	0	0	0	0	0	0	0	0	0	0	1226	0	0	0	0	0	0	0	0	0	0	0	0	0	0	0	0	0	568	0	0	TCCTTTATCTTCAGGTATTGCTCACGCTGGAGCTTCAGTAGATTTAGCTATTTTTTCCCTTCATTTAGCAGGAATTTCATCTATTTTAGGGGCAGTAAATTTTATTACAACAGTTATTAATATACGCTCTAGAGGAATTTCATTAGATCGAATGCCCCTATTTGTTTGATCTGTAGTTATTACTGCTATTTTATTACTTTTATCTTTACCTGTTTTA	OTU_34
238	haplo_1516	OTU_34	0	0	0	0	0	0	0	0	0	0	0	0	0	0	0	361	0	0	0	0	0	0	0	0	0	0	0	0	0	0	0	0	0	146	0	0	TCCTTTATCTTCAGGTATTGCTCACGCTGGAGCTTCAGTAGATTTAGCTATTTTTTCCCTTCATTTAGCAGGAATTTCATCTATTTTAGGGGCAGTAAATTTTATTACAACAGTTATTAATATACGTTCTAGAGGAATTTCATTAGATCGAATGCCCCTATTTGTTTGATCTGTAGTTATTACTGCTATTTTATTACTTTTATCTTTACCTGTTTTA	OTU_34
239	haplo_2883	OTU_34	0	0	0	0	0	0	0	0	0	0	0	0	0	0	0	197	0	0	0	0	0	0	0	0	0	0	0	0	0	0	0	0	0	60	0	0	TCCTTTATCTTCAGGAATTGCTCACGCTGGAGCTTCAGTAGATTTAGCTATTTTTTCCCTTCATTTAGCAGGAATTTCATCTATTTTAGGAGCAGTAAATTTTATTACAACAGTTATTAATATACGCTCTAGAGGAATTTCATTAGATCGAATACCCCTATTTGTTTGATCTGTAGTTATTACTGCTATTTTATTACTTTTATCTTTACCTGTTTTA	OTU_34
243	haplo_41	OTU_35	0	0	155	2266	0	834	291	0	377	0	0	0	8328	506	202	0	231	0	0	0	411	4289	0	323	728	0	182	0	174	0	20495	1552	709	0	398	0	TCCTTTAGCTGCCAATATTGCCCACGGAGGGTCTTCTGTAGATTTTGCTATTTTTTCATTGCATTTGGCTGGAATTTCATCAATTTTGGGAGCGGTAAATTTTATTACTACGGTAATTAATATACGAAGACCTGGAATAAGCTTAGACCGAATACCCCTATTTGTCTGGTCAGTGGTAATTACAGCGGTTTTATTATTGTTATCTTTGCCTGTGTTA	OTU_35	Arthropoda	Insecta	Ephemeroptera	Baetidae	Nigrobaetis	niger	100	Early-Release
244	haplo_862	OTU_35	0	0	0	0	0	0	0	0	0	0	114	0	0	0	0	0	0	0	0	0	0	0	0	0	0	0	0	0	644	0	0	0	0	0	0	0	TCCTTTAGCTGCCAATATTGCCCACGGAGGGTCTTCTGTAGATTTTGCTATTTTTTCATTGCATTTGGCTGGAATTTCATCAATTTTGGGAGCGGTAAATTTTATTACTACGGTAATTAATATACGAAGACCTGGAATAAGTTTAGACCGAATACCCCTATTTGTCTGGTCAGTGGTAATTACAGCGGTTTTATTATTGTTATCTTTGCCTGTGTTA	OTU_35
245	haplo_43	OTU_36	0	0	4083	1578	0	8402	0	0	0	0	221	3808	862	303	0	0	47	0	0	0	5163	2296	0	9098	0	0	0	0	161	4218	334	707	0	0	0	0	CCCACTATCTTCTGGAATTGCTCATGCTGGAGCTTCTGTTGATTTAGCTATTTTTTCTCTTCACCTAGCCGGAATTTCTTCTATTTTAGGAGCTGTAAATTTTATTACAACTATTATTAATATACGATCAAATGGGATTACTTTTGATCGAATACCTCTTTTTGTGTGATCAGTAGTAATTACTGCCGTATTATTACTTTTATCTCTCCCTGTATTA	OTU_36	Arthropoda	Insecta	Diptera	Simuliidae	Simulium	ornatum	100	Published
246	haplo_106	OTU_36	0	0	5696	0	0	95	0	0	0	0	0	0	0	0	0	0	0	0	0	0	7295	0	0	0	0	0	0	0	0	0	0	0	0	0	0	0	TCCACTATCTTCTGGAATTGCTCATGCTGGAGCTTCCGTTGATTTAGCTATTTTTTCTCTTCACCTAGCCGGAATTTCTTCTATTTTAGGAGCTGTAAATTTTATTACAACTATTATTAATATACGATCAAATGGAATTACTTTTGATCGAATGCCTCTTTTTGTATGATCAGTAGTAATTACTGCCGTATTATTACTTTTATCTCTCCCTGTATTA	OTU_36
247	haplo_116	OTU_36	0	0	2646	264	0	2224	0	0	0	0	0	0	0	0	0	0	0	0	0	0	3613	376	0	2154	0	0	0	0	0	0	0	0	0	0	0	0	ACCACTATCTTCTGGAATTGCTCATGCTGGAGCTTCTGTTGATTTAGCTATTTTTTCTCTTCACCTAGCCGGAATTTCTTCTATTTTAGGAGCTGTAAATTTTATTACAACTATTATTAATATACGATCAAATGGAATTACTTTTGATCGAATACCTCTTTTTGTATGATCAGTAGTAATTACTGCCGTATTATTACTTTTATCTCTCCCTGTATTA	OTU_36
248	haplo_118	OTU_36	0	0	0	0	0	0	0	5196	0	0	0	0	0	0	0	0	0	0	0	0	0	0	0	0	0	5717	0	45	0	0	0	0	0	0	0	0	CCCACTATCTTCTGGAATTGCTCATGCTGGAGCTTCTGTTGATTTAGCTATTTTTTCTCTTCACCTAGCCGGAATTTCTTCTATTTTAGGAGCTGTAAATTTTATTACAACTATTATTAATATGCGATCAAATGGGATTACTTTTGATCGAATACCTCTTTTTGTGTGATCAGTAGTAATTACTGCCGTATTATTACTTTTATCTCTCCCTGTATTA	OTU_36
249	haplo_126	OTU_36	0	0	1325	257	0	200	49	3350	0	0	0	0	0	0	0	0	0	0	0	0	1503	212	0	230	58	3136	0	0	0	0	0	0	0	0	0	0	ACCACTATCTTCTGGAATTGCTCATGCTGGGGCTTCTGTTGATTTAGCTATTTTTTCTCTTCACCTAGCCGGAATTTCTTCTATTTTAGGAGCTGTAAATTTTATTACAACTATTATTAATATACGATCAAATGGAATTACTTTTGATCGAATACCTCTTTTTGTATGATCAGTAGTAATTACTGCCGTATTATTACTTTTATCTCTCCCTGTATTA	OTU_36
250	haplo_136	OTU_36	0	0	2725	291	0	1280	0	0	0	0	0	0	55	0	0	0	0	0	0	0	3915	273	0	1219	0	0	0	0	0	0	0	0	0	0	0	0	CCCACTATCTTCTGGAATTGCTCATGCTGGAGCTTCCGTTGATTTAGCTATTTTTTCTCTTCACCTAGCCGGAATTTCTTCTATTTTAGGAGCTGTAAATTTTATTACAACTATTATTAATATACGATCAAATGGAATTACTTTTGATCGAATGCCTCTTTTTGTATGATCAGTAGTAATTACTGCCGTATTATTACTTTTATCTCTCCCTGTATTA	OTU_36
251	haplo_137	OTU_36	0	0	0	417	0	4139	0	0	0	0	0	0	0	0	0	0	0	0	0	0	0	393	0	4394	0	0	0	0	0	0	0	0	0	0	0	0	ACCACTATCTTCTGGAATTGCTCATGCTGGAGCTTCTGTTGATTTAGCTATTTTTTCTCTTCACCTAGCCGGAATTTCTTCTATTTTAGGGGCTGTAAATTTTATTACAACTATTATTAATATACGATCAAATGGAATTACTTTTGATCGAATACCTCTTTTTGTATGATCAGTAGTAATTACTGCCGTATTATTACTTTTATCTCTCCCTGTATTA	OTU_36
252	haplo_141	OTU_36	0	0	1705	534	0	1133	0	0	0	0	0	0	257	60	0	0	197	0	0	0	1969	543	0	1086	0	0	0	0	0	0	129	0	0	0	862	0	CCCACTATCTTCTGGAATTGCTCATGCTGGAGCTTCTGTTGATTTAGCTATTTTTTCTCTTCACCTAGCCGGAATTTCTTCTATTTTAGGAGCTGTAAATTTTATTACAACTATTATTAATATACGATCAAATGGAATTACTTTTGATCGAATGCCTCTTTTTGTATGATCAGTAGTAATTACTGCCGTATTATTACTTTTATCTCTCCCTGTATTA	OTU_36
253	haplo_163	OTU_36	0	0	126	202	0	2590	0	0	0	0	0	0	0	0	0	0	0	0	0	0	203	227	0	3167	0	0	0	0	0	0	0	0	0	0	0	0	CCCACTATCTTCTGGAATTGCTCATGCTGGAGCTTCTGTTGATTTAGCTATTTTTTCTCTTCACCTAGCCGGAATTTCTTCTATTTTAGGAGCTGTAAATTTTATTACAACTATTATTAATATACGATCAAATGGGATTACTTTTGATCGAATACCTCTTTTTGTATGATCAGTAGTAATTACTGCCGTATTATTACTTTTATCTCTCCCTGTATTA	OTU_36
254	haplo_194	OTU_36	0	0	1584	76	0	433	0	0	0	0	0	0	0	0	0	0	0	0	0	0	2188	0	0	456	0	0	0	0	0	0	0	0	0	0	0	0	ACCACTATCTTCTGGAATTGCTCATGCTGGAGCTTCTGTTGATTTAGCTATTTTTTCTCTTCACCTAGCCGGAATTTCTTCTATTTTAGGAGCTGTAAATTTTATTACAACTATTATTAATATACGATCAAATGGAATTACTTTTGATCGAATACCTCTTTTTGTATGATCAGTAGTAATTACTGCCGTATTACTACTTTTATCTCTCCCTGTATTA	OTU_36
255	haplo_197	OTU_36	0	0	2130	0	0	0	0	0	0	0	0	0	0	0	0	0	0	0	0	0	2486	0	0	0	0	0	0	0	0	0	0	0	0	0	0	0	ACCGCTATCTTCTGGAATTGCTCATGCTGGAGCTTCTGTTGATTTAGCTATTTTTTCTCTTCACCTAGCCGGAATTTCTTCTATTTTAGGAGCTGTAAATTTTATTACAACTATTATTAATATACGATCAAATGGAATTACTTTTGATCGAATACCTCTTTTTGTATGATCAGTAGTAATTACTGCCGTATTGCTACTTTTATCTCTCCCTGTATTA	OTU_36
256	haplo_213	OTU_36	0	0	0	0	0	2124	0	0	0	0	0	0	0	0	0	0	0	0	0	0	0	0	0	1952	0	0	0	0	0	0	0	0	0	0	0	0	CCCACTATCTTCTGGAATTGCTCATGCTGGAGCTTCTGTTGATTTAGCTATTTTTTCTCTTCACCTAGCCGGAATTTCTTCTATTTTAGGAGCTGTAAATTTTATTACAACTATTATTAATATACGATCAAATGGGATTACTTTTGATCGAATACCTCTTTTTGTGTGATCAGTAGTAATTACTGCCGTATTATTACTTTTGTCTCTCCCTGTATTA	OTU_36
257	haplo_252	OTU_36	0	0	1332	0	0	0	0	0	0	0	0	0	0	0	0	0	0	0	0	0	1464	0	0	0	0	0	0	0	0	0	0	0	0	0	0	0	ACCACTATCTTCTGGAATTGCCCATGCTGGAGCTTCTGTTGATTTAGCTATTTTTTCTCTTCACCTAGCCGGAATTTCTTCTATTTTAGGAGCTGTAAATTTTATTACAACTATTATTAATATACGATCAAATGGAATTACTTTTGATCGAATACCTCTTTTTGTATGATCAGTAGTAATTACTGCCGTATTACTACTTTTATCTCTCCCTGTATTA	OTU_36
258	haplo_259	OTU_36	0	0	929	0	0	0	0	0	0	0	0	0	0	0	0	0	0	0	0	0	1674	0	0	44	0	0	0	0	0	0	0	0	0	0	0	0	CCCACTATCTTCTGGAATTGCTCATGCTGGAGCTTCTGTTGATTTAGCTATTTTTTCTCTTCACCTAGCCGGAATTTCTTCTATTTTAGGAGCTGTAAATTTTATTACAACTATTATTAATATACGATCAAATGGAATTACTTTTGACCGAATGCCTCTTTTTGTATGATCAGTAGTAATTACTGCCGTATTATTACTTTTATCTCTCCCTGTATTA	OTU_36
259	haplo_266	OTU_36	0	0	1215	0	0	0	0	0	0	0	0	0	0	0	0	0	0	0	0	0	1294	0	0	0	0	0	0	0	0	0	0	0	0	0	0	0	CCCACTATCTTCTGGAATTGCTCATGCTGGAGCTTCCGTTGATTTAGCTATTTTTTCTCTTCACCTAGCCGGAATTTCTTCTATTTTAGGAGCTGTAAATTTTATTACAACTATTATTAATATACGATCAAATGGAATTACTTTTGATCGAATGCCTCTTTTTGTATGATCAGTAGTAATTACTGCCGTATTATTGCTTTTATCTCTCCCTGTATTA	OTU_36
260	haplo_278	OTU_36	0	0	1014	0	0	51	0	0	0	0	0	0	0	0	0	0	0	0	0	0	1140	0	0	42	0	0	0	0	0	0	0	0	0	0	0	0	ACCGCTATCTTCTGGAATTGCTCATGCTGGAGCTTCTGTTGATTTAGCTATTTTTTCTCTTCACCTAGCCGGAATTTCTTCTATTTTAGGAGCTGTAAATTTTATTACAACTATTATTAATATACGATCAAATGGAATTACTTTTGATCGAATACCTCTTTTTGTATGATCAGTAGTAATTACTGCCGTATTATTACTTTTATCTCTCCCTGTATTA	OTU_36
261	haplo_310	OTU_36	0	0	0	0	0	911	0	0	0	0	0	0	0	0	0	0	0	0	0	0	0	0	0	873	0	0	0	0	0	0	0	0	0	0	0	0	ACCACTATCTTCTGGAATTGCTCATGCTGGAGCTTCTGTTGATTTAGCTATTTTTTCTCTTCACCTAGCCGGAATTTCTTCTATTTTAGGGGCTGTAAATTTTATTACAACTATTATTAATATACGATCAAATGGAATTACTTTTGATCGAATACCTCTTTTTGTATGATCAGTAGTAATTACTGCCGTATTACTACTTTTATCTCTCCCTGTATTA	OTU_36
262	haplo_354	OTU_36	0	0	0	0	0	766	0	0	0	0	0	0	0	0	0	0	0	0	0	0	0	0	0	691	0	0	0	0	0	0	0	0	0	0	0	0	GCCACTATCTTCTGGAATTGCTCATGCTGGAGCTTCTGTTGATTTAGCTATTTTTTCTCTTCACCTAGCCGGAATTTCTTCTATTTTAGGAGCTGTAAATTTTATTACAACTATTATTAATATACGATCAAATGGAATTACTTTTGATCGAATACCTCTTTTTGTATGATCAGTAGTAATTACTGCCGTATTATTACTTTTATCTCTCCCTGTATTA	OTU_36
263	haplo_375	OTU_36	0	0	697	0	0	0	0	0	0	0	0	0	0	0	0	0	0	0	0	0	733	0	0	0	0	0	0	0	0	0	0	0	0	0	0	0	ACCACTATCTTCTGGAATTGCTCATGCTGGAGCTTCTGTTGATTTAGCTATTTTTTCTCTTCACCTAGCCGGAATTTCTTCTATTTTAGGAGCTGTAAATTTTATTACAACTATTATTAATATACGATCAAATGGAATTACTTTTGATCGAATACCTCTTTTTGTATGATCAGTAGTAATTACTGCCGTATTATTACTTTTATCTCTCCCTGTCTTA	OTU_36
264	haplo_385	OTU_36	0	0	0	270	0	404	0	0	0	0	0	0	0	0	0	0	0	0	0	0	0	256	0	447	0	0	0	0	0	0	0	0	0	0	0	0	CCCACTATCTTCTGGAATTGCTCATGCTGGGGCTTCCGTTGATTTAGCTATTTTTTCTCTTCACCTAGCCGGAATTTCTTCTATTTTAGGAGCTGTAAATTTTATTACAACTATTATTAATATACGATCAAATGGAATTACTTTTGATCGAATGCCTCTTTTTGTATGATCAGTAGTAATTACTGCCGTATTATTACTTTTATCTCTCCCTGTATTA	OTU_36
265	haplo_393	OTU_36	0	0	665	0	0	0	0	0	0	0	0	0	0	0	0	0	0	0	0	0	707	0	0	0	0	0	0	0	0	0	0	0	0	0	0	0	CCCACTATCTTCTGGAATTGCTCATGCTGGAGCTTCCGTTGATTTAGCTATTTTTTCTCTTCACCTAGCCGGAATTTCTTCTATTTTAGGAGCTGTAAATTTTATTACAACTATTATTAATATACGATCAAATGGAATTACTTTTGATCGAATGCCTCTTTTTGTATGATCAGTAGTAATTACTGCCGTATTATTACTTTTATCCCTCCCTGTATTA	OTU_36
266	haplo_518	OTU_36	0	0	0	165	0	131	0	0	0	0	0	0	0	0	0	0	154	0	0	0	0	143	0	203	0	0	0	0	0	0	0	0	0	0	287	0	CCCACTATCTTCTGGAATTGCTCATGCTGGAGCTTCTGTTGATTTAGCTATTTTTTCTCTTCACCTAGCCGGAATTTCTTCTATTTTAGGAGCTGTAAATTTTATTACAACTATTATTAATATACGATCAAATGGAATTACTTTTGATCGAATACCTCTTTTTGTATGATCAGTAGTAATTACTGCCGTATTATTACTTTTATCTCTCCCTGTATTA	OTU_36
267	haplo_1243	OTU_36	0	0	0	0	0	283	0	0	0	0	0	0	0	0	0	0	0	0	0	0	0	0	0	328	0	0	0	0	0	0	0	0	0	0	0	0	ACCACTATCTTCTGGAATTGCTCATGCTGGAGCTTCTGTTGATTTAGCTATTTTTTCTCTTCACCTAGCCGGAATTTCTTCTATTTTAGGAGCTGTAAATTTTATTACAACTATTATTAATATACGATCGAATGGGATTACTTTTGATCGAATACCTCTTTTTGTATGATCAGTAGTAATTACTGCCGTATTATTACTTTTATCTCTCCCTGTATTA	OTU_36
268	haplo_1482	OTU_36	0	0	0	0	0	237	0	0	0	0	0	0	0	0	0	0	0	0	0	0	0	0	0	202	0	0	0	0	0	0	0	0	0	0	0	0	ACCACTATCTTCTGGAATTGCTCATGCTGGAGCTTCTGTTGATTTAGCTATTTTTTCTCTTCACCTAGCCGGAATTTCTTCTATTTTAGGAGCTGTAAATTTTATTACAACTATTATTAATATACGATCAAATGGAATTACTTTTGACCGAATACCTCTTTTTGTATGATCAGTAGTAATTACTGCCGTATTATTACTTTTATCTCTCCCTGTATTA	OTU_36
269	haplo_1490	OTU_36	0	0	0	0	0	231	0	0	0	0	0	0	0	0	0	0	0	0	0	0	0	0	0	284	0	0	0	0	0	0	0	0	0	0	0	0	CCCACTATCTTCTGGAATTGCTCATGCTGGGGCTTCCGTTGATTTAGCTATTTTTTCTCTTCACCTAGCCGGAATTTCTTCTATTTTAGGAGCTGTAAATTTTATTACAACTATTATTAATATACGATCAAATGGAATTACTTTTGATCGAATACCTCTTTTTGTATGATCAGTAGTAATTACTGCCGTATTATTACTTTTATCTCTCCCTGTATTA	OTU_36
270	haplo_1814	OTU_36	0	0	0	0	0	192	0	0	0	0	0	0	0	0	0	0	0	0	0	0	0	0	0	241	0	0	0	0	0	0	0	0	0	0	0	0	ACCACTATCTTCTGGAATTGCTCATGCTGGAGCTTCCGTTGATTTAGCTATTTTTTCTCTTCACCTAGCCGGAATTTCTTCTATTTTAGGAGCTGTAAATTTTATTACAACTATTATTAATATACGATCAAATGGAATTACTTTTGATCGAATACCTCTTTTTGTATGATCAGTAGTAATTACTGCCGTATTACTACTTTTATCTCTCCCTGTATTA	OTU_36
271	haplo_1868	OTU_36	0	0	0	0	0	270	0	0	0	0	0	0	0	0	0	0	0	0	0	0	0	0	0	153	0	0	0	0	0	0	0	0	0	0	0	0	ACCACTATCTTCTGGAATTGCTCATGCTGGAGCTTCTGTTGATTTAGCTATTTTTTCTCTTCACCTAGCCGGAATTTCTTCTATTTTAGGAGCTGTAAATTTTATTACAACTATTATTAATATACGATCAAATGGAATTACTTTTGATCGTATACCTCTTTTTGTATGATCAGTAGTAATTACTGCCGTATTATTACTTTTATCTCTCCCTGTATTA	OTU_36
272	haplo_2041	OTU_36	0	0	0	156	0	0	0	0	0	0	0	0	0	0	0	0	0	0	0	0	0	199	0	0	0	0	0	0	0	0	0	0	0	0	0	0	GCCACTATCTTCTGGAATTGCTCATGCTGGAGCTTCTGTTGATTTAGCTATTTTTTCTCTTCACCTAGCCGGAATTTCTTCTATTTTAGGAGCTGTAAATTTTATTACAACTATTATTAATATACGATCAAATGGAATTACTTTTGATCGAATACCTCTTTTTGTATGATCAGTAGTAATTACTGCCGTATTACTACTTTTATCTCTCCCTGTATTA	OTU_36
273	haplo_2174	OTU_36	0	0	0	0	0	209	0	0	0	0	0	0	0	0	0	0	0	0	0	0	0	0	0	153	0	0	0	0	0	0	0	0	0	0	0	0	CCCACTATCTTCTGGAATTGCTCATGCTGGAGCTTCTGTTGATTTAGCTATTTTTTCTCTTCACCTAGCCGGAATTTCTTCTATTTTAGGAGCTGTAAATTTTATTACAACTATTATTAATATACGATCAAATGGGATTACTTTTGATCGAATACCTCTTTTTGTATGATCAGTGGTAATTACTGCCGTATTATTACTTTTATCTCTCCCTGTATTA	OTU_36
274	haplo_2285	OTU_36	0	0	0	0	0	190	0	0	0	0	0	0	0	0	0	0	0	0	0	0	0	0	0	141	0	0	0	0	0	0	0	0	0	0	0	0	ACCACTATCTTCTGGAATTGCTCATGCTGGGGCTTCTGTTGATTTAGCTATTTTTTCTCTTCACCTAGCCGGAATTTCTTCTATTTTAGGAGCTGTAAATTTTATTACAACTATTATTAATATACGATCAAATGGAATTACTTTTGATCGAATACCTCTTTTTGTATGATCAGTAGTAATTACTGCCGTATTACTACTTTTATCTCTCCCTGTATTA	OTU_36
275	haplo_2434	OTU_36	0	0	0	0	0	182	0	0	0	0	0	0	0	0	0	0	0	0	0	0	0	0	0	122	0	0	0	0	0	0	0	0	0	0	0	0	TCCACTATCTTCTGGAATTGCTCATGCTGGAGCTTCCGTTGATTTAGCTATTTTTTCTCTTCACCTAGCCGGAATTTCTTCTATTTTAGGAGCTGTAAATTTTATTACAACTATTATTAACATACGATCAAATGGAATTACTTTTGATCGAATGCCTCTTTTTGTATGATCAGTAGTAATTACTGCCGTATTATTACTTTTATCTCTCCCTGTATTA	OTU_36
276	haplo_3294	OTU_36	0	0	0	0	0	117	0	0	0	0	0	0	0	0	0	0	0	0	0	0	0	0	0	105	0	0	0	0	0	0	0	0	0	0	0	0	ACCACTATCTTCTGGAATTGCTCATGCTGGAGCTTCTGTTGATTTAGCTATTTTTTCTCTTCACCTAGCTGGAATTTCTTCTATTTTAGGAGCCGTAAATTTTATTACAACTATTATTAATATACGATCAAATGGAATTACTTTTGATCGAATACCTCTTTTTGTATGATCAGTAGTAATTACTGCCGTATTATTACTTTTGTCTCTCCCTGTATTA	OTU_36
277	haplo_3387	OTU_36	0	0	0	118	0	0	0	0	0	0	0	0	0	0	0	0	0	0	0	0	0	98	0	0	0	0	0	0	0	0	0	0	0	0	0	0	CCCACTATCTTCTGGAATTGCTCATGCTGGAGCTTCCGTTGATTTAGCTATTTTTTCTCTTCACCTAGCCGGAATTTCTTCTATTTTAGGAGCTGTAAATTTTATTACGACTATTATTAATATACGATCAAATGGAATTACTTTTGATCGAATGCCTCTTTTTGTATGATCAGTAGTAATTACTGCCGTATTATTACTTTTATCTCTCCCTGTATTA	OTU_36
278	haplo_3440	OTU_36	0	0	0	0	0	47	0	0	0	0	0	0	0	0	0	0	0	0	0	0	0	0	0	147	0	0	0	0	0	0	0	0	0	0	0	0	ACCACTATCTTCTGGAATTGCTCATGCTGGAGCTTCTGTTGATTTAGCTATTTTTTCTCTTCACCTAGCCGGAATTTCTTCTATTTTAGGAGCTGTAAATTTTATTACAACTATTATTAATATACGATCAAATGGAATTACTTTTGATCGAATACCTCTTTTTGTATGATCAGTAGTAATTACTGCCGTGTTATTACTTTTATCTCTCCCTGTATTA	OTU_36
279	haplo_3521	OTU_36	0	0	0	0	0	133	0	0	0	0	0	0	0	0	0	0	0	0	0	0	0	0	0	75	0	0	0	0	0	0	0	0	0	0	0	0	CCCACTATCTTCTGGAATTGCTCATGCTGGAGCTTCCGTTGATTTAGCTATTTTTTCTCTTCACCTAGCCGGAATTTCTTCTATTTTAGGAGCTGTAAATTTTATTACAACTATTATTAATATACGATCAAATGGGATTACTTTTGATCGAATGCCTCTTTTTGTATGATCAGTAGTAATTACTGCCGTATTATTACTTTTATCTCTCCCTGTATTA	OTU_36
280	haplo_4087	OTU_36	0	0	0	0	0	62	0	0	0	0	0	0	0	0	0	0	0	0	0	0	0	0	0	113	0	0	0	0	0	0	0	0	0	0	0	0	CCCACTATCTTCTGGAATTGCTCATGCTGGGGCTTCTGTTGATTTAGCTATTTTTTCTCTTCACCTCGCCGGAATTTCTTCTATTTTAGGAGCTGTAAATTTTATTACAACTATTATTAATATACGATCAAATGGGATTACTTTTGATCGAATACCTCTTTTTGTGTGATCAGTAGTAATTACTGCCGTATTATTACTTTTATCTCTCCCTGTATTA	OTU_36
281	haplo_4185	OTU_36	0	0	0	0	0	61	0	0	0	0	0	0	0	0	0	0	0	0	0	0	0	0	0	109	0	0	0	0	0	0	0	0	0	0	0	0	ACCACTATCTTCTGGAATTGCTCATGCTGGAGCTTCTGTTGATTTAGCTATTTTTTCTCTTCACCTAGCCGGAATTTCTTCTATTTTAGGGGCTGTAAATTTTATTACAACCATTATTAATATACGATCAAATGGAATTACTTTTGATCGAATACCTCTTTTTGTATGATCAGTAGTAATTACTGCCGTATTATTACTTTTATCTCTCCCTGTATTA	OTU_36
282	haplo_5216	OTU_36	0	0	0	0	0	55	0	0	0	0	0	0	0	0	0	0	0	0	0	0	0	0	0	77	0	0	0	0	0	0	0	0	0	0	0	0	CCCTCTATCTTCTGGAATTGCTCATGCTGGAGCTTCTGTTGATTTAGCTATTTTTTCTCTTCACCTAGCCGGAATTTCTTCTATTTTAGGAACTGTAAATTTTATTACAACTATTATTAATATACGATCAAATGGAATTACTTTTGATCGAATACCTCTTTTTGTATGATCAGTAGTAATTACTGCCGTATTATTACTTTTATCTCTCCCTGTATTA	OTU_36
283	haplo_6072	OTU_36	0	0	0	0	0	0	0	0	0	0	0	0	0	0	0	0	0	0	0	0	0	95	0	0	0	0	0	0	0	0	0	0	0	0	0	0	ACCACTATCTTCTGGAATTGCTCATGCTGGAGCTTCTGTTGATTTAGCTATTTTTTCTCTTCACCTAGCCGGAATTTCTTCTATTTTAGGAGCTGTAAATTTTATTACAACTATTATTAATATGCGATCAAATGGAATTACTTTTGATCGAATACCTCTTTTTGTATGGTCAGTAGTAATTACTGCCGTATTATTACTTTTATCTCTCCCTGTATTA	OTU_36
284	haplo_6131	OTU_36	0	0	0	45	0	0	0	0	0	0	0	0	0	0	0	0	0	0	0	0	0	63	0	0	0	0	0	0	0	0	0	0	0	0	0	0	CCCACTATCTTCTGGAATTGCTCATGCTGGGGCTTCCGTTGATTTAGCTATTTTTTCTCTTCACCTAGCCGGAATTTCTTCTATTTTAGGAGCTGTAAATTTTATTACAACTATTATTAATATACGATCAAATGGAATTACTTTTGATCGAATACCTCTTTTTGTGTGATCAGTAGTAATTACTGCCGTATTATTACTTTTATCTCTCCCTGTATTA	OTU_36
297	haplo_44	OTU_37	0	0	0	1654	0	0	0	0	0	0	23619	0	0	151	0	0	0	0	0	0	0	763	0	0	0	0	0	0	14409	0	0	0	0	0	0	0	ACCCCTTTCTAGAACTATTGCTCATGCTGGGGCTTCAGTTGATTTAGCTATTTTTAGCCTCCATCTGGCAGGTGTATCTTCAATTTTAGGAGCAGTTAATTTTATTACTACAGTCATTAATATGCGAGCAAGAGGAATAACTTTAGATCGAATACCATTATTTGTCTGATCAGTAGTTATTACTGCTATTTTATTACTTTTATCCTTACCAGTTCTA	OTU_37	Arthropoda	Insecta	Megaloptera	Sialidae	Sialis	lutaria	99.07	Early-Release
299	haplo_45	OTU_38	0	0	513	21222	0	0	0	0	0	0	0	0	0	0	0	0	0	0	0	0	204	17953	0	0	0	0	0	0	0	0	0	0	0	0	0	0	TCCCTTAGCAAGAAATTTAGCTCATGCAGGTCCATCAGTAGACTTAGCTATTTTCTCATTACATTTAGCAGGAGCTTCATCTATTTTAGGGGCCATCAACTTTATTACTACAGTCATCAATATGCGATGAAGAGGTTTACGATTAGAGCGAATCCCCCTTTTCGTATGAGCTGTATTAATTACAGTGATTCTTCTTCTACTATCATTGCCCGTGCTA	OTU_38	Annelida	Clitellata	Haplotaxida	Lumbricidae	Eiseniella	tetraedra	100	Published
300	haplo_324	OTU_38	0	0	0	0	0	0	0	0	0	0	0	0	0	0	0	0	0	0	0	0	0	1653	0	0	0	0	0	0	0	0	0	0	0	0	0	0	TCCCTTAGCAAGAAATTTAGCTCATGCAGGTCCATCAGTAGACTTAGCTATTTTCTCATTACATTTAGCAGGAGCTTCATCTATTTTAGGGGCCATCAACTTTATTACTACAGTCATCAATATGCGATGAAGAGGTTTACGATTAGAGCGAATCCCCCTTTTCGTATGAGCTGTATTAATTACAGTGATTCTTCTTCTACTATCATTGCCCGTGCAA	OTU_38
301	haplo_46	OTU_39	0	1083	0	3822	0	19241	0	0	0	0	0	0	0	0	0	0	0	0	0	575	0	2702	0	10696	0	0	0	0	0	0	0	0	0	0	0	0	CCCATTATCAAGAAACTTAGCTCATGCAGGAAGATCTGTTGATATTTCTATTTTTTCCCTCCATTTAGCGGGAATTTCATCTATTTTAGGAGCTATTAATTTTATTTCTACAACATTAAATATACGAAATAATTTAATAACACTAGATCGAATTCCTCTTTTTGTATGATCTGTAGCTATTACAGCTTTACTTCTTTTACTTTCTCTCCCTGTCCTG	OTU_39	Arthropoda	Insecta	Trichoptera	Limnephilidae	Limnephilus	rhombicus	100	Published
302	haplo_64	OTU_39	0	0	0	0	0	0	0	0	0	0	0	0	0	14115	0	0	0	0	0	0	0	0	0	0	0	0	0	0	0	0	0	10370	0	0	0	0	CCCATTATCAAGAAACTTAGCTCATGCAGGAAGATCTGTTGATATTTCTATTTTTTCTCTCCATTTAGCAGGAATTTCGTCTATTTTAGGAGCTATTAATTTTATTTCTACAACATTAAATATACGAAACAATTTAATAACCCTAGATCGAATTCCTCTTTTTGTATGATCTGTAGCTATTACAGCTTTACTTCTTCTACTTTCTCTCCCTGTCCTG	OTU_39
303	haplo_171	OTU_39	0	96	0	0	0	0	0	0	0	0	0	0	2043	0	0	146	0	0	0	45	0	0	0	0	0	0	0	0	0	0	3433	0	0	104	0	0	CCCATTATCAAGAAACTTAGCTCATGCAGGAAGATCTGTTGATATTTCTATTTTTTCTCTCCATTTAGCAGGAATTTCGTCTATTTTAGGAGCTATTAATTTTATTTCTACAACATTAAATATACGAAACAATTTAATAACACTAGATCGAATTCCTCTTTTTGTATGATCTGTAGCTATTACAGCTTTACTTCTTTTACTTTCTCTCCCTGTCCTG	OTU_39
304	haplo_269	OTU_39	0	0	0	0	0	0	0	0	0	0	1105	0	0	0	0	0	0	0	0	0	0	0	0	0	0	0	0	0	1333	0	0	0	0	0	0	0	CCCATTATCAAGAAACTTAGCTCATGCAGGAAGATCTGTTGATATTTCTATTTTTTCTCTCCATTTAGCGGGAATTTCATCTATTTTAGGAGCTATTAATTTTATTTCTACAACATTAAATATACGAAATAATTTAATAACACTAGATCGAATTCCTCTTTTTGTATGATCTGTAGCTATTACAGCTTTACTTCTTTTATTTTCTCTCCCTGTCCTG	OTU_39
305	haplo_274	OTU_39	0	1340	0	0	0	66	0	0	0	0	0	0	0	0	0	0	0	0	0	866	0	0	0	0	0	0	0	0	0	0	0	0	0	0	0	0	CCCATTATCAAGAAACTTAGCTCATGCAGGAAGATCCGTTGATATTTCTATTTTTTCCCTCCATTTAGCGGGAATTTCATCTATTTTAGGAGCTATTAATTTTATTTCTACAACATTAAATATACGAAATAATTTAATAACACTAGATCGAATTCCTCTTTTTGTATGATCTGTAGCTATTACAGCTTTACTTCTTTTACTTTCTCTCCCTGTCCTG	OTU_39
306	haplo_407	OTU_39	0	0	0	0	0	0	0	0	0	0	0	0	0	0	648	0	0	0	0	0	0	0	0	0	0	0	0	0	0	0	0	0	639	0	0	0	CCCATTATCAAGAAACTTAGCTCATGCAGGAAGATCTGTTGATATTTCTATTTTTTCCCTCCATTTAGCGGGAATTTCATCTATTTTAGGAGCTATTAATTTTATTTCTACAACATTAAATATACGAAATAATTTAATAACACTAGATCGAATTCCTCTTTTTGTGTGATCTGTAGCTATTACAGCTTTACTTCTTTTACTTTCTCTCCCTGTCCTG	OTU_39
307	haplo_1763	OTU_39	0	0	0	0	0	88	0	0	0	0	0	0	0	156	0	0	0	0	0	0	0	0	0	55	0	0	0	0	0	0	45	99	0	0	0	0	CCCATTATCAAGAAACTTAGCTCATGCAGGAAGATCTGTTGATATTTCTATTTTTTCTCTCCATTTAGCAGGAATTTCATCTATTTTAGGAGCTATTAATTTTATTTCTACAACATTAAATATACGAAACAATTTAATAACACTAGATCGAATTCCTCTTTTTGTATGATCTGTAGCTATTACAGCTTTACTTCTTTTACTTTCTCTCCCTGTCCTG	OTU_39
308	haplo_2841	OTU_39	0	0	0	0	0	57	0	0	0	0	0	0	0	76	0	0	0	0	0	51	0	0	0	0	0	0	0	0	0	0	0	0	0	0	0	0	CCCATTATCAAGAAACTTAGCTCATGCAGGAAGATCTGTTGATATTTCTATTTTTTCTCTCCATTTAGCAGGAATTTCATCTATTTTAGGAGCTATTAATTTTATTTCTACAACATTAAATATACGAAACAATTTAATAACACTAGATCGAATTCCTCTTTTTGTATGATCTGTAGCTATTACAGCTTTACTTCTTTTACTTTCTCTCCCTGTCCTA	OTU_39
313	haplo_47	OTU_40	16375	0	1162	0	208	0	0	0	0	95	0	0	0	0	1182	1279	0	360	12427	0	1171	0	486	0	0	0	0	0	0	0	0	0	1567	1370	0	358	TCCTCTATCTAACAACATTTTCCATATAGGAAAAGCAGTAGATATTTCAATTTTTTCTCTCCATCTTGCTGGTATTTCATCCATTTTAGGAGCAATTAATTTCATTTCAACAGTAATAAATATGAAAATAAAAAATATTCATTTAAATATAATCCCTCTATTTGTATGATCAATTAAAATTACAGCAATTCTTCTTTTATTATCATTACCAGTACTT	OTU_40	Arthropoda	Insecta	Trichoptera	Polycentropodidae	Neureclipsis	bimaculata	100	Published
315	haplo_50	OTU_41	0	0	0	0	0	0	0	0	0	0	0	0	15035	1869	1331	0	99	0	0	0	0	0	0	0	0	0	0	0	0	0	12948	2759	576	0	160	0	CCCACTTTCTGCTGGAATTGCACATGCTGGAGCTTCAGTTGATATAGCAATTTTCTCTCTTCATTTAGCTGGTATTTCTTCAATTTTAGGAGCTGTAAATTTTATCACTACAGTTATTAATATACGATCGAGAGGGATAACCTTAGATCGAATACCATTATTTGTCTGAGCTGTAGCAATTACTGCTCTATTATTACTTCTTTCCCTCCCAGTATTA	OTU_41	Arthropoda	Insecta	Plecoptera	Perlodidae	Isoperla	difformis	99.54	Early-Release
316	haplo_86	OTU_41	0	0	0	0	0	0	0	0	0	0	0	0	3124	3430	1795	0	0	0	0	0	0	0	0	0	0	0	0	0	0	0	2747	4631	697	0	0	0	CCCACTTTCTGCTGGAATTGCACATGCTGGAGCTTCAGTTGATATAGCAATTTTCTCTCTTCATTTAGCTGGTGTTTCTTCAATTTTAGGAGCTGTAAATTTTATCACTACAGTTATTAATATACGATCGAGAGGGATAACCTTAGATCGAATACCATTATTTGTTTGAGCTGTAGCAATTACTGCTCTATTATTACTTCTTTCCCTCCCAGTATTA	OTU_41
317	haplo_290	OTU_41	0	0	0	0	0	0	0	0	0	0	0	0	1270	0	0	0	0	0	0	0	0	0	0	0	0	0	0	0	0	0	819	0	0	0	0	0	CCCACTTTCTGCTGGAATTGCACATGCTGGAGCTTCAGTTGATATAGCAATTTTCTCTCTTCATTTAGCTGGTATTTCTTCAATTTTAGGAGCTGTAAATTTTATCACTACAGTTATTAATATACGATCGAGAGGGATAACCTTAGATCAAATACCATTATTTGTCTGAGCTGTAGCAATTACTGCTCTATTATTACTTCTTTCCCTCCCAGTATTA	OTU_41
318	haplo_2310	OTU_41	0	0	0	0	0	0	0	0	0	0	0	0	0	222	0	0	0	0	0	0	0	0	0	0	0	0	0	0	0	0	0	115	0	0	0	0	CCCACTTTCTGCTGGAATTGCACATGCTGGAGCTTCAGTTGATATAGCAATTTTCTCTCTTCATTTAGCTGGTGTTTCTTCAATTTTAGGAGCTGTAAATTTTATCACTACAATTATTAATATACGATCGAGAGGGATAACCTTAGATCGAATACCATTATTTGTTTGAGCTGTAGCAATTACTGCTCTATTATTACTTCTTTCCCTCCCAGTATTA	OTU_41
320	haplo_51	OTU_42	13860	0	0	0	229	0	0	0	0	120	1232	0	3660	0	279	0	0	0	12599	0	0	0	116	0	0	0	0	0	1249	0	1162	0	82	0	0	0	CCCATTATCAAATAATTTATTTCATTCAGGAAAAGCAGTTGATATTTCAATTTTTTCATTACATATAGCAGGAATTTCATCAATTTTAGGAGCAATTAACTTCATTTCAACAATTTTTAACATAAAATTAAAAAATATTCCAATAAGAATAATTCCATTATTCGTTTGATCAATTAAAATTACAGCAATTTTATTATTATTATCATTACCTGTCCTA	OTU_42	Arthropoda	Insecta	Trichoptera	Polycentropodidae	Polycentropus	flavomaculatus	100	Published
321	haplo_72	OTU_42	0	0	12795	185	0	0	0	0	0	0	0	0	0	0	0	0	0	0	40	0	7643	174	0	0	0	0	0	0	0	0	0	0	0	0	0	0	CCCGTTATCAAATAATTTATTTCATTCAGGAAAAGCAGTTGATATTTCAATTTTTTCATTACATATAGCAGGAATTTCATCAATCTTAGGAGCAATTAACTTCATTTCAACAATTTTTAACATAAAATTAAAAAATATTCCAATAAGAATAATTCCATTATTAGTTTGATCAATTAAAATTACAGCAATCTTATTATTATTATCATTACCTGTATTA	OTU_42
322	haplo_132	OTU_42	0	0	0	3260	0	0	0	0	0	0	1324	91	0	0	104	0	0	0	0	0	0	3477	0	0	0	0	0	0	1780	56	0	0	47	0	0	0	CCCGTTATCAAATAATTTATTTCATTCAGGAAAAGCAGTTGATATTTCAATTTTTTCATTACATATAGCAGGAATTTCATCAATCTTAGGAGCAATTAACTTCATTTCAACAATTTTTAACATAAAATTAAAAAATATTCCAATAAGAATAATTCCATTATTAGTTTGATCAATTAAAATTACAGCAATCTTATTATTATTATCATTACCTGTACTA	OTU_42
323	haplo_179	OTU_42	0	0	1212	906	0	0	0	0	0	0	0	0	1201	0	0	0	0	0	0	0	674	1115	0	0	0	0	0	0	0	0	445	0	0	0	0	0	CCCATTATCAAATAATTTATTTCATTCAGGAAAAGCAGTTGATATTTCAATTTTTTCATTACATATAGCAGGAATTTCATCAATTTTAGGAGCAATTAACTTCATTTCAACAATTTTTAACATAAAATTAAAAAATATTCCAATAAGAATAATCCCATTATTCGTTTGATCAATTAAAATTACAGCAATTTTATTATTATTATCATTACCTGTCCTA	OTU_42
324	haplo_321	OTU_42	869	0	0	0	0	0	0	0	0	0	0	0	0	0	0	0	0	0	812	0	0	0	0	0	0	0	0	0	0	0	0	0	0	0	0	0	CCCATTATCAAATAATTTATTTCATTCAGGAAAAGCAGTTGATATTTCAATTTTTTCATTACATATAGCAGGAATTTCATCAATTTTAGGAGCAATTAACTTCATTTCAACAATTTTTAACATAAAATTAAAAAATATTCCAATAAGAATAATTCCATTATTTGTTTGATCAATTAAAATTACAGCAATTTTATTATTATTATCATTACCTGTCCTA	OTU_42
325	haplo_650	OTU_42	0	0	420	0	0	0	0	0	0	0	0	0	0	0	0	0	0	0	0	0	449	0	0	0	0	0	0	0	0	0	0	0	0	0	0	0	CCCATTATCAAATAATTTATTTCATTCAGGAAAAGCAATTGATATTTCAATTTTTTCATTACATATAGCAGGAATTTCATCAATTTTAGGAGCAATTAACTTCATTTCAACAATTTTTAACATAAAATTAAAAAATATTCCAATAAGAATAATTCCATTATTCGTTTGATCAATTAAAATTACAGCAATTTTATTATTATTATCATTACCTGTCCTA	OTU_42
327	haplo_53	OTU_43	0	0	0	197	146	0	0	4631	0	12109	0	0	0	82	88	0	0	0	0	0	0	120	137	0	0	1320	0	11673	0	0	0	0	183	0	0	0	TCCTTTATCTTCAGGAATTGCTCATGCTGGTGCATCTGTTGATTTAGCAATTTTTTCATTACATTTAGCTGGAATTTCTTCTATTTTAGGGGCTGTAAACTTCATTACTACGGTAATTAATATACGATCAAATGGAATTACATTAGATCGAATACCTTTATTTGTCTGATCTGTTATTATTACTGCTATTTTACTACTTCTTTCTTTACCTGTATTA	OTU_43	Arthropoda	Insecta	Diptera	Chironomidae	Orthocladius	rubicundus	100	Private
328	haplo_228	OTU_43	0	0	0	0	0	0	0	0	0	1731	0	0	0	0	0	0	0	0	0	0	0	0	0	0	0	0	0	1673	0	0	0	0	0	0	0	0	TCCTTTATCTTCAGGAATTGCTCATGCTGGTGCATCTATTGATTTAGCAATTTTTTCATTACATTTAGCTGGAATTTCTTCTATTTTAGGGGCTGTAAACTTCATTACTACGGTAATTAATATACGATCAAATGGAATTACATTAGATCGAATACCTTTATTTGTCTGATCTGTTATTATTACTGCTATTTTACTACTTCTTTCTTTACCTGTATTA	OTU_43
329	haplo_54	OTU_44	0	0	0	0	0	0	0	0	0	0	0	0	18151	0	0	0	0	0	0	0	0	0	0	0	0	0	0	0	0	0	11645	0	0	0	0	0	CCCACTTTCATCTAATATTGCCCATAGAGGAAGTTCCGTTGACTTAGCTATTTTTTCATTACATTTAGCTGGAATTTCATCAATTTTAGGAGCAGTTAATTTTATTACAACTATTATTAATATGCGGCCAAATAATATATCTTTAGATCAAATACCTTTATTTGTTTGAGCTGTAGGGATTACAGCACTTCTTCTTCTTCTTTCTTTACCAGTATTG	OTU_44	Arthropoda	Insecta	Lepidoptera	Tortricidae	Epinotia	immundana	100	Private
330	haplo_56	OTU_45	0	0	0	0	0	0	0	21046	0	0	0	0	0	0	0	0	0	0	0	0	0	0	0	0	0	8465	0	57	0	0	0	0	0	0	0	0	TCCCTTGTCCTCAGGTATTGCCCATGCCGGAGCTTCAGTCGATTTAGCTATTTTTTCTCTACATTTAGCAGGAATCTCTTCAATTCTAGGGGCTGTAAATTTTATCACAACAATTATTAACATACGATCAAATGGGATTACTTTTGATCGAATGCCCTTATTTGTTTGATCCGTAGTAATTACTGCTGTTTTATTGTTATTATCTTTACCCGTTTTA	OTU_45	Arthropoda	Insecta	Diptera	Simuliidae	Simulium	equinum	100	Early-Release
331	haplo_62	OTU_45	0	0	0	0	324	1714	0	16429	0	0	0	0	0	0	0	0	0	0	0	0	0	0	329	879	0	6703	0	47	0	0	0	0	0	0	0	0	TCCCTTGTCCTCAGGTATTGCCCATGCCGGAGCTTCAGTCGATTTAGCTATTTTTTCTCTACATTTAGCAGGAATCTCTTCAATTCTAGGGGCTGTAAATTTTATCACAACAATTATTAACATACGATCAAATGGGATTACTTTTGATCGAATGCCCTTATTTGTTTGATCCGTAGTAATTACTGCTGTTTTATTGTTATTATCTTTGCCCGTTTTA	OTU_45
332	haplo_158	OTU_45	0	0	0	0	0	0	0	4582	0	0	0	0	0	0	0	0	0	0	0	0	0	0	0	0	0	2220	0	0	0	0	0	0	0	0	0	0	CCCCTTGTCTTCAGGTATTGCCCATGCCGGAGCTTCAGTCGATTTAGCTATTTTTTCTCTACATTTAGCAGGAATCTCTTCAATTCTAGGAGCTGTAAATTTTATCACAACAATTATTAACATACGATCAAATGGGATTACTTTTGATCGAATGCCCTTATTTGTTTGATCCGTAGTAATTACTGCTGTTTTATTGTTATTATCTTTGCCTGTTTTA	OTU_45
333	haplo_225	OTU_45	0	0	0	0	0	0	0	2078	0	0	0	0	0	0	0	0	0	0	0	0	0	0	0	0	0	1592	0	0	0	0	0	0	0	0	0	0	TCCCTTGTCCTCAGGTATTGCACATGCCGGGGCTTCAGTCGATTTAGCTATTTTTTCTCTACATTTAGCAGGAATCTCTTCAATTCTAGGGGCTGTAAATTTTATCACAACAATTATTAACATACGATCAAATGGGATTACTTTTGATCGAATGCCCTTATTTGTTTGATCCGTAGTAATTACTGCTGTTTTATTGTTATTATCTTTGCCCGTTTTA	OTU_45
334	haplo_303	OTU_45	0	0	627	0	0	0	0	0	0	0	0	0	0	0	0	0	0	0	0	0	1308	0	0	0	0	0	0	0	0	0	0	0	0	0	0	0	TCCCTTATCCTCAGGTATTGCCCATGCCGGAGCTTCAGTCGATTTAGCTATTTTTTCTCTACATTTAGCAGGAATCTCTTCAATTCTAGGAGCTGTAAATTTTATCACAACAATTATTAACATACGATCAAATGGGATTACTTTTGATCGAATGCCCTTATTTGTTTGATCCGTAGTAATTACTGCTGTTTTATTGTTATTATCTTTGCCTGTTTTA	OTU_45
335	haplo_326	OTU_45	0	0	0	0	0	1062	0	0	0	0	0	0	0	0	0	0	0	0	0	0	0	0	0	586	0	0	0	0	0	0	0	0	0	0	0	0	TCCCTTGTCCTCAGGTATTGCCCATGCCGGAGCTTCAGTCGATTTAGCTATTTTTTCTCTACATTTAGCAGGAATCTCTTCAATTCTAGGGGCTGTAAATTTTATCACAACAATTATTAACATACGATCAAATGGAATTACTTTTGATCGAATACCCTTATTTGTTTGATCCGTAGTAATTACTGCTGTTTTATTGTTATTATCTTTGCCCGTTTTA	OTU_45
336	haplo_408	OTU_45	0	0	0	0	0	0	0	941	0	0	0	0	0	0	0	0	0	0	0	0	0	0	0	0	0	377	0	0	0	0	0	0	0	0	0	0	TCCCTTGTCCTCAGGTATTGCCCATGCCGGAGCTTCGGTCGATTTAGCTATTTTTTCTCTACATTTAGCAGGAATCTCTTCAATTCTAGGGGCTGTAAATTTTATCACAACAATTATTAACATACGATCAAATGGGATTACTTTTGATCGAATGCCCTTATTTGTTTGATCCGTAGTAATTACTGCTGTTTTATTGTTATTATCTTTGCCCGTTTTA	OTU_45
337	haplo_1500	OTU_45	0	0	0	0	325	0	0	0	0	0	0	0	0	0	0	0	0	0	0	0	0	0	187	0	0	0	0	0	0	0	0	0	0	0	0	0	TCCCTTGTCCTCAGGTATTGCCCATGCCGGAGCTTCAGTCGATTTAGCTATTTTTTCTCTACATTTAGCAGGAATCTCTTCAATTCTAGGGGCTGTAAATTTTATCACAACAATTATTAACATACGATCAAATGGAATTACTTTTGATCGAATGCCCTTATTTGTTTGATCCGTAGTAATTACTGCTGTTTTATTGTTATTATCTTTGCCCGTTTTA	OTU_45
338	haplo_7028	OTU_45	0	0	91	0	0	0	0	0	0	0	0	0	0	0	0	0	0	0	0	0	0	0	0	0	0	0	0	0	0	0	0	0	0	0	0	0	TCCCTTATCCTCAGGTATTGCCCATGCCGGAACTTCAGTCGATTTAGCTATTTTTTCTCTACATTTAGCAGGAATCTCTTCAATTCTAGGAGCTGTAAATTTTATCACAACAATTATTAACATACGATCAAATGGGATTACTTTTGATCGAATGCCCTTATTTGTTTGATCCGTAGTAATTACTGCTGTTTTATTGTTATTATCTTTGCCTGTTTTA	OTU_45
341	haplo_57	OTU_46	0	0	0	0	0	0	0	0	0	0	0	0	241	2593	8415	0	315	2356	0	0	0	0	0	0	0	0	0	0	0	0	236	4792	6407	0	684	2594	CCCACTTTCTGCGGGCATTGCTCACGCTGGAGCCTCAGTAGACTTAGCCATTTTCTCGCTTCATTTAGCTGGGGTGTCTTCTATTCTAGGGGCAGTAAATTTTATTACTACAACTATTAATATACGATCAACGGGGATAACAATAGACCGAATTCCTTTATTTGTATGGTCTGTATTAATTACTGCTATCTTACTTTTACTATCTCTCCCTGTTCTT	OTU_46	Arthropoda	Insecta	Ephemeroptera	Heptageniidae	Heptagenia	dalecarlica	100	Published
342	haplo_198	OTU_46	0	0	0	0	0	0	0	0	0	0	0	0	0	572	1062	0	0	370	0	0	0	0	0	0	0	0	0	0	0	0	0	1099	1017	0	0	420	CCCACTTTCTGCGGGCATTGCTCACGCTGGGGCCTCAGTAGACTTAGCCATTTTCTCGCTTCATTTAGCTGGGGTGTCTTCTATTCTAGGGGCAGTAAATTTTATTACTACAACTATTAATATACGATCAACGGGAATAACAATAGACCGAATTCCTTTATTTGTATGGTCTGTATTAATTACTGCGATCTTACTTTTACTATCTCTCCCTGTTCGT	OTU_46
343	haplo_372	OTU_46	0	0	0	0	0	0	0	0	0	0	0	0	0	234	60	0	0	305	0	0	0	0	0	0	0	0	0	0	0	0	0	403	78	0	0	360	CCCACTTTCTGCGGGCATTGCTCACGCTGGAGCCTCAGTAGACTTAGCCATTTTCTCACTTCATTTAGCTGGGGTGTCTTCTATTCTAGGGGCAGTAAATTTTATTACTACAACTATTAATATACGATCAACGGGGATAACAATAGACCGAATTCCTTTATTTGTATGGTCTGTATTAATTACTGCTATCTTACTTTTACTATCTCTCCCTGTTCTT	OTU_46
344	haplo_3714	OTU_46	0	0	0	0	0	0	0	0	0	0	0	0	0	0	0	0	59	0	0	0	0	0	0	0	0	0	0	0	0	0	0	0	0	0	137	0	CCCACTTTCTGCGGGCATTGCTCACGCTGGAGCCTCAGTAGACTTAGCCATTTTCTCGCTTCATTTAGCTGGGGTGTCTTCTATTCTAGGGGCAGTAAATTTTATTACTACCACTATTAATATACGATCAACGGGAATAACAATAGACCGAATTCCTTTATTTGTATGGTCTGTATTAATTACTGCTATCTTACTTTTACTATCTCTCCCTGTTCTT	OTU_46
345	haplo_5270	OTU_46	0	0	0	0	0	0	0	0	0	0	0	0	0	0	0	0	0	0	0	0	0	0	0	0	0	0	0	0	0	0	0	0	40	0	0	0	CCCACTTTCTGCGGGCATTGCTCACGCTTGGGCCTCAGTAGACTTAGCCATTTTCTCGCTTCATTTAGCTGGGGTGTCTTCTATTCTAGGGGCAGTAAATTTTATTACTACAACTATTAATATACGATCAACGGGAATAACAATAGACCGAATTCCTTTATTTGTATGGTCTGTATTAATTACTGCGATCTTACTTTTACTATCTCTCCCTGTTCGT	OTU_46
349	haplo_59	OTU_47	0	0	0	0	0	0	0	13039	0	0	0	0	0	0	0	0	0	0	0	0	0	0	0	0	0	14428	0	129	0	0	0	0	0	0	0	0	ACCACTTGCAGGTAACCTAGCCCATGCAGGAGGCTCTGTAGACTTAGCAATTTTTTCTTTACATTTAGCCGGGGTTTCCTCAATTTTAGGTGCTGTAAATTTTATTACAACTATTATTAATATGCGCTGACGAGGGATACAATTTGAACGCCTTCCATTATTTGTCTGATCTGTAAAAATTACTGCAATTCTTCTATTATTATCTCTACCAGTATTA	OTU_47	Mollusca	Gastropoda	Littorinimorpha	Bithyniidae	Bithynia	tentaculata	100	Early-Release
350	haplo_60	OTU_48	0	13138	0	1807	0	0	0	0	0	0	0	0	0	0	0	0	0	0	0	11149	0	603	0	0	0	0	0	0	0	0	0	62	0	0	0	0	CCCACTAGCTGCAAGTATGGCACACAGGGGTCCTTCTGTAGATTTAGGAATTTTTTCTTTACACTTAGCCGGGGCTAGTTCTATTCTAGGCTCTGTTAATTTTATCTCAACAGTTATTAATATACGCGCAGAGGGCGTAAGATTCGATAAGGTTCCTTTGTTTGTGTGGTCAGTATTTTTAACTACTATTTTACTTCTACTTTCTCTACCTGTGTTA	OTU_48	Arthropoda	Malacostraca	Isopoda	Asellidae	Asellus	aquaticus	98.61	Published
351	haplo_673	OTU_48	0	440	0	0	0	0	0	0	0	0	0	0	0	0	0	0	0	0	0	459	0	0	0	0	0	0	0	0	0	0	0	0	0	0	0	0	CCCACTAGCTGCAAGTATGGCACACAGGGGTCCTTCTGTAGATTTAGGAATCTTTTCTTTACACTTAGCCGGGGCTAGTTCTATTCTAGGCTCTGTTAATTTTATCTCAACAGTTATTAATATACGCGCAGAGGGCGTAAGATTCGATAAGGTTCCTTTGTTTGTGTGGTCAGTATTTTTAACTACTATTTTACTTCTACTTTCTCTACCTGTGTTA	OTU_48
352	haplo_931	OTU_48	0	0	0	0	0	531	0	0	0	0	0	0	0	0	0	0	0	0	0	0	0	0	0	214	0	0	0	0	0	0	0	0	0	0	0	0	CCCACTAGCTGCAAGTATGGCACACAGGGGTCCTTCTGTAGATTTTGGGATTTTTTCTTTACACTTAGCCGGGGCTAGTTCTATTCTAGGCTCTGTTAATTTTATCTCAACAGTTATTAATATACGCGCAGAGGGCGTAAGATTCGATAAGGTTCCTTTGTTTGTGTGGTCAGTATTTTTAACTACTATTTTACTTCTACTTTCTCTACCTGTGTTA	OTU_48
361	haplo_61	OTU_49	0	0	0	0	0	0	0	0	0	0	0	0	210	0	10765	0	0	4039	0	0	0	0	0	0	0	0	0	0	0	0	192	0	7610	0	0	3752	TCCTTTATCTTCTGGAATTGCCCATGCCGGAGCCTCTGTAGATTTAGCTATTTTTTCCTTACATTTAGCGGGAATTTCTTCTATTTTAGGAGCCGTAAATTTTATTACTACTATTATTAATATACGATCTAATGGAATTACTTTTGATCGAATACCATTATTTGTGTGATCTGTAGTTATTACAGCAGTATTATTGCTTTTATCTTTACCTGTATTA	OTU_49	Arthropoda	Insecta	Diptera	Simuliidae	Simulium	reptans	100	Published
363	haplo_63	OTU_50	0	0	0	0	0	0	0	0	2494	0	1490	3169	0	0	4196	1971	191	80	0	0	0	0	0	0	0	0	2488	0	3366	2889	0	0	1913	1371	355	71	TCCTTTAGCTGCGAACATTGCTCATGGAGGGTCCTCAGTAGATTTCGCTATTTTTTCTTTACATTTAGCTGGAGTTTCATCTATTTTAGGGGCGGTCAATTTTATCACAACTGTCGTTAATATACGTAGCCCAGGTATAACCTTGGATCGAATACCTTTATTTGTGTGATCAGTTGTAATTACTGCTATCCTGTTGTTGTTATCTTTGCCCGTTTTA	OTU_50	Arthropoda	Insecta	Ephemeroptera	Baetidae	Baetis	subalpinus	100	Published
364	haplo_220	OTU_50	0	0	0	0	0	0	0	0	0	0	0	0	0	0	1257	0	104	655	0	0	0	0	0	0	0	0	0	0	0	0	0	0	552	0	221	965	TCCTTTAGCTTCGAACATTGCTCATGGAGGGTCCTCAGTGGATTTCGCTATTTTTTCTTTACATTTAGCTGGAGTTTCATCTATTTTAGGGGCGGTCAATTTTATCACAACTGTCGTTAATATACGTAGCCCAGGTATAACCTTGGATCGAATACCTTTATTTGTGTGATCAGTTGTAATTACTGCTATCCTGTTGTTGTTATCTTTGCCCGTTTTA	OTU_50
365	haplo_497	OTU_50	0	0	0	0	0	0	0	0	0	0	0	0	0	0	658	0	0	0	0	0	0	0	0	0	0	0	0	0	0	0	0	0	378	0	0	0	TCCTTTAGCTGCGAACATTGCTCATGGAGGGTCCTCAGTGGATTTCGCTATTTTTTCTTTACATTTAGCTGGAGTTTCATCTATTTTAGGGGCGGTCAATTTTATCACAACTGTCGTTAATATACGTAGCCCAGGTATAACCTTGGATCGAATACCTTTATTTGTGTGATCAGTTGTAATTACTGCTATCCTGTTGTTGTTATCTTTGCCCGTTTTA	OTU_50
366	haplo_500	OTU_50	0	0	0	0	0	0	0	0	0	0	0	0	0	0	764	0	0	0	0	0	0	0	0	0	0	0	0	0	0	0	0	0	335	0	0	0	TCCTTTAGCTGCGAACATTGCTCATGGAGGGTCCTCAGTAGATTTCGCTATTTTTTCTTTACATTTAGCTGGAGTTTCATCTATTTTAGGGGCGGTCAATTTTATCACAACTGTCGTTAATATACGTAGCCCAGGTATATCCTTGGATCGAATACCTTTATTTGTGTGATCAGTTGTAATTACTGCTATCCTGTTGTTGTTATCTTTGCCCGTTTTA	OTU_50
367	haplo_3884	OTU_50	0	0	0	0	0	0	0	0	0	0	0	62	0	0	0	0	0	0	0	0	0	0	0	0	0	0	0	0	0	83	0	0	0	0	0	0	TCCTTTAGCTGCGAACATTGCTCATGGAGGGTCCTCAGTAGATTTCGCTATTTTTTCTTTACATTTAGCTGGGGTTTCATCTATTTTAGGGGCGGTCAATTTTATCACAACTGTCGTTAATATACGTAGCCCAGGTATAACCTTGGATCGAATACCTTTATTTGTGTGATCAGTTGTAATTACTGCTATCCTGTTGTTGTTATCTTTGCCCGTGTTA	OTU_50
371	haplo_67	OTU_51	0	0	0	0	850	0	0	14272	0	0	0	0	0	0	0	0	0	0	0	0	0	0	2444	0	0	5401	0	43	0	0	0	0	0	0	0	0	TCCTCTATCCTCAAGAATTGCTCACGCAGGGGCTTCTGTAGATTTAGCTATTTTTTCTTTACATCTTGCAGGAATTTCTTCAATTTTAGGAGCAGTAAATTTTATTACAACAGTAATTAATATACGTTCCGCAGGAATTACATTAGATCGGATACCTTTATTTGTTTGATCTGTTGTTATTACAGCTATTTTATTATTACTTTCTTTACCTGTATTA	OTU_51	Arthropoda	Insecta	Diptera	Chironomidae	NA	NA	100	Early-Release
372	haplo_263	OTU_51	0	0	0	0	598	0	0	0	0	0	0	0	0	0	0	0	0	0	0	0	0	0	2014	0	0	0	0	0	0	0	0	0	0	0	0	0	TCCTCTATCCTCAAGAATTGCTCACGCAGGGGCTTCTGTAGATTTAGCTATTTTTTCTTTACATCTTGCAGGAATTTCTTCAATTTTAGGAGCAGTAAATTTTATTACAACAGTAATTAATATACGTTCCGCAGGAATTACATTAGATCGGATACCTTTATTTGTTTGATCTGTTGTTATTACAGCTATTTTATTATTACTCTCTTTACCTGTATTA	OTU_51
373	haplo_1395	OTU_51	0	0	0	0	0	0	0	0	0	0	0	0	0	305	0	0	0	0	0	0	0	0	0	0	0	0	0	0	0	0	0	221	0	0	0	0	TCCTCTATCCTCAAGAATTGCTCACGCAGGGGCTTCTGTAGATTTAGCTATTTTTTCTTTGCATCTTGCAGGAATTTCTTCAATTTTAGGAGCAGTAAATTTTATTACAACAGTAATTAATATACGTTCCGCAGGAATTACATTAGATCGGATACCTTTATTTGTTTGATCTGTTGTTATTACAGCTATTTTATTATTACTTTCTTTACCTGTATTA	OTU_51
377	haplo_68	OTU_52	0	0	0	0	0	0	0	0	0	0	0	0	4284	3752	0	0	0	0	0	0	0	0	0	0	0	0	0	0	0	0	13245	1655	0	0	0	0	ACCCCTTTCAGCAGGTATTGCCCATGCAGGCTCTTCTGTAGACATGGCAATTTTCTCTCTACATTTAGCAGGAGTCTCCTCAATTTTAGGGGCAGTAAATTTTATTACTACTGTAATTAATATACGATCTTCGGGGATATCTTTAGACCGTATACCATTATTTGTTTGAGCGGTGGCAATCACAGCTTTATTACTTTTATTATCATTACCTGTATTA	OTU_52	Arthropoda	Insecta	Plecoptera	Nemouridae	Nemoura	flexuosa	99.07	Published
378	haplo_149	OTU_52	0	0	0	0	0	0	0	0	0	0	0	0	0	4918	0	0	0	0	0	0	0	0	0	0	0	0	0	0	0	0	0	3054	0	0	0	0	ACCCCTTTCAGCAGGTATTGCCCATGCAGGCTCTTCTGTAGACATGGCAATTTTCTCTCTACATTTAGCAGGAGTCTCCTCAATTTTAGGGGCAGTAAATTTTATTACTACTGTAATTAATATACGATCTTCGGGGATATCTTTAGACCGTATACCATTATTTGTTTGAGCGGTGGCAATCACAGCTTTATTACTTTTATTATCTTTACCTGTATTA	OTU_52
379	haplo_267	OTU_52	0	0	0	0	0	0	0	0	0	0	0	0	672	0	0	0	0	0	0	0	0	0	0	0	0	0	0	0	0	0	1830	0	0	0	0	0	ACCCCTTTCAGCAGGTATTGCCCATGCAGGCTCTTCTGTAGACATGGCAATTTTCTCTCTACATTTAGCAGGAGTCTCCTCAATTTTAGGGGCAGTAAATTTTATTACTACTGTAATTAATATACGATCTTCGGGGATATCTTTAGACCGTATGCCATTATTTGTTTGAGCGGTGGCAATCACAGCTTTATTACTTTTATTATCATTACCTGTATTA	OTU_52
380	haplo_399	OTU_52	0	0	0	0	0	0	0	0	0	0	0	0	0	841	0	0	0	0	0	0	0	0	0	0	0	0	0	0	0	0	0	507	0	0	0	0	CCCCCTTTCAGCAGGTATTGCCCATGCAGGCTCTTCTGTAGACATGGCAATTTTCTCTCTACATTTAGCAGGAGTCTCCTCAATTTTAGGGGCAGTAAATTTTATTACTACTGTAATTAATATACGATCTTCGGGGATATCTTTAGACCGTATACCATTATTTGTTTGAGCGGTGGCAATCACAGCTTTATTACTTTTATTATCATTACCTGTATTA	OTU_52
381	haplo_472	OTU_52	0	0	0	0	0	0	0	0	0	0	0	0	328	0	0	0	0	0	0	0	0	0	0	0	0	0	0	0	0	0	830	0	0	0	0	0	ACCCCTTTCAGCAGGTATTGCCCATGCAGGCTCTTCTGTAGACATGGCAATTTTCTCTCTACATTTAGCAGGAGTCTCCTCAATTTTAGGGGCAGTAAATTTTATTACTACTGTAATTAATATACGATCTTCGGGGATATCTTTAGACCGTATGCCATTATTTGTTTGAGCGGTGGCAATCACAGCTTTATTACTTTTATTATCTTTACCTGTATTA	OTU_52
382	haplo_873	OTU_52	0	0	0	0	0	0	0	0	0	0	0	0	112	176	0	0	0	0	0	0	0	0	0	0	0	0	0	0	0	0	381	100	0	0	0	0	ACCCCTTTCAGCAGGTATTGCCCATGCAGGCTCTTCTGTAGACATGGCAATTTTCTCTCTACATTTAGCAGGAGTCTCCTCAATTTTAGGGGCAGTAAATTTTATTACTACTGTAATTAATATACGATCTTCGGGGATATCTTTAGACCGTATACCATTATTTGTTTGAGCGGTTGCAATCACAGCTTTATTACTTTTATTATCATTACCTGTATTA	OTU_52
383	haplo_1143	OTU_52	0	0	0	0	0	0	0	0	0	0	0	0	0	396	0	0	0	0	0	0	0	0	0	0	0	0	0	0	0	0	0	264	0	0	0	0	ACCCCTTTCAGCAGGTATTGCCCATGCAGGCTCTTCTGTAGACATGGCAATTTTCTCTCTACATTTAGCAGGAGTCTCCTCAATTTTAGGGGCAGTAAATTTTATTACTACTGTAATTAATATACGATCTTCGGGGATATCTTTAGACCGTATACCATTATTTGTTTGAGCGGTGACAATCACAGCTTTATTACTTTTATTATCATTACCTGTATTA	OTU_52
384	haplo_4869	OTU_52	0	0	0	0	0	0	0	0	0	0	0	0	52	44	0	0	0	0	0	0	0	0	0	0	0	0	0	0	0	0	0	0	0	0	0	0	ACCCCTTTCAGCAGGTATTGCCCACGCAGGCTCTTCTGTAGACATGGCAATTTTCTCTCTACATTTAGCAGGAGTCTCCTCAATTTTAGGGGCAGTAAATTTTATTACTACTGTAATTAATATACGATCTTCGGGGATATCTTTAGACCGTATACCATTATTTGTTTGAGCGGTTGCAATCACAGCTTTATTACTTTTATTATCATTACCTGTATTA	OTU_52
391	haplo_69	OTU_53	0	211	0	0	0	258	0	0	0	0	183	0	0	0	122	7813	0	0	0	424	0	0	0	735	0	0	0	0	308	0	0	0	225	11884	0	0	TCCTTTATCTTCAGGTATTGCTCATGCTGGAGCTTCAGTAGACTTAGCTATTTTTTCTTTACACCTAGCTGGAATTTCATCTATTTTAGGAGCTGTTAATTTTATCACCACAGTAATTAATATACGTTCAAGAGGAATTACTTTAGATCGAATACCTTTATTTGTCTGATCAGTTATAATTACAGCAGTTTTATTACTTTTATCTCTTCCAGTTCTA	OTU_53	Arthropoda	Insecta	Diptera	Chironomidae	Thienemannimyia	lentiginosa	100	Private
392	haplo_1496	OTU_53	0	0	0	0	0	0	0	0	0	0	0	0	0	0	0	173	0	0	0	0	0	0	0	0	0	0	0	0	0	0	0	0	0	340	0	0	TCCTTTATCTTCAGGTATTGCTCATGCTGGAGCTTCAGTAGACTTAGCTATTTTTTCTTTACACTTAGCTGGAATTTCATCTATTTTAGGAGCTGTTAATTTTATCACCACAGTAATTAATATACGTTCAAGAGGAATTACTTTAGATCGAATACCTTTATTTGTCTGATCAGTTATAATTACAGCAGTTTTATTACTTTTATCTCTTCCAGTTCTA	OTU_53
394	haplo_73	OTU_54	0	3121	0	0	0	1519	0	0	7598	0	0	0	0	0	273	1129	0	0	0	1745	0	0	0	1180	0	0	2395	0	0	0	0	0	202	1274	0	0	ACCACTAGCTGGTAACCTGGCACACTCTGGCCCTTCTGTAGACCTGGCTATTTTCTCTCTTCATTTAGCTGGTGCCGCATCTATTTTAGGAGCCATTAATTTTATTACTACTATAATTAATATACGGTGAAAAGGAATACGATTAGAGCGAATTCCTCTATTTGTGTGAGCTGTAATCATTACAGTAATTCTTCTTTTATTAACCCTTCCAGTATTA	OTU_54	Annelida	Clitellata	Haplotaxida	Naididae	Psammoryctides	barbatus	100	Published
395	haplo_103	OTU_54	0	0	0	0	0	0	0	0	0	0	0	8352	0	0	0	0	51	0	0	0	0	0	0	0	0	0	0	0	0	5211	0	0	0	0	0	0	ACCACTAGCTGGTAACCTCGCACACTCTGGCCCTTCTGTAGACCTGGCTATTTTCTCTCTTCACTTAGCTGGTGCCGCATCTATTTTAGGAGCCATTAATTTTATTACTACTATAATTAATATACGGTGAAAAGGTATACGATTAGAGCGAATTCCTCTATTTGTGTGGGCTGTAATCATTACAGTAATTCTTCTTTTATTAACCCTTCCAGTATTA	OTU_54
396	haplo_232	OTU_54	0	0	0	0	0	0	0	0	0	2329	0	0	0	0	0	0	0	0	0	0	0	0	0	0	0	0	0	975	0	0	0	0	0	0	0	0	ACCACTAGCTGGTAACCTAGCACACTCTGGCCCTTCTGTAGACCTGGCTATTTTCTCTCTTCATTTAGCTGGTGCCGCATCTATTTTAGGAGCCATTAATTTTATTACTACTATAATTAATATACGGTGAAAAGGAATACGATTAGAGCGAATTCCTCTATTTGTGTGAGCTGTAATCATTACAGTAATTCTTCTTTTATTAACCCTTCCAGTATTA	OTU_54
398	haplo_74	OTU_55	0	0	0	8266	0	0	0	0	0	0	0	0	0	0	0	0	0	0	0	0	0	12151	0	0	0	0	0	0	0	0	0	0	0	0	0	0	CCCTCTTGCAGGAGCTATCGCTCATGCAGGAGCTTCAGTAGATTTAACAATTTTTTCTTTACATTTAGCAGGAGTATCCTCCATTTTAGGAGCTATTAATTTTATTACTACAACTATTAATATAAAGTCCCCTGGAATAAAATTAGATCAAATACCTTTATTTGTATGAGCAGTAGTTATTACTGCAGTATTATTACTTCTTTCATTACCAGTATTA	OTU_55	Arthropoda	Insecta	Odonata	Gomphidae	Onychogomphus	forcipatus	100	Early-Release
400	haplo_75	OTU_56	0	11766	0	0	0	0	0	0	0	0	852	0	0	0	0	0	0	0	0	7039	0	0	0	0	0	0	0	0	710	0	0	0	0	0	0	0	CCCACTATCAAGAAATTTAGCCCATGCAGGAAGATCTGTAGATATTTCTATTTTCTCCCTTCATTTAGCAGGAATTTCTTCTATTTTAGGAGCAATTAACTTCATTTCTACTACATTAAATATACGAAATAATTTAATAACATTAGATCGAATTCCTTTATTTGTTTGATCTGTAGCCATTACAGCTCTTTTACTTTTACTTTCCCTACCTGTTTTA	OTU_56	Arthropoda	Insecta	Trichoptera	Limnephilidae	Glyphotaelius	pellucidus	100	Published
401	haplo_178	OTU_56	0	0	0	0	0	0	0	0	0	0	2447	0	470	0	0	0	0	0	0	0	0	0	0	0	0	0	0	0	2470	0	151	0	0	0	0	0	CCCTCTATCAAGAAATTTAGCCCATGCAGGAAGATCTGTAGATATTTCTATTTTCTCCCTTCATTTAGCAGGAATTTCTTCTATTTTAGGAGCAATTAACTTCATTTCTACTACATTAAATATACGAAATAATTTAATAACATTAGATCGAATTCCTTTATTTGTTTGATCTGTAGCCATTACAGCTCTTTTACTCTTACTTTCCCTACCTGTTTTA	OTU_56
402	haplo_293	OTU_56	0	0	0	0	0	0	0	0	0	0	1112	0	0	0	0	0	0	0	0	0	0	0	0	0	0	0	0	0	937	0	0	0	0	0	0	0	CCCTCTATCAAGAAATTTAGCCCATGCAGGAAGATCTGTGGATATTTCTATTTTCTCCCTTCATTTAGCAGGAATTTCTTCTATTTTAGGAGCAATTAACTTCATTTCTACTACATTAAATATACGAAATAATTTAATAACATTAGATCGAATTCCTTTATTTGTTTGATCTGTAGCCATTACAGCTCTTTTACTCTTACTTTCCCTACCTGTTTTA	OTU_56
403	haplo_294	OTU_56	0	0	0	0	0	0	0	0	0	0	1148	0	0	0	0	0	0	0	0	0	0	0	0	0	0	0	0	0	901	0	0	0	0	0	0	0	TCCTCTATCAAGAAATTTAGCCCATGCAGGAAGATCTGTGGATATTTCTATTTTCTCCCTTCATTTAGCAGGAATTTCTTCTATTTTAGGAGCAATTAACTTCATTTCTACTACATTAAATATACGAAATAATTTAATAACATTAGATCGAATTCCTTTATTTGTTTGATCTGTAGCCATTACAGCTCTTTTACTCTTACTTTCCCTACCTGTTTTA	OTU_56
404	haplo_320	OTU_56	0	0	0	0	0	0	0	0	0	0	769	0	0	0	0	0	0	0	0	0	0	0	0	0	0	0	0	0	914	0	0	0	0	0	0	0	CCCTCTATCAAGAAATTTAGCCCATGCAGGAAGATCTGTAGATATTTCTATTTTCTCCCTTCATTTAGCAGGAATTTCTTCTATTTTAGGAGCAATTAACTTCATTTCTACTACGTTAAATATACGAAATAATTTAATAACATTAGATCGAATTCCTTTATTTGTTTGATCTGTAGCCATTACAGCTCTTTTACTCCTACTTTCCCTACCTGTTTTA	OTU_56
405	haplo_376	OTU_56	0	0	0	0	0	0	0	0	0	0	676	0	0	0	0	0	0	0	0	0	0	0	0	0	0	0	0	0	703	0	0	0	0	0	0	0	CCCACTATCAAGAAATTTAGCCCATGCAGGAAGATCTGTAGATATTTCTATTTTCTCCCTTCATTTAGCAGGAATTTCTTCTATTTTAGGAGCAATTAACTTCATTTCTACTACATTAAATATACGAAATAATTTAATAACATTAGATCGAATTCCTTTATTTGTTTGATCTGTAGCCATTACAGCTCTTTTACTTTTACTTTCCTTACCTGTTTTA	OTU_56
406	haplo_6445	OTU_56	0	69	0	0	0	0	0	0	0	0	0	0	0	0	0	0	0	0	0	0	0	0	0	0	0	0	0	0	0	0	0	0	0	0	0	0	CCCACTATCAAGAAATTTAGCTCATGCAGGAAGATCTGTAGATATTTCTATTTTCTCCCTTCATTTAGCAGGAATTTCTTCTATTTTAGGAGCAATTAACTTTATTTCTACTACATTAAATATACGAAATAATTTAATAACATTAGATCGAATTCCTTTATTTGTTTGATCTGTAGCTATTACAGCTCTTTTACCTTTACTCTCCTTACCTGTTTTA	OTU_56
407	haplo_7657	OTU_56	0	50	0	0	0	0	0	0	0	0	0	0	0	0	0	0	0	0	0	0	0	0	0	0	0	0	0	0	0	0	0	0	0	0	0	0	CCCTCTATCAAGAAATTTAGCCCATGCAGGAAGATCTGTGGATATTTCTATTTTCTCCCTTCATTTAGCGGGAATTTCTTCTATTTTAGGAGCAATTAACTTCATTTCTACTACATTAAATATACGAAATAATTTAATAACATTAGATCGAATTCCTTTATTTGTTTGATCTGTAGCCATTACAGCTCTTTTACTCTTACTTTCCCTACCTGTTTTA	OTU_56
410	haplo_76	OTU_57	0	231	1583	4416	0	3253	0	0	0	0	90	0	64	0	0	0	227	0	0	257	795	5035	0	3496	0	0	0	0	95	0	58	0	0	0	362	0	TCCCTTATCCTCTGGAATTGCTCATGCAGGAGCTTCTGTTGATTTAGCTATTTTTTCTCTTCACCTAGCTGGAATTTCTTCTATTTTAGGAGCTGTTAATTTTATTACTACTATTATTAATATACGATCAAATGGAATTACTTTTGATCGAATACCTCTTTTTGTTTGATCAGTGGTAATTACTGCTGTTTTATTACTTTTATCTCTTCCTGTCTTA	OTU_57	Arthropoda	Insecta	Diptera	Simuliidae	Simulium	intermedium	100	Private
411	haplo_101	OTU_57	0	0	5516	417	0	1992	0	0	0	0	0	0	0	0	0	0	248	0	0	0	2674	573	0	2029	0	0	0	0	0	0	0	0	0	0	270	0	TCCCTTATCCTCTGGAATTGCTCATGCAGGAGCTTCTGTTGATTTAGCTATTTTTTCTCTTCACCTAGCTGGAATTTCTTCTATTTTAGGAGCTGTTAATTTTATTACTACTATTATTAATATACGATCAAATGGAATTACTTTTGATCGAATACCTCTTTTTGTTTGATCAGTGGTAATTACTGCTATTTTATTACTTTTATCTCTTCCTGTCTTA	OTU_57
412	haplo_162	OTU_57	0	0	1710	566	0	1339	0	0	0	0	92	0	0	0	0	0	0	0	0	0	845	677	0	1290	0	0	0	0	82	0	0	0	0	0	0	0	TCCCTTATCCTCTGGAATTGCCCATGCAGGAGCTTCTGTTGATTTAGCTATTTTTTCTCTTCACCTAGCTGGAATTTCTTCTATTTTAGGAGCTGTTAATTTTATTACTACTATTATTAATATACGATCAAATGGAATTACTTTTGATCGAATACCTCTTTTTGTTTGATCAGTGGTAATTACTGCTGTTTTATTACTTTTATCTCTTCCTGTATTA	OTU_57
413	haplo_177	OTU_57	0	0	2141	315	0	562	0	0	0	0	0	0	0	0	0	0	299	0	0	0	1032	387	0	567	0	0	0	0	0	0	0	0	0	0	326	0	TCCCTTATCCTCTGGAATTGCTCATGCAGGAGCTTCTGTTGATTTAGCTATTTTTTCTCTTCACCTGGCTGGAATTTCTTCTATTTTAGGAGCTGTTAATTTTATTACTACTATTATTAATATACGATCAAATGGAATTACTTTTGATCGAATACCTCTTTTTGTTTGATCAGTGGTAATTACTGCTGTTTTATTACTTTTATCTCTTCCTGTCTTA	OTU_57
414	haplo_287	OTU_57	0	0	271	75	0	728	0	0	0	0	0	0	40	0	0	0	0	0	0	0	73	59	0	757	0	0	0	0	0	0	0	0	0	0	0	0	TCCCTTATCCTCTGGAATTGCTCATGCAGGAGCTTCTGTTGATTTAGCTATTTTTTCTCTTCACCTAGCTGGAATTTCTTCTATTTTAGGAGCTGTTAATTTTATTACTACTATTATTAATATACGATCAAATGGAATTACTTTTGATCGAATACCTCTTTTTGTTTGATCAGTGGTAATTACTGCTGTTTTATTACTTTTATCTCTTCCTGTATTA	OTU_57
415	haplo_342	OTU_57	0	0	0	0	0	726	0	0	0	0	0	0	0	0	0	0	0	0	0	0	0	0	0	843	0	0	0	0	0	0	0	0	0	0	0	0	TCCCTTATCCTCTGGAATTGCTCATGCGGGAGCTTCTGTTGATTTAGCTATTTTTTCTCTTCACCTAGCTGGAATTTCTTCTATTTTAGGAGCTGTTAATTTTATTACTACTATTATTAATATACGATCAAATGGAATTACTTTTGATCGAATACCTCTTTTTGTTTGATCAGTGGTAATTACTGCTGTTTTATTACTTTTATCTCTTCCTGTATTA	OTU_57
416	haplo_1983	OTU_57	0	0	0	0	0	0	0	0	0	0	0	0	264	0	0	0	0	0	0	0	0	0	0	0	0	0	0	0	0	0	132	0	0	0	0	0	TCCCTTATCCTCTGGAATTGCTCATGCAGGAGCTTCTGTTGATTTAGCTATTTTTTCTCTTCACCTAGCTGGAATTTCTTCTATTTTAGGAGCTGTTAATTTTATTACTACTATTATTAATATACGATCAAATGGAATTAATTTTGATCGAATACCTCTTTTTGTTTGATCAGTGGTAATTACTGCTGTTTTATTACTTTTATCTCTTCCTGTCTTA	OTU_57
417	haplo_4932	OTU_57	0	0	0	0	0	67	0	0	0	0	0	0	0	0	0	0	0	0	0	0	0	0	0	74	0	0	0	0	0	0	0	0	0	0	0	0	TCCCTTATCCTCTGGAATTGCTCATGCAGGAGCTTCTGTTGATTTAGCTATTTTTTCTCTTCACCTGGCTGGAATTTCTTCTATTTTAGGAGCTGTTAATTTTATTACTACTATTATTAATATACGATCAAATGGAATTACTTTTGATCGAATACCTCTTTTTGTTTGATCAGTGGTAATTACTGCTGTTTTATTACTTTTATCTCTTCCTATCTTA	OTU_57
418	haplo_5406	OTU_57	0	0	0	91	0	0	0	0	0	0	0	0	0	0	0	0	0	0	0	0	0	0	0	0	0	0	0	0	0	0	0	0	0	0	0	0	TCCCTTATCCTCTGGAATTGCTCATGCAGGAGCTTCTGTTGATTTAGCTATTTTTTCTCTTCACCTAGCTGGAATTTCTTCTATTTTAGGGGCTGTTAATTTTATTACTACTATTATTAATATACGATCAAATGGAATTACTTTTGATCGAATACCTCTTTTTGTTTGATCAGTGGTAATTACTGCTGTTTTATTACTTTTATCTCTTCCTGTTTTA	OTU_57
419	haplo_6002	OTU_57	0	0	0	0	0	60	0	0	0	0	0	0	0	0	0	0	0	0	0	0	0	0	0	51	0	0	0	0	0	0	0	0	0	0	0	0	TCCCTTATCCTCTGGAATTGCCCATGCAGGAGCTTCTGTTGATTTAGCTATTTTTTCTCTTCACCTAGCTGGAATTTCTTCTATTTTAGGAGCTGTTAATTTTATTACTACTATTATTAATATACGATCAAATGGAATTACTTTTGATCGAATGCCTCTTTTTGTTTGATCAGTGGTAATTACTGCTGTTTTATTACTTTTATCTCTTCCTGTATTA	OTU_57
420	haplo_8741	OTU_57	0	0	0	0	0	41	0	0	0	0	0	0	0	0	0	0	0	0	0	0	0	0	0	0	0	0	0	0	0	0	0	0	0	0	0	0	TCCCTTATCCTCTGGAATTGCTCATGCAGGAGCTTCTGTTGATTTAGCTATTTTTTCTCTTCACCTAGCTGGAATTTCTTCTATTTTAGGAGCTGTTAATTTTATTACTACTATTATTAATATACGATCAAATGGAATTACTTTTGATCGAATACCTCTTTTTGTTTGGTCAGTGGTAATTACTGCTGTTTTATTACTTTTATCTCTTCCTGTATTA	OTU_57
428	haplo_77	OTU_58	0	0	4759	160	0	0	405	2909	0	0	1127	0	0	0	132	0	0	223	0	0	6319	94	0	0	203	1420	0	0	912	0	0	0	1043	0	0	146	TCCTTTATCTTCAGGTATTGCTCATGCTGGGGCTTCAGTAGATTTAGCTATTTTTTCTTTACATTTAGCGGGAATTTCTTCAATTTTAGGAGCTGTAAATTTTATTACTACTGTGATTAATATGCGATCGAATGGAATTACATTAGACCGAATACCTTTATTTGTTTGATCAGTTATTATTACTGCCATTTTATTGTTATTATCTTTACCTGTTTTA	OTU_58	Arthropoda	Insecta	Diptera	Chironomidae	Orthocladius	dentifer	100	Early-Release
429	haplo_78	OTU_59	0	0	2050	0	0	2696	0	0	3938	0	0	0	0	386	626	0	1644	0	0	0	2268	0	0	752	0	0	1881	0	0	0	0	432	577	0	2240	0	ACCATTAGCTAGAAATATGGCACATGCCGGACCGTCAGTCGATATAGCAATTTTTTCACTACACTTAGCCGGTGCTTCATCAATTTTAGGAGCAGTTAATTTTATTACAACGGTAATAAACATACGATCAAAAGGAATAAAACTAGATCGAATTCCACTATTTGTATGAGCTGTTACTCTTACAGTAATTTTACTTCTTTTATCGTTACCTGTACTA	OTU_59	Annelida	Clitellata	Haplotaxida	Naididae	NA	NA	90.28	Published
430	haplo_318	OTU_59	0	0	0	0	0	0	0	0	1111	0	0	0	0	0	0	0	0	0	0	0	0	0	0	0	0	0	600	0	0	0	0	0	0	0	0	0	ACCATTAGCTAGAAATATGGCACATGCCGGACCGTCAGTCGATATAGCAATTTTTTCACTACACTTAGCCGGTGCTTCATCAATTTTAGGAGCAGTTAATTTTATTACAACGGTAATAAACATACGATCAAAAGGAATAAAACTAGATCGAATTCCACTATTTGTGTGAGCTGTTACTCTTACAGTAATTTTACTTCTTTTATCGTTACCTGTACTA	OTU_59
431	haplo_828	OTU_59	0	0	0	0	0	0	0	0	0	0	0	0	0	0	373	0	0	0	0	0	0	0	0	0	0	0	0	0	0	0	0	0	420	0	0	0	ACCATTAGCTAGAAATATGGCACATGCCGGACCGTCAGTCGATATAGCAATTTTTTCACTACACTTAGCCGGTGCTTCATCAATTTTAGGGGCAGTTAATTTTATTACAACGGTAATAAACATACGATCAAAAGGAATAAAACTAGATCGAATTCCACTATTTGTATGAGCTGTTACTCTTACAGTAATTTTACTTCTTTTATCGTTACCTGTACTA	OTU_59
432	haplo_1663	OTU_59	0	0	0	0	0	0	0	0	0	0	0	0	0	0	0	0	222	0	0	0	0	0	0	0	0	0	0	0	0	0	0	0	0	0	246	0	ACCATTAGCTAGAAATATGGCACATGCCGGACCGTCAGTCGATATAGCAATTTTTTCACTACACTTAGCCGGTGCTTCATCAATTTTAGGAGCAGTTAATTTTATTACAACGGTAATAAACATACGATCAAAAGGAATAAAACTAGATCGAATTCCACTATTTGTATGAGCTGTTACTCTTACAGTAATTTTACTTCTTTTATCTTTACCTGTACTA	OTU_59
433	haplo_2133	OTU_59	0	0	0	0	0	0	0	0	0	0	0	0	0	0	0	0	155	0	0	0	0	0	0	0	0	0	0	0	0	0	0	0	0	0	213	0	ACCATTAGCTAGAAATATGGCACATGCCGGACCGTCAGTCGATATAGCAATTTTTTCACTACACTTAGCCGGTGCTTCATCAATTTTAGGAGCAGTTAATTTTATTACAACGGTAATAAATATACGATCAAAAGGAATAAAACTAGATCGAATTCCACTATTTGTATGAGCTGTTACTCTTACAGTAATTTTACTTCTTTTATCGTTACCTGTACTA	OTU_59
434	haplo_79	OTU_60	0	0	0	0	0	0	0	0	0	0	0	0	9593	867	886	0	0	0	0	0	0	0	0	0	0	0	0	0	0	0	5475	1846	695	0	0	0	CCCTCTCTCTAGAAATTTAGCTCACGCAGGAAGTTCAGTTGATATCTCAATTTTCTCCCTCCACTTAGCCGGTATCTCCTCAATTCTGGGAGCAATTAATTTTATCTCCACCACACTAAATATACGCAATAATTTAATAACCCTGGATCGAATTCCCCTATTTGTATGATCAGTTGCTATCACAGCTCTTCTCCTCCTTCTTTCCCTTCCCGTCCTA	OTU_60	Arthropoda	Insecta	Trichoptera	Limnephilidae	Potamophylax	latipennis	100	Published
435	haplo_312	OTU_60	0	0	0	0	0	0	0	0	0	0	0	0	1016	0	0	0	0	0	0	0	0	0	0	0	0	0	0	0	0	0	762	0	0	0	0	0	CCCTCTCTCTGGAAATTTAGCTCACGCAGGAAGTTCAGTTGATATCTCAATTTTCTCCCTCCACTTAGCCGGTATCTCCTCAATTCTGGGAGCAATTAATTTTATCTCCACCACACTAAATATACGCAATAATTTAATAACCCTGGATCGAATTCCCCTATTTGTATGATCAGTTGCTATCACAGCTCTTCTCCTCCTTCTTTCCCTTCCCGTCCTA	OTU_60
436	haplo_5665	OTU_60	0	0	0	0	0	0	0	0	0	0	0	0	50	0	0	0	0	0	0	0	0	0	0	0	0	0	0	0	0	0	40	0	0	0	0	0	CCCTCTCTCTAGAAATTTAGCTCACGCAGGAAGTTCAGTTGATATCTCAATTTTCTCCCTCCACCTAGCCGGTATCTCCTCAATTCTAGGAGCAATTAATTTTATCTCCACCACGCTAAATATACGCAATAATTTAATAACCCTAGATCGAATTCCCCTATTTGTATGATCAGTTGCTATCACAGCTCTTCTCCTCCTTCTTTCCCTCCCCGTCTTA	OTU_60
439	haplo_80	OTU_61	0	0	0	0	0	0	0	0	0	0	0	0	12297	0	0	0	0	0	0	0	0	0	0	0	0	0	0	0	0	0	6676	0	0	0	0	0	TCCTCTAGCTGCTAACATTGCACACGGGGGTTCTTCAGTGGATTTTGCTATTTTTTCTTTGCATTTGGCTGGGGTTTCATCAATTTTAGGGGCAGTAAATTTTATCACAACTGTTGTCAATATACGCAGCCCAGGTATAACTTTAGACCGAATACCCTTATTCGTGTGGTCGGTTGTAATTACTGCTATTTTGTTGCTTTTGTCACTACCTGTTTTA	OTU_61	Arthropoda	Insecta	Ephemeroptera	Baetidae	Baetis	bundyae	99.06	Published
440	haplo_2762	OTU_61	0	0	0	0	0	0	0	0	0	0	0	0	0	0	0	0	0	0	0	0	0	0	0	0	0	0	0	0	101	0	0	0	0	0	114	0	TCCTCTAGCTGCTAACATTGCACACGGGGGTTCTTCAGTGGATTTTGCTATTTTTTCTTTGCATTTGGCTGGGGTTTCATCAATTTTAGGGGCAGTAAATTTTATCACAACTGTTGTCAATATACGCAGTCCAGGCATAACTTTAGACCGAATACCCCTATTCGTGTGGTCGGTTGTAATTACTGCTATTTTGTTGCTTTTGTCACTACCTGTTCTA	OTU_61
441	haplo_4220	OTU_61	0	0	0	0	0	0	0	0	0	0	0	0	0	0	142	0	0	0	0	0	0	0	0	0	0	0	0	0	0	0	0	0	0	0	0	0	TCCTCTAGCTGCTAACATCGCACACGGGGGTTCTTCAGTGGATTTTGCTATTTTTTCTTTGCATTTGGCTGGGGTTTCATCAATTTTAGGGGCAGTAAATTTTATCACAACTGTTGTAAATATACGCAGCCCAGGTATAACTTTAGACCGAATACCCTTATTCGTGTGGTCGGTTGTAATTACTGCTATTTTGTTGCTTTTGTCACTACCTGTTCTA	OTU_61
443	haplo_82	OTU_62	0	0	0	0	0	0	0	0	0	0	9001	0	0	48	0	0	0	0	0	0	0	0	0	0	0	0	0	0	9235	0	0	0	0	0	0	0	CCCCTTATCTTCAGGAACAGCCCATGCTGGAGCTTCTGTAGATTTAGCTATTTTTTCTCTTCATTTGGCGGGAATTTCTTCAATTCTAGGAGCTGTAAATTTTATTACTACTGTAATTAATATACGGTCAAATGGAATTACTCTAGACCGAATACCTTTATTTGTTTGATCTGTCGTTATTACCGCAGTTCTACTTTTATTATCTTTACCTGTATTA	OTU_62	Arthropoda	Insecta	Diptera	Chironomidae	Natarsia	punctata	100	Early-Release
444	haplo_1380	OTU_62	0	0	0	0	0	0	267	0	0	0	0	0	0	0	0	0	0	0	0	0	0	0	0	0	291	0	0	0	0	0	0	0	0	0	0	0	CCCCTTATCTTCAGGAACAGCCCATGCTGGAGCTTCTGTAGATTTAGCTATTTTTTCTCTTCATTTGGCGGGAATTTCTTCAATTCTAGGAGCTGTAAATTTTATTACTACTGTAATTAATATACGGTCAAATGGAATTACTCTAGACCGAATACCTTTATTTGTTTGATCTGTTGTTATTACCGCAGTTCTACTTTTATTATCTTTACCTGTATTA	OTU_62
445	haplo_3751	OTU_62	0	0	0	0	0	0	0	0	0	0	82	0	0	0	0	0	0	0	0	0	0	0	0	0	0	0	0	0	100	0	0	0	0	0	0	0	CCCCTTATCTTCAGGAATAGCCCATGCTGGGGCTTCTGTAGATTTAGCTATTTTTTCTCTTCATTTGGCAGGAATTTCTTCAATTCTAGGAGCTGTAAATTTTATTACCACTGTAATTAATATACGGTCAAATGGAATTACTCTAGACCGAATACCTTTATTTGTTTGATCTGTCGTTATTACCGCAGTTCTACTTTTACTATCTTTACCTGTATTA	OTU_62
446	haplo_7521	OTU_62	0	0	0	0	0	0	0	0	0	0	42	0	0	0	0	0	0	0	0	0	0	0	0	0	0	0	0	0	40	0	0	0	0	0	0	0	CCCCTTATCTTCAGGAATAGCCCATGCTGGGGCTTCTGTAGATTTAGCTATTTTTTCTCTTCATTTGGCAGGAATTTCTTCAATTCTAGGAGCTGTAAATTTTATTACCACTGTAATTAATATACGGTCAAATGGAATTACTCTAGACCGAATACCTTTATTTGTTTGATCTGTCGTCATTACCGCAGTTCTACTTTTACTATCTTTACCTGTATTA	OTU_62
447	haplo_84	OTU_63	0	0	0	0	0	0	0	0	0	0	8390	0	0	51	0	459	0	0	0	0	0	0	0	0	0	0	0	0	7942	0	0	0	0	366	0	0	TCCATTATCTTCAGGAATTGCCCACGCTGGAGCTTCTGTTGATTTAGCTATTTTTTCCCTTCATTTAGCAGGAATTTCTTCTATTCTAGGAGCTGTAAATTTTATTACAACTATTATTAATATACGATCAAATGGTATCACTTTTGATCGAATACCTTTATTTGTCTGATCAGTTGTTATTACAGCAGTGTTATTACTTTTATCTTTACCAGTATTA	OTU_63	Arthropoda	Insecta	Diptera	Simuliidae	Simulium	rostratum	100	Private
448	haplo_88	OTU_64	0	1573	1823	0	0	0	0	0	628	0	0	252	3903	0	0	223	0	65	0	2492	1888	0	0	0	0	0	416	0	0	255	1397	0	0	362	0	69	TCCTTTATCTTCAAGAATTGCTCATGCAGGAGCTTCTGTTGATTTAGCAATTTTTTCTCTTCATTTGGCAGGAATTTCTTCTATTTTAGGAGCTGTAAATTTTATTACAACTGTAATTAATATGCGATCAGCAGGTATTACTTTAGATCGAATGCCATTATTTGTTTGATCTGTTGTAATTACAGCTATCTTACTACTATTATCTTTACCTGTTTTA	OTU_64	Arthropoda	Insecta	Diptera	Scathophagidae	NA	NA	93.21	Published
449	haplo_327	OTU_64	0	646	0	0	0	0	0	0	0	0	0	0	0	0	0	0	0	0	0	1002	0	0	0	0	0	0	0	0	0	0	0	0	0	0	0	0	TCCTTTATCTTCAAGAATTGCTCATGCAGGAGCTTCTGTTGATTTAGCAATTTTTTCTCTTCATTTAGCAGGAATTTCTTCTATTTTAGGAGCTGTAAATTTTATTACAACTGTAATTAATATGCGATCAGCAGGTATTACTTTAGATCGAATGCCATTATTTGTTTGATCTGTTGTAATTACAGCTATCTTACTACTATTATCTTTACCTGTTTTA	OTU_64
450	haplo_92	OTU_65	7175	0	0	0	0	0	235	0	0	0	1021	0	0	0	0	0	0	0	4372	0	0	0	0	40	359	0	0	0	1515	0	0	0	0	0	0	0	TCCTCTTTCTTCTGGAATCGCTCATGCCGGGGCTTCTGTTGATTTAGCTATTTTTTCATTACACTTAGCGGGAATTTCTTCTATTTTAGGAGCAGTAAATTTTATTACGACAGTAATTAACATGCGTTCAAGAGGAATTACCTTAGATCGAATACCTTTATTTGTTTGATCTGTTGTAATTACAGCAGTATTATTATTATTATCCCTTCCAGTATTA	OTU_65	Arthropoda	Insecta	Diptera	Chironomidae	Arctopelopia	barbitarsis	100	Early-Release
451	haplo_2784	OTU_65	189	0	0	0	0	0	0	0	0	0	0	0	0	0	0	0	0	0	78	0	0	0	0	0	0	0	0	0	0	0	0	0	0	0	0	0	TCCTCTTTCTTCTGGAATCGCTCATGCCGGGGCTTCTGTTGATTTAGCTATTTTTTCATTACACTTAGCGGGAATTTCTTCTATTTTAGGAGCAGTAAATTTTATTACGACAGTAATTAACATACGTTCAAGAGGAATTACCTTAGATCGAATACCTTTATTTGTTTGATCTGTTGTAATTACAGCAGTATTATTATTATTATCCCTTCCAGTATTA	OTU_65
452	haplo_5534	OTU_65	0	0	0	0	0	0	0	0	0	0	0	0	0	0	0	0	0	0	0	0	0	0	0	0	0	0	0	0	0	0	89	0	0	0	0	0	TCCTCTTTCTTCTGGAATCGCCCATGCCGGGGCTTCTGTTGATTTAGCTATTTTTTCATTACACTTAGCGGGAATTTCTTCTATTTTAGGAGCAGTAAATTTTATTACGACAGTAATTAACATACGTTCAAGAGGAATTACCTTAGATCGAATACCTTTATTTGTTTGATCTGTTGTAATTACAGCAGTATTATTATTATTATCCCTTCCAGTATTA	OTU_65
455	haplo_94	OTU_66	0	0	0	3579	0	2994	0	0	0	0	0	0	0	0	0	0	0	0	0	0	0	3946	0	4002	0	0	0	0	0	0	0	0	0	0	0	0	TCCGCTATCCTCTAATATTGCACATAGAGGAGCTTCTGTAGATTTAGCTATTTTTAGTTTACATCTAGCTGGGATTTCTTCTATTCTAGGAGCTGTAAATTTTATTACTACTATTATTAATATACGTTCAACAGGAATGACATTAGATCGAATACCTTTATTTGTTTGATCCGTAGGAATTACAGCTTTATTACTATTATTATCTTTACCAGTTTTA	OTU_66	Arthropoda	Insecta	Coleoptera	Gyrinidae	Orectochilus	villosus	100	Published
456	haplo_200	OTU_66	0	0	0	1036	0	952	0	0	0	0	0	0	0	0	0	0	0	0	0	0	0	803	0	1754	0	0	0	0	0	0	0	0	0	0	0	0	TCCGCTATCCTCTAATATTGCACATAGAGGAGCTTCTGTAGATTTAGCTATTTTTAGTTTACATCTAGCTGGGATTTCTTCTATTCTAGGAGCTGTAAATTTTATTACTACTATTATTAACATACGTTCAACAGGAATGACATTAGATCGAATACCTTTATTTGTTTGATCCGTAGGAATTACAGCTTTATTACTATTATTATCTTTACCAGTTTTA	OTU_66
457	haplo_260	OTU_66	0	0	0	559	0	648	0	0	0	0	0	0	0	0	0	0	0	0	0	0	0	760	0	678	0	0	0	0	0	0	0	0	0	0	0	0	TCCGCTATCCTCTAATATTGCACATAGAGGAGCTTCTGTAGATTTAGCTATTTTTAGTTTACATCTAGCTGGAATTTCTTCTATTCTAGGAGCTGTAAATTTTATTACTACTATTATTAACATACGTTCAACAGGAATGACATTAGATCGAATACCTTTATTTGTTTGATCTGTAGGAATTACAGCTTTATTACTATTATTATCTTTACCAGTTTTA	OTU_66
458	haplo_305	OTU_66	0	0	0	258	0	523	0	0	0	0	0	0	0	0	0	0	0	0	0	0	0	471	0	623	0	0	0	0	0	0	0	0	0	0	0	0	TCCGCTATCCTCTAATATTGCACATAGAGGAGCTTCTGTAGATTTAGCTATTTTTAGTTTACATCTAGCTGGAATTTCTTCTATTCTAGGAGCTGTAAATTTTATTACTACTATTATTAACATACGTTCAACAGGAATGACATTAGATCGAATACCTTTATTTGTTTGATCCGTAGGAATTACAGCTTTATTACTATTATTATCTTTACCAGTTTTA	OTU_66
459	haplo_2252	OTU_66	0	0	0	73	0	68	0	0	0	0	0	0	0	0	0	0	0	0	0	0	0	76	0	131	0	0	0	0	0	0	0	0	0	0	0	0	TCCGCTATCCTCTAATATTGCACATAGAGGAGCTTCTGTAGATTTAGCTATTTTTAGTTTACATCTAGCTGGGATTTCTTCTATTCTAGGGGCTGTAAATTTTATTACTACTATTATTAACATACGTTCAACAGGAATGACATTAGATCGAATACCTTTATTTGTTTGATCCGTAGGAATTACAGCTTTATTACTATTATTATCTTTACCAGTTTTA	OTU_66
460	haplo_2259	OTU_66	0	0	0	77	0	49	0	0	0	0	0	0	0	0	0	0	0	0	0	0	0	112	0	109	0	0	0	0	0	0	0	0	0	0	0	0	TCCGCTATCCTCTAATATTGCACATAGAGGAGCTTCTGTAGATTTAGCTATTTTTAGTTTACATCTAGCTGGAATTTCTTCTATTCTAGGAGCTGTAAATTTTATTACTACTATTATTAATATACGTTCAACAGGAATGACATTAGATCGAATACCTTTATTTGTTTGATCCGTAGGAATTACAGCTTTATTACTATTATTATCTTTACCAGTTTTA	OTU_66
461	haplo_2516	OTU_66	0	0	0	161	0	0	0	0	0	0	0	0	0	0	0	0	0	0	0	0	0	142	0	0	0	0	0	0	0	0	0	0	0	0	0	0	TCCGCTATCTTCTAATATTGCACATAGAGGAGCTTCTGTAGATTTAGCTATTTTTAGTTTACACCTAGCTGGGATTTCTTCTATTCTAGAGGCTGTAAATTTTATTACTACTATTATTAATATACGTTCAACAGGAATGACATTAGATCGAATACCTTTATTTGTTTGATCAGTAGGAATTACAGCTTTATTACTATTATTATCTTTACCAGTTTTA	OTU_66
462	haplo_2664	OTU_66	0	0	0	40	0	107	0	0	0	0	0	0	0	0	0	0	0	0	0	0	0	0	0	118	0	0	0	0	0	0	0	0	0	0	0	0	TCCGCTATCTTCTAATATTGCACATAGAGGAGCTTCTGTAGATTTAGCTATTTTTAGTTTACACCTAGCTGGAATTTCTTCTATTCTAGGAGCTGTAAATTTTATTACAACTATTATTAACATACGTTCAACAGGAATGACATTAGATCGAATACCTTTATTTGTTTGATCAGTAGGAATTACAGCTTTATTACTATTATTATCTTTACCAGTTTTA	OTU_66
463	haplo_2945	OTU_66	0	0	0	0	0	108	0	0	0	0	0	0	0	0	0	0	0	0	0	0	0	60	0	55	0	0	0	0	0	0	0	0	0	0	0	0	TCCGCTATCCTCTAATATTGCACATAGAGGAGCTTCTGTAGATTTAGCTATATTTAGTTTACATCTAGCTGGAATTTCTTCTATTCTAGGAGCTGTAAATTTTATTACTACTATTATTAACATACGTTCAACAGGAATGACATTAGATCGAATACCTTTATTTGTTTGATCCGTAGGAATTACAGCTTTATTACTATTATTATCTTTACCAGTTTTA	OTU_66
464	haplo_3000	OTU_66	0	0	0	0	0	122	0	0	0	0	0	0	0	0	0	0	0	0	0	0	0	0	0	100	0	0	0	0	0	0	0	0	0	0	0	0	TCCGCTATCTTCTAATATTGCACATAGAGGAGCTTCTGTAGATTTAGCTATTTTTAGTTTACACCTAGCTGGGATTTCTTCTATTCTAGGAGCTGTAAATTTTATTACAACTATTATTAATATACGTTCAACAGGAATAACATTAGATCGAATACCTTTATTTGTTTGATCAGTAGGAATTACAGCTTTATTACTATTATTATCTTTACCAGTTTTA	OTU_66
465	haplo_4461	OTU_66	0	0	0	0	0	65	0	0	0	0	0	0	0	0	0	0	0	0	0	0	0	0	0	0	0	0	0	0	0	0	0	0	0	0	0	0	TCCGCTATCCTCTAATATTGCACATAGAGGAGCTTCTGTAGATTTAGCTATTTTTAGTTTACACCTAGCTGGGATTTCTTCTATTCTAGGAGCTGTAAATTTTATTACTACTATTATGAACATACGTTCAACAGGAATGACATTAGATCGAATACCTTTATTTGTTTGATCCGTAGGAATTACAGCTTTATTACTATTATTATCTTTACCAGTTTTA	OTU_66
466	haplo_4704	OTU_66	0	0	0	78	0	0	0	0	0	0	0	0	0	0	0	0	0	0	0	0	0	72	0	0	0	0	0	0	0	0	0	0	0	0	0	0	TCCGCTATCCTCTAATATTGCACATAGAGGAGCTTCTGTAGATTTAGCTATTTTTAGTTTACATCTAGCTGGAATTTCTTCTATTCTAGGAGCTGTAAATTTTATTACTACTATTATTAACATACGTTCAACAGGAATGACATTAGATCGAATACCTTTATTTGTTTGATCCGTAGGAATTACAGCTTTATTACTACTATTATCTTTACCAGTTTTA	OTU_66
467	haplo_5167	OTU_66	0	0	0	0	0	72	0	0	0	0	0	0	0	0	0	0	0	0	0	0	0	0	0	62	0	0	0	0	0	0	0	0	0	0	0	0	TCCGCTATCCTCTAATATTGCACATAGAGGAGCTTCTGTAGATTTAGCTATTTTTAGTTTACATCTAGCTAGAATTTCTTCTATTCTAGGAGCTGTAAATTTTATTACTACTATTATTAACATACGTTCAACAGGAATGACATTAGATCGAATACCTTTATTTGTTTGATCCGTAGGAATTACAGCTTTATTACTATTATTATCTTTACCAGTTTTA	OTU_66
469	haplo_6872	OTU_66	0	0	0	0	0	0	0	0	0	0	0	0	0	0	0	0	0	0	0	0	0	56	0	0	0	0	0	0	0	0	0	0	0	0	0	0	TCCGCTATCATCTAATATTGCACATAGAGGAGCTTCTGTAGATTTAGCTATTTTTAGTTTACATCTAGCTGGAATTTCTTCTATTCTAGGAGCTGTAAATTTTATTACTACTATTATTAACATACGTTCAACAGGAATGACATTAGATCGAATACCTTTATTTGTTTGATCTGTAGGAATTACAGCTTTATTACTATTATTATCTTTACCAGTTTTA	OTU_66
470	haplo_7125	OTU_66	0	0	0	50	0	0	0	0	0	0	0	0	0	0	0	0	0	0	0	0	0	0	0	0	0	0	0	0	0	0	0	0	0	0	0	0	TCCGCTATCCTCTAATATTGCACATAGAGGAGCTTCTGTAGATTTAGCTATTTTTAGTTTACATCTAGCTGGGATTTCTTCTATTCTAGGAGCTGTAAATTTTATTACTACTATTATTAACATACGTTCAACAGGAATGACATTAGATCGAATACCTTTATTTGTTTGATTCGTAGGAATTACAGCTTTATTACTATTATTATCTTTACCAGTTTTA	OTU_66
471	haplo_7292	OTU_66	0	0	0	0	0	0	0	0	0	0	0	0	0	0	0	0	0	0	0	0	0	0	0	48	0	0	0	0	0	0	0	0	0	0	0	0	TCCGCTATCCTCTAATATTGCACATAGAGGAGCTTCTGTAGATTTAGCTATTTTTAGTTTACATCTAGCTGGAATTTCTTCTATTCTAGGAGCTGTAAATTTTATTATTACTATTATTAACATACGTTCAACAGGAATGACATTAGATCGAATACCTTTATTTGTTTGATCCGTAGGAATTACAGCTTTATTACTATTATTATCTTTACCAGTTTTA	OTU_66
472	haplo_7537	OTU_66	0	0	0	0	0	0	0	0	0	0	0	0	0	0	0	0	0	0	0	0	0	0	0	45	0	0	0	0	0	0	0	0	0	0	0	0	TCCGCTATCCTCTAATATTGCACATAGAGGAGCTTCTGTAGATTTAGCTATTTTTAGTTTACATCTAGCTGGAATTTCTTCTATTCTAGGAGCTGTAAATTGTATTACTACTATTATTAACATACGTTCAACAGGAATGACATTAGATCGAATACCTTTATTTGTTTGATCCGTAGGAATTACAGCTTTATTACTACTATTATCTTTACCAGTTTTA	OTU_66
475	haplo_9846	OTU_66	0	0	0	0	0	0	0	0	0	0	0	0	0	0	0	0	0	0	0	0	0	0	0	44	0	0	0	0	0	0	0	0	0	0	0	0	CCCGCTATCCTCTAATATTGCACATAGAGGAGCTTCTGTAGATTTAGCTATTTTTAGTTTACATCTAGCTGGGATTTCTTCTATTCTAGGAGCTGTAAATTTTATTACTACTATTATTAACATACGTTCAACAGGAATGACATTAGATCGAATACCTTTATTTGTTTGATCCGTAGGAATTACAGCTTTATTATTATTATTATCTTTACCAGTTTTA	OTU_66
490	haplo_95	OTU_67	0	0	0	0	0	0	1703	0	0	0	7162	0	0	51	0	0	0	0	0	0	0	0	0	0	1133	0	0	0	4436	0	0	0	0	0	0	0	TCCCCTATCTTCAGGAATTGCTCATGCTGGTGCTTCAGTAGATCTAGCTATTTTTTCTCTTCATTTAGCGGGTATTTCTTCTATTTTAGGAGCTGTTAATTTTATTACAACTGTAATTAATATACGGTCTAATGGTATTACTTTAGACCGAATACCTCTATTTGTGTGATCTGTTGTAATTACTGCGATTTTACTTCTTTTATCTTTACCAGTATTA	OTU_67	Arthropoda	Insecta	Diptera	Chironomidae	Macropelopia	adaucta	100	Private
491	haplo_656	OTU_67	0	0	0	0	0	0	0	0	0	0	504	0	0	0	0	0	0	0	0	0	0	0	0	0	0	0	0	0	409	0	0	0	0	0	0	0	TCCCCTATCTTCAGGAATTGCTCATGCTGGTGCTTCAGTAGATCTAGCTATTTTTTCTCTTCATTTAGCGGGTATTTCTTCTATTTTAGGAGCTGTTAATTTTATTACAACTGTAATTAATATACGGTCTAATGGTATTACTTTAGACCGAATACCTCTATTTGTATGATCTGTTGTAATTACTGCGATTTTACTTCTTTTATCTTTACCAGTATTA	OTU_67
492	haplo_2084	OTU_67	0	0	0	0	0	0	0	0	0	0	202	0	0	0	0	0	0	0	0	0	0	0	0	0	0	0	0	0	174	0	0	0	0	0	0	0	TCCCCTATCTTCAGGAATTGCTCATGCTGGTGCTTCAGTAGATCTAGCTATTTTTTCTCTTCATTTAGCGGGTATTTCTTCTATTTTAGGAGCTGTTAATTTTATTACAACTGTAATTAATATACGATCTAATGGTATTACTTTAGACCGAATACCTCTATTTGTGTGATCTGTTGTAATTACTGCGATTTTACTTCTTTTATCTTTACCAGTATTA	OTU_67
495	haplo_98	OTU_68	0	2337	0	263	0	442	992	0	0	0	2154	0	303	0	211	132	311	0	0	3116	0	219	0	198	856	72	0	0	1156	0	166	0	263	80	616	0	TCCGCTAGCTGCAAGTATTGCACACAGTGGTCCTTCTGTAGATTATGGAATTTTTTCCTTACACTTAGCCGGAGCTAGTTCTTTTCTAGGCTCTGTTAATTTTATCTCAACAGTTATTAATATACGTGCAGAAGGCATAAGATTTGATAAAGTCCCTTTGTTTGTATGATCAGTGTTTTTAACCACCATTTTGCTTCTCCTTTCTCTACCTGTTTTA	OTU_68	Arthropoda	Malacostraca	Isopoda	Asellidae	NA	NA	93.52	Published
496	haplo_283	OTU_68	0	0	0	0	0	0	1073	0	0	0	115	0	0	0	0	0	0	0	0	50	0	0	0	0	759	0	0	0	0	0	0	0	0	0	0	0	TCCGCTAGCTGCAAGTATTGCACACAGTGGTCCTTCTGTAGATTTAGGAATTTTTTCCTTACACTTAGCCGGAGCTAGTTCTATTCTAGGCTCTGTTAATTTTATCTCAACAGTTATTAATATACGTGCAGAAGGCATAAGATTTGATAAAGTCCCTTTGTTTGTATGATCAGTGATTTTAACCACCATTTTGCTTCTCCTTTCTCTACCTGTTTTA	OTU_68
497	haplo_99	OTU_69	0	0	0	0	0	0	0	0	0	0	0	529	1091	5415	0	0	221	0	0	0	0	0	0	0	0	0	0	0	0	600	558	5212	0	0	337	0	TCCTTTATCAGCTGGAATTGCTCATGCTGGAGCTTCTGTTGACTTAGCAATTTTTTCTTTACATTTAGCAGGAATTTCATCAATTCTTGGAGCTGTAAATTTTATTACTACTGTAATTAATATACGATCTTCAGGAATTACATTTGATCGAATACCTTTATTTGTTTGAGCTGTTGTAATTACTGCTGTTTTATTATTACTTTCTTTACCTGTTTTA	OTU_69	Arthropoda	Insecta	Diptera	Pediciidae	Dicranota	robusta	100	Early-Release
500	haplo_102	OTU_70	5290	0	0	0	0	0	0	0	0	0	0	0	0	0	0	0	0	0	8316	0	0	0	0	0	0	0	0	0	0	0	0	0	0	0	0	0	TCCCCTATCTGCTGGGATCGCTCATGCGGGAGCTTCTGTTGACCTTGCTATTTTCTCACTACATCTTGCAGGTGTATCCTCTATTTTAGGTGCAGTAAATTTCATTACTACAACTATTAATATACGAACTAGAGGAATAACACTTGATCGAATTCCCTTATTTGTCTGATCCGTAGTAATCACTGCGGTACTTTTACTATTATCTCTCCCCGTCTTA	OTU_70	Arthropoda	Insecta	Ephemeroptera	Leptophlebiidae	Leptophlebia	vespertina	100	Published
501	haplo_615	OTU_70	410	0	0	0	0	0	0	0	0	0	0	0	0	0	0	0	0	0	554	0	0	0	0	0	0	0	0	0	0	0	0	0	0	0	0	0	TCCCCTATCTGCTGGGATTGCTCATGCGGGAGCTTCTGTTGACCTTGCTATTTTCTCACTACATCTTGCAGGTGTATCCTCTATTTTAGGTGCAGTAAATTTCATTACTACAACTATTAATATACGAACTAGAGGAATAACACTTGATCGAATTCCCTTATTTGTCTGATCCGTAGTAATCACTGCGGTACTTTTACTATTATCTCTCCCCGTCTTA	OTU_70
502	haplo_1803	OTU_70	178	0	0	0	0	0	0	0	0	0	0	0	0	0	0	0	0	0	258	0	0	0	0	0	0	0	0	0	0	0	0	0	0	0	0	0	TCCCCTATCTGCTGGGATCGCTCATGCGGGAGCTTCTGTTGACCTTGCTATTTTCTCACTACATCTAGCAGGTGTATCCTCTATTTTAGGTGCAGTAAATTTCATTACTACAACTATTAATATACGAACTAGAGGAATAACACTTGATCGAATTCCCTTATTTGTCTGATCCGTAGTAATCACTGCGGTACTTTTACTATTATCTCTCCCCGTCTTA	OTU_70
503	haplo_5331	OTU_70	47	0	0	0	0	0	0	0	0	0	0	0	0	0	0	0	0	0	81	0	0	0	0	0	0	0	0	0	0	0	0	0	0	0	0	0	TCCCCTATCTGCTGGGATCGCTCATGCGGGAGCTTCTGTTGACCTTGCTATTTTCTCACTACATCTTGCAGGTGTATCCTCTATTTTAGGTGCCGTAAATTTCATTACTACAACTATTAATATACGAACTAGAGGAATAACACTTGATCGAATTCCCTTATTTGTCTGATCCGTAGTAATTACTGCGGTACTTTTACTATTATCTCTCCCCGTCTTA	OTU_70
504	haplo_9574	OTU_70	0	0	0	0	0	0	0	0	0	0	0	0	0	0	0	0	0	0	59	0	0	0	0	0	0	0	0	0	0	0	0	0	0	0	0	0	TCCCCTATCTGCTGGGATTGCTCATGCGGGAGCTTCTGTTGATCTTGCTATTTTCTCACTACATCTTGCAGGTGTATCCTCTATTTTAGGTGCAGTAAATTTCATTACTACAACTATTAATATACGAACTAGAGGAATAACACTTGATCGAATTCCCTTATTTGTCTGATCCGTAGTAATCACTGCGGTACTTTTACTATTATCTCTCCCCGTCTTA	OTU_70
511	haplo_104	OTU_71	0	0	0	1080	0	0	0	0	0	0	0	0	0	0	0	5847	0	0	0	0	0	1032	0	0	0	0	0	0	0	0	0	0	0	5490	0	0	TCCATTAGCAGCAGGAATTGCCCATGCTGGGGCATCCGTTGACCTTGCCATCTTTTCTCTCCACCTTGCTGGAGTATCTTCCATCCTAGGGGCAGTAAATTTTATTACTACAACTATTAATATGCGCACTAGTGGAATAACAATAGACCGTATCCCATTATTTGTTTGATCTGTAGTTATTACCGCAGTATTATTACTCCTTTCCTTACCAGTGCTT	OTU_71	Arthropoda	Insecta	Ephemeroptera	Ephemeridae	Ephemera	vulgata	100	Published
512	haplo_4283	OTU_71	0	0	0	42	0	0	0	0	0	0	0	0	0	0	0	0	0	0	0	0	0	67	0	0	0	0	0	0	0	0	0	0	0	45	0	0	CCCATTAGCAGCAGGAATTGCCCATGCTGGGGCATCCGTTGACCTTGCCATCTTTTCTCTACACCTTGCTGGAGTATCTTCCATCCTAGGGGCAGTAAATTTTATTACTACAACTATTAATATGCGCACTAGTGGAATAACAATAGACCGTATCCCATTATTTGTTTGATCTGTAGTTATTACCGCAGTATTATTACTCCTTTCCTTACCAGTGCTT	OTU_71
513	haplo_4333	OTU_71	0	0	0	0	0	0	0	0	0	0	0	0	0	0	0	98	0	0	0	0	0	0	0	0	0	0	0	0	0	0	0	0	0	66	0	0	TCCATTAGCAGCAGGAATTGCCCATGCTGTAGCATCCGTTGACCTTGCCATCTTTTCTCTCCACCTTGCCGGAGTATCTTCCATCCTAGGGGCAGTAAATTTTATTACTACAACTATTAATATACGCACTAGTGGAATAACAATAGACCGTATCCCATTATTTGTTTGATCTGTAGTTATTACCGCAGTATTATTACTCCTTTCCCTACCAGTGCTT	OTU_71
514	haplo_6999	OTU_71	0	0	0	0	0	0	0	0	0	0	0	0	0	0	0	61	0	0	0	0	0	0	0	0	0	0	0	0	0	0	0	0	0	0	0	0	TCCATTAGCAGCAGGAATTGCCCATGCTGGAGCATCCGTTGACCTTGCCATCTTTTCTCTCCACCTTGCCGGAGTATCTTCCATCCTAGGGGCAGTAAATTTTATTACTACAACTATTAATATACGCACTAGTGGAATAACAATAGACCGTATCCCATTATTTGTTTGATCTGTAGTTATTACCGCAGTATTATTACTCCTTTCCCTACCAGTGCTT	OTU_71
515	haplo_7528	OTU_71	0	0	0	0	0	0	0	0	0	0	0	0	0	0	0	0	0	0	0	0	0	0	0	0	0	0	0	0	0	0	0	0	0	61	0	0	TCCATTAGCAGCAGGAATTGCCCATGCTGGGGCATCCGTTGACCTTGCCATCTTTTCTCTTCACCTGGCGGGAGTATCTTCCATCCTAGGGGCAGTAAATTTTATTACTACAACTATTAATATACGCACTAGTGGAATAACAATAGACCGTATCCCATTATTTGTTTGATCTGTAGTTATTACCGCAGTATTATTACTCCTTTCCTTACCAGTGCTT	OTU_71
519	haplo_10576	OTU_71	0	0	0	40	0	0	0	0	0	0	0	0	0	0	0	0	0	0	0	0	0	0	0	0	0	0	0	0	0	0	0	0	0	0	0	0	TCCATTAGCAGCAGGAATTGCCCATGCTGGGGCATCCGTTGACCTTGCCATCTTTTCTCTCCACCTTGCCGGAGTATCTTCCATCCTAGGGGCAGTAAATTTTATTACTACAACTATTAATATACGCACTAGTGGAATAACAATAGACCGTATCCCATTATTTGTTTGATCTGTAGTTATTACCGCAGTATTATTACTCCTTTCCCTACCAGTGCTT	OTU_71
520	haplo_11086	OTU_71	0	0	0	49	0	0	0	0	0	0	0	0	0	0	0	0	0	0	0	0	0	0	0	0	0	0	0	0	0	0	0	0	0	0	0	0	TCCATTAGCAGCAGGAATTGCCCATGCTGGGGCATCCGTTGACCTTGCCATCTTTTCTCTCCACCTTGCCGGAGTATCTTCCATCCTAGGGGCAGTAAATTTTATTACTACAACTATTAATATACGCACTAGTGGAATAACAATAGACCGTATCCTATTATTTGTTTGATCTGTAGTTATTACCGCAGTATTATTACTCCTTTCCCTACCAGTGCTT	OTU_71
521	haplo_11284	OTU_71	0	0	0	0	0	0	0	0	0	0	0	0	0	0	0	48	0	0	0	0	0	0	0	0	0	0	0	0	0	0	0	0	0	0	0	0	TCCATTAGCAGCAGAAATTGCCCATGCTAGAGCATCCGTTGACCTTGCCATCTTTTCTCTCCACCTTGCCGGAGTATCTTCCATCCTAGGGGCAGTAAATTTTATTACTACAACTATTAATATACGCACTAGTGGAATAACAATAGACCGTATCCCATTATTTGTTTGATCTGTAGTTATTACCGCAGTATTATTACTCCTTTCCCTACCAGTGCTT	OTU_71
528	haplo_105	OTU_72	0	0	0	0	0	0	0	0	0	0	4518	0	115	0	0	0	0	0	0	0	0	0	0	0	0	0	0	0	8637	0	69	0	0	0	0	0	TCCCCTTTCTGCTGGTATTGCCCATGCTGGATCATCAGTAGACATAGCAATTTTTTCATTACATCTAGCTGGGGTATCATCAATTTTAGGTGCAGTAAACTTCATCACAACAGTTATTAATATACGGTCTTCAGGTATAACTTTAGACCGTATACCCTTATTTGTATGAGCAGTTGCTATTACAGCTCTATTGCTTCTTTTATCTTTACCAGTTTTA	OTU_72	Arthropoda	Insecta	Plecoptera	Nemouridae	Nemoura	cinerea	100	Private
529	haplo_2965	OTU_72	0	0	0	0	0	0	0	0	0	0	77	0	0	0	0	0	0	0	0	0	0	0	0	0	0	0	0	0	173	0	0	0	0	0	0	0	TCCCCTTTCTGCTGGTATTGCCCATGCTGGGTCATCAGTAGACATAGCAATTTTTTCATTACATCTAGCTGGGGTATCATCAATTTTAGGTGCAGTAAACTTCATCACAACAGTTATTAATATACGGTCTTCAGGTATAACTTTAGACCGTATACCCTTATTTGTATGAGCAGTTGCTATTACAGCTCTATTGCTTCTTTTATCTTTACCAGTTTTA	OTU_72
530	haplo_3490	OTU_72	0	0	0	0	0	0	0	0	0	0	66	0	0	0	0	0	0	0	0	0	0	0	0	0	0	0	0	0	144	0	0	0	0	0	0	0	TCCCCTTTCTGCTGGTATTGCCCATGCTGGATCATCAGTAGACATAGCAATTTTTTCATTACATCTAGCTGGAGTATCATCAATTTTAGGTGCAGTAAACTTCATCACAACAGTTATTAATATACGGTCTTCAGGTATAACTTTAGACCGTATACCCTTATTTGTATGAGCAGTTGCTATTACAGCTCTATTGCTTCTTTTATCTTTACCAGTTTTA	OTU_72
534	haplo_107	OTU_73	0	0	0	0	154	0	0	224	489	0	118	92	490	1957	407	0	0	1032	0	0	0	0	395	0	0	224	563	0	188	0	2111	2187	1147	0	0	1043	GCCCTTATCAGCAGGAATTGCTCATGCAGGGTCTTCTGTTGATTTAGCTATTTTTTCTTTACATTTAGCTGGAGTTTCTTCAATTTTGGGGGCTGTAAATTTTATTACAACAGTGGTTAATATACGTTCTAGAGGAATAACTTTAGATCGAATACCATTATTTGTTTGAGCAGTAGTAATTACAGCTCTTCTCTTACTTTTATCACTACCAGTTTTA	OTU_73	Arthropoda	Insecta	Plecoptera	Taeniopterygidae	Taeniopteryx	NA	97.69	Published
535	haplo_358	OTU_73	0	0	0	0	0	0	0	0	0	0	185	191	0	56	0	0	65	0	0	0	0	0	0	0	0	0	0	0	506	123	52	46	0	0	66	76	GCCCTTATCAGCAGGAATTGCTCATGCAGGGTCTTCTGTTGATTTAGCTATTTTTTCTTTACATTTAGCTGGAGTTTCTTCAATTTTGGGGGCTGTAAATTTTATTACAACAGTGGTTAATATACGTTCTAGAGGAATAACTTTAGATCGAATACCATTATTTGTTTGAGCAGTAGTAATTATAGCTCTTCTCTTACTTTTATCACTACCAGTTTTA	OTU_73
536	haplo_11792	OTU_73	0	0	0	0	0	0	0	0	0	0	0	0	0	45	0	0	0	0	0	0	0	0	0	0	0	0	0	0	0	0	0	0	0	0	0	0	GCCCTTATCAGCAGGAGTTGCTCATGCAGGGTCTTCTGTTGATTTAGCTATTTTTTCTTTACATTTAGCTGGAGTTTCTTCAATTTTGGGGGCTGTAAATTTTATTACAACAGTGGTTAATATACATTCTAGAGGAATAACTTTAGATCGAATACCATTATTTGTTTGAGCAGTAGTAATTACAGCTCTTCTCTTACTTTTATCACTACCAGTTTTA	OTU_73
539	haplo_111	OTU_74	0	0	0	0	5028	0	0	0	0	0	0	0	0	0	0	0	0	0	0	0	0	0	7449	0	0	0	0	0	0	0	0	0	0	0	0	0	TCCATTATCTTCTGGAATTGCTCATGCCGGTGCCTCAGTTGACTTAGCTATTTTTTCTCTTCATCTAGCTGGAATTTCATCTATTTTAGGGGCAGTAAATTTTATTACAACAGTAGTTAATATACGTTCAATAGGAATTACTTTAGACCGAATGCCATTATTTGTTTGATCTGTTTTAATTACTGCAATTTTACTATTATTATCATTACCTGTATTA	OTU_74	Arthropoda	Insecta	Diptera	Chironomidae	Rheopelopia	maculipennis	100	Private
540	haplo_403	OTU_74	0	0	0	0	499	0	0	0	0	0	0	0	0	0	0	0	0	0	0	0	0	0	845	0	0	0	0	0	0	0	0	0	0	0	0	0	TCCATTATCTTCTGGAATTGCTCATGCCGGTGCCTCAGTTGACTTAGCTATTTTTTCTCTTCATCTAGCTGGAATTTCATCTATTTTAGGGGCAGTAAATTTTATTACAACAGTAGTTAATATACGTTCAATAGGAATTACTTTAGACCGAATACCATTATTTGTTTGATCTGTTTTAATTACTGCAATTTTACTATTATTATCATTACCTGTATTA	OTU_74
541	haplo_2671	OTU_74	0	0	0	0	115	0	0	0	0	0	0	0	0	0	0	0	0	0	0	0	0	0	167	0	0	0	0	0	0	0	0	0	0	0	0	0	TCCATTATCTTCTGGAATTGCTCATGCCGGCGCCTCAGTTGACTTAGCTATTTTTTCTCTTCATCTAGCTGGAATTTCATCTATTTTAGGGGCAGTAAATTTTATTACAACAGTAGTTAATATACGTTCAATAGGAATTACTTTAGACCGAATGCCATTATTTGTTTGATCTGTTTTAATTACTGCAATTTTACTATTATTATCATTACCTGTATTA	OTU_74
543	haplo_113	OTU_75	0	5053	0	0	0	0	0	0	0	0	1078	0	0	0	0	0	0	0	0	5519	0	0	0	0	0	0	0	0	536	0	0	0	0	0	0	0	TCCATTATCATCAGGAATTGCCCATGCTGGAGCATCCGTAGATTTAGCTATTTTTTCTCTTCACCTTGCAGGAATTTCTTCAATTTTAGGAGCTGTAAATTTTATTACAACAATTATTAATATACGGTCTAATGGTATTACATTTGACCGAATGCCCTTATTTGTATGATCAGTAGTAATTACAGCAGTATTACTTCTTTTATCCCTCCCAGTATTA	OTU_75	Arthropoda	Insecta	Diptera	Simuliidae	Simulium	aureum	100	Published
544	haplo_284	OTU_75	0	0	0	0	0	0	0	0	0	0	0	0	0	0	0	0	1591	0	0	0	0	0	0	0	0	0	0	0	0	0	0	0	0	0	559	0	TCCATTATCATCAGGAATTGCCCATGCTGGGGCATCCGTAGATTTAGCTATTTTTTCTCTTCACCTTGCAGGAATTTCTTCAATTTTAGGAGCTGTAAATTTTATTACAACAATTATTAATATACGGTCTAATGGTATTACATTTGACCGAATACCCTTATTTGTATGATCAGTAGTAATTACAGCAGTATTACTTCTTTTATCCCTCCCAGTATTA	OTU_75
545	haplo_2279	OTU_75	0	0	0	0	0	0	0	0	0	0	277	0	0	0	0	0	0	0	0	0	0	0	0	0	0	0	0	0	67	0	0	0	0	0	0	0	TCCATTATCATCAGGAATTGCCCATGCTGGAGCATCCGTAGATTTAGCTATTTTTTCTCTTCACCTTGCAGGAATTTCTTCAATTTTAGGAGCTGTAAATTTTATTACAACAATTATTAATATACGGTCTAATGGTATTACATTTGACCGAATACCCTTATTTGTATGATCAGTAGTAATTACAGCAGTATTGCTTCTTTTATCCCTCCCAGTATTA	OTU_75
549	haplo_114	OTU_76	0	0	0	0	0	0	0	0	0	0	0	0	1251	0	6076	0	0	0	0	0	0	0	0	0	0	0	0	0	0	0	1999	0	2804	0	0	0	ACCCCTATCAAGAAATTTAACACATAGAGGAGCATCTGTAGATCTGGCAATCTTCTCTTTACACCTAGCGGGTGTATCATCAATTTTAGGTGCCATCAATTTTATCTCAACTATTATTAATATACGAGTTATAGGAATAACTCCTGAACGGACTCCGTTATTTGTATGATCAGTAGGTATTACTGCTCTACTTTTACTTTTATCTTTACCAGTATTG	OTU_76	Arthropoda	Insecta	Hemiptera	Corixidae	Callicorixa	praeusta	100	Private
550	haplo_115	OTU_77	0	0	567	0	0	0	0	0	0	0	5016	0	0	0	0	0	0	0	0	0	580	0	0	0	0	0	0	0	5609	0	0	0	0	0	0	0	TCCCCTATCTTCTGGGTTAGCCCATGCAGGAGCTTCTGTTGATTTAGCTATTTTTTCTCTACATTTAGCGGGTATTTCTTCTATTTTAGGAGCAGTCAATTTTATTACAACAGTTATTAATATACGCTCAGAAGGAATTTCACTTGACCGAATGCCTTTATTTGTTTGATCTGTTATTATTACAGCCGTCTTATTGCTTTTATCCCTCCCCGTCCTA	OTU_77	Arthropoda	Insecta	Diptera	Chironomidae	Eukiefferiella	brevicalcar	100	Early-Release
551	haplo_317	OTU_77	0	0	275	0	0	0	0	0	0	0	447	0	0	0	0	0	0	0	0	0	526	0	0	0	0	0	0	0	492	0	0	0	0	0	0	0	TCCCCTATCTTCTGGGTTAGCTCATGCAGGAGCTTCTGTTGATTTAGCTATTTTTTCTCTACATTTAGCGGGTATTTCTTCTATTTTAGGAGCAGTCAATTTTATTACAACAGTTATTAATATACGCTCAGAAGGAATTTCACTTGACCGAATGCCTTTATTTGTTTGATCTGTTATTATTACAGCCGTCTTATTGCTTTTATCCCTCCCCGTCTTA	OTU_77
552	haplo_117	OTU_78	0	0	0	2250	0	0	0	0	585	0	0	2719	0	0	792	496	635	0	0	0	0	947	0	0	0	0	171	0	0	1660	0	0	468	81	504	0	CCCTTTAGCTGGCAACCTCGCCCACTCCGGCCCTTCAGTAGACTTAGCAATTTTTTCTCTCCATCTAGCCGGTGCATCTTCTATTTTAGGTGCAATCAACTTTATTACAACTATGGTTAACATACGAAGAAAAGGTATACGCCTGGAACGAGTTCCTCTATTTGTTTGAGCTGTTATTTTAACAGTAATCCTCCTATTACTTACACTTCCTGTATTA	OTU_78	Annelida	Clitellata	Haplotaxida	Naididae	Spirosperma	ferox	100	Private
553	haplo_221	OTU_78	0	0	0	281	0	0	0	0	0	0	0	1357	322	0	0	599	0	0	0	0	0	184	0	0	0	0	0	0	0	689	119	0	0	232	0	0	TCCTTTAGCTGGCAACCTCGCCCACTCCGGCCCTTCAGTAGACTTAGCAATTTTTTCTCTCCATCTAGCCGGTGCATCTTCTATTTTAGGTGCAATCAACTTTATTACAACTATGGTTAACATACGAAGAAAAGGTATACGCCTGGAACGAGTTCCTCTATTTGTTTGAGCTGTTATTTTAACAGTAATCCTCCTATTACTTACACTTCCTGTATTA	OTU_78
554	haplo_1083	OTU_78	0	0	0	419	0	0	0	0	0	0	0	0	0	0	0	0	82	0	0	0	0	96	0	0	0	0	0	0	0	0	0	0	0	0	88	0	CCCTTTAGCTGGCAACCTCGCCCACTCCGGCCCTTCAGTAGACTTAGCAATTTTTTCTCTCCATCTAGCCGGTGCATCTTCTATTTTAGGTGCAATCAACTTTATTACAACTATAGTTAACATACGAAGAAAAGGTATACGCCTGGAACGAGTTCCTCTATTTGTTTGAGCTGTTATTTTAACAGTAATCCTCCTATTACTTACACTTCCTGTATTA	OTU_78
555	haplo_1865	OTU_78	0	0	0	215	0	0	0	0	0	0	0	0	0	0	0	0	0	0	0	0	0	209	0	0	0	0	0	0	0	0	0	0	0	0	0	0	TCCTTTAGCTGGCAACCTCGCCCACTCCGGCCCTTCAGTAGACTTAGCAATTTTTTCTCTCCATCTAGCCGGTGCATCTTCTATTTTAGGTGCAATCAACTTTATTACAACTATAGTTAACATACGAAGAAAAGGTATACGCCTGGAACGAGTTCCTCTATTTGTTTGAGCTGTTATTTTAACAGTAATCCTCCTATTACTTACACTTCCTGTATTA	OTU_78
556	haplo_6003	OTU_78	0	0	0	78	0	0	0	0	0	0	0	0	0	0	0	0	0	0	0	0	0	0	0	0	0	0	0	0	0	0	0	0	0	0	0	0	TCCTTTAGCCGGCAACCTCGCCCACTCCGGCCCTTCAGTAGACTTAGCAATTTTTTCTCTCCATCTAGCCGGTGCATCTTCTATTTTAGGTGCAATCAACTTTATTACAACTATAGTTAACATACGAAGAAAAGGTATACGCCTGGAACGAGTTCCTCTATTTGTCTGAGCTGTTATTTTAACAGTAATCCTCCTATTACTTACACTTCCTGTATTA	OTU_78
557	haplo_6675	OTU_78	0	0	0	0	0	0	0	0	0	0	0	0	0	0	0	0	66	0	0	0	0	0	0	0	0	0	0	0	0	0	0	0	0	0	0	0	TCCTTTAGCTGGCAACCTCGCCCACTCCGGCCCTTCAGTAGACTTAGCAATTTTTTCTCTCCACCTAGCCGGTGCATCCTCTATTTTAGGTGCAATCAACTTTATTACAACTATGGTTAACATACGAAGAAAAGGTATACGCCTGGAACGAGTTCCTCTATTTGTTTGAGCTGTTATTTTAACAGTAATCCTCCTATTACTTACACTTCCTGTATTA	OTU_78
561	haplo_119	OTU_79	0	0	0	801	0	4412	0	0	0	0	0	0	0	0	0	0	0	0	0	0	0	966	0	4544	0	0	0	0	0	0	0	0	0	0	0	0	ACCACTTGCTGGGGCTATAGGACACGCTGGAGGATCAGTTGATCTAACAATTTTCTCCTTACATTTAGCAGGAGTATCCTCAATCCTAGGGGCAATTAATTTTATCACAACAACAATTAATATAAAAACTCCAGGAATAAAAATAGATCAAATGCCATTATTAGTATGGGCAGTAGTAATCACAGCCGTTCTTCTACTACTATCTCTCCCAGTACTT	OTU_79	Arthropoda	Insecta	Odonata	Calopterygidae	Calopteryx	splendens	100	Private
562	haplo_329	OTU_79	0	0	0	157	0	688	0	0	0	0	0	0	0	0	0	0	0	0	0	0	0	185	0	603	0	0	0	0	0	0	0	0	0	0	0	0	CCCACTTGCTGGGGCTATAGGACACGCTGGAGGATCAGTTGATCTAACAATTTTCTCCTTACATTTAGCAGGAGTATCCTCAATCCTAGGGGCAATTAATTTTATCACAACAACAATCAATATAAAAACTCCAGGAATAAAAATAGATCAAATGCCATTATTAGTATGGGCAGTAGTAATCACAGCCGTTCTTCTACTACTATCTCTCCCAGTACTT	OTU_79
563	haplo_2177	OTU_79	0	0	0	51	0	122	0	0	0	0	0	0	0	0	0	0	0	0	0	0	0	0	0	152	0	0	0	0	0	0	0	0	0	0	0	0	CCCACTTGCTGGGGCTATAGGACACGCTGGAGGATCAGTTGATCTAACAATTTTCTCCTTACATTTAGCAGGAGTATCCTCAATCCTAGGGGCAATTAATTTTATCACAACAACAATCAATATAAAAACTCTAGGAATAAAAATAGATCAAATGCCATTATTAGTATGGGCAGTAGTAATCACAGCCGTTCTTCTACTACTATCTCTCCCAGTACTT	OTU_79
564	haplo_2553	OTU_79	0	0	0	0	0	141	0	0	0	0	0	0	0	0	0	0	0	0	0	0	0	60	0	81	0	0	0	0	0	0	0	0	0	0	0	0	CCCACTTGCTGGGGCTATAGGACACGCTGGAGGATCAGTTGATTTAACAATTTTCTCCTTACATTTAGCAGGAGTATCCTCAATCCTAGGGGCAATTAATTTTATCACAACAACAATCAATATAAAAACTCCAGGAATAAAAATAGATCAAATGCCATTATTAGTATGGGCAGTAGTAATCACAGCCGTTCTTCTACTACTATCTCTCCCAGTACTT	OTU_79
565	haplo_5447	OTU_79	0	0	0	0	0	73	0	0	0	0	0	0	0	0	0	0	0	0	0	0	0	0	0	40	0	0	0	0	0	0	0	0	0	0	0	0	CCCACTTGCTGGGGCTATAGGACACGCTGGAGGATCAGTTGATCTAACAATTTTCTCCTTACATTTAGCAGGAGTATTCTCAATCCTAGGGGCAATTAATTTTATCACAACAACAATCAATATAAAAACTCCAGGAATAAAAATAGATCAAATGCCATTATTAGTATGGGCAGTAGTAATCACAGCCGTTCTTCTACTACTATCTCTCCCAGTACTT	OTU_79
566	haplo_7705	OTU_79	0	0	0	0	0	52	0	0	0	0	0	0	0	0	0	0	0	0	0	0	0	0	0	0	0	0	0	0	0	0	0	0	0	0	0	0	CCCACTTGCTGGGGCTATAGGACACGCTGGAGGATCAGTTGATCTAACAATTTTCTCCTTACATTTAGCAGGAGTATCCTCAATCCTAGGGGCAATTAATTTTATCACAACAACAATCAATATAAAAACTCCAGGAATAAAAATAGATCAAATGCCATTGTTAGTATGGGCAGTAGTAATCACAGCCGTTCTTCTACTACTATCCCTTCCAGTACTT	OTU_79
567	haplo_8479	OTU_79	0	0	0	0	0	0	0	0	0	0	0	0	0	0	0	0	0	0	0	0	0	0	0	44	0	0	0	0	0	0	0	0	0	0	0	0	ACCACTTGCTGGGGCTATAGGACACGCTGGAGGATCAGTTGATCTAACAATTTTCTCCTTACATTTAGCAGGAGTATCCTCAATCCTAGGGGCAATTAATTTTATCACAACAACAATCAATATAAAAACTCCAGGAATAAAAATAGATCAAATACCATTGTTAGTATGGGCAGTAGTGATCACATCCGTTCTTCTACTACTATCCCTCCCAGTACTT	OTU_79
579	haplo_121	OTU_80	0	0	0	0	0	0	0	0	0	0	3756	0	1779	0	0	0	0	0	0	0	0	0	0	0	0	0	0	0	3356	0	1768	0	0	0	0	0	ACCCCTATCAAGAAATTTAACACATAGAGGGGCATCTGTAGATCTAGCAATCTTCTCTTTACACCTGGCGGGTGTATCATCAATTTTAGGTGCCATCAATTTTATCTCAACTATTATTAATATGCGAGTTATAGGAATAACTCCTGAACGGACTCCATTATTTGTATGGTCAGTAGGTATTACTGCACTACTTTTACTTTTATCTTTACCAGTATTG	OTU_80	Arthropoda	Insecta	Hemiptera	Corixidae	Callicorixa	wollastoni	100	Early-Release
580	haplo_190	OTU_80	0	0	0	0	0	0	0	0	0	0	0	0	0	0	3791	0	0	0	0	0	0	0	0	0	0	0	0	0	0	0	0	0	1231	0	0	0	ACCTCTATCAAGAAATTTAACACATAGAGGAGCATCTGTAGATCTAGCAATCTTCTCTTTACACCTAGCGGGTGTATCATCAATTTTAGGTGCCATCAATTTTATCTCAACTATTATTAATATGCGAGTTATAGGAATAACTCCTGAACGGACTCCATTATTTGTATGGTCAGTAGGTATTACTGCACTACTTTTACTTTTATCTTTACCAGTATTG	OTU_80
581	haplo_406	OTU_80	0	0	0	0	0	0	0	0	0	0	254	0	127	0	182	0	0	0	0	0	0	0	0	0	0	0	0	0	445	0	195	0	118	0	0	0	ACCTCTATCAAGAAATTTAACACATAGAGGGGCATCTGTAGATCTGGCAATCTTCTCTTTACACCTAGCGGGTGTATCATCAATTTTAGGTGCTATCAATTTTATCTCAACTATTATTAATATACGAGTTATAGGAATAACTCCTGAACGGACTCCATTATTTGTATGGTCAGTAGGTATTACTGCACTACTTTTACTTTTATCTTTACCGGTATTG	OTU_80
582	haplo_122	OTU_81	0	0	0	0	0	0	0	0	0	0	0	287	489	0	957	3947	0	0	0	0	0	0	0	0	0	0	0	0	0	282	490	0	853	3164	0	0	TCCCTTATCTTCGGGAATTGCCCACGCAGGGGCCTCAGTTGATTTAGCTATTTTTTCATTACATTTAGCTGGAATTTCCTCAATTTTAGGGGCTGTAAATTTTATTACAACAGTAATTAATATACGATCAAGAGGAATCACCTTAGATCGAATACCATTATTTGTTTGATCTGTCCTTATTACTGCTGTATTACTACTTTTATCTTTACCAGTTTTA	OTU_81	Arthropoda	Insecta	Diptera	Chironomidae	Thienemannimyia	carnea	99.54	Private
583	haplo_165	OTU_81	0	0	0	0	1946	0	0	823	0	641	0	0	0	0	0	0	0	0	0	0	0	0	1354	0	0	981	0	747	0	0	0	0	0	0	0	0	TCCCTTATCTTCAGGAATTGCCCACGCAGGGGCCTCAGTTGATTTAGCTATTTTTTCATTACATTTAGCTGGAATTTCCTCAATTTTAGGGGCTGTAAATTTTATTACGACAGTAATTAATATACGATCAAGAGGAATCACCTTAGATCGAATACCATTATTTGTTTGATCTGTCCTTATTACTGCTGTATTACTACTTTTATCTTTACCAGTTTTG	OTU_81
584	haplo_1109	OTU_81	0	0	0	0	0	0	0	0	0	0	113	0	0	0	0	170	0	0	0	0	0	0	0	0	0	0	0	0	164	0	0	0	0	146	0	0	TCCCTTATCTTCGGGAATTGCCCACGCAGGGGCCTCAGTTGATTTAGCTATTTTTTCATTACATTTAGCTGGAATTTCCTCAATTTTAGGGGCTGTAAATTTTATTACGACAGTAATTAATATACGATCAAGAGGAATCACCTTAGATCGAATACCATTATTTGTTTGATCTGTCCTTATTACTGCTGTATTACTACTTTTATCTTTACCAGTTTTG	OTU_81
588	haplo_123	OTU_82	1661	86	0	209	0	0	0	0	0	0	3837	0	0	0	0	0	0	0	744	0	0	217	0	0	0	0	0	0	3572	0	0	0	0	0	0	0	TCCTTTATCTAACAATTTATTTCATTCAGGAAAAGCAGTTGACATCTCTATTTTTTCACTTCACATAGCAGGAATTTCCTCCATCCTAGGAGCAATTAATTTCATTTCCACAATTTTTAATATAAAATTAAAAAACATTCCAATAAGAATAATTCCTTTATTTATTTGATCAATTTTAATCACAGCAATTTTATTATTACTTTCTTTACCTGTATTA	OTU_82	Arthropoda	Insecta	Trichoptera	Polycentropodidae	Polycentropus	irroratus	100	Published
589	haplo_2271	OTU_82	0	0	225	0	0	0	0	0	0	0	0	0	0	0	0	0	0	0	0	0	111	0	0	0	0	0	0	0	0	0	0	0	0	0	0	0	TCCTTTATCTAACAATTTATTTCATTCAGGGAAAGCAGTTGACATCTCTATTTTTTCACTTCACATAGCAGGAATTTCCTCCATCCTAGGAGCAATTAATTTCATTTCCACAATTTTTAATATAAAATTAAAAAACATTCCAATAAGAATAATTCCTTTATTTATTTGATCAATTTTAATCACAGCAATTTTATTATTACTTTCTTTACCTGTATTA	OTU_82
591	haplo_125	OTU_83	0	0	0	0	0	0	0	0	0	0	0	0	394	347	3398	0	0	2255	0	0	0	0	0	0	0	0	0	0	0	0	730	364	1468	0	0	1482	CCCACTTTCAGCGGGAATTGCCCATGCTGGAGCCTCAGTTGACATGGCTATTTTCTCTCTTCACCTAGCAGGGGTCTCCTCAATTCTAGGGGCAGTAAACTTTATTACTACAGTAATTAATATACGATCTAGAGGGATAACTCTAGACCGTATACCCTTATTTGTGTGGGCTGTAGCCATTACTGCTTTACTACTTTTACTTTCTTTACCTGTATTA	OTU_83	Arthropoda	Insecta	Plecoptera	Perlodidae	Diura	bicaudata	100	Private
592	haplo_210	OTU_83	0	0	0	0	0	0	0	0	0	0	0	0	0	513	0	0	0	1571	0	0	0	0	0	0	0	0	0	0	0	0	0	662	0	0	0	1434	CCCACTTTCAGCGGGAATTGCCCATGCTGGAGCCTCAGTTGACATGGCTATTTTCTCTCTTCACCTAGCGGGGGTCTCCTCAATTCTAGGGGCAGTAAACTTTATTACTACAGTAATTAATATACGATCTAGAGGGATAACTCTAGACCGTATACCCTTATTTGTGTGGGCTGTAGCCATTACTGCTTTACTACTTTTACTTTCTTTACCTGTATTA	OTU_83
593	haplo_1399	OTU_83	0	0	0	0	0	0	0	0	0	0	0	0	232	0	0	0	0	0	0	0	0	0	0	0	0	0	0	0	0	0	320	0	0	0	0	0	CCCACTTTCAGCGGGAATTGCCCATGCTGGAGCCTCAGTTGACATGGCTATTTTCTCTCTTCACCTAGCAGGGGTCTCCTCAATTCTAGGGGCAGTAAACTTTATTACTACAGTAATTAATATACGATCTAGAGGGATAACTCTAGACCGTATACCCTTATTTGTGTGAGCTGTAGCCATTACTGCTTTACTACTTTTACTTTCTTTACCTGTATTA	OTU_83
598	haplo_128	OTU_84	0	0	0	0	0	209	0	834	0	2630	0	0	810	0	0	0	0	0	0	0	0	0	0	423	0	2070	0	2608	0	0	680	0	0	0	0	0	TCCTCTTTCTTCTGGAATTGCTCACGCCGGAGCTTCAGTAGATCTAGCCATTTTTTCTTTACATCTGGCTGGAATTTCTTCTATTTTAGGAGCAGTAAATTTTATTACAACAGTAATTAATATACGATCAAGTGGAATTACTTTAGATCGTATACCTTTATTTGTTTGATCAGTAGTAATTACTGCAGTGTTATTACTATTATCTTTACCAGTTTTA	OTU_84	Arthropoda	Insecta	Diptera	Chironomidae	Conchapelopia	hittmairorum	100	Private
599	haplo_429	OTU_84	0	0	0	0	0	0	0	758	0	0	0	0	0	0	0	0	0	0	0	0	0	0	0	0	0	495	0	0	0	0	0	0	0	0	0	0	CCCCCTTTCTTCTGGAATTGCTCATGCTGGAGCTTCAGTAGATCTAGCCATTTTTTCCTTACATCTGGCTGGAATTTCTTCTATTTTAGGAGCAGTAAATTTTATTACAACAGTAATTAATATACGATCAAGTGGAATTACTTTAGATCGTATACCTTTATTTGTTTGATCAGTAGTAATTACTGCAGTGTTATTACTACTATCTTTACCAGTTTTA	OTU_84
600	haplo_432	OTU_84	0	0	0	0	190	87	0	0	151	0	0	0	0	0	0	0	0	0	0	0	0	0	609	57	0	0	120	0	0	0	0	0	0	0	0	0	TCCCCTTTCTTCTGGAATTGCTCATGCTGGAGCTTCAGTAGATCTAGCCATTTTTTCCTTACATCTGGCTGGAATTTCTTCTATTTTAGGAGCAGTAAATTTTATTACAACAGTAATTAATATACGATCAAGTGGAATTACTTTAGATCGTATACCTTTATTTGTTTGATCAGTAGTAATTACTGCAGTGTTATTACTACTATCTTTACCAGTTTTA	OTU_84
601	haplo_129	OTU_85	0	0	0	0	0	0	0	87	4964	1296	0	0	0	0	0	0	0	0	0	0	0	0	0	0	0	41	2487	1354	0	0	0	0	0	0	0	0	CCCTCTTTCTTCAGGGATTGCCCATGCTGGGGCATCTGTAGATCTTGCTATTTTTTCTCTTCATTTAGCTGGTATTTCTTCTATTTTAGGAGCAGTAAATTTTATTACAACTGTTATTAATATGCGATCTGAAGGAATTACATTAGACCGTATACCTTTATTTGTGTGATCTGTAATTATTACAGCTATTTTATTATTATTATCATTACCTGTTTTA	OTU_85	Arthropoda	Insecta	Diptera	Chironomidae	Tvetenia	calvescens	99.54	Early-Release
602	haplo_130	OTU_86	0	0	0	0	0	0	0	0	0	0	0	0	0	7094	0	0	0	0	0	0	0	0	0	0	0	0	0	0	0	0	0	3121	0	0	0	0	CCCGCTATCTAGTAATTTAGCTCATGCTGGTAGATCCGTTGATATTTCAATTTTTTCATTACATTTAGCTGGAATTTCCTCAATCCTAGGGGCTATTAATTTTATTTCAACAGTATTAAACATACGAAATAATTTAACAACTTTAGATCGAATACCTTTATTTGTTTGATCTGTAGCCATTACTGCCCTTTTATTACTCTTATCCCTCCCTGTATTA	OTU_86	Arthropoda	Insecta	Trichoptera	Apataniidae	Apatania	wallengreni	100	Published
604	haplo_131	OTU_87	0	0	0	0	0	0	0	0	0	0	4585	0	0	0	0	412	0	0	0	0	0	0	0	0	0	0	0	0	4857	0	0	0	0	292	0	0	TCCCCTATCTTCTGGAATTGCTCATGCGGGGGCTTCAGTTGATCTAGCAATTTTCTCCCTTCACTTAGCCGGAATTTCCTCTATTTTAGGAGCTGTAAATTTTATTACAACCATTATTAATATACGATCTAATGGAATTACTTTTGATCGAATACCTTTATTTGTATGATCAGTTGTTATTACAGCTGTATTACTTCTTTTATCTCTTCCTGTATTA	OTU_87	Arthropoda	Insecta	Diptera	Simuliidae	Simulium	noelleri	100	Early-Release
605	haplo_286	OTU_87	0	0	0	0	0	0	0	0	0	0	1112	0	0	0	0	0	0	0	0	0	0	0	0	0	0	0	0	0	1029	0	0	0	0	0	0	0	TCCCCTATCTTCTGGAATTGCTCATGCAGGGGCTTCAGTTGATCTAGCAATTTTCTCTCTTCACTTAGCCGGAATTTCCTCTATTTTAGGAGCTGTAAATTTTATTACAACCATTATTAATATACGATCTAATGGAATTACTTTTGATCGAATACCTTTATTTGTATGATCAGTTGTTATTACAGCTGTATTACTTCTTTTATCTCTTCCTGTATTA	OTU_87
606	haplo_1471	OTU_87	0	0	0	0	0	0	0	0	0	0	241	0	0	0	0	0	0	0	0	0	0	0	0	0	0	0	0	0	279	0	0	0	0	0	0	0	TCCCCTATCTTCTGGAATTGCTCATGCGGGGGCTTCAGTTGATCTAGCAATTTTCTCCCTTCACTTAGCCGGAATTTCCTCTATTTTAGGAGCTGTAAATTTTATTACAACCATTATTAATATACGATCTAATGGAATTACTTTTGATCGGATACCTTTATTTGTATGATCAGTTGTTATTACAGCTGTATTACTTCTTTTATCTCTTCCTGTATTA	OTU_87
607	haplo_135	OTU_88	0	1793	0	157	0	0	610	50	0	0	1984	0	219	0	240	130	125	0	0	1771	0	100	0	0	503	46	0	0	1088	41	103	0	321	185	352	44	TCCGCTAGCTGCAAGTATTGCACACAGTGGTCCTTCTGTAGACTTAGAAATTTTTTCCTTATACTTAGCCGGAGCTAGCTCTATTCTAGGCTCTGTTAATTTTATCTCGACGGTTATTAATATACGTGCAGAAGGCATAAGATTTGATAAAGTTCCTTTATTTGTGTGATCAGTGTTTTTAACTACTATTTTGCTTCTCCTTTCTCTACCTGTTTTA	OTU_88	Arthropoda	Malacostraca	Isopoda	Asellidae	NA	NA	94.44	Published
610	haplo_138	OTU_89	0	0	0	0	0	0	0	0	0	3021	0	0	0	0	0	0	0	0	0	0	0	0	0	0	0	0	0	6260	0	0	0	0	0	0	0	0	TCCTTTAAGAGGATCTATTGCTCATAGTGGCGCTTCTGTTGATTTAGCAATTTTTTCATTACATTTAGCTGGGATATCATCTATTTTAGGAGCAATTAATTTTATTACAACGATTTTTAATATACGTGCTCCTGGAATTACTATGGAACGTCTTTCCTTATTTGTTTGATCAATTTTAATTACAGCGTTTTTATTATTATTATCGTTACCGGTATTA	OTU_89	Mollusca	Gastropoda	Pulmonata	Ancylidae	Ancylus	fluviatilis	99.54	Private
611	haplo_159	OTU_89	0	0	0	0	2133	0	0	914	0	0	0	0	0	0	0	0	0	0	0	0	0	0	1652	0	0	1947	0	0	0	0	0	0	0	0	0	0	TCCTTTAAGAGGATCTATTGCTCATAGTGGCGCTTCTGTTGATTTAGCAATTTTTTCATTACATTTAGCTGGGATGTCATCTATTTTAGGAGCAATTAATTTTATTACAACGATTTTTAATATACGTGCTCCTGGAATTACTATGGAACGTCTTTCCTTATTTGTTTGATCAATTTTAATTACAGCGTTTTTATTATTATTATCGTTACCGGTATTA	OTU_89
612	haplo_140	OTU_90	0	0	0	0	0	0	0	0	0	0	0	0	0	0	0	4837	0	0	0	0	0	0	0	0	0	0	0	0	0	0	0	0	0	3816	0	0	TCCATTATCTTCTGGAATTGCCCATGCTGGAGCATCCGTTGATCTAGCAATTTTCTCTCTTCACTTAGCTGGAATTTCTTCTATTCTAGGGGCTGTAAATTTTATTACAACTATTATTAATATACGATCTAATGGTATTACTTTTGATCGAATGCCCCTATTTGTCTGATCAGTTGTAATTACAGCTGTATTATTACTTTTATCCCTTCCTGTATTG	OTU_90	Arthropoda	Insecta	Diptera	Simuliidae	Simulium	morsitans	100	Published
613	haplo_142	OTU_91	0	0	0	0	0	0	0	710	6508	0	0	0	0	0	0	0	0	0	0	66	0	0	0	0	0	101	1020	0	0	0	0	0	0	0	0	0	TCCTTTAGCTGCAAATATCGCACACGGGGGATCGTCTGTTGACTTCGCAATTTTTTCCTTACACTTAGCCGGGGTTTCATCCATTCTAGGAGCGGTAAACTTCATTACCACTGTGATTAACATACGCAGTCCGGGTATAGGACTAGACCAAATACCCCTGTTTGTTTGGTCAGTAGTTATCACGGCAGTTTTACTTCTACTTTCTTTACCTGTACTT	OTU_91	Arthropoda	Insecta	NA	NA	NA	NA	84.51	Published
618	haplo_144	OTU_92	0	0	0	0	0	0	3143	0	0	0	0	0	0	0	0	0	0	0	0	0	0	0	0	0	5182	0	0	0	0	0	0	0	0	0	0	0	CCCACTTTCATCTAATATTGCTCATGGAGGTAGATCAGTAGATCTAGCTATTTTTTCTTTACATTTAGCGGGTATCTCATCTATTTTAGGTGCCATTAATTTTATTACTACTATTATCAATATACGAATTAATAATTTATCATTTGACCAAATACCCTTATTTGTGTGAGCCGTAGGTATTACAGCTTTGCTACTTTTACTATCTCTCCCGGTTCTA	OTU_92	Arthropoda	Insecta	Lepidoptera	Crambidae	Nymphula	nitidulata	100	Published
619	haplo_145	OTU_93	0	0	0	0	0	0	0	0	0	0	0	0	0	0	0	0	0	4476	0	0	0	0	0	0	0	0	0	0	0	0	0	0	0	0	0	3679	CCCCCTAGCAAGTAACATAGCCCACGCTGGGCCTTCAGTAGACTTAGCTATTTTTTCTCTTCACCTAGCAGGTGCTTCCTCTATTCTAGGGGCAGTAAATTTCATTTCCACCGTAATTAACATACGATGACAAGGACTCCAATTAGAACGAATTCCTCTCTTTGTGTGAGCAGTAACAATTACTGTAGTCCTCCTACTACTATCTCTTCCAGTTCTC	OTU_93	Annelida	Clitellata	Enchytraeida	Enchytraeidae	Fridericia	perrieri	100	Published
620	haplo_146	OTU_94	0	0	0	0	0	271	0	0	1502	0	0	0	931	0	0	0	0	0	0	0	0	0	43	696	0	0	2690	0	0	0	1966	0	0	0	0	0	ACCACTGGCCTCCGGTATAGCTCACGCCGGTGCTTCTGTAGACCTGGCTATTTTCTCACTCCACTTGGCTGGTGTTTCTTCTATTCTTGGGGCAGTAAATTTTATTACTACTACAATTAATATACGAACTAGAGGAATAACTATAGACCGAATCCCCTTATTTGTCTGGTCAGTATTAATTACTGCAATCTTATTACTGCTGTCATTACCTGTGTTA	OTU_94	Arthropoda	Insecta	Ephemeroptera	Ephemerellidae	Serratella	ignita	100	Early-Release
621	haplo_2092	OTU_94	0	0	0	0	0	0	0	0	0	0	0	0	0	0	0	0	75	0	0	0	0	0	0	0	0	0	0	0	0	0	0	0	0	0	300	0	ACCACTGGCCTCCGGTATAGCTCACGCCGGTGCTTCTGTAGACCTGGCTATTTTCTCACTCCACTTGGCTGGTGTTTCTTCTATTCTTGGGGCAGTAAATTTTATTACTACTACAATTAATATACGAACTAGAGGAATAACTATAGACCGAATCCCCTTATTTGTCTGGTCAGTATTAATTACTGCAATCTTATTACTCCTGTCATTACCTGTGTTA	OTU_94
623	haplo_148	OTU_95	0	0	0	0	0	0	0	0	0	0	0	0	0	0	3360	0	187	588	0	0	0	0	0	0	0	0	0	0	0	0	0	0	2198	43	601	1071	CCCTCTAGCCTCCGGAATTGCTCATGCAGGGGGTTCTGTAGACTTAGCAATTTTTTCTTTACACCTTGCAGGTGTCTCATCCATTTTAGGGGCCGTAAATTTTATTACCACTACGATTAATATACGGGCTAGAGGTATAACAATAGACCGAATCCCCCTTTTTGTTTGATCCGTTTTAATTACTGCCATTTTATTACTATTGTCTCTCCCTGTTTTA	OTU_95	Arthropoda	Insecta	Ephemeroptera	Ephemerellidae	Ephemerella	mucronata	100	Published
624	haplo_3130	OTU_95	0	0	0	0	0	0	0	0	0	0	0	0	0	0	0	0	0	0	0	0	0	0	0	0	0	0	0	0	0	0	0	0	42	0	0	90	CCCTCTAGCCTCCGGAATTGCTCATGCAGGAGGTTCTGTAGACTTAGCAATTTTTTCTTTACACCTTGCAGGTGTCTCATCCATTTTAGGGGCCGTAAATTTTATTACCACTACGATTAATATACGGGCTAGAGGTATAACAATAGACCGAATCCCCCTTTTTGTTTGATCCGTTTTAATTACTGCCATTTTATTACTATTGTCTCTCCCTGTTTTA	OTU_95
627	haplo_150	OTU_96	0	0	0	0	0	0	0	0	0	0	2379	0	0	0	0	0	0	0	0	0	0	0	0	0	0	0	0	0	5550	0	0	0	0	0	0	0	CCCTCTTTCTGCTAGTATTGCCCACAGTGGAGCTTCTGTCGATCTTGCAATTTTTTCCCTTCACTTAGCTGGGGTTTCTTCAATTTTAGGGTCAGTTAATTTTATTACCACTGTAATTAATATACGATCAAAAGGAATTACCTTAGACCGTATACCGTTATTTGTTTGATCTATTGTAATTACAACCGTATTATTACTTCTTTCATTACCAGTGTTA	OTU_96	Arthropoda	Insecta	Diptera	Chironomidae	Polypedilum	pullum	100	Private
628	haplo_4171	OTU_96	0	0	0	0	0	0	0	0	0	0	44	0	0	0	0	0	0	0	0	0	0	0	0	0	0	0	0	0	127	0	0	0	0	0	0	0	CCCTCTTTCTGCTAGTATCGCCCACAGTGGAGCTTCTGTCGATCTTGCAATTTTTTCCCTTCACTTAGCTGGGGTTTCTTCAATTTTAGGGTCAGTTAATTTTATTACCACTGTAATTAATATACGATCAAAAGGAATTACCTTAGACCGTATACCGTTATTTGTTTGATCTATTGTAATTACAACCGTATTATTACTTCTTTCATTACCAGTGTTA	OTU_96
629	haplo_153	OTU_97	0	0	0	0	0	0	0	0	0	0	0	0	3020	0	0	0	291	0	0	0	0	0	0	0	0	0	0	0	0	0	3813	0	0	0	527	0	TCCCCTCTCAGCAGGAATTGCTCATGCAGGTTCATCAGTAGATATAGCAATTTTTTCACTACATTTAGCAGGTGTTTCTTCAATTTTAGGGGCAGTAAACTTCATTACTACAGTAATTAATATACGATCTTCAGGAATATCCCTAGACCGTATACCTTTATTTGTTTGAGCTGTAGCAATTACAGCATTATTACTTCTTTTATCTTTGCCAGTCTTA	OTU_97	Arthropoda	Insecta	Plecoptera	Nemouridae	Nemoura	avicularis	99.54	Early-Release
630	haplo_234	OTU_97	0	0	0	396	0	0	0	0	0	0	81	0	790	0	0	0	51	0	0	0	0	718	0	0	50	0	0	0	168	0	850	0	0	0	100	0	TCCCCTCTCAGCAGGAATTGCTCATGCAGGTTCATCAGTAGATATAGCAATTTTTTCACTACATTTAGCAGGTGTTTCTTCAATTTTAGGGGCAGTAAATTTCATTACTACAGTAATTAATATACGATCTTCAGGAATATCCCTAGACCGTATACCTTTATTTGTTTGAGCTGTAGCAATTACAGCATTATTACTTCTTTTATCTTTGCCAGTCTTA	OTU_97
631	haplo_1120	OTU_97	0	0	0	214	0	0	0	0	0	0	0	0	0	0	0	0	0	0	0	0	0	455	0	0	0	0	0	0	0	0	0	0	0	0	0	0	TCCCCTCTCAGCAGGAATTGCTCATGCAGGTTCATCAGTAGATATAGCAATTTTTTCACTACATTTAGCAGGTGTTTCTTCAATTTTAGGGGCAGTAAATTTTATTACTACAGTAATTAATATACGATCTTCAGGAATATCCCTAGACCGTATACCTTTATTTGTTTGAGCTGTAGCAATTACAGCATTATTACTTCTTTTATCTTTGCCAGTCTTA	OTU_97
632	haplo_9661	OTU_97	0	0	0	0	0	0	0	0	0	0	0	0	0	0	0	0	0	0	0	0	0	0	0	0	0	0	0	0	0	0	0	0	0	0	42	0	TCCCCTCTCAGCAGGAATTGCTCATGCAGGTTCATCAGTAGATATAGCAATTTTTTCACTACATTTAGCAGGTGTTTCTTCAATTTTAGGGGCAGTAAATTTCATTACTACAGTAATTAATATACGATCTTCAGGAATATCTCTAGACCGTATACCTTTATTTGTTTGAGCTGTAGCAATTACAGCATTATTACTTCTTTTATCTTTGCCAGTCTTA	OTU_97
636	haplo_160	OTU_98	0	0	0	0	0	0	0	0	0	0	2848	0	0	0	0	0	0	0	0	0	0	0	0	0	0	0	0	0	3774	0	0	0	0	0	0	0	CCCTCTATCATCTAACATTGCTCATGCAGGTGCTTCAGTTGATTTAGCTATTTTTTCCCTTCATTTAGCTGGTATTTCTTCAATTTTAGGAGCAGTAAATTTTATTACTACAGTAATTAATATACGATCGGAAGGAATTTCTTTAGATCGAATACCCCTCTTTGTTTGATCTGTGATTATTACAGCAGTACTATTGTTGCTATCGTTACCAGTATTA	OTU_98	Arthropoda	Insecta	Diptera	Chironomidae	Corynoneura	sp. 16ES	99.07	Early-Release
637	haplo_231	OTU_98	0	0	0	0	0	0	0	0	0	0	1442	0	0	0	0	0	0	0	0	0	0	0	0	0	0	0	0	0	1864	0	0	0	0	0	0	0	CCCTCTATCATCTAACATTGCTCATGCAGGTGCTTCAGTTGATTTAGCTATTTTTTCCCTTCATTTAGCTGGTATTTCTTCAATTTTAGGAGCAGTAAATTTTATTACTACAGTAATTAATATGCGATCGGAAGGAATTTCTTTAGATCGAATACCCCTCTTTGTTTGATCTGTGATTATTACAGCAGTACTATTGTTGCTTTCGTTACCAGTATTA	OTU_98
638	haplo_161	OTU_99	0	0	324	0	0	0	0	0	0	0	0	3090	0	0	49	84	0	0	0	0	255	0	0	0	0	0	0	0	0	2658	0	0	0	78	0	0	TCCCTTATCTTCAAATATAGCTCATGCTGGCCCATCTGTTGATTTAGCAATTTTTTCACTTCATCTAGCAGGTGCCTCTTCAATTTTAGGTGCAGTAAATTTTATCACTACAGTTATTAATATACGAATAAAAGGTATACAATTAGAACGAATTCCTTTATTTGTATGAGCTGTTGTTATCACTGTTGTTCTTCTCCTCCTATCCCTTCCAGTTCTT	OTU_99	Annelida	Clitellata	Enchytraeida	Enchytraeidae	Cognettia	glandulosa B SM2014	100	Published
639	haplo_270	OTU_99	0	0	41	0	0	0	0	0	0	0	0	1540	0	0	0	0	0	0	0	0	0	0	0	0	0	0	0	0	0	827	0	0	0	0	0	0	TCCCCTATCTTCAAATATAGCTCATGCTGGCCCATCCGTTGATTTAGCAATTTTTTCACTTCATCTAGCAGGTGCCTCCTCAATTTTAGGTGCAGTAAATTTTATCACTACAGTTATTAATATACGAATAAAAGGTATACAATTAGAACGAATTCCTTTATTCGTATGAGCTGTTGTTATCACTGTTGTTCTTCTTCTCCTATCCCTTCCAGTTCTT	OTU_99
640	haplo_7229	OTU_99	0	0	0	0	0	0	0	0	0	0	0	0	0	0	63	0	0	0	0	0	0	0	0	0	0	0	0	0	0	0	0	0	0	0	0	0	TCCCCTATCTTCAAATATAGCTCATGCTGGCCCATCCGTTGATTTAGCAATTTTTTCACTCCATCTAGCAGGTGCCTCCTCAATTTTAGGTGCAGTAAATTTTATCACTACAGTTATTAATATACGAATAAAAGGTATACAATTAGAACGAATTCCTTTATTCGTATGAGCTGTTGTTATCACTGTTGTTCTTCTTCTCCTATCCCTTCCAGTTCTT	OTU_99
642	haplo_164	OTU_100	0	0	0	0	0	0	0	0	0	0	0	2506	0	0	622	0	0	0	0	0	0	0	0	0	0	0	0	0	0	2552	0	0	825	0	0	0	TCCCCTATCTTCCGGAATTGCCCATGCTGGGGCTTCTGTTGATTTAGCTATTTTTTCTCTACATTTAGCAGGAATTTCTTCTATTTTAGGAGCTGTAAATTTTATTACTACAATTATTAATATACGATCTAATGGGATTACATTTGATCGAATACCTTTATTTGTTTGATCTGTTGTAATTACAGCTGTATTACTACTTTTATCTTTACCAGTACTG	OTU_100	Arthropoda	Insecta	Diptera	Simuliidae	Simulium	tuberosum	100	Published
644	haplo_169	OTU_101	0	0	0	3087	0	0	0	0	0	0	0	0	0	0	0	0	0	0	0	0	0	3000	0	0	0	0	0	0	0	0	0	0	0	0	0	0	TCCATTATCAAGAAATCTAGCTCACGCTGGACCTTCAGTTGACATGGCTATTTTTTCACTACATCTAGCAGGTGCATCTTCTATTTTAGGTGCAGTTAACTTCATTACTACAGTAATAAACATACGATGAAATGGAATACGACTTGAACGAGTACCATTATTTGTATGAGCTGTAACACTTACTGTAATTCTTCTTCTTTTATCATTACCTGTATTA	OTU_101	Annelida	Clitellata	Haplotaxida	Naididae	Ophidonais	serpentina	100	Published
645	haplo_180	OTU_102	0	0	0	0	0	0	0	0	0	0	0	132	0	384	0	0	2040	0	0	0	0	0	0	0	0	0	0	0	0	163	0	415	0	0	2454	0	CCCCCTATCTGCTGGAATTGCTCATGCTGGCTCTTCAGTTGACATAGCAATTTTCTCGTTGCATCTAGCAGGGGTCTCATCAATTTTAGGGGCTGTAAATTTTATTACAACTGTGATTAATATACGATCAGCAGGAATAACGCTTGACCGTATGCCGTTATTTGTTTGAGCCGTTGTAATTACTGCATTATTACTACTTCTTTCTCTCCCAGTATTA	OTU_102	Arthropoda	Insecta	Plecoptera	Nemouridae	Protonemura	meyeri	98.61	Private
647	haplo_184	OTU_103	0	789	0	110	0	95	722	0	0	0	887	0	102	0	153	109	91	0	0	792	0	0	0	0	454	0	0	0	442	0	116	0	171	60	115	0	TCCGCTAGCTGCAAGTATTGCACACAGTGGTCCTTCTGTAGATTTAGGAATTTTTTCTTTACACTTAGCCGGAGCTAGTTCTATTCTAGGTTCTGTTAATTTTATCTCAACAGTTATTAATATGCGTGCAGAAGGCATAAGATTTGATAAGGTTCCTTTGTTTGTATGATCAGTATTTTTAACTACTATTTTACTTCTCCTTTCTCTACCTGTTCTA	OTU_103	Arthropoda	Malacostraca	Isopoda	Asellidae	Asellus	NA	97.22	Published
648	haplo_455	OTU_103	0	0	0	0	0	0	584	0	0	0	97	0	0	0	0	0	0	0	0	0	0	0	0	0	379	0	0	0	0	0	0	0	0	0	0	0	TCCGCTAGCTGCAAGTATTGCACACAGTGGTCCTTCTGTAGATTTAGGAATTTTTTCTTTACACTTAGCCGGGGCTAGTTCTATTCTAGGCTCTGTTAATTTTATCTCAACAGTTATTAATATGCGTGCAGAGGGCATAAGATTTGATAAGGTTCCTTTGTTTGTATGATCAGTATTTTTAACTACTATTTTACTTCTCCTTTCTCTACCTGTTCTA	OTU_103
651	haplo_185	OTU_104	0	0	0	0	0	0	0	2548	0	0	0	0	0	0	0	0	0	0	0	0	0	0	0	0	0	2577	0	0	0	0	0	0	0	0	0	0	TCCTCTTTCTTCTGGAATTGCTCATGCTGGAGCTTCAGTTGATTTAGCAATCTTTTCTTTACATTTAGCAGGTATTTCCTCTATTTTAGGAGCTGTAAATTTTATTACAACTGTAATTAATATGCGGTCAGAAGGAATTACTCTAGATCGAATACCTTTATTTGTATGATCAGTAGTGATTACTGCTGTTTTATTACTTTTATCGTTACCTGTATTA	OTU_104	Arthropoda	Insecta	Diptera	Chironomidae	Cricotopus	bicinctus	99.54	Early-Release
652	haplo_414	OTU_104	0	0	0	0	0	0	0	0	0	727	0	0	0	0	0	0	0	0	0	0	0	0	0	0	0	0	0	572	0	0	0	0	0	0	0	0	TCCTCTTTCTTCTGGAATTGCTCATGCTGGAGCTTCAGTTGATTTAGCAATCTTTTCTTTACATTTAGCAGGTATTTCCTCTATTTTAGGAGCTGTAAATTTTATTACAACTGTAATTAATATACGGTCAGAAGGAATTACTCTAGATCGAATACCTTTATTTGTATGATCAGTAGTAATTACTGCTGTTTTATTACTTTTATCATTACCTGTATTA	OTU_104
653	haplo_416	OTU_104	0	0	0	0	0	0	0	0	0	604	0	0	0	0	0	0	0	0	0	0	0	0	0	0	0	0	0	688	0	0	0	0	0	0	0	0	TCCTCTTTCTTCTGGAATTGCTCATGCTGGAGCTTCAGTTGATTTAGCAATCTTTTCTTTACATTTAGCAGGTATTTCCTCTATTTTAGGAGCTGTAAATTTTATTACAACTGTAATTAATATGCGGTCAGAAGGAATTACTCTAGATCGAATACCTTTATTTGTATGATCAGTAGTAATTACTGCTGTTTTATTACTTTTATCATTACCTGTATTA	OTU_104
654	haplo_669	OTU_104	0	0	0	0	0	0	0	0	0	457	0	0	0	0	0	0	0	0	0	0	0	0	0	0	0	0	0	444	0	0	0	0	0	0	0	0	TCCTCTTTCTTCTGGAATTGCTCATGCTGGGGCTTCAGTTGATTTAGCAATCTTTTCTTTACATTTAGCAGGTATTTCCTCTATTTTAGGAGCTGTAAATTTTATTACAACTGTAATTAATATGCGGTCAGAAGGAATTACTCTAGATCGAATACCTTTATTTGTGTGATCAGTAGTGATTACTGCTGTTTTATTACTTTTATCATTACCTGTATTA	OTU_104
655	haplo_845	OTU_104	0	0	0	0	0	0	0	0	0	339	0	0	0	0	0	0	0	0	0	0	0	0	0	0	0	0	0	442	0	0	0	0	0	0	0	0	TCCTCTTTCTTCTGGAATTGCTCATGCTGGAGCTTCAATTGATTTAGCAATCTTTTCTTTACATTTAGCAGGTATTTCCTCTATTTTAGGAGCTGTAAATTTTATTACAACTGTAATTAATATGCGGTCAGAAGGAATTACTCTAGATCGAATACCTTTATTTGTATGATCAGTAGTGATTACTGCTGTTTTATTACTTTTATCATTACCTGTATTA	OTU_104
656	haplo_1327	OTU_104	0	0	0	0	0	0	0	0	0	278	0	0	0	0	0	0	0	0	0	0	0	0	0	0	0	0	0	301	0	0	0	0	0	0	0	0	TCCTCTTTCTTCTGGAATTGCTCATGCTGGAGCTTCAGTTGATTTAGCAATCTTTTCTTTACATTTAGCAGGTATTTCCTCTATTTTAGGAGCTGTAAATTTTATTACAACTGTAATTAATATACGGTCAGAAGGAATTACTCTAGATCGAATACCTTTATTTGTATGATCAGTAGTAATTACTGCTGTTTTATTACTTTTATCATTACCTGTACTA	OTU_104
657	haplo_2152	OTU_104	0	0	0	0	0	0	0	0	0	218	0	0	0	0	0	0	0	0	0	0	0	0	0	0	0	0	0	148	0	0	0	0	0	0	0	0	TCCTCTTTCTTCTGGAATTGCTCATGCTGGAGCTTCAGTTGATTTAGCAATCTTTTCTTTACATTTAGCAGGTATTTCCTCTATTTTAGGAGCTGTAAATTTTATTACAACTGTAATTAATATGCGATCAGAAGGAATTACTCTAGATCGAATACCTTTATTTGTATGATCAGTAGTAATTACTGCTGTTTTATTACTTTTATCATTACCTGTATTA	OTU_104
658	haplo_2227	OTU_104	0	0	0	0	0	0	0	0	0	0	0	0	119	0	0	0	0	0	0	0	0	0	0	0	0	0	0	0	0	0	233	0	0	0	0	0	TCCTCTTTCTTCTGGAATTGCTCATGCTGGAGCTTCAGTTGATTTAGCAATCTTTTCTTTACATTTAGCAGGTATTTCCTCTATTTTAGGAGCTGTAAATTTTATTACAACTGTAATTAATATGCGGTCAGAAGGAATTACTTTAGATCGAATACCTTTATTTGTATGATCAGTAGTGATTACTGCTGTTTTATTACTTTTATCATTACCTGTATTA	OTU_104
659	haplo_3337	OTU_104	0	0	0	0	0	0	0	0	0	92	0	0	0	0	0	0	0	0	0	0	0	0	0	0	0	0	0	127	0	0	0	0	0	0	0	0	TCCTCTTTCTTCTGGAATTGCTCATGCTGGAGCTTCAGTTGATTTAACAATCTTTTCTTTACATTTAGCAGGTATTTCCTCTATTTTAGGAGCTGTAAATTTTATTACAACTGTAATTAATATGCGGTCAGAGGGAATTACTCTAGATCGAATACCTTTATTTGTATGATCAGTAGTGATTACTGCTGTTTTATTACTTTTATCATTACCTGTATTA	OTU_104
660	haplo_4004	OTU_104	0	0	0	0	0	94	0	0	0	0	0	0	0	0	0	0	0	0	0	0	0	0	0	85	0	0	0	0	0	0	0	0	0	0	0	0	TCCTCTTTCTTCTGGAATTGCTCATGCTGGAGCTTCAGTTGATTTAGCAATCTTTTCTTTACATTTAGCAGGTATTTCCTCTATTTTAGGAGCTGTAAATTTTATTACAACTGTAATTAATATACGGTCAGAAGGAATTACTTTAGATCGAATACCTTTATTTGTATGATCAGTAGTGATTACTGCTGTTTTATTACTTTTATCATTACCTGTATTA	OTU_104
661	haplo_6400	OTU_104	0	0	0	0	0	0	0	0	0	0	0	0	0	0	42	0	0	0	0	0	0	0	0	0	0	0	0	0	0	0	0	0	60	0	0	0	TCCTCTTTCTTCTGGAATTGCTCATGCTGGAGCTTCAGTTGATTTAGCAATCTTTTCTCTACATTTAGCAGGTATTTCCTCTATTTTAGGAGCTGTAAATTTTATTACAACTGTAATTAATATGCGGTCAGAAGGAATTACTCTAGATCGAATACCCTTATTTGTATGATCAGTAGTGATTACTGCTGTTTTATTACTTTTATCATTACCTGTATTA	OTU_104
674	haplo_189	OTU_105	0	0	0	0	0	0	3364	0	0	0	0	0	0	0	0	0	0	0	0	0	0	0	0	0	1676	0	0	0	0	0	0	0	0	0	0	0	TCCCTTAGCATCAGGAATTGCTCATGCTGGCGCTTCAGTTGACTTAGCTATTTTCTCTCTTCATCTAGCAGGAGTATCATCTATTTTAGGAGCAGTAAATTTTATTACAACTGTAATTAATATACGCTCTAATGGGATTACTTTAGACCGAATACCCTTATTCGTTTGATCTGTTGTAATTACTGCTGTCTTATTGTTACTATCTTTACCTGTTTTA	OTU_105	Arthropoda	Insecta	Diptera	Chironomidae	NA	NA	99.07	Early-Release
675	haplo_1076	OTU_105	0	0	0	0	0	0	422	0	0	0	0	0	0	0	0	0	0	0	0	0	0	0	0	0	264	0	0	0	0	0	0	0	0	0	0	0	TCCCTTAGCATCAGGAATTGCTCATGCTGGCGCTTCAGTTGACTTAGCTATTTTCTCTCTTCATCTAGCAGGAGTATCATCTATTTTAGGAGCAGTAAATTTTATTACAACTGTAATTAATATACGCTCTAATGGAATTACTTTAGACCGAATACCCTTATTCGTTTGATCTGTAGTAATTACTGCTGTCTTATTGTTACTATCTTTACCTGTTTTA	OTU_105
676	haplo_3968	OTU_105	0	0	0	0	0	0	124	0	0	0	0	0	0	0	0	0	0	0	0	0	0	0	0	0	57	0	0	0	0	0	0	0	0	0	0	0	TCCCTTAGCATCAGGAATTGCTCATGCTGGCGCTTCAGTTGACTTAGCTATTTTCTCTCTTCATCTAGCAGGAGTATCATCTATTTTAGGGGCAGTAAATTTTATTACAACTGTAATTAATATACGCTCTAATGGGATTACTTTAGACCGAATACCCTTATTCGTTTGATCTGTTGTAATTACTGCTGTCTTATTGTTACTATCTTTACCTGTTTTA	OTU_105
677	haplo_195	OTU_106	0	105	0	0	0	0	0	0	0	1616	0	0	0	0	0	0	0	0	0	300	0	0	0	0	0	0	0	2672	0	0	0	0	0	0	0	0	ACCATTATCAAGAAATCTAGCACATGCTGGACCTTCTGTAGACTTAGCTATTTTCTCTCTTCATCTTGCAGGTGCATCATCTATTCTAGGAGCACTAAACTTCATTACTACTGTAATCAATATACGATGAAATGGAATGAAATTAGAACGACTTCCATTATTCGTATGGGCAGTATTACTAACAGTAATTTTACTTCTGCTATCACTTCCGGTACTT	OTU_106	Annelida	Clitellata	Haplotaxida	Naididae	NA	NA	91.2	Published
678	haplo_203	OTU_107	0	0	1917	316	0	0	0	0	0	0	0	0	134	0	0	0	0	0	0	0	1509	277	0	0	0	0	0	0	0	0	230	0	0	0	0	0	CCCTTTATCATCTAATATTGCTCATGCAGGAGCATCAGTAGATTTAGCTATTTTTTCTTTACATTTAGCTGGAATTTCTTCAATTTTAGGGGCAGTAAATTTTATTACAACAGTAATTAATATACGTTCAGCTGGAATTACATTAGATCGAATACCCTTATTTGTTTGATCAGTGGTTATTACAGCTATTTTACTACTTTTATCTTTACCAGTTTTA	OTU_107	Arthropoda	Insecta	Diptera	Chironomidae	Potthastia	longimanus	100	Early-Release
679	haplo_205	OTU_108	0	0	0	0	0	0	0	0	0	0	0	0	0	1761	319	0	86	0	0	0	0	0	0	0	0	0	0	0	0	0	0	1861	139	0	136	0	TCCTCTATCAAGAAATTTAGCTCACTCAGGAAGATCTGTTGATTTTTCTATTTTTTCTTTACATTTAGCTGGAATTTCTTCTATTTTAGGGGCTATTAATTTTATTTCTACTACGATTAATATACGTTCCAATTTAATTACATTAGATCGAATACCTTTATTTGTTTGATCTGTTGTTATTACTGCAGTTTTACTTCTTCTATCTTTACCTGTTCTT	OTU_108	Arthropoda	Insecta	Trichoptera	Brachycentridae	Micrasema	setiferum	100	Private
680	haplo_297	OTU_108	0	0	0	0	0	0	0	0	0	0	0	0	0	1043	0	0	0	0	0	0	0	0	0	0	0	0	0	0	0	0	0	953	0	0	0	0	TCCTCTATCAAGAAATTTAGCTCACTCAGGAAGATCTGTTGATTTTTCTATTTTTTCTTTACATTTAGCTGGAATTTCTTCTATTTTAGGGGCTATTAATTTTATTTCTACTACGATTAATATACGTTCCAATTTAATTACATTAGATCGAATACCTTTATTTGTTTGATCTGTTGTTATTACTGCAGTTTTACTTCTTCTGTCTTTACCTGTTCTT	OTU_108
681	haplo_465	OTU_108	0	0	0	0	0	0	0	0	0	0	0	0	0	595	0	0	0	0	0	0	0	0	0	0	0	0	0	0	0	0	0	577	0	0	0	0	TCCTCTATCAAGAAATTTAGCTCACTCAGGAAGATCTGTTGATTTTTCTATTTTTTCTTTACATTTAGCTGGAATTTCTTCTATTTTAGGGGCTATTAATTTTATTTCTACTACGATTAATATACGTTCCAATTTAATTACATTAGATCGAATACCTTTATTTGTTTGATCTGTTGTTATTACTGCAGTTTTACTTCTTCTATCTTTACCCGTTCTT	OTU_108
683	haplo_208	OTU_109	0	1167	0	0	0	0	0	0	0	0	0	0	0	0	0	0	0	0	0	3030	0	0	0	0	0	0	0	0	0	0	0	0	0	0	0	0	TCCTTTATCCAGAAATCTAGCACATGCTGGAAGATCAGTTGATATCTCAATTTTTTCACTTCATTTAGCTGGAATTTCATCTATTTTAGGAGCCATTAATTTTATTTCCACAACTTTAAATATACGAAATAATTTAATAACATTAGATCGAATCCCTCTTTTTGTTTGATCAGTCGCTATTACTGCCCTTCTTCTTTTACTATCCCTTCCAGTTTTA	OTU_109	Arthropoda	Insecta	Trichoptera	Limnephilidae	Limnephilus	fuscicornis	100	Private
684	haplo_214	OTU_110	0	0	0	0	0	0	0	0	0	0	0	0	0	0	195	988	0	1063	0	0	0	0	0	0	0	0	0	0	0	0	93	0	133	609	0	940	ACCTCTTTCTTCAGGAATTGCACATGCAGGGGCCTCAGTAGATTTAGCTATTTTTTCTTTACATTTAGCTGGAATTTCATCAATTTTAGGAGCAGTAAATTTTATTACAACTGTAATTAATATACGATCAGAAGGAATTACCTTAGATCGAATACCATTATTTGTCTGATCAGTAATTATTACGGCTATTCTATTACTTTTATCTCTACCGGTGCTC	OTU_110	Arthropoda	Insecta	Diptera	Chironomidae	Tvetenia	tshernovskii	100	Early-Release
685	haplo_2170	OTU_110	0	0	0	0	100	0	0	98	0	0	0	0	0	0	0	0	0	0	0	0	0	0	100	0	0	65	0	0	0	0	0	0	0	0	0	0	ACCTCTTTCTTCAGGAATTGCTCATGCAGGGGCCTCAGTAGATTTAGCTATTTTTTCTTTACATTTAGCTGGAATTTCATCAATTTTAGGAGCAGTAAATTTTATTACAACTGTAATTAATATACGATCAGAAGGAATTACCTTAGATCGAATACCATTATTTGTCTGATCAGTAATTATTACGGCTATTCTATTACTTTTATCTCTACCAGTGCTC	OTU_110
686	haplo_2596	OTU_110	0	0	0	0	165	0	0	0	0	0	0	0	0	0	0	0	0	0	0	0	0	0	127	0	0	0	0	0	0	0	0	0	0	0	0	0	ACCTCTTTCTTCAGGAATTGCACATGCAGGGGCCTCAGTAGATTTAGCTATTTTTTCTTTACATTTAGCTGGAATTTCATCAATTTTAGGAGCAGTAAATTTTATTACAACTGTAATTAATATACGATCAGAAGGAATTACCTTAGATCGAATACCATTATTTGTCTGATCAGTAATTATTACGGCTATTCTATTACTTTTATCTCTACCAGTGCTC	OTU_110
689	haplo_215	OTU_111	0	0	0	0	1554	0	0	0	0	0	0	0	0	0	0	0	0	0	0	0	0	0	2379	0	0	0	0	0	0	0	0	0	0	0	0	0	TCCTCTTTCTTCAAATCTTTCTCATGCAGGTAGATCAGTCGATTTAACTATTTTTTCTTTACATATAGCAGGAATTTCATCTATTTTAGGAGCTATTAATTTTATTTCTACCATTATAAATATAAAATTTAAAAATTTAAATTATGAAATAATACCTTTATTTGTATGATCAATTTTAATTACTGCAATTTTATTATTATTATCATTACCTGTATTA	OTU_111	Arthropoda	Insecta	Trichoptera	Hydropsychidae	Hydropsyche	bulgaromanorum	100	Published
690	haplo_217	OTU_112	0	0	0	2674	0	0	0	0	0	0	0	0	0	0	0	0	0	0	0	0	0	1161	0	0	0	0	0	0	0	0	0	0	0	0	0	0	TCCTCTTGCTAGAAATCTTGCCCATGCAGGCCCTTCAGTAGATTTAGCTATTTTCTCATTACATTTAGCAGGAGCTTCATCAATTCTAGGAGCATTAAACTTCATTACAACAGTAGTAAATATACGATGAAATGGACTACGCTTAGAACGAATTCCTCTATTTGTATGAGCAGTAACAATTACTGTAGTTCTACTTCTTCTATCTCTACCAGTCTTA	OTU_112	Annelida	Clitellata	Lumbriculida	Lumbriculidae	Rhynchelmis	tetratheca	100	Published
691	haplo_12514	OTU_112	0	0	0	0	0	0	0	0	0	0	0	0	0	0	0	0	0	0	0	0	0	41	0	0	0	0	0	0	0	0	0	0	0	0	0	0	TCCTCTTGCTAGAAATCTTGCCCATGCAGGCCCTTCAGTAGATTTAGCTATTTTCTCATTACATTTAGCAGGAGCTTCATCAATTCTAGGAGCATTAAAATTCATTACAACAGTAGTAAATATACGATGAAATGGACTACGCTTAGAACGTATTCCTCTATTTGTATGAGCAGTAACAATTACTGTAGTTCTACTTCTTCTATCTCTACCAGTCTTA	OTU_112
692	haplo_222	OTU_113	0	0	0	203	272	0	0	212	0	0	0	1066	56	0	51	0	40	0	0	0	0	170	257	0	0	0	0	0	0	900	40	0	187	0	85	59	CCCCCTATCCTCTAATATTGCTCATGCAGGAAGATCAGTAGACATCTCAATTTTTTCCCTTCACTTAGCAGGAATTTCTTCAATTCTAGGAGCCATTAACTTTATCTCTACCACTATTAACATACGTTCTCCTTTAATTTATTTAGATCGAATACCTCTTTTAGTCTGGTCTGTAGCAATTACTGCTTTACTGCTTCTTCTTTCATTACCAGTTTTA	OTU_113	Arthropoda	Insecta	Trichoptera	Lepidostomatidae	Lepidostoma	hirtum	100	Published
693	haplo_223	OTU_114	2958	0	0	69	0	0	0	0	0	0	0	0	0	0	0	0	0	0	612	0	0	63	0	0	0	0	0	0	0	0	0	0	0	0	0	0	TCCTTTAAGAAGAACAAGAGAAAGAAGAAGTATAAGAGTAGATTTTCTTATTTTTTCTCTGCATTTAGCAGGAATTTCTTCTATTGCTAGTTCTATTAATTTTTTGTCAACAACTTTTATGTGTCGTGCTATGAACATAATATGGGATTGTGTGCCTTTATTTGTTTGGAGAGTAATAATTACTGTTTTCTTGCTGATCTTAAGATTGCCTGTTTTA	OTU_114	Arthropoda	Insecta	NA	NA	NA	NA	74.23	Private
694	haplo_226	OTU_115	0	0	0	1634	0	0	0	0	0	0	0	0	0	0	0	0	0	0	0	0	0	2019	0	0	0	0	0	0	0	0	0	0	0	0	0	0	CCCTCTAGCCAGAAACCTGGCACACTCAGGGCCATCCGTAGATCTAGCAATCTTCTCTCTTCACTTAGCAGGGGCTGCATCAATTCTAGGAGCTATTAACTTCATTACTACAATAATTAATATACGATGAAAAGGAATACGTCTAGAACGCATTCCTTTATTTGTGTGATCAGTAATCATTACAGTTGTCCTTCTTCTTCTCACATTACCGGTATTA	OTU_115	Annelida	Clitellata	Haplotaxida	Naididae	NA	NA	92.13	Published
695	haplo_229	OTU_116	0	0	0	0	0	0	0	0	0	0	1710	0	0	0	0	0	0	0	0	0	0	0	0	0	0	0	0	0	1649	0	0	0	0	0	0	0	ACCTCTTTCATCAGGAATTGCTCATGCTGGAGCTTCTGTAGACTTAGCTATTTTTTCTTTACATTTAGCAGGAATTTCTTCTATTTTAGGAGCAGTAAATTTTATTACTACCGTAATTAATATACGATCAACTGGAATTACTTTAGACCGAATACCATTATTTGTTTGATCTGTAGTAATTACAGCAGTATTATTATTATTATCACTCCCTGTATTA	OTU_116	Arthropoda	Insecta	Diptera	Chironomidae	Zavrelimyia	sp. 1ES	100	Early-Release
696	haplo_258	OTU_116	1194	0	0	0	0	0	0	0	0	0	55	0	0	0	0	0	0	0	1357	0	0	0	0	0	0	0	0	0	68	0	0	0	0	0	0	0	CCCTCTTTCATCAGGAATTGCTCATGCTGGAGCTTCTGTAGACTTAGCTATTTTTTCTTTACATTTAGCAGGAATTTCTTCTATTTTAGGAGCAGTAAATTTTATTACTACCGTAATTAATATACGATCAACTGGAATTACTTTAGACCGAATACCATTATTTGTTTGATCTGTAGTAATTACAGCAGTATTATTATTATTATCACTCCCTGTATTA	OTU_116
697	haplo_1870	OTU_116	0	0	0	0	0	0	0	0	0	0	203	0	0	0	0	0	0	0	0	0	0	0	0	0	0	0	0	0	219	0	0	0	0	0	0	0	GCCTCTTTCATCAGGAATTGCTCATGCTGGAGCTTCTGTAGACTTAGCTATTTTTTCTTTACATTTAGCAGGAATTTCTTCTATTTTAGGAGCAGTAAATTTTATTACTACCGTAATTAATATACGATCAACTGGAATTACTTTAGACCGAATACCATTATTTGTTTGATCTGTAGTAATTACAGCAGTATTATTATTATTATCACTCCCTGTATTA	OTU_116
698	haplo_4600	OTU_116	0	0	0	0	0	0	0	0	0	0	86	0	0	0	0	0	0	0	0	0	0	0	0	0	0	0	0	0	68	0	0	0	0	0	0	0	ACCTCTTTCATCAGGAATTGCTCATGCTGGAGCTTCTGTAGACTTAGCTATTTTTTCTTTACATTTAGCAGGAATTTCTTCTATTTTAGGAGCAGTAAATTTTATTACTACCGTAATTAACATACGATCAACTGGAATTACTTTAGACCGAATACCATTATTTGTTTGATCTGTAGTAATTACAGCAGTATTATTATTATTATCGCTCCCTGTATTA	OTU_116
699	haplo_8493	OTU_116	0	0	0	0	0	0	0	0	0	0	45	0	0	0	0	0	0	0	0	0	0	0	0	0	0	0	0	0	0	0	0	0	0	0	0	0	ACCTCTTTCATCAGGAATTGCTCATGCTGGAGCTTCTGTAGACTTAGCTATTTTTTCTTTACATTTAGCAGGAATTTCTTCTATTTTAGGAGCAGTAAATTTTATTACTACCGTAATTAATATACGATCAACTGGAATTACTTTAGACCGAATACCATTATTTGTATGATCTGTAGTAATTACAGCAGTATTATTATTATTATCGCTCCCTGTATTA	OTU_116
701	haplo_233	OTU_117	0	0	0	765	0	98	249	0	0	0	0	0	0	0	0	0	0	0	0	0	0	1717	0	114	320	0	0	0	0	0	0	0	0	0	0	0	TCCTTTATCTTCTAATATTGCTCATAGTGGTGCATCTGTTGATTTAGCTATTTTTTCTCTTCATTTAGCAGGTGTATCTTCAATTTTAGGATCAGTAAATTTTATTACAACAGTAATTAATATACGATCTAATGGAATTACTTTAGACCGAATACCTTTATTTGTTTGATCAATTGTAATTACTACAGTATTACTATTACTTTCATTACCTGTTTTA	OTU_117	Arthropoda	Insecta	Diptera	Chironomidae	Microtendipes	pedellus	100	Published
702	haplo_247	OTU_117	0	0	1084	0	0	0	0	0	0	0	0	0	0	0	0	0	0	0	0	0	1837	0	0	0	0	0	0	0	0	0	0	0	0	0	0	0	TCCTTTATCTTCTAATATTGCTCATAGTGGGGCATCTGTTGATTTAGCTATTTTTTCTCTTCATTTAGCAGGTGTATCTTCAATTTTAGGATCAGTAAATTTTATTACAACAGTAATTAATATACGATCTAATGGAATTACTTTAGACCGAATACCTTTATTTGTTTGATCAATTGTAATTACTACAGTATTACTATTACTTTCATTACCTGTTTTA	OTU_117
703	haplo_1066	OTU_117	0	0	0	0	0	153	182	0	0	0	0	0	0	0	0	0	0	0	0	0	0	0	0	86	271	0	0	0	0	0	0	0	0	0	0	0	TCCTTTATCTTCTAATATTGCTCATAGTGGTGCATCTGTTGATTTAGCTATTTTTTCTCTTCATTTAGCAGGTGTATCTTCAATTTTAGGATCAGTAAATTTTATTACAACAGTAATTAATATACGATCTAATGGTATTACTTTAGACCGAATACCTTTATTTGTTTGATCAATTGTAATTACTACAGTATTACTATTACTTTCATTACCTGTTTTA	OTU_117
704	haplo_1697	OTU_117	0	0	0	80	0	72	0	0	0	0	0	0	0	0	0	0	0	0	0	0	70	168	0	0	0	0	0	0	0	0	0	0	0	0	0	0	TCCCTTATCTTCTAATATTGCCCATAGTGGAGCATCTGTTGATTTAGCTATTTTTTCTCTTCATTTAGCAGGTGTATCTTCAATTTTAGGATCAGTAAATTTCATTACAACAGTAATTAATATACGATCTAATGGAATTACTTTAGATCGAATACCTTTATTTGTTTGATCAATTGTGATTACTACAGTATTACTATTACTTTCATTACCTGTTTTA	OTU_117
705	haplo_235	OTU_118	0	840	0	0	0	0	488	0	0	0	322	0	85	0	0	0	0	0	0	572	0	0	0	0	400	0	0	0	295	0	68	0	0	0	0	0	TCCATTAGCAGCAAGCATTGCTCACAGTGGTCCTTCTGTAAATCTAGGAATTTTTTCCTTACACTTAGCAGGGGCTAGATCTATCTTAGGTTCTGTTAATTTTATCTCTACAGTAATTAATATATGAGCAGAGGGCATAAGATTTAATAAAGTTCCTTTATTCGTATGATCAGTATTTCTAACCACTATATTGCTTCTTCTTTCTCTTCCAGTGTTA	OTU_118	Arthropoda	Malacostraca	Isopoda	NA	NA	NA	87.5	Published
706	haplo_2424	OTU_118	0	127	0	87	0	0	0	0	0	0	0	0	0	0	0	0	0	0	0	0	0	64	0	0	0	0	0	0	0	0	0	0	0	0	0	0	TCCATTAGCAGCAAGCATTGCTCACAGTGGTCCTTCTGTAGATCTAGGAATTTTTTCCTTACACTTAGCAGGGGCTAGCTCTATCTTAGGTTCTGTTAATTTTATCTCTTCAGTAATTAATATATGAGCAGAGGGCATAAGATTTAATAAAGTTCCTTTATTCGTATGATCAGTATTTCTAACCACTATATTGCTTCTTCTTTCTCTTCCAGTGTTA	OTU_118
707	haplo_236	OTU_119	0	0	0	1142	0	177	0	0	0	0	0	0	616	0	0	0	0	91	0	0	0	505	0	182	0	0	0	0	0	0	384	0	0	0	0	70	ACCTCTATCAAGAAACTTAGCGCATGCAGGTCCATCAGTAGACCTAGCAATCTTTTCACTTCATCTCGCCGGAGCATCCTCCATTCTAGGAGCTATTAACTTTATTACAACTGTAATTAATATACGATGAAATGGACTCCGACTTGAACGAGTTCCATTATTTGTGTGAGCAGTAACAATTACAGTAGTACTCTTACTATTATCATTACCAGTACTA	OTU_119	Annelida	Clitellata	Lumbriculida	Lumbriculidae	Stylodrilus	heringianus	100	Published
708	haplo_237	OTU_120	0	0	1356	127	0	98	0	0	0	0	0	0	0	0	0	0	0	0	0	0	1265	119	0	185	0	0	0	0	0	0	0	0	0	0	0	0	TCCTTTATCTTCAGGAATTGCTCATGCCGGAGCTTCAGTAGATTTAGCAATTTTCTCTCTTCATTTAGCCGGAATTTCATCAATTTTAGGGGCTGTTAACTTTATTACTACAATTATTAATATACGATCAAATGGAATTACATTTGACCGAATACCACTATTTGTTTGATCAGTAGTTATTACAGCTGTTTTATTACTTTTATCTCTTCCTGTATTA	OTU_120	Arthropoda	Insecta	Diptera	Simuliidae	Simulium	lundstromi	100	Early-Release
709	haplo_2405	OTU_120	0	0	0	152	0	0	0	0	0	0	0	0	0	0	0	0	0	0	0	0	0	168	0	0	0	0	0	0	0	0	0	0	0	0	0	0	TCCTTTATCTTCAGGAATTGCTCATGCCGGGGCTTCTGTAGATTTAGCAATTTTCTCACTTCATTTAGCCGGAATTTCATCAATTTTAGGAGCTGTTAACTTTATTACTACAATTATTAATATGCGATCAAATGGAATTACATTTGACCGAATACCACTATTTGTTTGATCAGTAGTTATTACAGCTGTTTTATTACTTTTATCTCTCCCTGTATTA	OTU_120
710	haplo_7274	OTU_120	0	0	0	52	0	0	0	0	0	0	0	0	0	0	0	0	0	0	0	0	0	0	0	0	0	0	0	0	0	0	0	0	0	0	0	0	TCCTTTATCTTCAGGAATTGCTCATGCCGGAGCTTCTGTAGATTTAGCAATTTTCTCTCTTCATTTAGCCGGAATTTCATCAATTTTAGGGGCTGTTAACTTTATTACTACAATTATTAATATGCGGTCAAATGGAATTACATTTGACCGAATACCCCTATTTGTTTGATCAGTAGTTATTACAGCTGTTTTATTACTTTTATCTCTTCCTGTATTA	OTU_120
712	haplo_238	OTU_121	0	0	0	0	0	0	0	0	0	0	0	1242	0	0	0	0	0	0	0	0	0	0	0	0	0	0	0	0	0	1895	0	0	0	0	0	0	CCCCCTATCATCAGGAATTGCTCATGGTGGAGCATCTGTTGACCTTGCAATTTTTAGATTACACCTAGCGGGAATTTCATCTATCTTAGGGGCTGTTAATTTTATTACAACAATTATTAATATACGATCAGTAGGAATGACATTCGATCGTATACCTTTATTTGTTTGATCAGTGGGAATCACAGCTTTATTATTACTACTTTCATTACCGGTATTA	OTU_121	Arthropoda	Insecta	Coleoptera	Dytiscidae	Platambus	maculatus	100	Private
713	haplo_246	OTU_122	0	0	0	0	0	0	0	0	0	0	0	0	0	0	0	0	657	0	0	0	0	0	0	0	0	0	0	0	0	0	0	0	0	0	2332	0	CCCTTTAGCTAGCAATTTAAGGCATATGGGAAGATCTGTTGATCTTTCTATTTTTTCCCTTCATATAGCAGGAGTCTCATCAATTTTAGGAGCCATTAATTTTATTACAACTTGTATAAGAATAAAACCAAAAAGTATACTTCTAGATCAAATACCTCTTTTTGTTTGATCCGTTTTGATTACTGCTATTCTTCTTTTATTATCTCTTCCAGTTTTA	OTU_122	Arthropoda	Insecta	Trichoptera	Leptoceridae	Oecetis	testacea	99.54	Published
714	haplo_249	OTU_123	0	0	0	0	0	0	0	0	0	1241	0	0	0	0	0	0	0	0	0	0	0	0	0	0	0	0	0	1640	0	0	0	0	0	0	0	0	CCCTCTATCTTCTGGTATTGCTCATGCCGGTGCTTCAGTTGATTTAGCTATTTTTTCATTACATTTAGCTGGAATTTCATCAATTTTAGGGGCAGTTAACTTTATTACAACGGTAATTAATATACGATCAAATGGTATTACTTTAGACCGAATGCCTTTATTTGTTTGATCAGTTATCATTACCGCTATTTTATTACTATTATCTTTACCGGTTTTA	OTU_123	Arthropoda	Insecta	Diptera	Chironomidae	Orthocladius	oblidens	100	Published
715	haplo_250	OTU_124	0	155	0	73	373	0	0	641	209	0	0	0	0	0	0	0	0	0	0	223	0	82	314	0	0	498	262	0	0	0	0	0	0	0	0	0	TCCCCTATCTTCTAATTTAGCCCATGCTGGAGCCTCTGTTGATTTAGCAATTTTTTCTTTACACCTAGCAGGTATTTCTTCTATTCTTGGGGCTGTTAATTTTATTACCACAATTATTAATATACGGTCAACTGGTATTTCTTTTGATCGAATACCATTATTTGTTTGATCCGTCTTAATTACTGCAATTTTATTACTTTTATCTTTACCAGTTTTA	OTU_124	Arthropoda	Insecta	Diptera	Empididae	Hemerodromia	adulatoria	100	Early-Release
716	haplo_253	OTU_124	0	0	0	0	0	0	0	1449	0	0	0	0	0	0	0	0	0	0	0	0	0	0	0	0	0	1331	0	0	0	0	0	0	0	0	0	0	TCCCCTATCTTCTAATTTAGCCCATGCTGGAGCCTCTGTTGATTTAGCAATTTTTTCTTTACACCTAGCAGGTATTTCTTCTATTCTTGGAGCTGTTAATTTTATTACCACAATTATTAATATACGGTCAACTGGTATTTCTTTTGATCGAATACCATTATTTGTTTGATCCGTCTTAATTACTGCAATTTTATTACTTTTATCTTTACCAGTTTTA	OTU_124
717	haplo_2451	OTU_124	0	0	0	0	0	0	0	133	0	0	0	0	0	0	0	0	0	0	0	0	0	0	0	0	0	179	0	0	0	0	0	0	0	0	0	0	TCCCCTATCTTCTAATTTAGCCCATGCTGGAGCCTCTGTTGATTTAGCAATTTTTTCTTTACATCTAGCAGGTATTTCTTCTATTCTTGGGGCTGTTAATTTTATTACCACAATTATTAATATACGGTCAACTGGTATTTCTTTTGATCGAATACCATTATTTGTTTGATCCGTCTTAATTACTGCAATTTTATTACTTTTATCTTTACCAGTTTTA	OTU_124
719	haplo_255	OTU_125	0	0	0	0	0	0	0	0	0	0	0	979	0	0	0	93	0	0	0	0	0	0	0	0	0	0	0	0	0	1413	0	0	0	217	0	0	GCCATTAGCTGGAAATCTAGCGCACTCTGGTCCTTCAGTAGACTTAGCTATTTTCTCTCTGCATTTAGCTGGGGCAGCATCTATTCTAGGTGCTATCAACTTCATTACCACAATAATTAACATACGTTGAAAAGGGATACGGCTAGAGCGAATCCCATTATTTGTGTGAGCTGTAATTCTTACAGTAATTCTTCTCTTACTAACTCTTCCTGTGCTA	OTU_125	Annelida	Clitellata	Haplotaxida	NA	NA	NA	85.65	Published
720	haplo_256	OTU_126	0	0	0	0	0	0	0	0	0	0	867	0	0	0	0	0	0	0	0	0	0	0	0	0	0	0	0	0	1841	0	0	0	0	0	0	0	GCCATTAGCAAGAAACTTAGCACATGCAGGCCCATCAGTAGACTTAGCCATTTTCTCCCTTCATCTCGCTGGTGCATCCTCAATTCTAGGTGCCCTCAATTTCATTACAACAGTAATTAATATACGATGAAATGGAATACGCCTTGAACGAATTCCTTTATTTGTATGAGCCGTAATAATCACCGTAATCTTACTACTTTTATCCTTACCTGTTCTA	OTU_126	Annelida	Clitellata	Lumbriculida	Lumbriculidae	Lumbriculus	variegatus	99.07	Published
721	haplo_486	OTU_126	0	0	0	0	0	0	0	0	40	0	352	0	0	0	0	0	0	0	0	0	0	0	0	0	0	0	82	0	650	0	0	0	0	0	0	0	ACCATTAGCAAGAAACTTAGCACATGCAGGCCCATCAGTAGACTTAGCCATTTTCTCCCTTCATCTCGCTGGTGCATCCTCAATTCTAGGTGCCCTCAATTTCATTACAACAGTAATTAATATACGATGAAATGGAATACGCCTTGAACGAATTCCTTTATTTGTATGAGCCGTAATAATCACTGTAATCTTGCTACTTTTATCCTTACCTGTTCTA	OTU_126
722	haplo_2396	OTU_126	0	0	0	0	0	0	0	0	122	0	0	0	0	0	0	0	0	0	0	0	0	0	0	0	0	0	199	0	0	0	0	0	0	0	0	0	ACCATTAGCAAGAAACTTAGCACATGCAGGCCCATCAGTAGACTTAGCCATTTTCTCCCTTCATCTCGCTGGTGCATCCTCAATTCTAGGTGCCCTCAATTTCATTACAACAGTAATTAATATACGATGAAATGGAATACGCCTTGAACGAATTCCTTTATTTGTGTGAGCCGTAATAATCACTGTAATCTTGCTACTTTTATCCTTACCTGTTCTA	OTU_126
723	haplo_4669	OTU_126	0	0	0	0	0	0	0	0	0	0	0	0	0	0	0	0	66	0	0	0	0	0	0	0	0	0	0	0	0	0	0	0	0	0	85	0	CCCATTAGCAAGAAACTTAGCACATGCAGGCCCATCAGTAGACTTAGCCATTTTCTCCCTTCATCTCGCTGGTGCATCCTCAATCCTAGGTGCCCTGAATTTCATTACAACAGTAATTAATATACGATGAAATGGAATACGCCTTGAACGAATTCCTTTATTTGTATGAGCCGTAATAATCACCGTAATCTTGCTACTTTTATCCTTACCTGTTCTA	OTU_126
725	haplo_268	OTU_127	0	0	0	0	0	0	0	0	0	0	67	0	1259	0	0	0	0	0	0	0	0	0	0	0	0	0	0	0	105	0	1076	0	0	0	0	0	TCCTCTTTCTAGTAACTTAGCTCATGCAGGAAGATCTGTGGATATTTCAATTTTTTCTCTACATTTAGCAGGGATTTCTTCAATTTTAGGAGCAATTAATTTTATTTCTACTACATTAAATATACGAAATAACTTAATAACTTTAGATCGAATTCCCCTATTTGTGTGATCTGTTGCTATTACTGCTCTTCTTCTTCTTCTCTCTCTTCCAGTCTTA	OTU_127	Arthropoda	Insecta	Trichoptera	Limnephilidae	Potamophylax	rotundipennis	100	Published
726	haplo_1675	OTU_127	0	0	0	0	0	0	0	0	0	0	154	0	71	0	0	0	0	0	0	0	0	0	0	0	0	0	0	0	179	0	60	0	0	0	0	0	TCCTCTTTCTAGTAACTTAGCTCATGCAGGAAGATCTGTAGATATTTCAATTTTTTCTCTACATTTAGCAGGGATTTCTTCAATTTTAGGAGCAATTAATTTTATTTCTACTACATTAAATATACGAAATAACTTAATAACTTTAGATCGAATTCCCCTATTTGTGTGATCTGTTGCTATTACTGCTCTTCTTCTTCTTCTCTCTCTTCCAGTCTTA	OTU_127
729	haplo_271	OTU_128	0	0	0	0	0	0	439	0	0	0	0	0	0	0	0	0	0	0	0	0	0	0	0	0	1904	0	0	0	0	0	0	0	0	0	0	0	TCCTTTAGCGAGAAATATAGCTCATATAGGAAAATCTGTAGATTTGTCTATTTTTTCTTTACACATAGCAGGTATTTCTTCTATCTTAGGAGCTATTAATTTTATTACCACTTGCATAAATATAAAATTATTAAGAATAAAATTAGATCAGTTACCTTTATTTGTTTGATCTGTAATAATTACTGCTTTATTATTATTACTTTCTTTACCTGTTTTA	OTU_128	Arthropoda	Insecta	Trichoptera	Leptoceridae	Mystacides	nigra	98.14	Published
730	haplo_272	OTU_129	149	0	0	0	147	0	0	0	665	0	0	164	0	0	0	0	0	0	105	0	0	0	217	0	0	0	653	0	0	184	0	0	0	0	0	0	GCCTTTAGCGGCAAATATCGCCCACGGGGGTTCATCTGTAGACTTCGCTATTTTTTCTCTTCATTTAGCTGGGGTTTCATCTATTTTAGGGGCCGTAAATTTTATTACCACTGTGGTTAACATGCGTAGACCTGGGATGACTCTTGACCGAATACCCCTATTCGTGTGGTCGGTAGTGATTACTGCTGTTCTATTGCTGTTATCACTACCTGTTTTA	OTU_129	Arthropoda	Insecta	Ephemeroptera	Baetidae	Baetis	fuscatus	100	Published
731	haplo_277	OTU_130	0	0	0	0	0	0	0	0	0	0	0	0	77	1044	0	0	0	0	0	0	0	0	0	0	0	0	0	0	0	0	68	1071	0	0	0	0	CCCTCTTTCTTCTAATCTTTCACATGCTGGGAGATCAGTAGATTTAACAATTTTTTCCCTACATATAGCAGGGATTTCATCTATTTTAGGTGCTATTAATTTTATTTCTACTATTATAAATATAAAATTTAAAAATTTAAACTATGAAATAATTCCCCTATTTGTATGATCTATCTTAATTACAGCAATCTTACTTCTTCTTTCCCTTCCTGTATTA	OTU_130	Arthropoda	Insecta	Trichoptera	Hydropsychidae	Hydropsyche	saxonica	100	Published
732	haplo_281	OTU_131	0	0	0	0	0	0	0	0	0	0	0	0	0	0	58	0	0	793	0	0	0	0	0	0	0	0	0	0	0	0	0	0	102	0	0	1161	GCCTCTTAGTGCAATACAAAGTCATTCAGGAGCTGCTGTAGACTTAGCTATTTTTAGTTTACATTTATCAGGAGCTGCATCAATTTTAGGAGCAATAAATTTTATTTCAACAATATTAAATATGCGAAACCCTGGGCAAAGTATGTACAGAATGCCTTTGTTTGTTTGATCTATTTTCATAACAGCATTTTTATTACTTTTATCTATACCTGTATTG	OTU_131	Rhodophyta	Florideophyceae	Batrachospermales	Batrachospermaceae	Sheathia	NA	97.65	Private
734	haplo_285	OTU_132	0	0	1260	0	0	0	0	0	0	0	0	0	0	0	0	0	83	0	0	0	618	0	0	0	0	0	0	0	0	0	0	0	0	0	127	0	GCCCTTGGCAAGAAACTTAGCTCATGCAGGACCATCAGTAGATCTAGCTATTTTCTCCTTACACTTAGCAGGAGCTTCATCTATTTTAGGGGCCATCAACTTTATTACCACAGTCATTAATATACGATGAAGAGGATTACGATTAGAGCGAATCCCCCTTTTCGTGTGAGCTGTACTAATTACAGTAATTCTTCTATTATTATCATTACCCGTGCTA	OTU_132	Annelida	Clitellata	Haplotaxida	Lumbricidae	Eiseniella	tetraedra	100	Early-Release
735	haplo_296	OTU_133	0	0	0	0	0	0	0	0	0	0	302	0	279	0	61	0	0	0	0	0	0	0	0	0	0	0	0	0	338	0	850	0	177	0	0	0	CCCTCTTTCTTCTAATATTGCCCATACCGGAGCATCGGTTGATTTAGCTATTTTTTCATTACATTTAGCAGGTATTTCCTCGATTTTAGGAGCCGTAAATTTTATTACCACAGTAATTAATATACGATCTGAAGGAATTACTTTAGACCGAATACCTTTATTTGTTTGATCAGTAGTTATTACAGCAGTGCTTCTTCTTTTATCTCTACCTGTTTTA	OTU_133	Arthropoda	Insecta	Diptera	Chironomidae	Brillia	longifurca	100	Private
736	haplo_428	OTU_133	0	0	665	0	0	0	0	0	0	0	0	0	0	0	0	0	0	0	0	0	589	0	0	0	0	0	0	0	0	0	0	0	0	0	0	0	CCCTCTTTCTTCTAATATTGCCCATACCGGAGCATCGGTTGATTTAGCTATTTTTTCATTACATTTAGCAGGTATTTCCTCGATTTTAGGAGCCGTAAATTTTATTACCACAGTAATTAATATACGATCTGAAGGAATTACTTTAGACCGAATACCCTTATTTGTTTGATCAGTAGTTATTACAGCAGTGCTTCTTCTTTTATCTCTACCTGTTTTA	OTU_133
737	haplo_11016	OTU_133	0	0	0	0	0	0	0	0	0	0	0	0	0	0	0	0	0	0	0	0	49	0	0	0	0	0	0	0	0	0	0	0	0	0	0	0	CCCTCTTTCTTCTAATATTGCCCATACCGGAGCATCGGTTGATTTAGCTATTTTTTCATTACATTTAGCGGGTATTTCCTCGATTTTAGGAGCCGTAAATTTTATTACCACAGTAATTAATATACGATCTGAAGGAATTACTTTAGACCGAATACCCTTATTTGTTTGATCAGTAGTTATTACAGCAGTGCTTCTTCTTTTATCTCTACCTGTTTTA	OTU_133
739	haplo_302	OTU_134	0	0	0	0	0	0	996	0	0	0	156	0	0	0	0	0	0	0	0	0	0	0	0	0	357	0	0	0	426	0	0	0	0	0	0	0	TCCTCTAGCTGCGAATATCGCTCATGGAGGCTCTTCCGTAGATTTCGCTATTTTTTCTTTACATTTGGCTGGGGTCTCATCCATTTTAGGCGCAGTAAATTTTATCACAACTGTAGTTAATATACGAAGTCCCGGTATAACTTTAGATCGAATACCATTATTTGTGTGATCAGTGGTTATTACTGCCGTTCTACTATTATTATCGTTACCTGTGTTA	OTU_134	Arthropoda	Insecta	Ephemeroptera	Baetidae	Baetis	vernus	100	Published
740	haplo_1508	OTU_134	0	0	0	0	0	0	0	0	0	0	0	112	0	0	158	0	0	0	0	0	0	0	0	0	0	0	0	0	0	109	0	0	131	0	0	0	TCCTCTAGCTGCGAATATCGCTCATGGAGGCTCTTCCGTAGATTTCGCTATTTTTTCTTTACATTTGGCTGGGGTCTCATCCATTTTAGGCGCAGTAAATTTTATCACAACTGTAGTTAATATACGAAGTCCCGGTATACCTTTAGATCGAATACCATTATTTGTGTGATCAGTGGTTATTACTGCCGTTCTACTATTATTATCGTTACCTGTGTTA	OTU_134
741	haplo_4858	OTU_134	0	0	0	0	0	0	54	0	0	0	0	0	0	0	0	0	0	0	0	0	0	0	0	0	0	0	0	0	48	0	0	0	0	0	0	0	TCCTCTAGCTGCGAATATCGCTCATGGAGGCTCTTCCGTAGATTTCGCTATTTTTTCTTTACATTTGGCTGGGGTCTCATCCATTTTAGGCGCAGTAAATTTTATCACAACTGTAGTTAATATACGAAGTCCCGGTATAACTTTAGATCGAATACCATTATTTGTGTGATCAGTGGTTATTACTGCCGTTCTACTATTATTATCGCTACCTGTGTTA	OTU_134
743	haplo_304	OTU_135	0	0	0	0	0	0	0	0	0	0	994	0	0	0	0	0	0	0	0	0	0	0	0	0	0	0	0	0	913	0	0	0	0	0	0	0	TCCTCTTTCTTCAAGAATCGCCCATAGAGGAGCATCTGTCGATTTAGCTATTTTTTCCCTTCATCTTGCTGGAGTATCCTCAATTTTAGGTTCTGTAAATTTTATCACAACTGTAATTAATATACGATCTAACGGAATTACCCTCGATCGAATACCTCTATTTGTCTGATCAATTGTTATTACAACAGTTCTTTTATTATTATCCTTACCTGTATTA	OTU_135	Arthropoda	Insecta	Diptera	Chironomidae	Polypedilum	pedestre	98.61	Private
744	haplo_1114	OTU_135	0	0	0	0	0	0	0	0	0	0	297	0	0	0	0	0	0	0	0	0	0	0	0	0	0	0	0	0	374	0	0	0	0	0	0	0	TCCTCTTTCTTCAAGAATCGCCCATAGAGGAGCATCTGTCGATTTAGCTATTTTTTCCCTTCATCTTGCTGGGGTATCTTCAATTTTAGGCTCTGTAAATTTTATCACAACTGTAATTAATATACGATCTAACGGAATTACCCTCGATCGAATACCTCTATTTGTCTGATCAATTGTTATTACAACAGTTCTTTTATTATTATCCTTACCTGTATTA	OTU_135
745	haplo_306	OTU_136	0	0	0	344	0	300	0	0	0	0	0	0	0	0	0	0	0	0	0	0	0	574	0	612	0	0	0	0	0	0	0	0	0	0	0	0	TCCGCTATCCTCTAATATTGCCCATAGAGAAGCTTCTGTAGATTTAGCTATTTTTAGCTTACACTTAGCTGGGATTTCTTCTATTCTAGGAGCTGTAAATTTTATTACAACTATTATTAATATACGTTCAACAGGAATAACATTAGACCGAATACCATTATTTGTTTGATCAGTAGGAATTACAGCTTTATTATTACTATTATCTTTACCAGTTTTA	OTU_136	Arthropoda	Insecta	Coleoptera	Gyrinidae	NA	NA	94.44	Published
746	haplo_1529	OTU_136	0	0	0	116	0	47	0	0	0	0	0	0	0	0	0	0	0	0	0	0	0	213	0	128	0	0	0	0	0	0	0	0	0	0	0	0	TCCGCTATCCTCTAATATTGCCCATAGAGGAGCTTCTGTAGATTTAGCTATTTTTAGCTTACACTTAGCTGGGATTTCTTCTATTCTAGGAGCTGTAAATTTTATTACAACTATTACTAATATACGTTCAACAGGGATAACATTAGACCGAATACCATTATTTGTTTGATCAGTAGGAATTACAGCTTTATTATTACTATTATCTTTACCAGTTTTA	OTU_136
747	haplo_3126	OTU_136	0	0	0	0	0	65	0	0	0	0	0	0	0	0	0	0	0	0	0	0	0	63	0	93	0	0	0	0	0	0	0	0	0	0	0	0	TCCGCTATCCTCTAATATTGCCCATAGAGAAGCTTCTGTAGATTTAGCTATTTTTAGCTTACACTTAGCTGGGATTTCTTCTATTCTAGGAGCTGTAAATTTTATTACAACTATTACTAATATACGTTCAACAGGGATAACATTAGACCGAATACCATTATTTGTTTGATCAGTAGGAATTACAGCTTTATTATTACTATTATCTTTACCAGTTTTA	OTU_136
748	haplo_6156	OTU_136	0	0	0	0	0	0	0	0	0	0	0	0	0	0	0	0	0	0	0	0	0	0	0	55	0	0	0	0	0	0	0	0	0	0	0	0	TCCGCTATCCTCTAATATTGCCCATAGAGGAGCTTCTGTAGATTTAGCTATATTTAGCTTACACTTAGCTGGGATTTCTTCTATTCTAGGAGCTGTAAATTTTATTACAACTATTACTAATATACGTTCAACAGGGATAACATTAGACCGAATACCATTATTTGTTTGATCAGTAGGAATTACAGCTTTATTATTACTATTATCTTTACCAGTTTTA	OTU_136
768	haplo_309	OTU_137	0	0	509	0	0	0	0	0	0	0	0	0	0	0	0	0	0	0	0	0	1304	0	0	0	0	0	0	0	0	0	0	0	0	0	0	0	TCCCCTATCCTCTAGAATTGCTCATAGAGGAGCATCAGTTGATTTAGCCATTTTTTCTCTCCATTTAGCAGGTATTTCTTCTATTTTAGGATCTGTAAATTTTATCACAACAGCTATTAATATACGATCAAATGGAATTACTTTAGATCGAATACCGTTATTTGTTTGATCAGTTATTATTACAACTATTTTGCTTCTTCTATCCTTACCTGTCTTA	OTU_137	Arthropoda	Insecta	Diptera	Chironomidae	Micropsectra	appendica	100	Published
769	haplo_319	OTU_138	0	0	0	0	0	0	0	0	0	0	51	0	0	0	0	670	0	0	0	0	0	0	0	0	0	0	0	0	71	0	0	0	0	895	0	0	CCCACTAGCTTCTGGAATTGCACATGCTGGAGCTTCTGTAGATTTAGCAATTTTCTCTCTTCACTTAGCTGGAGTATCTTCTATTTTAGGAGCAGTAAATTTTATTACAACAGTAATTAATATACGATCTAATGGAATTACTTTAGACCGAATACCCTTATTTGTATGATCAGTAGTTATTACAGCCGTATTATTATTACTATCACTACCTGTTTTA	OTU_138	Arthropoda	Insecta	Diptera	Chironomidae	Procladius	nigriventris	100	Early-Release
770	haplo_4769	OTU_138	0	0	0	0	0	0	0	0	0	0	0	0	0	0	0	73	0	0	0	0	0	0	0	0	0	0	0	0	0	0	0	0	0	74	0	0	TCCACTAGCTTCTGGAATTGCACATGCTGGAGCTTCTGTAGATTTAGCAATTTTCTCTCTTCACTTAGCTGGAGTATCTTCTATTTTAGGAGCAGTAAATTTTATTACAACAGTAATTAATATACGATCTAATGGAATTACTTTAGACCGAATACCCTTATTTGTATGATCAGTAGTTATTACAGCCGTATTATTATTACTATCACTACCTGTTTTA	OTU_138
771	haplo_322	OTU_139	0	0	0	0	0	0	1214	0	0	0	0	0	0	0	0	0	0	0	0	0	0	0	0	0	454	0	0	0	0	0	0	0	0	0	0	0	ACCATTATCAGCGAATATCGCTCATGCTGGTAGATCTGTGGATATCTCCATTTTTTCTTTACATTTAGCTGGAATTTCCTCTATCCTAGGGGCTATTAACTTTATTTCCACCACTATCAATATACGATCTAATTTAATTACCTTAGATCGCCTTCCCCTATTTGTTTGATCAGTAGCTATTACTGCTCTTCTTTTATTACTTTCTTTACCCGTTCTA	OTU_139	Arthropoda	Insecta	Trichoptera	Phryganeidae	Phryganea	bipunctata	100	Published
772	haplo_325	OTU_140	0	908	0	0	0	0	0	0	0	0	0	0	0	0	0	0	0	0	0	734	0	0	0	0	0	0	0	0	0	0	0	0	0	0	0	0	CCCTCTTTCATCAAATATTGCTCATGCTGGAGCATCTGTTGATTTAGCAATTTTTTCTCTTCATTTAGCAGGAATTTCCTCAATTTTAGGGGCAGTAAATTTTATTACAACAGTAATTAATATACGTTCTGAAGGAATTTCATTAGATCGTATACCTTTATTTGTTTGATCAGTAGTAATTACTGCTGTTCTCCTTCTTCTATCTTTACCTGTACTT	OTU_140	Arthropoda	Insecta	Diptera	Chironomidae	Corynoneura	coronata	99.53	Private
773	haplo_2193	OTU_140	0	0	0	0	0	0	0	0	0	0	195	0	0	0	0	0	0	0	0	0	0	0	0	0	0	0	0	0	165	0	0	0	0	0	0	0	CCCTCTTTCATCAAATATTGCCCATGCTGGAGCATCTGTTGATTTAGCAATTTTTTCTCTTCATTTAGCAGGAATTTCATCAATTTTAGGGGCAGTAAATTTTATTACAACAGTAATTAATATACGTTCTGAAGGAATTTCATTAGATCGTATACCTTTATTTGTTTGATCAGTAGTAATTACTGCTGTTCTCCTTCTTTTATCTTTACCTGTACTT	OTU_140
775	haplo_334	OTU_141	0	0	0	0	818	0	0	0	0	0	0	0	0	0	0	0	0	0	0	0	0	0	778	0	0	0	0	0	0	0	0	0	0	0	0	0	TCCCTTGTCTTCAGGCATTGCCCATGCCGGAGCTTCAGTCGATTTAGCTATTTTTTCTCTACATTTAGCAGGAATCTCTTCAATTCTAGGAGCTGTAAATTTTATCACAACAATTATTAACATACGATCAAATGGAATTACTTTTGATCGAATACCCTTATTTGTTTGATCCGTAGTAATTACTGCTGTTTTATTGTTATTATCTTTGCCTGTTTTA	OTU_141	Arthropoda	Insecta	Diptera	Simuliidae	Simulium	equinum	98.15	Early-Release
776	haplo_1824	OTU_141	0	0	0	0	0	0	0	312	0	0	0	0	0	0	0	0	0	0	0	0	0	0	0	0	0	120	0	0	0	0	0	0	0	0	0	0	TCCCTTGTCCTCAGGTATTGCCCATGCCGGAGCTTCAGTCGATTTAGCTATTTTTTCTCTACATTTAGCAGGAATCTCTTCAATTCTAGGAGCTGTAAATTTTATCACAACAATTATTAACATACGATCAAATGGGATTACTTTTGATCGAATACCCTTATTTGTTTGATCCGTAGTAATTACTGCTGTTTTATTGTTATTATCTTTGCCTGTTTTA	OTU_141
777	haplo_335	OTU_142	0	0	0	0	0	0	0	0	0	680	0	0	0	0	0	0	0	0	0	0	0	0	0	0	0	0	0	915	0	0	0	0	0	0	0	0	TCCTTTATCTTCAGGAATTGCACATGCTGGAGCTTCTGTTGATTTAGCAATCTTTTCTCTACATTTAGCAGGTATCTCCTCAATTTTAGGGGCTGTAAATTTTATTACTACAGTTATTAATATACGATCAAATGGAATTACATTAGACCGAATACCTTTATTTGTATGATCTGTAATTATTACTGCTATTTTATTATTATTATCTTTACCGGTATTA	OTU_142	Arthropoda	Insecta	Diptera	Chironomidae	Orthocladius	rubicundus	100	Private
778	haplo_4893	OTU_142	0	0	0	0	0	0	0	0	0	63	0	0	0	0	0	0	0	0	0	0	0	0	0	0	0	0	0	80	0	0	0	0	0	0	0	0	TCCTTTATCTTCAGGAATTGCACATGCTGGGGCTTCTGTTGATTTAGCAATCTTTTCTCTACATTTAGCAGGTATCTCCTCAATTTTAGGGGCTGTAAATTTTATTACTACAGTTATTAATATACGATCAAATGGAATTACATTAGACCGAATACCTTTATTTGTATGATCTGTAATTATTACTGCTATTTTATTATTATTATCTTTACCGGTATTA	OTU_142
779	haplo_7047	OTU_142	0	0	0	0	0	0	0	0	0	0	0	0	0	0	0	0	0	0	0	0	0	0	0	0	0	0	0	63	0	0	0	0	0	0	0	0	TCCTTTATCTTCAGGAATTGCACATGCTGGAGCTTCTGTTGATTTAGCAATCTTTTCTCTACATTTAGCAGGTATCTCCTCAATTTTAGGGGCTGTAAATTTTATTACTACAGTTATTAATATACGATCAAATGGAATTACATTAGACCGAATACCTTTATTTGTGTGATCTGTAATTATTACTGCTATTTTATTATTATTATCTTTACCAGTATTA	OTU_142
781	haplo_339	OTU_143	0	0	0	614	0	0	0	0	0	0	0	0	0	0	0	0	0	0	0	0	0	873	0	0	0	0	0	0	0	0	0	0	0	0	67	0	ACCTTTAGCATCTAATATCGCTCACAGAGGGGCTTCAGTAGACTTGACAATTTTTTCACTACACTTAGCTGGAATTTCCTCTATTTTAGGAGCTGTAAATTTTATCTCTACTATTTTAAACATAAAACCTTTAAATATAAAATACGACCAAATACCCCTTTTTGTTTGATCAGTATTTATTACCGCAATTCTACTACTTCTCTCACTACCTGTACTT	OTU_143	Arthropoda	Insecta	Trichoptera	Hydroptilidae	Oxyethira	frici	100	Published
782	haplo_340	OTU_144	0	0	98	124	0	0	0	0	0	0	75	109	66	0	0	178	0	0	0	0	141	53	0	0	0	0	0	0	52	78	65	0	0	484	0	0	TCCCCTGGCTTCAGGAATTGCTCACGCAGGGGCATCAGTAGATTTAGCTATTTTCTCTTTACACCTAGCTGGGATTTCATCAATTTTAGGAGCAGTAAATTTTATCACAACTGTTATTAATATACGATCAAGAGGAATTACTTTAGATCGAATACCCTTATTTGTTTGATCAGTAGTAATTACAGCTATTTTATTATTATTATCCTTACCAGTTTTA	OTU_144	Arthropoda	Insecta	Diptera	Chironomidae	Ablabesmyia	longistyla	99.54	Early-Release
783	haplo_5529	OTU_144	0	0	0	0	0	0	0	0	0	0	0	0	0	0	0	0	0	0	0	0	0	102	0	0	0	0	0	0	0	0	0	0	0	0	0	0	TCCCCTGGCTTCAGGAATTGCTCACGCAGGGGCATCAGTAGATTTAGCTATTTTCTCTTTACACCTAGCTGGGATTTCATCAATTTTAGGAGCAGTAAATTTTATCACAACTGTTATTAATATACGATCAAGAGGAATTACTTTAGATCGAATACCCTTATTTGTTTGATCAGTAGTAATTACGGCTATTTTATTATTATTATCCTTACCAGTTTTA	OTU_144
785	haplo_343	OTU_145	0	0	0	0	0	0	0	0	0	0	0	0	0	975	0	0	0	0	0	0	0	0	0	0	0	0	0	0	0	0	0	578	0	0	0	0	TCCGTTGGCAGGTATCTCAGCTCATGGGGGTGGAGCGGTAGATCTAGCCATTTTTTCACTCCATTTAGCAGGGGCCTCCTCTATCCTAGGCGCTATTAATTTTATCTCTACTGTAATCAATATACGTAGACCTGGTATATCTATAGACCAAACGCCTCTTTTTGTTTGGTCTGTCTTTATTACAGCTATCTTACTCCTATTATCCTTACCTGTTTTA	OTU_145	Arthropoda	Malacostraca	Amphipoda	Gammaridae	Gammarus	pulex	100	Published
786	haplo_345	OTU_146	0	0	0	0	0	0	0	0	0	0	684	0	0	0	0	0	0	0	0	0	62	0	0	0	0	0	0	0	750	0	0	0	0	0	0	0	TCCCCTTTCTTCAAGAATTGCTCATAGAGGAGCTTCAGTTGATTTAGCAATTTTTTCTCTTCATCTAGCTGGAATCTCCTCTATTTTAGGCTCAGTAAATTTTATTACTACAGCAATTAATATACGATCAAACGGAATTACATTAGATCGTATACCATTATTTGTTTGGTCAGTTATTATTACCACAATCTTATTACTTCTATCTTTACCTGTTTTA	OTU_146	Arthropoda	Insecta	Diptera	Chironomidae	Micropsectra	klinki	100	Private
787	haplo_347	OTU_147	0	0	0	0	1004	0	0	0	0	0	0	0	0	0	0	0	0	0	0	0	0	0	528	0	0	0	0	0	0	0	0	0	0	0	0	0	GCCTTTATCAAGTGTTCAAGCACACTCAGGACCTTCTGTAGATTTAGCTATTTTTAGTTTACATTTATCAGGTATTTCTTCATTATTAGGTGCTATTAATTTTTTATCAACTATTTATAATATGAGAGCTCCTGGTTTAAGTTTCCATAGATTACCTTTATTTGTTTGGTCAGTATTTATTACAGCTTTTTTATTATTATTAACATTACCGGTATTA	OTU_147	Heterokontophyta	Oomycota	Pythiales	Pythiaceae	Pythium	NA	97.69	Published
788	haplo_350	OTU_148	0	0	0	485	0	0	0	0	0	0	0	0	0	0	0	0	252	0	0	0	0	421	0	0	0	0	0	0	0	0	0	0	0	0	358	0	CCCATTATCATCAGGAATTGCTCATGCTGGGGCATCTGTTGATTTAGCTATTTTTTCTCTTCACCTTGCAGGAATTTCTTCAATTCTAGGAGCTGTAAATTTTATTACAACGATTATTAACATACGATCTAATGGAATTACATTTGATCGAATACCTTTATTTGTATGATCAGTAGTAATTACAGCAGTATTACTTCTTCTTTCACTTCCAGTATTA	OTU_148	Arthropoda	Insecta	Diptera	Simuliidae	Simulium	angustipes	100	Early-Release
790	haplo_359	OTU_149	0	314	0	0	0	186	0	0	0	0	77	0	0	0	0	0	0	0	0	602	0	0	0	171	45	0	0	0	57	0	0	0	0	0	0	0	GCCATTGGCTAGTAACATGGCACATGCTGGACCTTCTGTGGATATGGCAATCTTTTCACTACATTTAGCTGGTGCTTCATCAATTTTAGGGGCAGTTAACTTTATTACAACAGTAATAAATATACGATCAAAAGGAATAAAATTAGATCGAATTCCATTATTTGTATGAGCTGTTACCCTTACAGTAATCCTACTACTTTTATCTTTACCTGTATTA	OTU_149	Annelida	Clitellata	Haplotaxida	Naididae	Rhyacodrilus	coccineus	100	Private
793	haplo_367	OTU_150	776	0	0	0	0	0	0	0	0	0	0	0	0	0	0	0	0	0	681	0	0	0	0	0	0	0	0	0	0	0	0	0	0	0	0	0	TCCTTTATCTTCAGGTATTGCCCATGCTGGGGGATCTGTTGATTTAGCAATTTTTTCTCTTCATTTAGCAGGTATTTCATCAATTTTAGGAGCAGTAAATTTTATTACAACAGTAATTAATATACGATCTAATGGAATTACTTTAGACCGTATACCTTTATTTGTTTGATCAGTGGTAATTACTGCAGTATTATTACTCTTGTCTCTCCCAGTATTA	OTU_150	Arthropoda	Insecta	Diptera	Chironomidae	Heterotrissocladius	marcidus	100	Early-Release
795	haplo_368	OTU_151	0	0	0	0	174	0	0	0	558	0	0	0	0	0	0	0	0	0	0	0	0	0	599	0	0	0	122	0	0	0	0	0	0	0	0	0	ACCATTATCGTCAGGAATTGCCCATGGAGGAGCTTCTGTAGATTTAGCAATTTTCTCACTACATTTAGCAGGTATTTCTTCTATCCTTGGTGCAGTAAATTTTATTACTACTATTATTAATATACGATCGACAGGAATTTCATTTGACCGAATACCATTATTTGTTTGATCAGTATTAATTACAGCTATTTTATTACTTTTATCTTTACCAGTACTA	OTU_151	Arthropoda	Insecta	Diptera	Empididae	Wiedemannia	bistigma	99.54	Private
796	haplo_506	OTU_151	0	0	0	0	0	0	0	0	0	0	0	0	0	0	0	392	0	0	0	0	0	0	49	0	0	0	0	0	0	0	0	0	0	608	0	0	ACCATTATCGTCAGGAATTGCCCATGGAGGAGCTTCTGTAGATTTAGCAATTTTCTCACTACATTTAGCAGGTATTTCTTCTATCCTTGGTGCAGTAAATTTTATCACTACTATTATTAATATACGATCGACAGGAATTTCATTTGACCGAATACCATTATTTGTTTGATCAGTATTAATTACAGCTATTTTATTACTTTTATCTTTACCAGTACTA	OTU_151
797	haplo_5022	OTU_151	0	0	0	0	0	0	0	0	55	0	0	0	0	0	0	0	0	0	0	0	0	0	0	0	0	0	0	0	0	0	0	0	0	0	0	0	ACCATTATCGTCAGGAATTGCCCATGGAGGAGCTTCTGTAGATTTAGCAATTTTCTCACTACATTTAGCAGGTATTTCTTCTATCCTTGGTGCAGTAAATTTTATCACTACTATTATTAATATACGATCAACAGGAATTTCATTTGACCGAATACCATTATTTGTTTGATCAGTATTAATTACAGCTATTTTATTACTTTTATCTTTACCAGTACTA	OTU_151
798	haplo_5473	OTU_151	0	0	0	0	0	0	0	0	0	0	0	0	0	0	0	0	0	0	0	0	0	0	0	0	0	0	0	0	0	0	0	0	0	42	0	0	ACCATTATCGTCAGGAATTGCCCATGGAGGAGCTTCTGTAGATTTAGCAATTTTTTCACTACATTTAGCAGGTATTTCTTCTATCCTTGGAGCAGTAAATTTTATCACTACTATTATTAATATACGATCAACAGGAATTTCATTTGACCGAATACCATTATTTGTTTGATCAGTATTAATTACAGCTATTTTATTACTTTTATCTTTACCAGTACTA	OTU_151
801	haplo_369	OTU_152	0	0	0	0	634	0	0	0	0	0	0	0	0	0	0	0	0	0	0	0	0	0	818	0	0	0	0	0	0	0	0	0	0	0	0	0	CCCCTTAGCTAGCAATATTGCCCACATAGGTAGATCAGTCGATTTATCTATTTTCTCTCTTCATATAGCCGGGATTTCTTCTATTTTAGGGGCTATTAATTTTATTACCACTATTATGAGAATAAAACCTAAAAGAATATTATTAGATCAAATGCCTCTTTTTGTATGATCTGTTGGCATTACTGCGTTATTACTACTTTTATCTTTACCGGTATTA	OTU_152	Arthropoda	Insecta	Trichoptera	Leptoceridae	Athripsodes	annulicornis	99.07	Published
802	haplo_2740	OTU_152	0	0	0	0	81	0	0	0	0	43	0	0	0	0	0	0	0	0	0	0	0	0	83	0	0	0	0	65	0	0	0	0	0	0	0	0	CCCCTTAGCTAGCAATATTGCCCACATAGGTAGATCAGTCGACTTATCTATTTTCTCTCTTCATATAGCCGGGATTTCTTCTATTTTAGGGGCTATTAATTTTATTACCACTATTATGAGAATAAAACCTAAAAGAATATTATTAGATCAAATGCCTCTTTTTGTGTGATCTGTTGGCATTACTGCGCTATTACTACTTTTATCTTTACCGGTATTA	OTU_152
803	haplo_374	OTU_153	0	0	0	0	0	0	0	0	0	0	0	746	0	0	0	0	0	0	0	0	0	0	0	0	0	0	0	0	0	684	0	0	0	0	0	0	CCCTTTATCTGCCAATGTCTCTCATGCAGGGGCATCTGTTGATTTAGCCATTTTTTCTCTTCATTTAGCGGGGATCTCTTCAATTTTAGGGGCTGTAAATTTTATTACTACAATTATTAATATACGATCAAATGGAATTACATTTGATCGTATACCCCTATTTGTTTGATCTGTGTTAATTACTGCTATTCTTCTCCTTTTATCCCTCCCTGTTTTA	OTU_153	Arthropoda	Insecta	Diptera	Ceratopogonidae	Palpomyia	NA	97.69	Early-Release
805	haplo_377	OTU_154	0	0	0	0	0	0	56	0	0	0	0	284	0	0	0	0	0	0	0	0	0	0	0	0	124	0	0	0	0	935	0	0	0	0	0	0	TCCTTTAGCGGCCAATATCGCCCATGGGGGTTCGTCAGTAGATTTTGCTATTTTTTCCTTGCATTTGGCTGGGGTTTCTTCTATTTTAGGCGCAGTAAATTTTATCACAACTGTTGTTAATATACGTAGCCCAGGTATAACTCTAGATCGAATACCTCTATTTGTTTGGTCGGTAGTGATTACTGCCGTCCTGTTATTGCTTTCGTTACCCGTGTTA	OTU_154	Arthropoda	Insecta	Ephemeroptera	Baetidae	Baetis	sp. MZH_ES127	100	Published
806	haplo_384	OTU_155	0	0	0	0	0	0	0	0	0	0	0	0	0	0	0	0	1000	0	0	0	0	0	0	0	0	0	0	0	0	0	0	0	0	0	399	0	TCCTCTTTCATCAGGAATTGCCCATGCTGGCGCATCAGTAGATTTAGCTATTTTTTCTCTTCACCTTGCCGGGATTTCTTCAATTTTAGGGGCTGTAAATTTTATTACAACAATTATTAATATACGATCTAATGGAATTACATTTGACCGAATACCTTTATTTGTATGATCAGTTGTAATTACAGCAGTATTACTTCTTTTATCCCTCCCAGTATTA	OTU_155	Arthropoda	Insecta	Diptera	Simuliidae	Simulium	NA	97.69	Early-Release
807	haplo_398	OTU_156	0	0	740	0	0	0	0	0	0	0	0	0	0	0	109	0	0	0	0	0	423	0	0	0	0	0	0	0	0	0	0	0	52	0	0	0	ACCCCTTTCCGCCGGAATTGCCCATGCTGGTTCATCAGTTGATATGGCTATTTTTTCTCTCCATTTAGCTGGAGTATCATCAATTTTAGGAGCTGTAAATTTCATCACTACAGTAATTAATATACGATCTTCTGGAATAACATTAGATCGAATACCCCTATTTGTTTGAGCAGTAGTAATTACAGCTCTTCTCCTTTTATTATCCCTACCAGTGTTA	OTU_156	Arthropoda	Insecta	Plecoptera	Nemouridae	Amphinemura	borealis	100	Private
808	haplo_4172	OTU_156	0	0	111	0	0	0	0	0	0	0	0	0	0	0	0	0	0	0	0	0	60	0	0	0	0	0	0	0	0	0	0	0	0	0	0	0	ACCCCTTTCCGCCGGAATTGCCCATGCTGGTTCATCAGTTGATATAGCTATTTTTTCTCTCCATTTAGCTGGAGTATCATCAATTTTAGGAGCTGTAAATTTCATCACTACAGTAATTAATATACGATCTTCTGGAATAACATTAGATCGAATACCCCTATTTGTTTGAGCAGTAGTAATTACAGCTCTTCTCCTTTTATTATCCCTACCAGTGTTA	OTU_156
809	haplo_9910	OTU_156	0	0	57	0	0	0	0	0	0	0	0	0	0	0	0	0	0	0	0	0	0	0	0	0	0	0	0	0	0	0	0	0	0	0	0	0	ACCCCTTTCCGCCGGAATTGCCCATGCTGGTTCATCAGTTGATATGGCTATTTTTTCTCTCCATTTAGCTGGAGTATCATCAATTTTAGGGGCTGTAAATTTCATCACTACAGTAATTAATATACGATCTTCTGGGATAACATTAGATCGAATACCCCTATTTGTTTGAGCAGTAGTAATTACAGCTCTTCTCCTTTTATTATCCCTACCAGTGTTA	OTU_156
812	haplo_404	OTU_157	0	0	0	0	0	0	0	0	0	0	0	0	0	0	0	794	0	0	0	0	0	0	0	0	0	0	0	0	0	0	0	0	0	545	0	0	CCCTTTATCTTCAAGAATTGCTCATAGAGGGGCATCTGTTGATTTAGCAATTTTTTCATTACATCTAGCAGGGGTATCATCAATTTTAGGATCAGTAAATTTTATTACAACAGTTATTAATATACGAACTAGAGGAATTACTTTAGACCGAATACCTTTATTTGTTTGATCAATTGTTATTACAACAGTTCTTTTACTTTTATCTTTACCTGTTCTA	OTU_157	Arthropoda	Insecta	Diptera	Chironomidae	Endochironomus	albipennis	100	Private
813	haplo_405	OTU_158	0	0	0	0	0	0	0	0	0	0	0	0	0	0	146	0	632	0	0	0	0	0	0	0	0	0	0	0	0	0	0	0	316	0	231	0	TCCTTTATCTTCTGGAATTGCTCACGCCGGAGCCTCTGTTGATTTAGCTATTTTTTCTTTACATTTAGCCGGAATTTCTTCTATTTTAGGGGCAGTAAATTTTATCACAACAGTAATTAATATACGTTCTTCTGGAATTACATTAGACCGAATACCTTTATTTGTTTGATCAGTTGTAATCACGGCTATTTTACTTTTATTGTCTTTACCAGTTTTA	OTU_158	Arthropoda	Insecta	Diptera	Chironomidae	Potthastia	gaedii	99.54	Private
814	haplo_444	OTU_159	0	0	0	0	0	0	0	0	0	0	752	0	0	0	0	0	0	0	0	0	0	0	0	0	0	0	0	0	465	0	0	0	0	0	0	0	CCCTCTTTCTTCTAATATTGCTCATACCGGGGCCTCTGTTGATTTAGCTATTTTTTCATTACATTTAGCTGGTATTTCCTCGATTTTAGGGGCCGTAAATTTTATTACCACAGTAATTAATATACGATCTGAAGGAATTACTTTAGACCGAATACCTTTATTTGTTTGATCAGTAGTTATTACAGCAGTACTTCTTCTTTTATCTCTACCTGTTTTA	OTU_159	Arthropoda	Insecta	Diptera	Chironomidae	Brillia	NA	97.22	Private
815	haplo_454	OTU_160	0	0	0	0	0	0	0	0	0	0	0	0	0	0	80	0	0	508	0	0	0	0	0	0	0	0	0	0	0	0	0	0	122	0	0	495	TCCTCTTTCTGCAGGAATTGCCCACGCTGGCTCATCAGTCGATATGGCCATTTTCTCACTACACCTTGCAGGTGTGTCGTCTATTCTAGGGGCTGTGAATTTTATTACTACAGTCATTAATATACGATCAAGAGGGATGACTTTAGATCGAATGCCACTATTCGTATGGGCTGTAGTAATTACAGCTTTACTTCTTTTACTATCATTACCAGTCTTA	OTU_160	Arthropoda	Insecta	Plecoptera	Capniidae	Capnia	atra	100	Private
816	haplo_1061	OTU_160	0	0	0	0	0	0	0	0	0	0	0	0	0	0	343	0	0	73	0	0	0	0	0	0	0	0	0	0	0	0	0	0	208	0	0	70	CCCTCTTTCTGCAGGAATTGCCCACGCTGGCTCATCAGTCGATATGGCCATTTTCTCACTACACCTTGCAGGTGTGTCGTCTATTCTAGGGGCTGTGAATTTTATTACTACAGTCATTAATATACGATCAAGAGGGATGACTTTAGATCGAATACCACTATTCGTATGGGCTGTAGTAATTACAGCTTTACTTCTTTTACTATCATTACCAGTCTTA	OTU_160
817	haplo_2539	OTU_160	0	0	0	0	0	0	0	0	0	0	0	0	0	0	0	0	0	160	0	0	0	0	0	0	0	0	0	0	0	0	0	0	0	0	0	141	CCCTCTTTCTGCAGGAATTGCCCACGCTGGCTCATCAGTCGATATGGCCATTTTCTCACTACACCTTGCAGGTGTGTCGTCTATTCTAGGGGCTGTGAATTTTATTACTACAGTCATTAATATACGATCAAGAGGGATGACTTTAGATCGAATGCCACTATTCGTATGGGCTGTAGTAATTACAGCTTTACTTCTTTTACTATCATTACCAGTCTTA	OTU_160
820	haplo_468	OTU_161	0	0	0	0	0	0	0	0	0	0	0	0	301	51	0	0	0	215	0	0	0	0	0	0	0	0	0	0	0	0	277	55	0	0	0	269	TCCTTTATCTTCAAGAATTGCTCATAGAGGGGCTTCAGTTGATCTTGCTATTTTTTCTCTTCATTTAGCAGGAATTTCTTCAATTCTTGGTTCTGTAAATTTTATTACAACTGCTATTAATATACGTTCAAGAGGAATTACTCTTGATCGAATACCTTTATTTGTTTGATCAGTAATTATTACAACTATTCTTCTTTTATTATCTTTACCAGTTTTA	OTU_161	Arthropoda	Insecta	Diptera	Chironomidae	Rheotanytarsus	pentapoda	99.54	Early-Release
821	haplo_968	OTU_161	0	0	0	0	0	0	0	0	0	0	0	0	40	87	0	0	0	187	0	0	0	0	0	0	0	0	0	0	0	0	0	135	0	0	0	219	TCCCCTATCTTCAAGAATTGCTCATAGAGGAGCTTCAGTTGATCTTGCTATTTTTTCTCTTCATTTAGCGGGAATTTCTTCAATTCTTGGTTCTGTAAATTTTATTACAACTGCTATTAATATACGTTCAAGAGGAATTACTCTTGATCGAATACCTTTATTTGTTTGATCCGTAATTATTACAACTATTCTTCTTTTATTATCTTTACCAGTTTTG	OTU_161
822	haplo_984	OTU_161	0	0	0	0	0	0	0	0	0	0	0	0	0	0	45	0	45	174	0	0	0	0	0	161	0	0	0	0	0	0	0	0	0	0	42	195	TCCCTTATCTTCAAGAATTGCTCATAGAGGGGCTTCAGTTGATCTTGCTATTTTTTCTCTTCATTTAGCAGGAATTTCTTCAATTCTTGGTTCTGTAAATTTTATTACAACTGCTATTAATATACGTTCAAGAGGAATTACTCTTGATCGAATACCTTTATTTGTTTGATCAGTAATTATTACAACTATTCTTCTTTTATTATCTTTACCAGTTTTA	OTU_161
824	haplo_477	OTU_162	0	0	0	0	0	0	0	0	0	0	0	0	0	328	0	0	0	0	0	0	0	0	0	0	0	0	0	0	0	0	0	818	0	0	0	0	TCCATTATCTTCTGGAATTGCCCATGCTGGGGCGTCAGTAGACCTAGCCATTTTTTCACTTCATTTAGCTGGAATCTCCTCTATTTTAGGGGCAGTAAATTTTATTACAACAGTTATTAATATACGGTCTAATGGTATTACCCTCGATCGAATGCCTTTATTTGTTTGATCTGTATTAATTACAGCAATTTTATTACTTTTATCTCTTCCTGTATTA	OTU_162	Arthropoda	Insecta	Diptera	Chironomidae	Rheopelopia	sp. 1ES	100	Early-Release
826	haplo_488	OTU_163	0	0	0	0	0	0	0	0	0	0	0	0	0	0	68	0	0	464	0	0	0	0	0	0	0	0	0	0	0	0	0	0	76	0	0	512	ACCCCTTTCGGCCGGAATTGCTCACGCCGGGGCATCAGTTGATATGGCCATCTTTTCACTACATTTAGCTGGGGTTTCTTCAATTTTAGGGGCTGTTAATTTTATTACTACAGTAATTAATATACGATCTAGAGGTATAACACTTGATCGAATACCTCTATTTGTATGAGCCGTAGCTATTACAGCTCTACTACTCCTTCTATCCCTGCCTGTTTTA	OTU_163	Arthropoda	Insecta	Plecoptera	Chloroperlidae	Siphonoperla	burmeisteri	100	Published
827	haplo_489	OTU_163	0	0	0	0	0	0	0	0	0	0	0	264	0	0	64	0	0	252	0	0	0	0	0	0	0	0	0	0	0	234	0	0	46	0	0	221	ACCCCTTTCGGCCGGAATTGCTCACGCCGGGGCATCAGTTGATATGGCCATCTTTTCACTACATTTAGCTGGGGTTTCTTCAATTTTAGGGGCTGTTAATTTTATTACTACAGTAATTAATATACGATCTAGAGGTATAACACTTGATCGAATACCTTTATTTGTATGAGCCGTAGCTATTACAGCTCTACTACTCCTTCTATCCCTACCTGTTTTA	OTU_163
828	haplo_1085	OTU_163	0	0	0	0	0	0	0	0	0	0	0	0	0	0	0	0	0	381	0	0	0	0	0	0	0	0	0	0	0	0	0	0	0	0	0	303	ACCCCTTTCGGCCGGAATTGCTCACGCCGGGGCATCAGTTGATATGGCCATCTTTTCACTACATTTAGCTGGGGTTTCTTCAATTTTAGGGGCTGTTAATTTTATTACTACAGTAATTAATATACGATCTAGAGGTATGACACTTGATCGAATACCTTTATTTGTATGAGCCGTAGCTATTACAGCTCTACTACTCCTTCTATCCCTACCTGTTTTA	OTU_163
829	haplo_5943	OTU_163	0	0	0	0	0	0	0	0	0	0	0	0	0	0	0	0	0	78	0	0	0	0	0	0	0	0	0	0	0	0	0	0	0	0	0	0	ACCCCTTTCGGCCGGAATTGCTCACGCCGGGGCATCAGTTGATATGGCCATCTTTTCACTACATTTAGCTGGGGTTTCTTCAATTTTAGGGGCTGTTAATTTTATTACTACAGTAATTAATATACGATCTAGAGGTATAACACTTGATCGAATACCTTTATTTGTATGAGCCGTAGCTATTACAGCCCTACTACTCCTTCTATCCCTACCTGTTTTA	OTU_163
830	haplo_6441	OTU_163	0	0	0	0	0	0	0	0	0	0	0	0	0	0	0	0	0	0	0	0	0	0	0	0	0	0	0	0	0	0	0	0	0	0	0	68	ACCCCTTTCGGCCGGAATTGCTCACGCCGGGGCATCAGTTGATATGGCCATCTTTTCATTACATTTAGCTGGGGTTTCTTCAATTTTAGGGGCTGTTAATTTTATTACTACAGTAATTAATATACGATCTAGAGGTATAACACTTGATCGAATACCTTTATTTGTATGAGCCGTAGCTATTACAGCCCTACTACTCCTTCTATCCCTACCTGTTTTA	OTU_163
831	haplo_6833	OTU_163	0	0	0	0	0	0	0	0	0	0	0	0	0	0	0	0	0	0	0	0	0	0	0	0	0	0	0	0	0	0	0	0	0	0	0	55	ACCTCTTTCGGCCGGAATTGCTCACGCCGGGGCATCAGTTGATATGGCCATCTTTTCACTACATTTAGCTGGGGTTTCTTCAATTTTAGGGGCTGTTAATTTTATTACTACAGTAATTAATATACGATCTAGAGGTATAACACTTGATCGAATACCTTTATTTGTATGAGCCGTAGCTATTACAGCTCTACTACTCCTTCTATCCCTACCTGTTTTA	OTU_163
832	haplo_7410	OTU_163	0	0	0	0	0	0	0	0	0	0	0	0	0	0	0	0	0	0	0	0	0	0	0	0	0	0	0	0	0	0	0	0	0	0	0	46	ACCCCTTTCAGCCGGAATTGCTCACGCCGGGGCATCAGTTGATATAGCCATCTTTTCACTACATTTAGCTGGGGTTTCTTCAATTTTAGGGGCTGTTAATTTTATTACTACAGTAATTAATATACGATCTAGAGGTATAACACTTGATCGAATACCTCTATTTGTATGAGCCGTAGCTATTACAGCTCTACTACTCCTTCTATCCCTGCCTGTTTTA	OTU_163
841	haplo_494	OTU_165	0	0	0	0	0	0	0	0	0	0	0	0	0	0	0	0	302	0	0	0	0	0	0	0	0	0	0	0	0	0	0	0	0	0	808	0	CCCTTTATCATCAGGAATTGCCCATGCAGGTGCTTCTGTCGACTTAGCAATTTTTTCTCTACACCTAGCTGGTATTTCCTCTATTTTAGGAGCAGTTAATTTTATTACCACTGTTATTAATATACGTTCTAATGGAATTACTTTAGACCGAATACCATTATTTGTATGATCCGTTGTAATTACTGCAATTTTACTTTTGTTGTCTTTACCAGTTTTA	OTU_165	Arthropoda	Insecta	Diptera	Chironomidae	Natarsia	punctata	99.54	Early-Release
845	haplo_539	OTU_167	0	0	0	0	736	0	0	0	0	0	0	0	0	0	0	0	0	0	0	0	0	0	317	0	0	0	0	0	0	0	0	0	0	0	0	0	ACCACTAGCAAGAAACATTGCTCATAATGGAGCATCAGTAGATTTAGCAATTTTCTCACTACACTTAGCAGGTGTATCATCAATTTTAGGTGCTGTAAATTTTATTTCAACTATTATTAATATACGAACAGCTGGAATAACCCCAGATCGAATACCTTTATTTGTTTGATCAGTAGGAATTACTGCATTACTATTATTATTATCACTACCAGTGCTT	OTU_167	Arthropoda	Insecta	Hemiptera	Aphelocheiridae	Aphelocheirus	aestivalis	100	Private
846	haplo_540	OTU_168	0	0	0	0	0	0	0	0	0	0	0	340	0	0	0	0	145	0	0	0	0	0	0	0	0	0	0	0	0	268	0	0	0	0	255	0	TCCTCTTTCATCTAACATAGCTCATGCTGGTCCATCAGTCGATCTTGCTATTTTCTCTTTACATTTAGCAGGGGCATCATCAATTCTAGGAGCAGTAAATTTTATTACAACTGTAATCAACATACGAATAAAAGGGATACAACTTGAACGAATTCCACTATTTGTATGAGCTGTTGTAATTACAGTTGTTCTTCTTCTTTTATCGCTTCCAGTTCTT	OTU_168	Annelida	Clitellata	Enchytraeida	Enchytraeidae	Cognettia	sphagnetorum B SM2014	100	Published
847	haplo_1033	OTU_168	0	0	0	0	0	0	0	0	0	0	0	0	178	0	60	0	0	0	0	0	0	0	0	0	0	0	0	0	0	0	348	0	118	0	0	0	TCCTCTTTCATCTAACATAGCTCATGCTGGCCCATCAGTCGATCTTGCTATTTTCTCTTTACATTTAGCAGGGGCATCATCAATTCTAGGAGCAGTAAATTTTATTACAACTGTAATCAACATACGAATAAAAGGAATACAACTTGAACGAATTCCACTATTTGTATGAGCTGTTGTAATTACAGTTGTTCTTCTTCTTTTATCGCTTCCAGTTCTT	OTU_168
848	haplo_2835	OTU_168	0	0	0	0	0	0	0	0	0	0	0	121	0	0	0	0	0	0	0	0	0	0	0	0	0	0	0	0	0	141	0	0	0	0	0	0	TCCTCTTTCATCTAACATAGCTCATGCTGGTCCATCAGTCGATCTTGCTATTTTCTCTTTACATTTAGCAGGGGCATCATCAATTCTAGGAGCAGTAAATTTTATTACAACTGTAATCAACATACGAATAAAAGGGATACAACTTGAACGAATTCCACTATTTGTATGAGCTGTTATAATTACAGTTGTTCTTCTTCTTTTATCGCTTCCAGTTCTT	OTU_168
850	haplo_562	OTU_169	0	0	0	0	0	0	0	0	0	0	0	0	0	0	0	559	0	0	0	0	0	0	0	0	0	0	0	0	0	0	0	0	0	334	0	41	ACCTCTATCCTCAAGAATTGCCCATAGAGGGGCCTCAGTTGATCTTGCTATTTTTTCTCTTCACTTAGCAGGAATTTCTTCAATCCTAGGCTCTGTAAATTTTATTACAACTGCCATTAATATACGTTCAAGAGGAATTACCCTCGATCGAATACCTTTATTTGTTTGATCAGTAATTATTACAACTATTCTTCTTTTACTATCTTTACCAGTTTTA	OTU_169	Arthropoda	Insecta	Diptera	Chironomidae	Rheotanytarsus	photophilus	99.54	Private
851	haplo_2949	OTU_169	0	0	0	0	0	0	0	0	0	0	0	0	0	0	0	138	0	0	0	0	0	0	0	0	0	0	0	0	0	0	0	0	0	113	0	0	ACCTTTATCCTCAAGAATTGCCCATAGAGGGGCCTCAGTTGATCTTGCTATTTTTTCTCTTCATTTAGCAGGAATTTCTTCAATCCTAGGCTCTGTAAATTTTATTACAACTGCTATTAATATACGTTCAAGAGGAATTACCCTCGATCGAATACCTTTATTTGTTTGATCAGTAATTATTACAACTATTCTTCTTTTACTATCTTTACCAGTTTTA	OTU_169
852	haplo_8817	OTU_169	0	0	0	0	0	0	0	0	0	0	0	0	0	0	0	50	0	0	0	0	0	0	0	0	0	0	0	0	0	0	0	0	0	0	0	0	ACCTTTATCCTCAAGAATTGCCCATAGAGGGGCCTCAGTTGATCTTGCTATTTTTTCTCTTCATTTAGCAGGAATTTCTTCAATCCTAGGCTCTGTAAATTTTATTACAACTGCTATTAATATACGTTCAAGAGGAATTACCCTCGATCGAATACCTTTATTTGTTTGATCAGTAATTATCACAACTATTCTTCTTTTACTATCTTTACCAGTTTTA	OTU_169
854	haplo_569	OTU_170	0	125	0	177	0	0	0	0	0	154	0	0	0	0	0	183	0	0	0	139	0	90	0	0	0	0	0	0	0	0	0	0	0	115	0	0	CCCTCTAGCCGGTAATCTTGCACACTCTGGCCCTTCGGTAGACTTAGCAATTTTTTCTCTCCATTTAGCTGGTGCCTCCTCCATTTTAGGGGCAATCAATTTTATTACAACTATAGTTAATATACGAAGAAAAGGTATACGCCTAGAGCGAGTCCCATTATTCGTTTGAGCTGTCATTCTAACAGTAATTCTTCTATTACTGACACTACCAGTATTA	OTU_170	Annelida	Clitellata	Haplotaxida	NA	NA	NA	88.89	Published
855	haplo_664	OTU_170	0	0	0	0	0	0	0	0	0	704	0	0	0	0	0	0	0	0	0	0	0	0	0	0	0	0	0	200	0	0	0	0	0	0	0	0	CCCTCTAGCCGGTAATCTTGCACACTCTGGCCCTTCGGTAGACTTAGCAATTTTTTCTCTCCATTTAGCTGGTGCCTCCTCCATTTTAGGGGCAATCAATTTTATTACAACTATAGTTAATATACGAAGAAAAGGTATACGCCTAGAACGAGTCCCATTATTCGTTTGAGCTGTCATTCTAACAGTAATTCTTCTATTACTGACACTACCAGTATTA	OTU_170
856	haplo_1595	OTU_170	0	0	0	290	0	0	0	0	0	0	0	0	0	0	0	0	0	0	0	0	0	197	0	0	0	0	0	0	0	0	0	0	0	0	0	0	CCCTCTAGCTGGTAATCTTGCACACTCTGGCCCTTCGGTAGACTTAGCAATTTTTTCTCTCCATTTAGCTGGTGCCTCCTCCATTTTAGGGGCAATCAATTTTATTACAACTATAGTTAATATACGAAGAAAAGGTATACGCCTAGAGCGAGTCCCATTATTCGTTTGAGCTGTCATTCTAACAGTAATTCTTCTATTACTGACACTACCAGTATTA	OTU_170
858	haplo_573	OTU_171	515	0	0	0	0	0	0	0	0	0	0	0	0	0	0	0	0	0	500	0	0	0	0	0	0	0	0	0	0	0	0	0	0	0	0	0	ACCTTTATCAAGAAATATTGCCCATAATGGAGCATCCGTAGATTTAACAATTTTTTCATTACATTTAGCAGGTGTATCTTCAATTCTAGGAGCTGTAAATTTTATTTCAACTATTATTAATATACGAACAACAGGTATAACAAGAGAAAAAATTCCATTATTTGTTTGATCAGTTGGAATTACAGCTTTATTATTACTGTTATCATTATCAGTATTA	OTU_171	Arthropoda	Insecta	Hemiptera	Gerridae	Gerris	NA	97.58	Private
859	haplo_1985	OTU_171	146	0	0	0	0	0	0	0	0	0	0	0	0	0	0	0	0	0	249	0	0	0	0	0	0	0	0	0	0	0	0	0	0	0	0	0	ACCTTTATCAAGAAATATTGCCCATAATGGAGCATCCGTAGATTTAACAATTTTTTCATTACATTTAGCAGGTGTATCTTCAATTCTAGGAGCTGTAAATTTTATTTCAACTATTATTAATATACGAACAACAGGTATAACAAGAGAAAAAATTCCATTATTTGTTTGATCAGTTGGAATTACAGCTTTATTATTACTGTTATCATTACCAGTATTA	OTU_171
860	haplo_588	OTU_172	0	0	0	0	0	0	486	0	0	0	0	0	0	0	0	0	0	0	0	0	0	0	0	0	511	0	0	0	0	0	0	0	0	0	0	0	TCCTCTTTCAGCAGCTATTGCCCACAGAGGAGCTTCTGTAGATTTAGCTATTTTTTCTCTCCATTTGGCTGGAGTCTCCTCTATTTTAGGGTCAGTAAACTTTATTACTACTGTCATTAATATACGATCTAATGGAATTACTTTAGATCGAATGCCTTTATTTGTTTGATCAGTAGTAATTACTACTGTTCTACTTCTTTTATCATTACCTGTTCTT	OTU_172	Arthropoda	Insecta	Diptera	Chironomidae	Demicryptochironomus	NA	96.76	Private
861	haplo_603	OTU_173	0	0	395	0	0	0	0	0	0	0	0	0	0	0	0	0	0	0	0	0	582	0	0	0	0	0	0	0	0	0	0	0	0	0	0	0	TCCCCTATCATCTAACATTGCTCACACAGGTGCTTCTGTTGATTTAGCTATTTTTTCTCTTCATTTAGCAGGTATTTCTTCAATTTTAGGAGCTGTAAATTTTATTACAACTGTAATTAATATACGATCTCAAGGAATTACTTTAGATCGAATACCTTTATTTGTGTGATCAGTAGTTATTACAGCAGTACTTTTATTACTTTCTTTACCTGTTTTA	OTU_173	Arthropoda	Insecta	Diptera	Chironomidae	Brillia	bifida	99.54	Early-Release
862	haplo_2077	OTU_173	0	0	0	0	0	0	0	0	0	0	73	0	81	0	0	0	0	0	0	0	0	0	0	0	0	0	0	0	63	0	161	0	0	0	0	0	TCCCCTATCATCTAACATTGCTCACACAGGAGCTTCTGTTGATTTAGCTATTTTTTCTCTTCATTTAGCAGGTATTTCTTCAATTTTAGGAGCTGTAAATTTTATTACAACTGTAATTAATATACGATCTCAAGGAATTACTTTAGATCGAATACCTTTATTTGTGTGATCAGTAGTTATTACAGCAGTACTTTTATTACTTTCTTTACCTGTTTTA	OTU_173
864	haplo_622	OTU_174	0	0	0	76	0	494	0	0	0	0	0	0	0	0	0	0	0	0	0	0	0	76	0	311	0	0	0	0	0	0	0	0	0	0	0	0	CCCACTTGCTGGAGCTATAGGACACGCCGGCGGATCAGTCGATCTAATAATTTTCTCCCTACATTTAGCAGGAGTATCATCAATCCTTGGAGCAATTAACTTTATCACAACAACAATTAATATAAAGACCCCAGGAATAAAAATAGATCAAATACCCCTACTAGTATGAGCAGTAGTAATCACTGCAGTCCTTCTACTACTTTCCCTCCCAGTACTT	OTU_174	Arthropoda	Insecta	Odonata	Calopterygidae	NA	NA	90.14	Private
865	haplo_2797	OTU_174	0	0	0	0	0	117	0	0	0	0	0	0	0	0	0	0	0	0	0	0	0	0	0	92	0	0	0	0	0	0	0	0	0	0	0	0	CCCACTTGCTGGAGCTATAGGACACGCCGGCGGATCAGTCGATCTAATAATTTTCTCCCTACATTTAGCAGGAGTATCATCAATCCTTGGAGCAATTAACTTTATCACAACAACAATTAATATAAAGACCCCAGGAATAAAAATAGATCAAATACCCCTACTAGTATGAGCAGTAGTAATCAATGCAGTCCTTCTACTACTTTCCCTCCCAGTACTT	OTU_174
867	haplo_632	OTU_175	0	0	0	0	0	0	0	0	0	0	681	0	0	0	0	0	0	0	0	0	0	0	0	0	0	0	0	0	192	0	0	0	0	0	0	0	TCCTTTAGCAAGAAACCTTGCTCATTCTGGACCCTCAGTAGATTTAGCTATTTTTTCGCTTCACTTAGCAGGAATCGCCTCCATTTTAGGCGCAATCAACTTCATTACAACTATAATTAATATACGATGAAAAGGCATACGATTAGAACGAATTCCTCTATTTGTATGAGCTACAATTATTACAGTTCTTCTCCTTTTATTAACTCTTCCTGTCTTA	OTU_175	Annelida	Clitellata	Haplotaxida	Naididae	Potamothrix	bedoti	98.15	Private
868	haplo_642	OTU_176	0	0	0	0	0	0	0	0	0	0	0	0	0	0	515	0	0	0	0	0	0	0	0	0	0	0	0	0	0	0	0	0	414	0	0	0	ACCTCTATCAAGAAATTTAACACATAGAGGGGCATCTGTAGATCTGGCAATCTTCTCTTTACACTTAGCGGGTGTATCATCAATTTTAGGTGCCATCAATTTTATCTCAACTATTATTAATATGCGAGTTATAGGAATAACTCCTGAACGGACTCCGTTATTTGTGTGGTCAGTAGGTATTACTGCACTACTTTTACTTTTATCTTTACCGGTATTG	OTU_176	Arthropoda	Insecta	Hemiptera	Corixidae	Callicorixa	alaskensis	99.54	Published
869	haplo_8263	OTU_176	0	0	0	0	0	0	0	0	0	0	0	0	0	0	47	0	0	0	0	0	0	0	0	0	0	0	0	0	0	0	0	0	0	0	0	0	ACCTCTATCAAGAAATTTAACACATAGAGGGGCATCTGTAGATCTGGCAATCTTCTCTTTACACCTAGCGGGTGTATCATCAATTTTAGGTGCCATCAATTTTATCTCAACTATTATTAATATACGAGTTATAGGAATAACTCCTGAACGGACTCCGTTATTTGTATGGTCAGTGGGTATTACTGCACTACTTTTACTTTTATCTTTACCGGTATTA	OTU_176
870	haplo_8422	OTU_176	0	0	0	0	0	0	0	0	0	0	0	0	0	0	0	0	0	0	0	0	0	0	0	0	0	0	0	0	0	0	0	0	45	0	0	0	ACCTCTATCAAGAAATTTAACACATAGAGGGGCATCTGTAGATCTGGCAATCTTCTCTTTACACTTAGCGGGTGTATCATCAATTTTAGGTGCTATCAATTTCATCTCAACTATTATTAATATACGAGTTATAGGAATAACTCCTGAACGGACTCCATTGTTTGTATGGTCAGTAGGTATTACTGCACTACTTTTACTTTTATCTTTACCGGTATTG	OTU_176
875	haplo_724	OTU_178	0	0	0	0	0	0	0	0	0	0	0	53	0	0	126	0	40	84	0	0	0	0	0	0	0	0	0	0	0	68	0	0	72	0	78	320	GCCACTTTCAGCAGGAATTGCACATGCTGGTGCTTCTGTTGATATAGCAATTTTTTCTCTCCACTTAGCCGGGGTATCTTCGATTTTAGGTGCAGTTAATTTTATTACTACGGTCATTAATATGCGATCAAGAGGAATGACATTAGATCGAATACCTTTATTCGTATGAGCTGTAGCTATCACTGCTCTTCTATTACTCCTTTCTTTGCCAGTATTA	OTU_178	Arthropoda	Insecta	Plecoptera	Perlodidae	Isoperla	NA	95.83	Early-Release
876	haplo_917	OTU_178	0	0	0	0	0	0	0	0	0	0	0	0	0	0	183	0	0	219	0	0	0	0	0	0	0	0	0	0	0	0	0	0	109	0	0	240	GCCACTTTCAGAAGGAATTGCACATGCTGGTGCTTCTGTTGATATAGCAATTTTTTCTCTCCACTTAGCCGGGGTATCTTCGATTTTAGGTGCAGTTAATTTTATTACTACAGTCATTAATATGCGATCAAGAGGAATGACATTAGATCGAATACCTTTATTCGTATGAGCTGTAGCTATTACTGCTCTTCTATTACTCCTTTCTTTGCCAGTATTA	OTU_178
877	haplo_4482	OTU_178	0	0	0	0	0	0	0	0	0	0	0	42	0	0	0	0	0	0	0	0	0	0	0	0	0	0	0	0	0	0	0	0	0	0	0	0	GCCACTTTCAGCAGGAATTGCACATGCTGGTGCTTCAGTTGATATAGCAATTTTTTCTCTCCACTTAGCCGGGGTATCTTCGATTTTAGGTGCAGTTAATTTTATTACTACGGTCATTAATATGCGATCAAGAGGAATGACATTAGATCGAATACCTTTATTCGTATGAGCTGTAGCTATCACTGCTCTTCTATTACTCCTTTCTTTGCCAGTATTA	OTU_178
881	haplo_754	OTU_179	0	0	0	0	0	0	373	0	0	0	0	0	0	0	0	0	0	0	0	0	0	0	0	0	457	0	0	0	0	0	0	0	0	0	0	0	ACCTTTATCAAGAAATTTAGCTCATGCTGGGCCATCAGTAGACCTGGCAATCTTCTCACTTCATCTAGCAGGAGCATCCTCCATTTTAGGAGCCATTAACTTTATTACCACTGTAATTAATATACGATGAAATGGACTACGACTTGAACGAGTTCCATTATTTGTATGAGCAGTAACAATTACAGTAGTTCTACTACTATTATCATTACCAGTACTA	OTU_179	Annelida	Clitellata	Lumbriculida	Lumbriculidae	Stylodrilus	heringianus	99.54	Published
882	haplo_4303	OTU_179	0	0	0	0	0	0	0	0	0	0	0	0	0	88	0	0	0	0	0	0	0	0	0	0	0	0	0	0	0	0	0	41	0	0	0	0	ACCTTTATCAAGAAATTTAGCTCATGCTGGGCCATCAGTAGACCTGGCAATCTTCTCACTTCATCTAGCAGGAGCATCCTCCATTTTAGGAGCCATTAACTTTATTACGACTGTAATTAATATACGATGAAATGGACTACGACTTGAACGAGTTCCATTATTTGTATGAGCAGTAACAATTACAGTAGTTCTACTACTATTATCATTACCAGTACTA	OTU_179
883	haplo_769	OTU_180	0	0	0	0	0	0	0	0	0	0	0	0	0	0	0	484	0	0	0	0	0	0	0	0	0	0	0	0	0	0	0	0	0	338	0	0	TCCATTGGCAGGAGCTATCGCTCATGCTGGTGCATCAGTAGATCTAACTATTTTTTCATTACACCTCGCAGGTGTATCATCCATTCTTGGGGCAATTAATTTTATCACAACTGTGATCAACATAAAATCACCTGGAATAAAAATAGACCAAATACCATTATTCGTATGAGCTGTAGTAATTACAGCAGTACTATTATTATTATCATTACCTGTATTA	OTU_180	Arthropoda	Insecta	Odonata	Corduliidae	Somatochlora	alpestris	100	Early-Release
886	haplo_821	OTU_182	0	0	0	430	0	0	0	0	0	0	0	0	0	0	0	0	0	0	0	0	0	365	0	0	0	0	0	0	0	0	0	0	0	0	0	0	CCCATTAGCCTCTAATATCGCACATAATGGAGCTTCAGTCGATTTAACAATTTTTTCACTCCATATAGCTGGAATCTCCTCTATTTTAGGGGCAATTAACTTCATTTCCACAATTATTAATATAAAATGTTCTCCAATAAAATTTGATCAAATACCTCTATTTGTTTGATCTGTTTTTATCACTGCAATTTTACTTTTACTATCTCTTCCTGTTCTA	OTU_182	Arthropoda	Insecta	Trichoptera	Hydroptilidae	Ithytrichia	clavata	100	Published
891	haplo_907	OTU_184	0	0	0	0	0	0	0	0	0	0	0	0	177	0	0	0	0	0	0	0	0	0	0	0	0	0	0	0	0	0	578	0	0	0	0	0	TCCTCTATCAAGTAATTTAGCTCATGCAGGAAGATCCGTTGATATTTCAATTTTTTCACTGCATTTAGCAGGAATTTCTTCTATTTTAGGAGCTATCAACTTTATTTCTACCACTCTTAATATACGAAATAATTTAATAACCTTAGATCGAATTCCCCTATTTGTATGATCTGTAGCTATTACAGCCCTACTCCTTCTTCTTTCTCTCCCAGTATTA	OTU_184	Arthropoda	Insecta	Trichoptera	Limnephilidae	Limnephilus	extricatus	100	Published
893	haplo_920	OTU_185	0	0	402	0	0	0	0	0	0	0	0	0	0	0	0	0	0	0	0	0	347	0	0	0	0	0	0	0	0	0	0	0	0	0	0	0	CCCTCTTTCTTCTAGAATTTCACATGCTGGAGCCTCAGTTGACTTAGCTATTTTTTCTTTACATTTAGCGGGTATTTCTTCAATTTTAGGAGCTGTAAATTTTATTACTACAGTAATTAACATACGATCTGAAGGAATTACTTTTGATCGAATACCTCTATTTGTTTGATCAGTTTTAATTACAGCTATTCTTCTTCTTCTTTCATTACCAGTATTA	OTU_185	Arthropoda	Insecta	Diptera	Chironomidae	Limnophyes	pentaplastus	100	Private
896	haplo_954	OTU_186	0	0	0	0	0	0	0	0	0	0	0	0	0	0	0	521	0	0	0	0	0	0	0	0	0	0	0	0	0	0	0	0	0	216	0	0	ACCTTTATCAGCCAACATCTCTCATGCAGGAGCGTCCGTAGACTTAGCTATCTTTTCTCTTCACCTGGCAGGAATCTCCTCTATTCTTGGGGCCGTAAATTTTATTACAACTATTATTAATATACGAAGAGCTGGAATCAAATTCGACCGAATGCCCCTTTTTGTATGATCAGTATTCATTACTGCCATCTTACTACTCCTTTCTCTGCCGGTATTA	OTU_186	Arthropoda	Insecta	Diptera	Ceratopogonidae	Probezzia	NA	100	Published
897	haplo_2004	OTU_186	0	0	0	0	0	0	0	0	0	0	0	0	0	0	0	305	0	0	0	0	0	0	0	0	0	0	0	0	0	0	0	0	0	87	0	0	ACCTTTATCAGCCAACATCTCTCATGCAGGAGCGTCCGTAGACTTAGCTATCTTTTCTCTTCACCTGGCAGGAATCTCCTCTATTCTTGGGGCCGTAAATTTTATTACAACTATTATTAATATACGCAGAGCTGGAATCAAATTCGACCGAATGCCCCTTTTTGTATGATCAGTATTCATTACTGCCATCTTACTACTCCTTTCTCTGCCGGTATTA	OTU_186
898	haplo_3532	OTU_186	0	0	0	0	0	0	0	0	0	0	0	0	0	0	0	137	0	0	0	0	0	0	0	0	0	0	0	0	0	0	0	0	0	71	0	0	ACCTTTATCAGCCAACATCTCTCATGCAGGAGCGTCCGTAGACTTAGCTATCTTTTCTCTTCACCTGGCAGGAATCTCCTCTATTCTTGGGGCCGTAAATTTTATTACAACTATTATTAATATACGAAGAGCTGGAATCAAATTCGACCGAATGCCCCTTTTTGTATGATCAGTATTCATTACTGCCATCTTACTACTCCTTTCTCTACCGGTATTA	OTU_186
905	haplo_1010	OTU_189	452	0	0	0	0	0	0	0	0	0	0	0	0	0	0	0	0	0	260	0	0	0	0	0	0	0	0	0	0	0	0	0	0	0	0	0	TCCGTTAGCTGCAAATATTGCTCATACGGGGAGATCTGTAGATTTATCTATTTTTTCTTTACATATAGCAGGCATTTCTTCAATTTTAGGGGCTATTAATTTTATTACAACAATTATAAGAATAAAACCTAAAAGAATACTATTAGACCAAATACCCCTATTTGTTTGGTCTGTGGGAATTACAGCCCTATTACTACTTTTATCATTACCTGTATTA	OTU_189	Arthropoda	Insecta	Trichoptera	Leptoceridae	Ceraclea	NA	97.69	Published
910	haplo_1081	OTU_191	0	0	0	0	0	522	0	0	0	0	0	0	0	0	0	0	42	0	0	0	0	0	0	68	0	0	0	0	0	0	0	0	0	0	54	0	ACCTCTCTCTTCTAGAATTGCCCATAGAGGGGCTTCTGTAGATTTAGCTATTTTCTCTCTTCATTTAGCGGGAATTTCATCAATTTTAGGATCAGTAAATTTTATTACAACAGCAATTAATATACGAGCTAATGGAATTACGTTAGATCGAATACCTCTATTTGTTTGATCTGTAGTAATTACTACTATTCTTCTTTTACTCTCCCTTCCTGTATTA	OTU_191	Arthropoda	Insecta	Diptera	Chironomidae	Tanytarsus	eminulus	100	Published
913	haplo_1131	OTU_193	0	0	0	0	0	0	0	0	0	0	0	0	0	0	0	221	0	0	0	0	0	0	0	0	0	0	0	0	0	0	0	0	0	444	0	0	GCCTCTTTCATCAAGTATCGCGCACAGAGGGGCTTCAGTAGATTTAGCCATTTTTTCTCTTCATTTAGCAGGGGTGTCCTCAATTTTAGGATCTGTAAATTTTATTACAACAGTTATTAATATGCGCTCTAGAGGTATTACTTTAGACCGAATACCTTTATTTGTCTGATCTATTGTTATTACAACAGTATTACTATTATTATCTTTACCAGTACTA	OTU_193	Arthropoda	Insecta	Diptera	Chironomidae	Polypedilum	nubeculosum	100	Published
914	haplo_1174	OTU_193	0	0	0	0	0	0	0	0	0	0	0	0	0	0	0	233	0	0	0	0	0	0	0	0	0	0	0	0	0	0	0	0	0	412	0	0	GCCTCTTTCAGCAAGTATCGCACACAGAGGTGCTTCAGTAGATTTAGCCATTTTCTCTCTTCATTTAGCAGGGGTGTCCTCAATTTTAGGATCTGTAAATTTTATTACAACAGTTATTAATATGCGCTCTAGAGGTATTACCTTAGACCGAATACCTTTATTTGTCTGATCTATTGTTATTACAACAGTATTACTATTATTATCTTTACCAGTACTA	OTU_193
915	haplo_1954	OTU_193	0	0	0	0	0	0	0	0	0	0	0	0	0	0	0	181	0	0	0	0	0	0	0	0	0	0	0	0	0	0	0	0	0	221	0	0	ACCTCTTTCAGCAAGTATCGCACACAGAGGTGCTTCAGTAGATTTAGCCATTTTCTCTCTTCATTTAGCAGGGGTGTCCTCAATTTTAGGATCTGTAAATTTTATTACAACAGTTATTAATATGCGCTCTAGAGGTATTACCTTAGACCGAATACCTTTATTTGTCTGATCTATTGTTATTACAACAGTATTACTATTATTATCTTTACCAGTACTA	OTU_193
916	haplo_5773	OTU_193	0	0	0	0	0	0	0	0	0	0	0	0	0	0	0	41	0	0	0	0	0	0	0	0	0	0	0	0	0	0	0	0	0	76	0	0	GCCTCTTTCATCAAGTATCGCGCACAGAGGGGCTTCAGTAGATTTAGCCATTTTTTCTCTTCATTTAGCAGGGGTGTCCTCAATTTTAGGATCTGTAAATTTTATTACAACAGTTATTAATATACGCTCTAGAGGTATTACTTTAGACCGAATACCTTTATTTGTCTGATCTATTGTTATTACAACAGTATTACTATTATTATCTTTACCAGTACTA	OTU_193
919	haplo_1132	OTU_194	0	0	0	0	0	0	0	0	0	0	0	0	0	0	0	0	0	0	0	0	0	0	0	0	0	0	0	0	242	0	136	0	0	0	0	50	TCCCTTATCGGCAGGAATTGCTCATGCAGGGTCTTCTGTTGATTTAGCTATTTTTTCTTTACATTTAGCCGGAGTTTCCTCAATTTTGGGGGCTGTAAATTTTATTACAACAGTGATCAATATACGTTCTAGAGGAATAACTTTAGATCGAATACCATTATTTGTTTGAGCAGTAGTAATTACAGCTCTTCTCTTACTTTTATCATTACCAGTTTTA	OTU_194	Arthropoda	Insecta	Plecoptera	Taeniopterygidae	Taeniopteryx	NA	96.76	Published
920	haplo_1657	OTU_194	0	0	0	0	0	0	0	0	0	0	0	0	0	0	0	0	0	0	0	0	0	0	0	0	0	0	0	0	207	0	87	0	0	0	0	0	TCCCTTATCGGCAGGAATTGCTCATGCAGGGTCTTCTGTTGATTTAGCTATTTTTTCTTTACATTTAGCCGGAGTTTCCTCAATTTTGGGGGCTGTACATTTTATTACAACAGTGATCAATATACGTTCTAGAGGAATAACTTTAGATCGAATACCATTATTTGTTTGAGCAGTAGTAATTACAGCTCTTCTCTTACTTTTATCATTACCAGTTTTA	OTU_194
941	haplo_1352	OTU_201	0	0	0	0	0	0	0	0	0	0	0	0	440	0	0	0	0	0	0	0	0	0	0	0	0	0	0	0	0	0	130	0	0	0	0	0	CCCCCTTTCCAGAAATCTTGCCCATGCAGGCAGATCTGTTGATATCTCTATTTTTTCACTTCATTTAGCGGGAATCTCCTCTATTTTAGGAGCTATTAATTTTATTTCAACTACACTTAACATACGAAATAACTTAATAACTTTAGATCGAATCCCCCTATTTGTATGATCTGTAGCTATTACAGCTCTTCTTCTTCTTCTCTCTCTCCCAGTTTTA	OTU_201	Arthropoda	Insecta	Trichoptera	Limnephilidae	Halesus	radiatus	100	Published
975	haplo_1689	OTU_213	0	0	0	0	0	0	0	0	0	0	0	0	0	0	0	171	0	0	0	0	0	0	0	0	0	0	0	0	0	0	0	0	0	259	0	0	CCCTCTTTCTTCAGGAATTGCCCATGCTGGGGCTTCAGTAGATTTAGCCATTTTTTCATTACATTTAGCTGGGATTTCTTCTATTTTAGGAGCAGTAAATTTTATTACAACAGTAATTAATATACGATCAAGTGGAATTACATTAGATCGTATGCCTTTATTTGTTTGATCAGTAGTAATTACTGCTGTATTATTACTACTATCTTTACCTGTTTTA	OTU_213	Arthropoda	Insecta	Diptera	Chironomidae	Conchapelopia	pallidula	100	Published
976	haplo_2195	OTU_213	0	0	0	0	0	0	0	0	0	0	0	0	0	0	0	124	0	0	0	0	0	0	0	0	0	0	0	0	0	0	0	0	0	235	0	0	CCCTCTTTCTTCAGGAATTGCCCATGCTGGAGCCTCAGTAGATTTAGCCATTTTTTCATTACATTTAGCTGGGATTTCTTCTATTTTAGGAGCAGTAAATTTTATTACAACAGTAATTAATATACGATCAAGTGGAATTACATTAGATCGTATGCCTTTATTTGTTTGATCAGTAGTAATTACTGCTGTATTATTACTACTATCTTTACCTGTTTTA	OTU_213
1011	haplo_2325	OTU_227	0	0	0	0	0	159	0	0	0	0	0	0	0	0	0	0	0	0	0	0	0	60	0	96	0	0	0	0	0	0	0	0	0	0	0	0	CCCACTTGCTGAGGATATAGGACACGCCGGCGGATCAGTTGATTTAACAATTTTCTCTCTACATTTAGCAGGAGTATCATCAATCCTGGGAGCAATTAATTTTATCACAACAACAATTAATATAAAGACCCCAGGAATAAAAATAGATCAAATACCCCTACCAGTATGAGCAGTAGTAATCACTGCGGTCCTTCTACTACTTTCCCTCCCAGTACTT	OTU_227	Arthropoda	Insecta	Odonata	NA	NA	NA	89.35	Private
1012	haplo_2372	OTU_227	0	0	0	0	0	245	0	0	0	0	0	0	0	0	0	0	0	0	0	0	0	0	0	70	0	0	0	0	0	0	0	0	0	0	0	0	CCCACTTGCTGAGGCTATAGGACACGCCGGCGGATCAGTTGATTTAACAATTTTCTCTCTACATTTAGCAGGAGTATCATCAATCCTGGGAGCAATTAATTTTATCACAACAACAATTAATATAAAGACCCCAGGAATAAAAATAGATCAAATACCCCTACCAGTATGAGCAGTAGTAATCACTGCGGTCCTTCTACTACTTTCCCTCCCAGTACTT	OTU_227
1013	haplo_6470	OTU_227	0	0	0	0	0	71	0	0	0	0	0	0	0	0	0	0	0	0	0	0	0	0	0	0	0	0	0	0	0	0	0	0	0	0	0	0	CCCACTTGCTGAGGCTATAGGACACGCCGGCGGATCAGTTGATTTAACAATTTTCTCTCTACATTTAGCAGGAGTATCATCAATCCTGGGAGCAATTAATTTTATCACAACAACAGTTAATATAAAGACCCCAGGAATAAAAATAGATCAAATACCCCTACCAGTATGAGCAGTAGTAATCACTGCGGTCCTTCTACTACTTTCCCTCCCAGTACTT	OTU_227
1014	haplo_11112	OTU_227	0	0	0	0	0	49	0	0	0	0	0	0	0	0	0	0	0	0	0	0	0	0	0	0	0	0	0	0	0	0	0	0	0	0	0	0	CCCACTTGCTGAGGCTATAGGACACGCCGGCGATTCAGTTGATTTAACAATTTTCTCTCTACATTTAGCAGGAGTATCATCAATCCTGGGAGCAATTAATTTTATCACAACAACAATTAATATAAAGACCCCAGGAATAAAAATAGATCAAATACCCCTACCAGTATGAGCAGTAGTAATCACTGCGGTCCTTCTACTACTTTCCCTCCCAGTACTT	OTU_227
1403	NA	denoised+below0.01	130605	126905	128266	124224	113348	122300	119749	122850	125646	118466	124673	125641	125244	131873	117625	123995	123901	120180	116832	128257	129848	132859	128965	110941	107625	117563	117470	122987	109337	111504	127823	131114	117991	121901	119473	117143	NA

## Sheet: haplo_BF1+BR2
sort	haplotype	OTU	K01_236_BR21_BF10_10	K03_238_BR22_BF14_10	K04_239_BR20_BF12_10	K05_240_BR23_BF11_10	Sa01_211_BR20_BF11_10	Sa03_213_BR22_BF12_10	Sa04_214_BR24_BF13_10	Sa05_215_BR23_BF14_10	Sa06_216_BR21_BF12_10	Sa07_217_BR2B_BF1C_10	T01_221_BR2B_BF14_10	T06_226_BR20_BF13_10	T07_227_BR24_BF10_10	T08_228_BR23_BF13_10	T11_231_BR2B_BF10_10	T13_233_BR24_BF12_10	T14_234_BR22_BF10_10	T15_235_BR23_BF12_10	K01_206_BF14_BR2B_10	K03_208_BF12_BR20_10	K04_209_BF13_BR24_10	K05_210_BF10_BR21_10	Sa01_181_BF12_BR24_10	Sa03_183_BF13_BR22_10	Sa04_184_BF11_BR20_10	Sa05_185_BF10_BR22_10	Sa06_186_BF14_BR23_10	Sa07_187_BF12_BR22_10	T01_191_BF12_BR21_10	T06_196_BF11_BR23_10	T07_197_BF13_BR21_10	T08_198_BF10_BR2B_10	T11_201_BF13_BR20_10	T13_203_BF11_BR2B_10	T14_204_BF13_BR23_10	T15_205_BF11_BR22_10	sequences	OTU	Phylum	Class	Order	Family	Genus	Species	Similarity	Status
1	haplo_1	OTU_1	8843	0	4093	2506	68944	63477	0	42880	111456	55	0	0	557	0	8871	31839	1184	4437	6692	0	2252	4924	67760	69097	0	63265	116656	213	0	0	253	88	9133	13309	741	8435	TCCCCTATCTTCTAATCTATCTCATGCAGGTAGTTCTGTCGACTTAACAATTTTCTCTCTACATATAGCAGGAATTTCCTCAATCTTAGGGGCCATTAATTTTATCTCAACTATTATAAATATAAAATTTAAAAATTTAAATTATGAAATAATCCCTCTTTTCGTTTGATCAATTTTAATTACAGCAGTTTTATTATTATTATCTCTACCAGTTCTTGCTGGAGCAATTACTATATTATTAACTGATCGAAATTTAAATACTTCTTTCTTTGACCCAGCAGGAGGTGGAGACCCAATTCTCTATCAACATCTATTT	OTU_1	Arthropoda	Insecta	Trichoptera	Hydropsychidae	Hydropsyche	siltalai	100	Published
2	haplo_3	OTU_1	0	3001	153	65	15732	44415	0	47457	19713	11895	0	0	0	0	4501	16115	776	3043	0	3188	0	74	15230	47809	0	71791	21010	45296	0	0	0	49	4639	6563	521	5859	TCCCCTATCTTCTAATCTATCTCATGCAGGTAGTTCTGTCGACTTAACAATTTTCTCTCTACATATAGCAGGAATTTCCTCAATCTTAGGGGCCATTAATTTTATCTCAACTATTATAAATATAAAATTTAAAAATTTAAATTATGAAATAATCCCTCTTTTCGTTTGATCAATTTTAATTACAGCAGTTTTATTATTATTATCTCTACCAGTTCTTGCTGGAGCGATTACTATATTATTAACTGATCGAAATTTAAATACTTCTTTCTTTGACCCAGCAGGAGGTGGAGACCCAATTCTCTATCAACATCTATTT	OTU_1
3	haplo_87	OTU_1	0	0	0	0	7724	0	0	0	531	0	0	0	0	0	0	0	0	0	0	0	0	0	7989	0	0	0	536	0	0	0	0	0	0	0	0	0	TCCCCTATCTTCTAATCTATCTCATGCAGGTAGTTCTGTCGACTTAACAATTTTCTCTCTTCATATAGCAGGAATTTCCTCAATCTTAGGGGCCATTAATTTTATCTCAACTATTATAAATATAAAATTTAAAAATTTAAATTATGAAATAATCCCTCTTTTCGTTTGATCAATTTTAATTACAGCAGTTTTATTATTATTATCTCTACCAGTTCTTGCTGGAGCAATTACTATATTATTAACTGATCGAAATTTAAATACTTCTTTCTTTGACCCAGCAGGAGGTGGAGACCCAATTCTCTATCAACATCTATTT	OTU_1
6	haplo_2	OTU_2	30416	0	0	0	0	19917	118628	0	3994	0	265	0	0	0	0	25558	0	115	43221	41	0	0	0	12093	145428	0	1236	0	361	0	0	278	0	39890	0	145	TCCTCTATCTTCAAATTTATCGCACGCCGGAAGATCAGTAGATTTAACAATTTTTTCCTTACATATAGCAGGAATTTCATCTATTTTAGGAGCAATCAATTTTATTTCTACAATCATAAATATAAAATTTAAAAATCTTAATTACGAAATAATTCCTTTATTCGTTTGATCAATTCTAATTACAGCAATTCTTCTTTTATTATCCCTACCAGTATTAGCAGGAGCTATTACTATATTATTAACTGATCGAAATTTAAATACTTCTTTTTTTGATCCCGCAGGTGGAGGAGATCCAATTCTTTACCAACATTTATTT	OTU_2	Arthropoda	Insecta	Trichoptera	Hydropsychidae	Hydropsyche	angustipennis	100	Published
7	haplo_99	OTU_2	0	0	0	0	0	0	74	0	0	0	0	0	0	0	0	5085	0	0	0	0	0	0	0	0	109	0	0	0	0	0	0	58	0	8214	0	0	TCCTCTATCTTCAAATTTATCGCACGCCGGAAGATCAGTAGATTTAACAATTTTTTCCTTACATATAGCAGGAATTTCATCTATTTTAGGAGCAATCAATTTTATTTCTACAATCATAAATATAAAATTTAAAAATCTTAATTACGAAATAATTCCTTTATTCGTTTGATCAATTCTAATTACAGCAATTCTTCTTTTATTATCCTTACCAGTATTAGCAGGAGCTATTACTATATTATTAACTGATCGAAATTTAAATACTTCTTTTTTTGATCCCGCAGGTGGAGGAGATCCAATTCTTTACCAACATTTATTT	OTU_2
8	haplo_4	OTU_3	0	2695	60	7055	12810	16515	0	55663	7452	64733	0	18739	0	734	0	19466	0	0	0	1227	0	4823	14870	18638	0	19917	4338	36784	0	17053	0	901	0	29419	0	48	TCCCCTATCATCAAACTTATCTCACGCAGGGAGATCAGTAGACTTAACTATTTTTTCCCTACATATAGCTGGGATTTCATCCATTTTAGGAGCTATTAATTTTATTTCAACTATTATAAATATAAAATTTAAAAATCTAAATTATGAAATAATCCCCCTTTTCGTTTGATCTATTTTAATCACAGCTGTCCTTTTACTTCTTTCTCTTCCAGTTTTAGCAGGAGCTATTACCATACTATTAACTGACCGAAATTTAAACACATCTTTCTTTGACCCAGCAGGAGGGGGAGATCCCATTTTATACCAACACCTATTT	OTU_3	Arthropoda	Insecta	Trichoptera	Hydropsychidae	Hydropsyche	pellucidula	100	Published
9	haplo_7	OTU_3	0	0	29184	0	4754	0	0	0	10796	13062	0	0	0	0	0	30819	639	85	0	0	37184	0	5199	0	0	0	5799	7117	0	0	0	365	0	47241	506	0	TCCCCTATCATCAAACTTATCTCACGCAGGGAGATCAGTAGACTTAACTATTTTTTCCCTACATATAGCTGGAATTTCATCCATTTTAGGAGCTATTAATTTTATTTCAACTATTATAAATATAAAATTTAAAAATCTAAATTATGAAATAATCCCCCTTTTCGTTTGATCTATTTTAATCACAGCTGTCCTTTTACTTCTTTCTCTTCCAGTTTTAGCAGGAGCTATTACCATACTATTAACTGACCGAAATTTAAACACATCTTTCTTTGACCCAGCAGGAGGGGGGGATCCCATTTTATACCAACACCTATTT	OTU_3
10	haplo_10	OTU_3	0	0	0	0	0	0	0	0	0	0	0	0	5001	36271	5576	1167	0	41579	0	0	0	312	0	0	0	144	0	0	0	0	11661	40040	7498	1770	0	21992	TCCCCTATCATCAAACTTATCTCACGCAGGGAGATCAGTAGACTTAACTATTTTTTCCCTACATATAGCTGGAATTTCATCCATTTTAGGAGCTATTAATTTTATTTCAACTATTATAAATATAAAATTTAAAAATCTAAATTATGAAATAATCCCCCTTTTCGTTTGATCTATTTTAATCACAGCTGTCCTTTTACTTCTTTCTCTTCCAGTTTTAGCAGGAGCTATTACCATACTATTAACTGACCGAAATTTAAACACATCTTTCTTTGACCCAGCAGGAGGGGGAGATCCCATTTTATACCAACATCTATTT	OTU_3
11	haplo_142	OTU_3	0	0	0	0	0	0	0	5233	0	0	0	0	0	0	0	0	0	0	0	0	0	0	0	0	0	1865	0	0	0	0	0	43	0	0	0	0	TCCCCTATCATCAAACTTATCTCACGCAGGAAGATCAGTAGACTTAACTATTTTTTCCCTACATATAGCTGGAATTTCATCCATTTTAGGAGCTATTAATTTTATTTCAACTATTATAAATATAAAATTTAAAAATCTAAATTATGAAATAATCCCCCTTTTCGTTTGATCTATTTTAATCACAGCTGTCCTTTTACTTCTTTCTCTTCCAGTTTTAGCAGGAGCTATTACCATACTATTAACTGACCGAAATTTAAACACATCTTTCTTTGACCCAGCAGGAGGGGGAGATCCCATTTTATACCAACATCTATTT	OTU_3
12	haplo_5	OTU_4	0	3959	42939	5002	1146	15871	0	12690	7034	41	31731	12740	35693	2305	20226	2859	6012	625	0	2855	19460	6980	1085	10713	0	7850	13456	1150	34816	11306	17027	1991	10822	1400	2601	694	TCCTCTCGCCGCAAATATCGCCCACGGAGGGTCTTCGGTTGATTTCGCAATTTTTTCTTTACACTTGGCTGGTATTTCTTCGATTTTAGGTGCAGTTAATTTTATTACTACAGTTGTTAATATGCGTAGCCCTGGAATAACCCTAGACCGGATACCATTATTTGTTTGATCTGTAGTTATTACGGCTGTGTTACTGCTTTTATCGTTGCCAGTCTTAGCTGGTGCAATTACGATACTATTAACTGACCGAAATTTAAATACTTCATTTTTTGATCCTGCTGGGGGTGGGGATCCTATTTTATACCAGCATTTATTT	OTU_4	Arthropoda	Insecta	Ephemeroptera	Baetidae	Baetis	rhodani	100	Published
13	haplo_67	OTU_4	0	0	99	0	0	0	0	0	0	0	42	0	3211	149	12889	0	0	0	0	0	0	0	0	0	0	0	0	0	55	0	1577	177	7265	0	0	0	TCCTCTCGCCGCAAATATCGCCCACGGAGGGTCTTCGGTTGATTTCGCAATTTTTTCTTTACACTTGGCTGGTATTTCTTCGATTTTAGGTGCAGTTAATTTTATTACTACAGTTGTTAATATGCGTAGCCCTGGAATAACCCTAGACCGGATACCATTATTTGTTTGGTCTGTAGTTATTACGGCTGTGTTACTGCTTTTATCGTTGCCAGTCTTAGCTGGTGCAATTACGATACTATTAACTGACCGAAATTTAAATACTTCATTTTTTGATCCTGCTGGGGGTGGGGATCCTATTTTATACCAGCATTTATTT	OTU_4
14	haplo_79	OTU_4	0	0	90	0	0	0	0	0	0	0	57	0	7380	2925	773	0	0	0	0	0	55	0	0	0	0	0	0	0	74	0	4231	2916	455	0	0	0	TCCTCTCGCCGCAAATATCGCCCACGGGGGGTCTTCGGTTGATTTCGCAATTTTTTCTTTACACTTGGCTGGTATTTCTTCGATTTTAGGTGCAGTTAATTTTATTACTACAGTTGTTAATATGCGTAGCCCTGGAATAACCCTAGACCGGATACCATTATTTGTTTGATCTGTAGTTATTACGGCTGTGTTACTGCTTTTATCGTTGCCAGTCTTAGCTGGTGCAATTACGATACTATTAACTGACCGAAATTTAAATACTTCATTTTTTGATCCTGCTGGGGGTGGGGATCCTATTTTATACCAGCATTTATTT	OTU_4
15	haplo_136	OTU_4	0	0	0	0	0	0	0	0	0	0	0	0	5029	0	59	0	0	0	0	0	0	0	0	0	0	0	0	0	0	0	2634	0	0	0	0	0	TCCTCTCGCCGCAAATATCGCCCACGGAGGGTCTTCGGTTGATTTCGCAATTTTTTCTTTACACTTGGCTGGTATTTCTTCGATTTTAGGTGCAGTTAATTTTATTACTACAGTTGTTAATATGCGTAGCCCTGGAATAACCCTAGACCGGATACCATTATTTGTTTGATCTGTAGTTATTACGGCTGTGTTATTGCTTTTATCGTTGCCAGTCTTAGCTGGTGCAATTACGATACTATTAACTGACCGAAATTTAAATACTTCATTTTTTGATCCTGCTGGGGGTGGGGATCCTATTTTATACCAGCATTTATTT	OTU_4
16	haplo_143	OTU_4	0	0	0	0	0	0	0	0	0	0	0	3671	0	0	156	0	0	0	0	0	0	0	0	0	0	0	0	0	0	3078	0	0	107	0	0	0	TCCTCTCGCCGCAAATATCGCCCACGGAGGGTCTTCGGTTGATTTCGCAATTTTTTCTTTACACTTGGCTGGTATTTCTTCGATTTTAGGTGCAGTTAATTTTATTACTACAGTTATTAATATGCGTAGCCCTGGAATAACCCTAGACCGGATACCATTATTTGTTTGATCTGTAGTTATTACGGCTGTGTTACTGCTTTTATCGTTGCCAGTCTTAGCTGGTGCAATTACGATACTATTAACTGACCGAAATTTAAATACTTCATTTTTTGATCCTGCTGGGGGTGGGGATCCTATTTTATACCAGCATTTATTT	OTU_4
17	haplo_150	OTU_4	0	0	64	0	0	0	0	0	0	0	55	0	3326	260	637	0	0	0	0	0	0	0	0	0	0	0	0	0	42	0	1575	176	377	0	0	45	TCCTCTCGCCGCAAATATCGCCCACGGAGGGTCTTCGGTTGATTTCGCAATTTTTTCTTTACACTTGGCTGGTATTTCTTCGATTTTAGGTGCAGTTAATTTTATTACTACAGTTGTTAATATGCGTAGCCCTGGAATAACCCTGGACCGGATACCATTATTTGTTTGATCTGTAGTTATTACGGCTGTGTTACTGCTTTTATCGTTGCCAGTCTTAGCTGGTGCAATTACGATACTATTAACTGACCGAAATTTAAATACTTCATTTTTTGATCCTGCTGGGGGTGGGGATCCTATTTTATACCAGCATTTATTT	OTU_4
18	haplo_263	OTU_4	0	0	0	0	0	0	0	0	0	0	0	0	0	0	1648	0	91	0	0	0	0	0	0	0	0	0	0	0	0	0	0	0	912	0	0	0	TCCTCTCGCCGCAAATATCGCCCACGGAGGGTCTTCGGTTGATTTCGCAATTTTTTCTTTACACTTGGCTGGTATTTCTTCGATTTTAGGTGCAGTTAATTTTATTACTACAGTTGTTAATATGCGTAGCCCTGGAATAACCCTAGACCGGATACCATTATTTGTTTGATCTGTAGTTATTACGGCTGTGTTATTGCTTTTATCGTTGCCAGTCTTAGCTGGTGCAATTACGATGCTATTAACTGACCGAAATTTAAATACTTCATTTTTTGATCCTGCTGGGGGTGGGGATCCTATTTTATACCAGCATTTATTT	OTU_4
19	haplo_872	OTU_4	0	0	0	0	0	0	0	0	0	0	0	0	475	0	0	0	0	0	0	0	0	0	0	0	0	0	0	0	0	0	272	0	0	0	0	0	TCCTCTCGCCGCAAATATCGCCCACGGAGGGTCTTCGGTTGATTTCGCAATTTTTTCTTTACACTTGGCTGGTATTTCTTCGATTTTAGGTGCAGTTAATTTTATTACTACAGTTGTTAATATGCGTAGCCCTGGAATAACCCTAGACCGGATACCACTATTTGTTTGATCTGTAGTTATTACGGCTGTGTTATTGCTTTTATCGTTGCCAGTCTTAGCTGGTGCAATTACGATACTATTAACTGACCGAAATTTAAATACTTCATTTTTTGATCCTGCTGGGGGTGGGGATCCTATTTTATACCAGCATTTATTT	OTU_4
20	haplo_1809	OTU_4	0	0	0	0	0	0	0	0	0	0	217	0	0	0	0	0	0	0	0	0	0	0	0	0	0	0	0	0	186	0	0	0	0	0	0	0	CCCTCTCGCCGCAAATATCGCCCACGGAGGGTCTTCGGTTGATTTCGCAATTTTTTCTTTACACTTGGCTGGTATTTCTTCGATTTTAGGTGCTGTTAATTTTATTACTACAGTTGTTAATATGCGTAGCCCTGGAATAACCCTAGACCGGATACCATTATTTGTTTGATCTGTAGTTATTACGGCTGTGTTACTGCTTTTATCGTTGCCAGTCTTAGCTGGTGCAATTACGATACTATTAACTGACCGAAATTTAAATACTTCATTTTTTGATCCTGCTGGGGGTGGGGATCCTATTTTATACCAGCATTTATTT	OTU_4
24	haplo_6	OTU_5	0	10529	52	11870	0	7059	0	5778	8336	42740	0	3518	4900	4912	385	0	20117	553	0	9055	0	12122	0	10896	0	4134	6491	33438	0	1626	5458	2342	513	0	17929	642	CCCACTGTCAGCTAATATTGCCCACAGAGGATCTTCTGTAGATCTGGCAATTTTTAGTCTCCATTTAGCCGGAATTTCCTCGATTCTTGGAGCAGTTAATTTCATTACAACTGTTATTAATATACGATCTCCAGGAATAACTTTTGACCGAATACCTTTATTTGTTTGATCAGTTGCTATTACTGCCCTCCTACTTCTCCTATCCCTCCCGGTTCTAGCAGGGGCAATCACAATACTATTAACAGATCGAAACCTAAATACATCATTTTTTGACCCGGCTGGAGGAGGGGACCCTATTTTATACCAGCACTTATTT	OTU_5	Arthropoda	Insecta	Coleoptera	Elmidae	Limnius	volckmari	100	Private
25	haplo_253	OTU_5	0	195	0	160	0	193	0	107	73	417	0	0	68	0	0	0	261	0	0	198	0	179	0	248	0	66	47	356	0	0	50	45	0	0	275	0	CCCACTGTCAGCTAATATTGCCCACAGAGGATCTTCTGTAGATCTAGCAATTTTTAGTCTCCATTTAGCCGGAATTTCCTCGATTCTTGGAGCAGTTAATTTCATTACAACTGTTATTAATATACGATCTCCAGGAATAACTTTTGACCGAATACCTTTATTTGTTTGATCAGTTGCTATTACTGCCCTCCTACTTCTCTTATCCCTCCCTGTTCTAGCAGGAGCAATCACAATACTATTAACAGATCGAAACCTAAATACATCATTTTTTGACCCAGCTGGAGGAGGAGACCCTATTTTATACCAGCACTTATTT	OTU_5
26	haplo_4031	OTU_5	0	0	0	0	0	0	0	0	0	0	0	0	0	0	0	0	0	0	0	0	0	0	0	0	0	0	0	0	0	53	0	44	0	0	0	0	CCCACTGTCAGCTAATATTGCCCACAGAGGATCTTCTGTAGATCTAGCAATTTTTAGTCCCCATTTAGCCGGAATTTCCTCGATTCTTGGAGCAGTTAATTTCATTACAACTGTTATTAATATACGATCTCCAGGAATAACTTTTGACCGAATACCTTTATTTGTTTGATCAGTTGCTATTACTGCCCTCCTACTTCTCTTATCCCTCCCTGTTCTAGCAGGAGCAATCACAATACTATTAACAGATCGAAACCTAAATACATCATTTTTTGACCCAGCTGGAGGAGGAGACCCTATTTTATACCAGCACTTATTT	OTU_5
29	haplo_8	OTU_6	0	0	86329	0	0	0	0	840	356	148	0	451	0	0	0	0	0	395	0	0	97593	0	0	0	0	405	524	452	0	471	0	0	0	0	0	473	TCCTCTTTCTGCAGGTATTGCCCATGCGGGAGCTTCAGTAGATTTAGCTATTTTTTCGCTTCATTTGGCTGGGGTGTCTTCTATTCTAGGGGCAGTAAACTTTATTACTACAACTATTAATATACGATCTACTGGAATAACAATAGATCGAATTCCTTTATTTGTATGGTCTGTATTAATTACCGCTATCTTACTTTTATTGTCTCTTCCCGTTCTCGCAGGAGCGATTACAATACTTTTAACAGATCGAAACTTAAATACCTCCTTCTTTGACCCTGCAGGTGGAGGAGACCCTATTCTTTACCAACATTTATTC	OTU_6	Arthropoda	Insecta	Ephemeroptera	Heptageniidae	Heptagenia	sulphurea	99.68	Published
30	haplo_11	OTU_6	0	0	93	0	4811	5953	0	1647	10183	522	0	0	0	0	16695	0	0	28600	0	0	0	0	7130	12692	0	1088	11745	1100	0	0	0	0	21733	0	0	32201	TCCTCTTTCTGCAGGTATTGCCCATGCGGGAGCTTCAGTAGATTTAGCTATTTTTTCGCTTCATTTGGCTGGGGTGTCTTCTATTCTAGGGGCAGTAAACTTTATTACTACAACTATTAATATACGATCTACTGGAATAACAATAGATCGAATTCCTTTATTTGTATGGTCTGTATTAATTACCGCTATCTTACTTTTATTATCTCTTCCCGTTCTCGCAGGAGCGATTACAATACTTTTAACAGATCGAAACTTAAATACCTCATTCTTTGACCCTGCAGGTGGAGGAGACCCTATTCTTTACCAACATTTATTC	OTU_6
31	haplo_24	OTU_6	0	1437	74	0	0	385	0	100	1846	149	0	25014	0	0	1483	0	347	2479	0	1247	57	0	0	841	0	73	2213	339	0	29307	0	0	2178	0	399	2866	TCCTCTTTCTGCAGGTATTGCCCATGCGGGAGCTTCAGTAGATTTAGCTATTTTTTCGCTTCATTTGGCTGGGGTGTCTTCTATTCTAGGGGCAGTAAACTTTATTACTACAACTATTAATATACGATCTACTGGAATAACAATAGATCGAATTCCTTTATTTGTATGGTCTGTATTAATTACCGCTATCTTACTTTTATTATCTCTTCCCGTTCTCGCAGGAGCGATTACAATACTTTTAACAGATCGAAACTTAAATACCTCCTTCTTTGACCCTGCAGGTGGAGGAGACCCTATTCTTTACCAACATTTATTC	OTU_6
32	haplo_26	OTU_6	0	0	0	0	0	0	0	0	0	0	0	32402	0	0	0	0	0	0	0	0	0	0	0	0	0	0	0	0	0	39033	0	0	0	0	0	0	TCCTCTTTCTGCAGGTATTGCCCATGCGGGAGCTTCAGTAGATTTAGCTATTTTTTCGCTTCATTTGGCTGGGGTGTCTTCTATTCTAGGGGCAGTAAACTTTATTACTACAACTATTAATATACGATCTACTGGAATAACAATAGATCGAATTCCTTTATTTGTATGGTCTGTATTAATTACCGCTATCTTACTTTTATTATCTCTTCCCGTTCTAGCAGGAGCGATTACAATACTTTTAACAGATCGAAACTTAAATACCTCCTTCTTTGACCCTGCAGGTGGAGGAGACCCTATTCTTTACCAACATTTATTC	OTU_6
33	haplo_28	OTU_6	0	0	0	0	0	0	0	0	0	0	0	105	0	0	5879	792	198	20433	0	0	0	0	0	0	0	162	0	0	0	78	0	0	8477	344	197	23238	TCCTCTTTCTGCAGGTATTGCCCATGCGGGAGCTTCAGTAGATTTAGCTATTTTTTCGCTTCATTTGGCTGGGGTGTCTTCTATTCTAGGGGCAGTAAACTTTATTACTACAACTATTAATATACGATCTACTGGAATAACAATAGATCGAATTCCTTTATTTGTATGGTCTGTATTAATTACCGCTATCTTACTTTTATTATCTCTTCCCGTTCTCGCAGGAGCGATTACAATACTTTTAACAGATCGAAACTTAAATACCTCCTTCTTTGATCCTGCAGGTGGAGGAGACCCTATTCTTTACCAACATTTATTC	OTU_6
34	haplo_30	OTU_6	0	0	812	0	1929	1863	0	261	3509	259	0	1605	0	0	382	0	14629	224	0	0	942	0	3335	3594	0	135	4342	966	0	2104	0	0	475	0	17413	335	TCCTCTTTCTGCAGGTATTGCCCATGCGGGAGCTTCAGTAGATTTAGCTATTTTTTCGCTTCATTTGGCTGGGGTGTCTTCTATTCTAGGGGCAGTAAACTTTATTACTACAACTATTAATATACGATCTACTGGAATAACAATAGATCGAATTCCTTTATTTGTATGGTCTGTATTAATTACCGCTATCTTACTTTTATTATCTCTTCCCGTTCTTGCAGGAGCGATTACAATACTTTTAACAGATCGAAACTTAAATACCTCCTTCTTTGATCCTGCAGGTGGAGGAGACCCTATTCTTTACCAACATTTATTC	OTU_6
35	haplo_50	OTU_6	0	0	0	0	0	0	0	0	0	0	0	14742	0	0	0	0	0	0	0	0	0	0	0	0	0	0	0	0	0	20818	0	0	0	0	0	0	TCCTCTTTCTGCAGGTATTGCCCATGCAGGAGCTTCAGTAGATTTAGCTATTTTCTCGCTTCATTTGGCTGGGGTGTCTTCTATTCTAGGGGCAGTAAACTTTATTACTACAACTATTAATATACGATCTACTGGAATAACAATAGATCGAATTCCTTTATTTGTATGGTCTGTATTAATTACAGCTATCTTACTTTTATTATCTCTTCCCGTTCTCGCAGGAGCAATTACAATACTTTTAACAGATCGAAACTTAAATACCTCCTTCTTTGACCCTGCAGGTGGAGGAGACCCTATTCTTTACCAACATTTATTT	OTU_6
36	haplo_68	OTU_6	47	0	0	0	0	0	0	0	0	0	0	10885	0	0	1167	0	194	43	44	0	0	0	0	0	0	0	0	0	0	10861	0	0	1706	0	244	83	CCCTCTTTCTGCAGGTATTGCCCATGCGGGAGCTTCAGTAGATTTAGCTATTTTTTCGCTTCATTTGGCTGGGGTGTCTTCTATTCTAGGGGCAGTAAACTTTATTACTACAACTATTAATATACGATCTACTGGAATAACAATAGATCGAATTCCCTTATTTGTATGGTCTGTATTAATTACCGCTATCTTACTTTTATTATCTCTTCCCGTTCTCGCAGGAGCGATTACAATACTTTTAACAGATCGAAACTTAAATACCTCCTTCTTTGATCCTGCAGGTGGAGGAGACCCTATTCTTTACCAACATTTATTC	OTU_6
37	haplo_77	OTU_6	0	0	0	0	0	0	0	0	0	0	0	0	0	0	3914	0	0	4745	0	0	0	0	0	0	0	44	0	0	0	0	0	0	5014	0	0	5632	TCCTCTTTCTGCAGGTATTGCCCATGCGGGAGCTTCAGTAGATTTAGCTATTTTTTCGCTTCATTTGGCTGGGGTGTCTTCTATTCTAGGGGCAGTAAACTTTATTACTACAACTATTAATATACGATCTACTGGAATAACAATAGATCGAATTCCTTTATTTGTATGGTCTGTATTAATTACCGCTATCTTACTTTTATTATCTCTTCCCGTTCTCGCAGGAGCGATTACAATACTTTTAACAGATCGAAACTTAAATACCTCATTCTTTGACCCTGCAGGTGGGGGAGACCCTATTCTTTACCAACATTTATTC	OTU_6
38	haplo_85	OTU_6	0	0	0	0	0	0	0	0	0	0	0	0	0	0	2437	0	0	4559	0	0	0	0	0	0	0	0	0	0	0	0	0	0	4321	0	0	6241	TCCTCTTTCTGCAGGTATTGCCCATGCGGGAGCTTCAGTAGATTTAGCTATTTTTTCGCTTCATTTGGCTGGGGTGTCTTCTATTCTAGGGGCAGTAAACTTTATTACTACAACTATTAATATACGATCTACTGGAATAACAATAGATCGAATTCCTTTATTTGTATGGTCTGTATTAATTACCGCTATCTTACTTTTATTATCTCTTCCCGTTCTCGCAGGAGCGATTACAATACTTTTAACAGATCGAAACTTAAATACCTCCTTCTTTGATCCTGCAGGTGGGGGAGACCCTATTCTTTACCAACATTTATTC	OTU_6
39	haplo_116	OTU_6	0	0	0	0	0	0	0	0	0	0	0	0	0	0	79	0	0	5241	0	0	0	0	0	0	0	0	0	0	0	0	0	0	109	0	0	5275	TCCTCTTTCTGCAGGTATTGCCCATGCGGGAGCTTCAGTAGATTTAGCTATTTTTTCGCTTCATTTGGCTGGGGTGTCTTCTATTCTAGGGGCAGTAAACTTTATTACTACAACTATTAATATACGATCTACTGGAATAACAATAGATCGAATTCCTTTATTTGTGTGGTCTGTATTAATTACCGCTATCTTACTTTTATTATCTCTTCCCGTTCTCGCAGGAGCGATTACAATACTTTTAACAGATCGAAACTTAAATACCTCCTTCTTTGATCCTGCAGGTGGAGGAGACCCTATTCTTTACCAACATTTATTC	OTU_6
40	haplo_125	OTU_6	0	0	0	0	0	0	0	0	0	0	2375	0	0	0	0	3083	0	0	0	0	0	0	0	0	0	0	0	0	1797	0	0	0	0	1564	0	0	TCCTCTTTCTGCAGGTATTGCCCATGCGGGCGCTTCAGTAGATTTAGCTATTTTTTCGCTTCATTTGGCTGGGGTGTCTTCTATTCTAGGGGCAGTAAACTTTATTACTACAACTATTAATATACGATCTACTGGAATAACAATAGATCGAATTCCTTTATTTGTATGGTCTGTATTAATTACCGCTATCTTACTTTTATTATCTCTTCCCGTTCTCGCAGGAGCGATTACAATACTTTTAACAGATCGAAACTTAAATACCTCCTTCTTTGATCCTGCAGGTGGAGGAGACCCTATTCTTTACCAACATTTATTC	OTU_6
41	haplo_144	OTU_6	0	0	0	0	0	0	0	0	3013	0	0	0	0	0	0	0	0	0	0	0	0	0	0	0	0	0	3926	0	0	0	0	0	0	0	0	0	TCCTCTTTCTGCAGGTATTGCCCATGCGGGAGCTTCAGTAGATTTAGCTATTTTTTCGCTCCATTTGGCTGGGGTGTCTTCTATTCTAGGGGCAGTAAACTTTATTACTACAACTATTAATATACGATCTACTGGAATAACAATAGATCGAATTCCTTTATTTGTATGGTCTGTATTAATTACCGCTATCTTACTTTTATTATCTCTTCCCGTTCTCGCAGGAGCGATTACAATACTTTTAACAGATCGAAACTTAAATACCTCCTTCTTTGATCCTGCAGGTGGAGGAGACCCTATTCTTTACCAACATTTATTT	OTU_6
42	haplo_154	OTU_6	0	0	145	0	0	0	0	0	0	0	0	2927	0	0	0	0	0	0	0	0	175	0	0	0	0	0	0	0	0	3268	0	0	0	0	0	0	TCCTCTTTCTGCAGGTATTGCCCATGCGGGAGCTTCAGTAGATTTAGCTATTTTTTCGCTTCATTTGGCTGGGGTGTCTTCTATTCTAGGGGCAGTAAACTTTATTACTACAACTATTAATATACGATCTACTGGAATAACAATAGATCGAATTCCTTTATTTGTATGGTCTGTATTAATTACCGCTATCTTACTTTTATTGTCTCTTCCCGTTCTCGCAGGAGCGATTACAATACTTTTAACAGATCGAAACTTAAATACCTCCTTCTTTGACCCTGCAGGTGGAGGAGACCCTATCCTTTACCAACATTTATTC	OTU_6
43	haplo_164	OTU_6	0	0	0	0	0	0	0	1797	0	717	0	0	0	0	0	0	0	0	0	0	0	0	0	0	0	1068	0	2314	0	49	0	0	0	0	0	0	TCCTCTTTCTGCAGGTATTGCCCATGCGGGAGCTTCAGTAGATTTAGCTATTTTTTCGCTCCATTTGGCTGGGGTGTCTTCTATTCTAGGGGCAGTAAACTTTATTACTACAACTATTAATATACGATCTACTGGAATAACAATAGATCGAATTCCTTTATTTGTATGGTCTGTATTAATTACCGCTATCTTACTTTTATTATCTCTTCCCGTTCTCGCAGGAGCGATTACAATACTTTTAACAGATCGAAACTTAAATACCTCCTTCTTTGACCCTGCAGGTGGAGGAGACCCTATTCTTTACCAACATTTATTC	OTU_6
44	haplo_170	OTU_6	0	0	0	0	0	0	0	0	0	0	0	2535	0	0	0	0	0	0	0	0	0	0	0	0	0	0	0	0	0	3027	0	0	0	0	0	0	CCCTCTTTCTGCAGGTATTGCCCATGCAGGAGCTTCAGTAGATTTAGCTATTTTCTCGCTTCATTTGGCTGGGGTGTCTTCTATTCTAGGGGCAGTAAACTTTATTACTACAACTATTAATATACGATCTACTGGAATAACAATAGATCGAATTCCTTTATTTGTATGGTCTGTATTAATTACAGCTATCTTACTTTTATTATCTCTTCCCGTTCTCGCAGGAGCAATTACAATACTTTTAACAGATCGAAACTTAAATACCTCCTTCTTTGACCCTGCAGGTGGAGGAGACCCTATTCTTTACCAACATTTATTT	OTU_6
45	haplo_180	OTU_6	0	0	0	0	0	0	0	0	0	0	0	0	0	0	1807	0	0	251	0	0	0	0	0	0	0	0	0	0	0	0	0	0	2823	0	0	311	TCCTCTTTCTGCAGGTATTGCCCATGCCGGAGCTTCAGTAGATTTAGCTATTTTTTCGCTTCATTTGGCTGGGGTGTCTTCTATTCTAGGGGCAGTAAACTTTATTACTACAACTATTAATATACGATCTACTGGAATAACAATAGATCGAATTCCTTTATTTGTATGGTCTGTATTAATTACCGCTATCTTACTTTTATTATCTCTTCCCGTTCTCGCAGGAGCGATTACAATACTTTTAACAGATCGAAACTTAAATACCTCATTCTTTGACCCTGCAGGTGGAGGGGACCCTATTCTTTACCAACATTTATTC	OTU_6
46	haplo_194	OTU_6	0	0	0	0	0	0	0	0	0	0	0	1293	0	0	570	0	67	0	0	0	0	0	0	0	0	0	0	0	0	1482	0	0	919	0	62	49	TCCTCTTTCTGCAGGTATTGCCCATGCGGGAGCTTCAGTAGATTTAGCTATTTTTTCGCTTCATTTGGCTGGGGTGTCTTCTATTCTAGGGGCAGTAAACTTTATTACTACAACTATTAATATACGATCTACTGGAATAACAATAGATCGAATTCCTTTATTTGTATGGTCTGTATTAATTACCGCTATCTTACTTTTATTATCTCTTCCCGTTCTCGCAGGAGCGATTACAATACTTTTAACAGATCGAAACTTAAATACCTCCTTCTTTGACCCTGCAGGTGGGGGAGACCCTATTCTTTACCAACATTTATTC	OTU_6
47	haplo_202	OTU_6	0	0	2789	0	0	0	0	0	0	0	0	0	0	0	0	0	0	0	0	0	1467	0	0	0	0	0	0	0	0	0	0	0	0	0	0	0	TCCTCTTTCTGCAGGTATTGCCCATGCGGGAGCTTCAGTAGATTTAGCTATTTTTTCGCTTCATTTGGCTGGGGTGTCTTCTATTCTAGGGGCAGTAAACTTTATTACTACAACTATTAATATACGATCTACTGGAATAACAATAGATCGAATTCCTTTATTTGTATGGTCTGTATTAATTACCGCTATCTTACTTTTATTGTCTCTTCCCGTTCTCGCAGGAGCGATTACAATACTTTTAACAGATCGAAACTTAAATACCTCCTTCTTTGACCCTGCAGGTGGAGGAGACCCTATTCTTTACCAACATTTATTA	OTU_6
48	haplo_283	OTU_6	0	0	0	0	0	0	0	0	0	0	0	0	0	0	230	0	0	725	0	0	0	0	0	0	0	0	0	0	0	0	0	0	473	0	0	913	TCCTCTTTCTGCAGGTATTGCCCATGCAGGAGCTTCAGTAGATTTAGCTATTTTTTCGCTTCATTTGGCTGGGGTGTCCTCTATTCTAGGGGCAGTAAACTTTATTACTACAACTATTAATATACGATCTACTGGAATAACAATAGATCGAATTCCTTTATTTGTATGGTCTGTATTAATTACCGCTATCTTACTTTTATTATCTCTTCCCGTTCTCGCAGGAGCGATTACAATACTTTTAACAGATCGAAACTTAAATACCTCCTTCTTTGACCCTGCAGGTGGAGGAGATCCTATTCTTTACCAGCATTTATTT	OTU_6
49	haplo_307	OTU_6	0	0	0	0	0	0	0	0	0	0	0	849	0	0	0	0	0	0	0	0	0	0	0	0	0	0	0	0	0	1147	0	0	0	0	0	0	TCCTCTTTCTGCAGGTATTGCCCATGCGGGAGCTTCAGTAGATTTAGCTATTTTTTCGCTTCATTTGGCTGGGGTGTCTTCTATTCTAGGGGCAGTAAACTTTATTACTACAACTATTAATATACGATCTACTGGAATAACAATAGATCGAATTCCTTTATTTGTATGGTCTGTATTAATTACCGCTATCTTACTTTTATTATCTCTTCCCGTTCTCGCAGGAGCGATTACAATACTTTTAACAGATCGAAACCTAAATACCTCCTTCTTTGACCCTGCAGGTGGAGGAGACCCTATTCTTTACCAACATTTATTC	OTU_6
50	haplo_308	OTU_6	0	50	250	0	0	0	0	0	0	0	0	405	0	0	136	0	0	77	0	0	265	0	0	0	0	0	0	0	0	619	0	0	92	0	0	107	TCCTCTTTCTGCAGGTATTGCCCATGCGGGAGCTTCAGTAGATTTAGCTATTTTTTCGCTTCATTTGGCTGGGGTGTCTTCTATTCTAGGGGCAGTAAACTTTATTACTACAACTATTAATATACGATCTACTGGAATAACAATAGATCGAATTCCTTTATTTGTATGGTCTGTATTAATTACCGCTATCTTACTTTTATTATCTCTTCCCGTTCTCGCAGGAGCGATTACAATACTTTTAACAGATCGAAACTTAAATACCTCCTTCTTTGACCCTGCAGGGGGAGGAGACCCTATTCTTTACCAACATTTATTC	OTU_6
51	haplo_323	OTU_6	0	0	0	0	0	0	0	0	0	0	0	0	0	0	266	0	0	575	0	0	0	0	0	0	0	0	0	0	0	0	0	0	393	0	0	675	TCCTCTTTCTGCAGGTATTGCCCATGCGGGAGCTTCAGTAGATTTAGCTATTTTTTCGCTTCATTTGGCTGGGGTGTCTTCTATTCTAGGGGCAGTAAACTTTATTACTACAACTATTAATATACGATCTACTGGAATAACAATAGATCGAATTCCTTTATTTGTATGGTCTGTATTAATTACCGCTATCTTACTTTTATTATCTCTTCCCGTTCTCGCAGGGGCGATTACAATACTTTTAACAGATCGAAACTTAAATACCTCATTCTTTGACCCTGCAGGTGGAGGAGACCCTATTCTTTACCAACATTTATTT	OTU_6
52	haplo_349	OTU_6	0	0	0	0	0	0	0	0	0	0	0	761	0	0	0	0	0	0	0	0	0	0	0	0	0	0	0	0	0	957	0	0	0	0	0	0	TCCTCTTTCTGCAGGTATTGCCCATGCGGGAGCTTCAGTGGATTTAGCTATTTTTTCGCTTCATTTGGCTGGGGTGTCTTCTATTCTAGGGGCAGTAAACTTTATTACTACAACTATTAATATACGATCTACTGGAATAACAATAGATCGAATTCCTTTATTTGTATGGTCTGTATTAATTACCGCTATCTTACTTTTATTATCTCTTCCCGTTCTCGCAGGAGCGATTACAATACTTTTAACAGATCGAAACTTAAATACCTCCTTCTTTGACCCTGCAGGTGGAGGAGATCCTATTCTTTACCAACATTTATTC	OTU_6
53	haplo_415	OTU_6	0	0	0	0	0	0	0	0	0	0	0	619	0	0	0	0	0	0	0	0	0	0	0	0	0	0	0	0	0	799	0	0	0	0	0	0	TCCTCTTTCTGCAGGTATTGCCCATGCAGGAGCTTCAGTAGATTTAGCTATTTTCTCGCTTCATTTGGCTGGTGTGTCTTCTATTCTAGGGGCAGTAAACTTTATTACTACAACTATTAATATACGATCTACTGGAATAACAATAGATCGAATTCCTTTATTTGTATGGTCTGTATTAATTACAGCTATCTTACTTTTATTATCTCTTCCCGTTCTCGCAGGAGCAATTACAATACTTTTAACAGATCGAAACTTAAATACCTCCTTCTTTGACCCTGCAGGTGGAGGAGACCCTATTCTTTACCAACATTTATTT	OTU_6
54	haplo_506	OTU_6	0	0	0	0	0	0	0	0	470	0	0	0	0	0	0	0	0	0	0	0	0	0	0	0	0	0	721	0	0	0	0	0	0	0	0	0	TCCTCTTTCTGCAGGTATTGCCCATGCGGGAGCTTCAGTAGATTTAGCTATTTTTTCGCTTCATTTGGCTGGGGTGTCTTCTATTCTAGGGGCAGTAAACTTTATTACTACAACTATTAATATACGATCTACTGGAATAACAATAGATCGAATTCCTTTATTTGTATGGTCTGTATTAATTACCGCTATCTTACTTTTATTATCTCTCCCCGTTCTTGCAGGAGCGATTACAATACTTTTAACAGATCGAAACTTAAATACCTCCTTCTTTGACCCTGCAGGTGGAGGAGACCCTATTCTTTACCAACATTTATTC	OTU_6
55	haplo_545	OTU_6	0	0	0	0	0	0	0	0	0	0	0	1006	0	0	0	0	0	0	0	0	0	0	0	0	0	0	0	0	0	116	0	0	0	0	0	0	TCCTCTTTCTGCAGGTATTGCCCATGCGGGAGCTTCAGTAGATTTAGCTATTTTTTCGCTTCATTTGGCTGGGGTGTCTTCTATTCTAGGGGCAGTAAACTTTATTACTACAACTATTAATATACGATCTACTGGAATAACAATAGATCGAATTCCTTTATTTGTATGGTCTGTATTAATTACCGCTATCTTACTTTTATTATCTCTTCCCGTTCTAGCAGGAGCGATTACAATACTTTTAACAGATCGAAACTTAAATACCTCCTTCTTTGACCCTGCAGGTGGAGGAGACCCTATTCTTTACCAACATTTATTA	OTU_6
56	haplo_604	OTU_6	0	0	0	0	0	0	0	0	0	0	0	0	0	0	96	0	0	298	0	0	0	0	0	0	0	0	0	0	0	0	0	0	154	0	0	456	TCCTCTTTCTGCAGGTATTGCCCATGCAGGAGCTTCAGTAGATTTAGCTATTTTTTCGCTTCATTTGGCTGGGGTGTCCTCTATTCTAGGGGCAGTAAACTTTATTACTACAACTAATAATATACGATCTACTGGAATAACAATAGATCGAATTCCTTTATTTGTATGGTCTGTATTAATTACCGCTATCTTACTTTTATTATCTCTTCCCGTTCTCGCAGGAGCAATTACAATACTTTTAACAGATCGAAACTTAAATACCTCCTTCTTTGACCCTGCAGGTGGAGGAGATCCTATTCTTTACCAGCATTTATTT	OTU_6
57	haplo_668	OTU_6	0	0	0	0	0	0	0	0	0	0	0	0	0	0	118	0	0	258	0	0	0	0	0	0	0	0	0	0	0	0	0	0	153	0	0	378	TCCTCTTTCTGCAGGTATTGCCCATGTAGGAGCTTCAGTAGATTTAGCTATTTTTTCGCTTCATTTGGCTGGGGTGTCCTCTATTCTAGGGGCAGTAAACTTTATTACTACAACTATTAATATACGATCTACTGGAATAACAATAGATCGAATTCCTTTATTTGTATGGTCTGTATTAATTACCGCTATCTTACTTTTATTATCTCTTCCCGTTCTCGCAGGAGCGATTACAATACTTTTAACAGATCGAAACTTAAATACCTCCTTCTTTGACCCTGCAGGTGGAGGAGATCCTATTCTTTACCAGCATTTATTT	OTU_6
58	haplo_686	OTU_6	0	0	0	0	0	0	0	0	0	0	0	0	0	0	331	0	0	0	0	0	0	0	0	0	0	0	0	0	0	0	0	0	555	0	0	0	TCCTCTTTCTGCAGGTATTGCCCATGCGGGAGCTTCAGTAGATTTAGCTATTTTTTCGCTTCATTTGGCTGGGGTGTCTTCTATTCTAGGGGCAGTAAATTTTATTACTACAACTATTAATATACGATCTACTGGAATAACAATAGATCGAATTCCTTTATTTGTATGGTCTGTATTAATTACCGCTATCTTACTTTTATTATCTCTTCCCGTTCTCGCAGGAGCGATTACAATACTTTTAACAGATCGAAACTTAAATACCTCATTCTTTGACCCTGCAGGTGGGGGAGACCCTATTCTTTACCAACATTTATTC	OTU_6
59	haplo_784	OTU_6	0	0	0	0	0	0	0	123	0	0	0	267	0	0	0	0	0	0	0	0	0	0	0	0	0	0	0	0	0	274	0	0	0	0	43	0	TCCTCTTTCTGCAGGTATTGCCCATGCCGGAGCTTCAGTAGATTTAGCTATTTTTTCGCTTCATTTGGCTGGGGTATCTTCTATTCTAGGGGCAGTAAACTTTATTACTACAACTATTAATATACGATCTACTGGAATAACAATAGATCGAATTCCTTTATTTGTATGGTCTGTATTAATTACCGCTATCTTACTTTTATTATCTCTTCCCGTTCTCGCAGGAGCGATTACAATACTTTTAACAGATCGAAACTTAAATACCTCCTTCTTTGACCCTGCAGGTGGAGGAGACCCTATTCTTTACCAACATTTATTC	OTU_6
60	haplo_905	OTU_6	0	0	0	0	0	0	0	0	0	0	0	316	0	0	0	0	0	0	0	0	0	0	0	0	0	0	0	0	0	406	0	0	0	0	0	0	TCCTCTTTCTGCAGGTATTGCCCATGCAGGAGCTTCAGTAGATTTAGCTATTTTCTCGCTTCATTTGGCTGGGGTGTCTTCTATTCTAGGGGCAGTAAACTTTATTACTACAACTATTAATATACGATCTACTGGAATAACAATAGATCGAATTCCTTTATTTGTATGGTCTGTATTAATTACAGCTATCTTACTTTTATTATCTCTTCCCGTTCTCGCAGGAGCAATTACAATACTTTTAACAGATCGAAACTTAAATACTTCCTTCTTTGACCCTGCAGGTGGAGGAGACCCTATTCTTTACCAACATTTATTT	OTU_6
61	haplo_942	OTU_6	0	0	0	0	0	0	0	0	0	0	0	0	0	0	76	0	0	239	0	0	0	0	0	0	0	0	0	0	0	0	0	0	122	0	0	268	TCCTCTTTCTGCAGGTATTGCCCATGCAGGAGCTTCAGTAGATTTAGCTGTTTTTTCGCTTCATTTGGCTGGGGTGTCCTCTATTCTAGGGGCAGTAAACTTTATTACTACAACTATTAATATACGATCTACTGGAATAACAATAGATCGAATTCCTTTATTTGTATGGTCTGTATTAATTACCGCTATCTTACTTTTATTATCTCTTCCCGTTCTCGCAGGAGCGATTACAATACTTTTAACAGATCGAAACTTAAATACCTCCTTCTTTGACCCTGCAGGTGGAGGAGATCCTATTCTTTACCAGCATTTATTT	OTU_6
62	haplo_1854	OTU_6	0	0	0	0	0	0	0	0	0	0	0	0	0	0	42	0	0	101	0	0	0	0	0	0	0	0	0	0	0	0	0	0	89	0	0	162	TCCTCTTTCTTCAGGTATTGCCCATGCAGGAGCTTCAGTAGATTTAGCTATTTTTTCGCTTCATTTGGCTGGGGTGTCTTCTATTCTAGGGGCAGTAAACTTTATTACTACAACTATTAATATACGATCTACTGGAATAACAATAGATCGAATTCCTTTATTTGTATGGTCTGTATTAATTACAGCTATCTTACTTTTATTATCTCTTCCCGTTCTCGCAGGAGCAATTACAATACTTTTAACAGATCGAAACTTAAATACCTCCTTCTTTGACCCTGCAGGTGGAGGAGACCCTATTCTTTACCAACATTTATTT	OTU_6
63	haplo_2796	OTU_6	0	0	0	0	0	0	0	0	0	0	0	0	0	0	0	0	0	84	0	0	0	0	0	0	0	0	0	0	0	0	0	0	0	0	0	159	TCCTCTTTCTGCAGGTATTGCCCATGCGGGAGCTTCAGTAGATTTAGCTATTTTTTCGCTTCATTTGGCTGGGGTGTCTTCTATTCTAGGGGCAGTAAACTTTATTACTACAACTATTAATATACGATCTACTGGAATAACAATAGATCGAATTCCTTTATTTGTATGGTCTGTATTAATTACCGCTATCTTACTTTTATTATCTCTTCCCGTTCTCGCAGGAGCGATTACAATACTTTTAACAGATCGAAACTTAAATACCTCCTTCTTTGACCCTGCAGGTGGGGGAGATCCTATTCTTTACCAACATTTATTC	OTU_6
64	haplo_2956	OTU_6	0	0	0	0	0	0	0	0	0	0	0	0	0	0	0	0	0	160	0	0	0	0	0	0	0	0	0	0	0	0	0	0	0	0	0	93	TCCTCTTTCTGCAGGTATTGCCCATGCCGGAGCTTCAGTAGATTTAGCTATTTTTTCGCTTCATTTGGCTGGGGTGTCTTCTATTCTAGGGGCAGTAAACTTTATTACTACAACTATTAATATACGATCTACTGGAATAACAATAGATCGAATTCCTTTATTTGTATGGTCTGTATTAATTACCGCTATCTTACTTTTATTATCTCTTCCCGTTCTCGCAGGAGCGATTACAATACTTTTAACAGATCGAAACTTAAATACCTCATTCTTTGACCCTGCAGGTGGAGGGGATCCTATTCTTTACCAACATTTATTC	OTU_6
65	haplo_3235	OTU_6	0	0	0	0	0	0	0	0	93	0	0	0	0	0	0	0	0	0	0	0	0	0	0	0	0	0	136	0	0	0	0	0	0	0	0	0	TCCTCTTTCTGCAGGTATTGCCCATGCGGGAGCTTCAGTAGATTTAGCTATTTTTTCGTTCCATTTGGCTGGGGTGTCTTCTATTCTAGGGGCAGTAAACTTTATTACTACAACTATTAATATACGATCTACTGGAATAACAATAGATCGAATTCCTTTATTTGTATGGTCTGTATTAATTACCGCTATCTTACTTTTATTATCTCTTCCCGTTCTCGCAGGAGCGATTACAATACTTTTAACAGATCGAAACTTAAATACCTCCTTCTTTGATCCTGCAGGTGGAGGAGACCCTATTCTTTACCAACATTTATTT	OTU_6
66	haplo_3758	OTU_6	0	0	0	0	0	0	0	0	0	0	0	0	0	0	0	0	0	61	0	0	0	0	0	0	0	0	0	0	0	0	0	0	0	0	0	66	TCCTCTTTCTGCAGGTATTGCCCATGCGGGAGCTTCAGTAGATTTAGCTATTTTTTCGCTTCATTTGGCTGGGGTGTCTTCTATTCTAGGGGCAGTAAACTTTATTACTACAACTATTAATATACGATCTACTGGAATAATAATAGATCGAATTCCTTTATTTGTGTGGTCTGTATTAATTACCGCTATCTTACTTTTATTATCTCTTCCCGTTCTCGCAGGAGCGATTACAATACTTTTAACAGATCGAAACTTAAATACCTCCTTCTTTGATCCTGCAGGTGGAGGAGACCCTATTCTTTACCAACATTTATTC	OTU_6
67	haplo_4339	OTU_6	0	0	0	0	0	0	0	0	0	0	0	102	0	0	0	0	0	0	0	0	0	0	0	0	0	0	0	0	0	68	0	0	0	0	0	0	TCCTCTTTCTGCAGGTATTGCCTATGCGGGAGCTTCAGTAGATTTAGCTATTTTTTCGCTTCATTTGGCTGGGGTGTCTTCTATTCTAGGGGCAGTAAACTTTATTACTACAACTATTAATATACGATCTACTGGAATAACAATAGATCGAATTCCTTTATTTGTATGGTCTGTATTAATTACCGCTATCTTACTTTTATTGTCTCTTCCCGTTCTCGCAGGAGCGATTACAATACTTTTAACAGATCGAAACTTAAATACCTCCTTCTTTGACCCTGCAGGTGGAGGAGACCCTATCCTTTACCAACATTTATTC	OTU_6
68	haplo_7315	OTU_6	0	0	0	0	0	0	0	0	0	0	0	0	0	0	0	0	0	0	0	0	0	0	0	0	0	0	0	0	0	0	0	0	80	0	0	0	TCCTCTTTCTGCAGGTATTGCCCATGCAGGAGCTTCAGTAGATTTAGCTATTTTTTCGCTTCATTTGGCTGGGGTGTCCTCTATTCTAGGGGCAGTAAACTTTATTACTACAACTATTAATATACGATCTACTGGAATAACAATAGATCGAATTCCTTTATTTGTATGGTCTGTATTAATTACCGCTATCTTACTTTTATTATCTCTTCCCGTTCTCGCAGGAGCGATTACAATACTTTTAACAGATCGAAACTTAAATACCTCCTTCTTTGACCCTGCAGGTGGAGGATATCCTATTCTTTACCAGCATTTATTT	OTU_6
70	haplo_14654	OTU_6	0	0	0	0	0	0	0	0	0	0	0	0	0	0	0	0	0	0	0	48	0	0	0	0	0	0	0	0	0	0	0	0	0	0	0	0	TTCTCTTTCTGCAGGTATTGCCCATGCGGGAGCTTCAGTAGATTTAGCTATTTTTTCGCTTCATTTGGCTGGGGTGTCTTCTATTCTAGGGGCAGTAAACTTTATTACTACAACTATTAATATGCGATCTACTGGAATAACAATAGATCGAATTCCTTTATTTGTATGGTCTGTATTAATTACCGCTATCTTACTTTTATTATCTCTTCCCGTTCTCGCAGGAGCGATTACAATACTTTTAACAGATCGAAACTTAAATACCTCCTTCTTTGACCCTGCAGGTGGAGGAGACCCTATTCTTTACCAACATTTATTC	OTU_6
80	haplo_9	OTU_7	70	0	0	0	0	0	0	0	0	0	0	1451	0	11699	0	0	73257	0	0	0	0	54	0	0	0	0	0	0	0	2809	0	8216	0	0	88901	0	TCCCCTATCTGCTGGAATTGCTCATGCCGGCTCTTCAGTTGACATAGCAATTTTCTCGTTGCATCTAGCAGGGGTTTCATCAATTCTAGGAGCTGTAAATTTTATTACAACTGTGATTAATATGCGATCAGCAGGAATAACGCTTGACCGTATACCGTTATTTGTTTGAGCCGTTGTAATTACTGCATTATTACTACTTCTTTCTCTCCCAGTATTAGCCGGAGCAATCACTATATTGTTAACGGACCGAAATTTAAATACATCTTTCTTTGACCCTGCAGGTGGGGGAGACCCCATTCTATACCAACATTTATTT	OTU_7	Arthropoda	Insecta	Plecoptera	Nemouridae	Protonemura	meyeri	100	Early-Release
81	haplo_49	OTU_7	0	0	0	0	0	0	0	0	0	0	0	205	0	1834	0	0	14590	0	0	0	0	0	0	0	0	0	0	0	0	438	0	1354	0	0	17632	0	TCCCCTATCTGCTGGAATTGCTCATGCCGGCTCTTCAGTTGACATAGCAATTTTCTCGTTGCATCTAGCAGGGGTTTCATCAATTTTAGGAGCTGTAAATTTTATTACAACTGTGATTAATATGCGATCAGCAGGAATAACGCTTGACCGTATACCGTTATTTGTTTGAGCCGTTGTAATTACTGCATTATTACTACTTCTTTCTCTCCCAGTATTAGCCGGAGCAATCACTATATTGTTAACGGACCGAAATTTAAATACATCTTTCTTTGACCCTGCAGGTGGGGGAGACCCCATTCTATACCAACATTTATTT	OTU_7
82	haplo_163	OTU_7	0	0	0	0	0	0	0	0	0	0	0	0	0	0	0	0	2750	0	0	0	0	0	0	0	0	0	0	0	0	0	0	0	0	0	3348	0	TCCCCTATCTGCTGGAATTGCTCATGCCGGCTCTTCAGTTGACATAGCAATTTTCTCGTTGCATCTAGCAGGGGTTTCATCAATTCTAGGAGCTGTAAATTTTATTACAACTGTGATTAATATGCGATCAGCAGGAATAACGCTTGACCGTATACCGTTATTTGTTTGAGCCGTTGTAATTACTGCATTATTACTACTTCTTTCTCTCCCAGTATTAGCCGGAGCAATCACTATATTGTTGACGGACCGAAATTTAAATACATCTTTCTTTGACCCTGCAGGTGGGGGAGACCCCATTCTATACCAACATTTATTT	OTU_7
83	haplo_245	OTU_7	0	0	0	0	0	0	0	0	0	0	0	0	0	0	0	0	1495	0	0	0	0	0	0	0	0	0	0	0	0	0	0	0	0	0	1634	0	TCCCCTATCTGCTGGAATTGCTCATGCCGGCTCTTCAGTTGACATAGCAATTTTCTCGTTGCATCTAGCAGGGGTTTCATCAATTCTAGGAGCTGTAAATTTTATTACAACTGTGATTAATATACGATCAGCAGGAATAACGCTTGACCGTATACCGTTATTTGTTTGAGCCGTTGTAATTACTGCATTATTACTACTTCTTTCTCTCCCAGTATTAGCCGGAGCAATCACTATATTGTTAACGGACCGAAATTTAAATACATCTTTCTTTGACCCTGCAGGTGGGGGAGACCCCATTCTATACCAACATTTATTT	OTU_7
84	haplo_251	OTU_7	0	0	0	0	0	0	0	0	0	0	0	0	0	170	0	0	1164	0	0	0	0	0	0	0	0	0	0	0	0	48	0	145	0	0	1463	0	CCCCCTATCTGCTGGAATTGCTCATGCTGGCTCTTCAGTTGACATAGCAATTTTCTCGTTGCATCTAGCAGGGGTCTCATCAATTTTAGGGGCTGTAAATTTTATTACAACTGTGATTAATATACGATCAGCAGGAATAACGCTTGACCGTATGCCGTTATTTGTTTGAGCCGTTGTAATTACTGCATTATTACTACTTCTTTCTCTCCCAGTATTAGCCGGAGCAATCACTATATTGTTAACGGACCGAAATTTAAATACATCTTTCTTTGACCCTGCAGGTGGAGGAGACCCCATTCTATACCAACATTTATTT	OTU_7
85	haplo_254	OTU_7	0	0	0	0	0	0	0	0	0	0	0	0	0	78	0	0	2695	0	0	0	0	0	0	0	0	0	0	0	0	0	0	106	0	0	66	0	TCCCCTATCTGCTGGAATTGCTCATGCCGGCTCTTCAGTTGACATAGCAATTTTCTCGTTGCATCTAGCAGGGGTTTCATCAATTCTAGGAGCTGTAAATTTTATTACAACTGTGATTAATATGCGATCAGCAGGAATAACGCTTGACCGTATACCGTTATTTGTTTGAGCCGTTGTAATTACTGCATTATTACTACTTCTTTCTCTCCCAGTATTAGCCGGAGCAATCACTATATTGTTAACGGACCGAAATTTAAATACATCTTTCTTTGACCCTGCAGGGGGGGGAGACCCCATTCTATACCAACATTTATTT	OTU_7
86	haplo_1249	OTU_7	0	0	0	0	0	0	0	0	0	0	0	0	0	0	0	0	544	0	0	0	0	0	0	0	0	0	0	0	0	0	0	0	0	0	0	0	TCCCCTATCTGCTGGAATTGCTCATGCCGGCTCTTCAGTTGACATAGCAATTTTCTCGTTGCATCTAGCAGGGGTTTCATCAATTTTAGGAGCTGTAAATTTTATTACAACTGTGATTAATATGCGATCAGCAGGAATAACGCTTGACCGTATACCGTTATTTGTTTGAGCCGTTGTAATTACTGCATTATTACTACTTCTTTCTCTCCCAGTATTAGCCGGAGCAATCACTATATTGTTAACGGACCGAAATTTAAATACATCTTTCTTTGACCCTGCAGGGGGGGGAGACCCCATTCTATACCAACATTTATTT	OTU_7
89	haplo_12	OTU_8	0	2094	0	1106	0	351	41655	0	0	0	144	56	3900	68	489	1985	4339	0	0	4232	0	5018	0	814	37764	0	0	0	507	48	5875	156	2573	899	7460	0	TCCGCTAGCTGCAAGCATTGCACACAGTGGTCCTTCTGTAGATTTAGGAATTTTTTCTTTACACTTAGCTGGGGCTAGTTCTATTTTAGGCTCTGTTAATTTTATCTCAACAGTTATTAATATGCGCGCAGAAGGCATAAGATTTGATAAGGTTCCTTTGTTTGTGTGGTCAGTATTTTTAACTACTATTTTACTTCTACTTTCTCTACCTGTGTTAGCCGGGGCCATTACTATATTACTTACAGATCGTAATTTAAACACATCTTTTTTTGACCCCAGGGGAGGAGGAGACCCTATTTTATATCAACACTTGTTT	OTU_8	Arthropoda	Malacostraca	Isopoda	Asellidae	Asellus	aquaticus	100	Published
90	haplo_48	OTU_8	0	11216	0	0	0	0	0	0	0	0	0	0	0	0	0	0	0	0	0	24843	0	0	0	0	75	0	0	0	0	0	0	0	0	0	0	0	TCCGCTAGCTGCAAGCATTGCACACAGTGGTCCTTCTGTAGATTTAGGAATTTTTTCTTTACACTTAGCTGGGGCTAGTTCTATTTTAGGCTCTGTTAATTTTATCTCAACAGTTATTAACATGCGCGCAGAAGGCATAAGATTTGATAAGGTTCCTTTGTTTGTGTGGTCAGTATTTTTAACTACTATTTTACTTCTACTTTCTCTACCTGTGTTAGCCGGGGCCATTACTATATTACTTACAGATCGTAATTTAAACACATCTTTTTTTGACCCCAGGGGAGGAGGAGACCCTATTTTATATCAACACTTGTTT	OTU_8
91	haplo_75	OTU_8	0	6864	0	0	0	0	0	0	0	0	0	0	0	0	0	0	0	0	0	14050	0	0	0	0	0	0	0	0	0	0	0	0	0	0	0	0	TCCGCTAGCTGCAAGCATTGCACACAGTGGTCCTTCTGTAGATTTAGGAATTTTTTCTTTACACTTAGCTGGGGCTAGTTCTATTTTAGGCTCTGTTAATTTTATCTCAACAGTTATTAATATGCGCGCAGAAGGCATAAGATTTGATAAGGTTCCATTGTTTGTGTGGTCAGTATTTTTAACTACTATTTTACTTCTACTTTCTCTACCTGTGTTAGCCGGGGCCATTACTATATTACTTACAGATCGTAATTTAAACACATCTTTTTTTGACCCCAGGGGAGGAGGAGACCCTATTTTATATCAACACTTGTTT	OTU_8
92	haplo_92	OTU_8	0	0	0	0	0	118	7224	0	0	0	0	0	101	0	0	0	0	0	0	0	0	0	0	247	6442	0	0	0	0	0	110	0	0	0	0	0	TCCGCTAGCTGCAAGCATTGCACACAGTGGTCCTTCTGTAGATTTAGGAATTTTTTCTTTACACTTAGCTGGGGCTAGTTCTATTTTAGGCTCTGTTAATTTTATCTCAACAATTATTAATATGCGCGCAGAAGGCATAAGATTTGATAAGGTTCCTTTGTTTGTGTGGTCAGTATTTTTAACTACTATTTTACTTCTACTTTCTCTACCTGTGTTAGCCGGGGCCATTACTATATTACTTACAGATCGTAATTTAAACACATCTTTTTTTGACCCCAGGGGAGGAGGAGACCCTATTTTATATCAACACTTGTTT	OTU_8
93	haplo_93	OTU_8	0	0	0	0	0	0	0	0	0	0	2578	0	0	0	0	147	0	0	0	0	0	0	0	0	0	0	0	0	11249	0	0	0	0	114	0	0	TCCGCTAGCTGCAAGCATTGCACACAGTGGTCCTTCTGTAGATTTAGGAATTTTTTCTTTACACTTAGCTGGGGCTAGTTCTATTTTAGGCTCTGTTAATTTTATCTCAACAGTTATTAATATGCGCGCAGAAGGCATAAGATTTGATAAGGTTCCTCTGTTTGTGTGGTCAGTATTTTTAACTACTATTTTACTTCTACTTTCTCTACCCGTGTTAGCCGGGGCCATTACTATATTACTTACAGATCGTAATTTAAACACATCTTTTTTTGACCCCAGGGGAGGAGGAGACCCTATTTTATATCAACACTTGTTT	OTU_8
94	haplo_127	OTU_8	0	0	0	0	0	0	0	0	0	0	1596	0	0	0	0	0	0	0	0	0	0	0	0	0	0	0	0	0	6807	0	0	0	0	0	0	0	TCCGCTAGCTGCAAGCATTGCACACAGTGGTCCTTCTGTAGATTTAGGAATTTTTTCTTTACACTTAGCTGGGGCTAGTTCTATTTTAGGCTCTGTTAATTTTATCTCAACAGTTATTAATATGCGTGCAGAAGGCATAAGATTTGATAAGGTTCCTTTGTTTGTGTGGTCAGTATTTTTAACTACTATTTTACTTCTACTTTCTCTACCTGTGTTAGCCGGGGCCATTACTATATTACTTACAGATCGTAATTTAAACACATCTTTTTTTGACCCCAGGGGAGGAGGAGACCCTATTTTATATCAACACTTGTTT	OTU_8
95	haplo_128	OTU_8	0	0	0	0	0	0	4404	0	0	0	0	0	0	0	0	0	0	0	0	0	0	0	0	0	3954	0	0	0	0	0	0	0	0	0	0	0	TCCGCTAGCTGCAAGCATTGCACACAGTGGTCCTTCTGTAGATTTAGGAATTTTTTCTTTACACTTAGCTGGGGCTAGTTCTATTTTAGGCTCTGTTAATTTTATCTCAACAGTTATTAATATGCGCGCAGAGGGCATAAGATTTGATAAGGTTCCTTTGTTTGTGTGGTCAGTATTTTTAACTACTATTTTACTTCTACTTTCTCTACCTGTGTTAGCCGGGGCCATTACTATATTACTTACAGATCGTAATTTAAACACATCTTTTTTTGACCCCAGGGGAGGAGGAGACCCTATTTTATATCAACACTTGTTT	OTU_8
96	haplo_134	OTU_8	0	0	0	0	0	0	2031	0	0	0	0	0	1262	0	0	0	172	55	0	0	0	0	0	0	1823	0	0	0	0	0	2189	0	0	0	265	77	TCCGCTAGCTGCAAGCATTGCACACAGTGGTCCTTCTGTAGATTTAGGAATTTTTTCTTTACACTTAGCTGGGGCTAGTTCTATTTTAGGCTCTGTTAATTTTATCTCAACAGTTATTAATATGCGCGCAGAAGGCATAAGATTTGATAAGGTTCCTTTGTTTGTGTGGTCAGTATTTTTAACTACTATTTTACTTCTACTTTCTCTGCCTGTGTTAGCCGGGGCCATTACTATATTACTTACAGATCGTAATTTAAACACATCTTTTTTTGACCCCAGGGGAGGAGGAGACCCTATTTTATATCAACACTTGTTT	OTU_8
97	haplo_149	OTU_8	0	409	0	0	0	0	2966	0	0	0	0	0	0	0	0	0	0	0	0	750	0	0	0	0	2561	0	0	0	0	0	0	0	0	0	0	0	TCCGCTAGCTGCAAGCATTGCACACAGTGGTCCTTCTGTAGATTTAGGAATTTTTTCTTTACACTTAGCCGGGGCTAGTTCTATTTTAGGCTCTGTTAATTTTATCTCAACAGTTATTAATATGCGCGCAGAAGGCATAAGATTTGATAAGGTTCCTTTGTTTGTGTGGTCAGTATTTTTAACTACTATTTTACTTCTACTTTCTCTACCTGTGTTAGCCGGGGCCATTACTATATTACTTACAGATCGTAATTTAAACACATCTTTTTTTGACCCCAGGGGAGGAGGAGACCCTATTTTATATCAACACTTGTTT	OTU_8
98	haplo_153	OTU_8	0	0	0	0	0	0	3456	0	0	0	0	0	0	0	0	0	0	0	0	0	0	0	0	0	3151	0	0	0	0	0	0	0	0	0	0	0	TCCGCTAGCTGCAAGCATTGCACACAGTGGTCCTTCTGTAGATTTAGGAATTTTTTCTTTACACTTAGCTGGGGCTAGTTCTATTTTAGGCTCTGTTAATTTTATCTCAACAGTTATTAATATGCGCGCAGAAGGCATAAGGTTTGATAAGGTTCCTTTGTTTGTGTGGTCAGTATTTTTAACTACTATTTTACTTCTACTTTCTCTACCTGTGTTAGCCGGGGCCATTACTATATTACTTACAGATCGTAATTTAAACACATCTTTTTTTGACCCCAGGGGAGGAGGAGACCCTATTTTATATCAACACTTGTTT	OTU_8
99	haplo_160	OTU_8	0	0	0	493	0	0	1484	0	0	0	0	0	0	0	0	0	0	0	0	0	0	2981	0	0	1292	0	0	0	0	0	0	0	0	0	0	0	TCCGCTAGCTGCAAGCATTGCACACAGTGGTCCTTCTGTAGATTTAGGAATTTTTTCTTTACACTTAGCTGGGGCTAGTTCTATTTTAGGCTCTGTTAATTTTATCTCAACAGTTATTAATATGCGCGCAGAAGGCATAAGATTTGATAAGGTTCCTTTGTTTGTGTGGTCAGTATTTTTAACTACTATTTTACTTCTACTTTCTCTACCTGTGTTAGCCGGGGCCATTACTATATTACTTACAGATCGTAATTTAAACACATCTTTTTTTGACCCCAGGGGAGGGGGAGACCCTATTTTATATCAACACTTGTTT	OTU_8
100	haplo_165	OTU_8	0	1677	0	0	0	0	80	0	0	0	0	0	0	0	0	0	0	0	0	3980	0	0	0	0	74	0	0	0	0	0	0	0	0	0	0	0	TCCGCTAGCTGCAAGCATTGCACACAGTGGTCCTTCTGTAGATTTAGGAATTTTTTCTTTACACTTAGCTGGGGCTAGTTCTATTTTAGGCTCTGTTAATTTTATCTCAACAGTTATTAATATGCGCGCAGAAGGCATAAGATTTGATAAGGTTCCTTTGTTTGTGTGGTCAGTATTTTTAACTACTATTTTACTTCTACTTTCTCTACCCGTGTTAGCCGGGGCCATTACTATATTACTTACAGATCGTAATTTAAACACATCTTTTTTTGACCCCAGGGGAGGAGGAGACCCTATTTTATATCAACACTTGTTT	OTU_8
101	haplo_195	OTU_8	0	0	0	0	0	0	0	0	0	0	720	0	0	0	0	0	0	0	0	0	0	0	0	0	0	0	0	0	3751	0	0	0	0	0	0	0	TCCGCTAGCTGCAAGCATTGCGCACAGTGGTCCTTCTGTAGATTTAGGAATTTTTTCTTTACACTTAGCTGGGGCTAGTTCTATTTTAGGCTCTGTTAATTTTATCTCAACAGTTATTAATATGCGCGCAGAAGGCATAAGATTTGATAAGGTTCCTTTGTTTGTGTGGTCAGTATTTTTAACTACTATTTTACTTCTACTTTCTCTACCTGTGTTAGCCGGAGCCATTACTATATTACTTACAGATCGTAATTTAAACACATCTTTTTTTGACCCCAGGGGAGGAGGAGACCCTATTTTATATCAACACTTGTTT	OTU_8
102	haplo_199	OTU_8	0	0	0	0	0	0	65	0	0	0	0	0	1691	0	0	0	0	0	0	0	0	0	0	0	70	0	0	0	0	0	2497	0	0	0	0	0	TCCGCTAGCTGCAAGCATTGCACACAGTGGTCCTTCTGTAGATTTAGGAATTTTTTCTTTACACTTAGCTGGGGCTAGTTCTATTTTAGGCTCTGTTAATTTTATCTCAACAGTTATTAATATGCGCGCAGAAGGCATAAGATTTGATAAGGTTCCTTTGTTTGTGTGGTCAGTATTTTTAACTACTATTTTACTTCTACTCTCTCTACCTGTGTTAGCCGGGGCCATTACTATATTACTTACAGATCGTAATTTAAACACATCTTTTTTTGACCCCAGGGGAGGAGGAGACCCTATTTTATATCAACACTTGTTT	OTU_8
103	haplo_243	OTU_8	0	0	0	0	0	0	80	0	0	0	0	0	0	0	0	0	1152	0	0	0	0	0	0	0	72	0	0	0	0	0	0	0	0	0	1844	0	CCCGCTAGCTGCAAGCATTGCACACAGTGGTCCTTCTGTAGATTTAGGAATTTTTTCTTTACACTTAGCTGGGGCTAGTTCTATTTTAGGCTCTGTTAATTTTATCTCAACAGTTATTAATATGCGCGCAGAAGGCATAAGATTTGATAAGGTTCCTTTGTTTGTGTGGTCAGTATTTTTAACTACTATTTTACTTCTACTTTCTCTACCTGTGTTAGCCGGGGCCATTACTATATTACTTACAGATCGTAATTTAAACACATCTTTTTTTGACCCCAGGGGAGGAGGAGACCCTATTTTATATCAACACTTGTTT	OTU_8
104	haplo_287	OTU_8	0	931	0	0	0	0	0	0	0	0	0	0	0	0	0	0	0	0	0	1389	0	0	0	0	0	0	0	0	0	0	0	0	0	0	0	0	TCCGCTAGCTGCAAGCATTGCACACAGTGGTCCTTCTGTAGATTTAGGAATTTTTTCTTTACATTTAGCTGGGGCTAGTTCTATTTTAGGCTCTGTTAATTTTATCTCAACAGTTATTAATATGCGCGCAGAAGGCATAAGATTTGATAAGGTTCCTTTGTTTGTGTGGTCAGTGTTTTTAACTACTATTTTACTTCTACTTTCTCTACCTGTGTTAGCCGGGGCCATTACTATATTACTTACAGATCGTAATTTAAACACATCTTTTTTTGACCCCAGGGGAGGAGGAGACCCTATTTTATATCAACACTTGTTT	OTU_8
105	haplo_292	OTU_8	0	0	0	0	0	0	67	0	0	0	0	0	0	0	394	0	0	0	0	0	0	0	0	0	95	0	0	0	0	0	0	0	1578	0	0	0	TCCGCTAGCTGCAAGCATTGCACACAGTGGTCCTTCTGTAGACTTAGGAATTTTTTCTTTACACTTAGCTGGGGCTAGTTCTATTTTAGGCTCTGTTAATTTTATCTCAACAGTTATTAATATGCGCGCAGAAGGCATAAGATTTGATAAGGTTCCTTTGTTTGTGTGGTCAGTATTTTTAACTACTATTTTACTTCTACTTTCTCTACCTGTGTTAGCCGGGGCCATTACTATATTACTTACAGATCGTAATTTAAACACATCTTTTTTTGACCCCAGGGGAGGAGGAGACCCTATTTTATATCAACACTTGTTT	OTU_8
106	haplo_295	OTU_8	0	136	0	0	0	0	645	0	0	0	0	0	0	0	89	0	0	0	0	211	0	0	0	0	555	0	0	0	0	0	0	0	544	0	0	0	TCCGCTAGCCGCAAGCATTGCACACAGTGGTCCTTCTGTAGATTTAGGAATTTTTTCTTTACACTTAGCTGGGGCTAGTTCTATTTTAGGCTCTGTTAATTTTATCTCAACAGTTATTAATATGCGCGCAGAAGGCATAAGATTTGATAAGGTTCCTTTGTTTGTGTGGTCAGTATTTTTAACTACTATTTTACTTCTACTTTCTCTACCTGTGTTAGCCGGGGCCATTACTATATTACTTACAGATCGTAATTTAAACACATCTTTTTTTGACCCCAGGGGAGGAGGAGACCCTATTTTATATCAACACTTGTTT	OTU_8
107	haplo_341	OTU_8	0	0	0	0	0	0	0	0	0	0	275	0	0	0	0	0	0	0	0	0	0	0	0	0	0	0	0	0	1496	0	0	0	0	0	0	0	TCCGCTAGCTGCAAGCATTGCACACAGCGGTCCTTCTGTAGATTTAGGAATTTTTTCTTTACACTTAGCTGGGGCTAGTTCTATTTTAGGCTCTGTTAATTTTATCTCAACAGTTATTAATATGCGCGCAGAAGGCATAAGATTTGATAAGGTTCCTTTGTTTGTGTGGTCAGTGTTTTTAACTACTATTTTACTTCTACTTTCTCTACCTGTGTTAGCCGGGGCCATTACTATATTACTTACAGATCGTAATTTAAACACATCTTTTTTTGACCCCAGGGGAGGAGGAGACCCTATTTTATATCAACACTTGTTT	OTU_8
108	haplo_409	OTU_8	0	417	0	0	0	0	0	0	0	0	0	0	0	0	0	0	0	0	0	1044	0	0	0	0	0	0	0	0	0	0	0	0	0	0	0	0	TCCGCTAGCTGCAAGCATTGCACACAGTGGCCCTTCTGTAGATTTAGGAATTTTTTCTTTACACTTAGCTGGGGCTAGTTCTATTTTAGGCTCTGTTAATTTTATCTCAACAGTTATTAATATGCGCGCAGAAGGCATAAGATTTGATAAGGTTCCATTGTTTGTGTGGTCAGTATTTTTAACTACTATTTTACTTCTACTTTCTCTACCTGTGTTAGCCGGGGCCATTACTATATTACTTACAGATCGTAATTTAAACACATCTTTTTTTGACCCCAGGGGAGGAGGAGACCCTATTTTATATCAACACTTGTTT	OTU_8
109	haplo_912	OTU_8	0	0	0	0	0	270	0	0	0	0	0	0	0	0	0	0	0	0	0	0	0	0	0	447	0	0	0	0	0	0	0	0	0	0	0	0	TCCGCTAGCTGCAAGCATTGCACACAGTGGTCCTTCTGTAGATTTAGGAATTTTTTCTTTACACTTAGCTGGGGCTAGTTCTATTTTAGGCTCTGTTAATTTTATCTCAACAGTTATTAATATGCGCGCAGAAGGCATAAGATTTGATAAGGTTCCTTTGTTTGTGTGGTCAGTATTTTTAACTACTATTTTACTTCTACTTTCTCTACCTGTATTAGCCGGGGCCATTACTATATTACTTACAGATCGTAATTTAAACACATCTTTTTTTGACCCCAGGGGAGGGGGAGACCCTATTTTATATCAACACTTGTTT	OTU_8
110	haplo_975	OTU_8	0	116	0	0	0	0	0	0	0	0	0	0	76	0	0	0	0	0	0	236	0	0	0	0	0	0	0	0	0	0	117	0	0	0	0	0	TCCGCTAGCTGCAAGCATTGCACACAGTGGCCCTTCTGTAGATTTAGGAATTTTTTCTTTACACTTAGCTGGGGCTAGATCTATTCTAGGCTCTGTTAATTTTATCTCAACAGTTATTAATATGCGTGCAGAAGGCATAAGATTTGATAAGGTTCCTTTGTTTGTGTGGTCAGTATTTTTAACTACTATTTTACTTCTACTTTCTCTACCTGTGCTAGCAGGGGCCATTACTATATTACTTACAGATCGTAATTTAAACACATCTTTTTTTGATCCCAGAGGAGGAGGAGACCCTATTTTATATCAACACTTGTTT	OTU_8
111	haplo_1183	OTU_8	0	0	0	0	0	222	0	0	0	0	0	0	0	0	0	0	0	0	0	0	0	0	0	378	0	0	0	0	0	0	0	0	0	0	0	0	TCCGCTAGCTGCAAGCATTGCACACAGTGGTCCTTCTGTAGATTTAGGAATTTTTTCTTTACATTTAGCTGGGGCTAGTTCTATTTTAGGCTCTGTTAATTTTATCTCAACAGTTATTAATATGCGTGCAGAAGGCATAAGATTTGATAAGGTTCCTTTGTTTGTGTGGTCAGTATTTTTAACTACTATTTTACTTCTACTTTCTCTACCTGTGTTAGCCGGGGCTATTACTATATTACTTACAGATCGTAATTTAAACACATCTTTTTTTGACCCCAGGGGAGGAGGAGACCCTATTTTATACCAACACTTGTTT	OTU_8
112	haplo_2228	OTU_8	0	106	0	0	0	0	0	0	0	0	0	0	0	0	0	0	0	0	0	233	0	0	0	0	0	0	0	0	0	0	0	0	0	0	0	0	TCCGCTAGCTGCAAGCATTGCACACAGTGGTCCTTCTGTAGATTTAGGAATTTTTTCTTTACATTTAGCCGGGGCTAGTTCTATTTTAGGCTCTGTTAATTTTATCTCAACAGTTATTAATATGCGCGCAGAAGGCATAAGATTTGATAAGGTTCCTTTGTTTGTGTGGTCAGTATTTTTAACTACTATTTTACTTCTACTTTCTCTACCTGTGTTAGCCGGGGCCATTACTATATTACTTACAGATCGTAATTTAAACACATCTTTTTTTGACCCCAGGGGAGGAGGAGACCCTATTTTATATCAACACTTGTTT	OTU_8
113	haplo_2436	OTU_8	0	0	0	0	0	0	0	0	0	0	40	0	0	0	0	0	0	0	0	0	0	0	0	0	0	0	0	0	274	0	0	0	0	0	0	0	TCCGCTAGCTGCAAGCATTGCACACAGTGGTCCTTCTGTAGATTTAGGAATTTTTTCTTTACACTTAGCTGGGGCTAGTTCTATTTTAGGCTCTGTTAATTTTATCTCAACAGTTATTAATATGCGCGCAGAAGGCATAAGATTTGATAAGGTTCCTCTGTTTGTGTGGTCAGTATTTTTAACTACTATTTTACTTCTACTTTCTCTACCCGTGTTAGCCGGGGCCATTACTATATTACTTACAGATCGTAATTTAAACACATCTTTTTTTGACCCCGGGGGAGGAGGAGACCCTATTTTATATCAACACTTGTTT	OTU_8
114	haplo_2438	OTU_8	0	0	0	0	0	0	0	0	0	0	0	0	117	0	0	0	0	0	0	0	0	0	0	0	0	0	0	0	0	0	197	0	0	0	0	0	TCCGCTAGCTGCAAGCATTGCACACAGTGGTCCTTCTGTAGATTTAGGAATTTTTTCTTTACACTTAGCTGGGGTTAGTTCTATTTTAGGCTCTGTTAATTTTATCTCAACAGTTATTAATATGCGCGCAGAAGGCATAAGATTTGATAAGGTTCCTTTGTTTGTGTGGTCAGTATTTTTAACTACTATTTTACTTCTACTCTCTCTACCTGTGTTAGCCGGGGCCATTACTATATTACTTACAGATCGTAATTTAAACACATCTTTTTTTGACCCCAGGGGAGGAGGAGACCCTATTTTATATCAACACTTGTTT	OTU_8
115	haplo_3509	OTU_8	0	0	0	0	0	0	0	0	0	0	0	0	0	0	0	0	78	0	0	0	0	0	0	0	0	0	0	0	0	0	0	0	0	0	133	0	TCCGCTAGCTGCAAGCATTGCACACGGTGGTCCTTCTGTAGATTTAGGAATTTTTTCTTTACACTTAGCTGGGGCTAGTTCTATTTTAGGCTCTGTTAATTTTATCTCAACAGTTATTAATATGCGCGCAGAAGGCATAAGATTTGATAAGGTTCCTTTGTTTGTGTGGTCAGTATTTTTAACTACTATTTTACTTCTACTTTCTCTACCTGTGCTAGCCGGGGCCATTACTATATTACTTACAGATCGTAATTTAAACACATCTTTTTTTGACCCCAGGGGAGGAGGAGACCCTATTTTATATCAACACTTGTTT	OTU_8
116	haplo_5583	OTU_8	0	0	0	0	0	0	0	0	0	0	0	0	0	0	0	0	53	0	0	0	0	0	0	0	0	0	0	0	0	0	0	0	0	0	80	0	TCCGCTAGCTGCAAGCATTGCACACAGTGGTCCTTCTGTAGATTTAGGAATTTTTTCTTTACACTTAGCTGGGGCTAGTTCTATTTTAGGCTCTGTTAATTTTATCTCAACAGTTATTAATACGCGCGCAGAAGGCATAAGATTTGATAAGGTTCCTTTGTTTGTGTGGTCAGTATTTTTAACTACTATTTTACTTCTACTTTCTCTACCTGTGTTAGCCGGAGCCATTACTATATTACTTACAGATCGTAATTTAAACACATCTTTTTTTGACCCCAGGGGAGGAGGAGACCCTATTTTATATCAACACTTGTTT	OTU_8
128	haplo_13	OTU_9	0	0	0	0	0	0	0	0	0	0	0	0	0	51318	0	0	0	2663	0	0	0	364	0	0	0	0	0	0	0	0	0	48459	0	0	0	2931	TCCTCTTTCATCTAATTTATCTCATATAGGAAGATCAGTAGATTTAACTATTTTTTCTTTACATCTTGCAGGAATTTCATCAATTCTTGGAGCCATTAATTTTATTACAACAATTTTTAATATAAAATTTAAAGATATAAACTTAGACCTTATACCTTTATTTGTTTGATCTGTCTTAATTACAGCAGTTCTTTTATTATTATCATTACCTGTATTAGCAGGAGCTATTACTATATTACTTACTGATCGAAATATTAATACTTCATTTTTCGATCCTGCAGGAGGAGGAGATCCTATTTTATACCAACATCTATTC	OTU_9	Arthropoda	Insecta	Trichoptera	Hydropsychidae	Arctopsyche	ladogensis	100	Published
129	haplo_14	OTU_10	0	0	0	86803	0	0	0	0	0	0	0	0	0	0	0	0	0	0	0	0	0	18808	0	0	0	0	0	0	0	0	0	0	0	0	0	0	TCCCTTAGCAAGAAATTTAGCTCATGCAGGTCCATCAGTAGACTTAGCTATTTTCTCATTACATTTAGCAGGAGCTTCATCTATTTTAGGGGCCATCAACTTTATTACTACAGTCATCAATATGCGATGAAGAGGTTTACGATTAGAGCGAATCCCCCTTTTCGTATGAGCTGTATTAATTACAGTGATTCTTCTTCTACTATCATTGCCCGTGCTAGCAGGAGCAATTACCATATTACTAACCGACCGAAATCTAAATACATCATTCTTCGATCCGGCTGGTGGCGGTGATCCAATTCTATATCAACACCTCTTC	OTU_10	Annelida	Clitellata	Haplotaxida	Lumbricidae	Eiseniella	tetraedra	100	Early-Release
130	haplo_317	OTU_10	0	0	0	1312	0	0	0	0	0	0	0	0	0	0	0	0	0	0	0	0	0	629	0	0	0	0	0	0	0	0	0	0	0	0	0	0	TCCCTTAGCAAGAAATTTAGCTCATGCAGGTCCATCAGTAGACTTAGCTATTTTCTCATTACATTTAGCAGGAGCTTCATCTATTTTAGGGGCCATCAACTTTATTACTACAGTCATCAATATGCGATGAAGAGGTTTACGATTAGAGCGAATCCCCCTTTTCGTATGAGCTGTATTAATTACAGTGATTCTTCTTCTACTATCATTGCCCGTGCTAGCAGGAGCAATTACCATATTACTAACCGACCGAAATCTAAATACATCATTCTTCGATCCGGCTGGTGGCGGTGATCCAATTCTATATCAACACCTCTTA	OTU_10
131	haplo_909	OTU_10	0	0	0	0	0	0	0	0	0	0	0	0	0	0	0	0	0	555	0	0	0	0	0	0	0	0	0	0	0	0	0	0	0	0	0	164	TCCCTTAGCAAGAAATTTAGCTCATGCAGGTCCATCAGTAGACTTAGCTATTTTCTCATTACATTTAGCAGGAGCTTCATCTATTTTGGGGGCCATCAACTTTATTACTACAGTCATCAATATGCGATGAAGAGGTTTACGATTAGAGCGAATCCCCCTTTTCGTATGAGCTGTATTAATTACAGTGATTCTTCTTCTACTATCATTGCCCGTGCTAGCAGGAGCAATTACCATGTTACTAACCGACCGAAATCTAAATACATCATTCTTCGATCCGGCTGGTGGCGGTGATCCAATTCTATATCAACACCTCTTC	OTU_10
132	haplo_15	OTU_11	0	0	0	0	54052	0	0	6649	0	0	0	0	0	0	0	0	0	0	0	0	0	0	38747	0	0	1562	0	0	0	0	0	0	0	0	0	0	ACCCCTATCATCAAATTTATCCCACACTGGGAGATCTGTAGACTTAACTATTTTTTCCCTTCATATAGCAGGAATTTCATCCATTTTAGGAGCTATTAATTTTATTTCAACTATTATAAATATAAAATTTAAAAATCTAAATTATGAAATAATCCCCCTTTTCGTCTGATCTATTTTAATTACAGCTGTTCTTTTACTCCTTTCTCTCCCAGTTTTAGCAGGAGCTATTACCATATTATTAACTGACCGAAATTTAAATACATCCTTCTTTGACCCAGCGGGAGGAGGGGATCCCATTTTATATCAACACCTATTT	OTU_11	Arthropoda	Insecta	Trichoptera	Hydropsychidae	Hydropsyche	pellucidula	100	Private
133	haplo_122	OTU_11	0	0	0	0	5307	0	0	0	0	0	0	0	0	0	0	0	0	0	0	0	0	0	3865	0	0	0	0	0	0	0	0	0	0	0	0	0	ACCCCTATCATCAAATTTATCCCACACTGGAAGATCTGTAGACTTAACTATTTTTTCCCTTCATATAGCAGGAATTTCATCCATTTTAGGAGCTATTAATTTTATTTCAACTATTATAAATATAAAATTTAAAAATCTAAATTATGAAATAATCCCCCTTTTCGTCTGATCTATTTTAATTACAGCTGTTCTTTTACTCCTTTCTCTCCCAGTTTTAGCAGGAGCTATTACCATATTATTAACTGACCGAAATTTAAATACATCCTTCTTTGACCCAGCGGGAGGAGGGGATCCCATTTTATATCAACACCTATTT	OTU_11
134	haplo_16	OTU_12	0	172	0	0	893	53	0	882	0	46838	0	0	0	44	503	0	0	69	0	225	0	0	1311	100	0	2355	0	35724	0	0	0	182	2321	0	0	247	TCCTTTATCTAACAATATATTTCATTCAGGAAAAGCTATTGATATTTCAATTTTTTCTTTACATCTTGCTGGTATTTCATCAATTTTAGGAGCAATTAACTTTATTACTACTATTATTAATATAAAACTTAAAAGAATTACATTTGACATTATTCCTCTCTTTGTATGATCAATTGGAATTACAGCCTTATTACTTTTATTATCATTACCTGTTTTAGCTGGAGCTATCACAATACTACTAACAGATCGAAATTTAAATACTTCATTTTTCGATCCAGCAGGAGGAGGAGATCCTATTTTATATCAACACTTATTT	OTU_12	Arthropoda	Insecta	Trichoptera	Psychomyiidae	Psychomyia	pusilla	100	Published
135	haplo_250	OTU_12	0	0	0	0	0	0	0	0	0	1672	0	0	0	0	0	0	0	0	0	0	0	0	0	0	0	0	0	1429	0	0	0	0	0	0	0	0	TCCTTTATCTAACAATATATTTCATTCAGGAAAAGCTATTGATATTTCAATTTTTTCTTTACATCTTGCTGGTATTTCATCAATTTTAGGAGCAATTAACTTTATTACTACTATTATTAATATAAAACTTAAAAGAATTACATTTGACATTATTCCTCTCTTTGTATGATCAATTGGAATTACAGCCTTATTACTTTTATTATCATTACCTGTTTTAGCTGGAGCTATCACAATACTATTAACAGATCGAAATTTAAATACTTCATTTTTCGATCCAGCAGGAGGAGGAGATCCTATTTTATATCAACACTTATTT	OTU_12
136	haplo_265	OTU_12	0	0	0	0	0	0	0	0	0	0	0	0	0	0	415	0	0	233	0	0	0	0	0	0	0	0	0	0	0	0	0	0	1519	0	0	489	TCCTTTATCTAACAATATATTTCATTCAGGAAAAGCTATTGATATTTCAATTTTTTCTTTACATCTTGCTGGTATTTCATCAATTTTAGGAGCAATTAACTTTATTACTACTATTATTAATATAAAACTTAAAAAAATTACATTTGACATTATTCCTCTCTTTGTATGATCAATTGGAATTACAGCCTTATTACTTTTATTATCATTACCTGTTTTAGCTGGAGCTATCACAATACTACTAACAGATCGAAATTTAAATACTTCATTTTTCGATCCAGCAGGAGGAGGAGATCCTATTTTATATCAACACTTATTT	OTU_12
137	haplo_17	OTU_13	0	0	0	0	0	382	0	0	2482	0	30733	0	4144	0	6537	0	2291	50	0	0	0	0	0	131	0	0	494	0	37158	0	2036	0	4167	0	477	0	ACCTCTAGCAAGTAATCTAGCACACGCTGGACCTTCTGTAGATCTAGCTATCTTCTCCCTTCATTTAGCCGGAGCATCCTCAATTCTAGGAGCCCTAAACTTTATTACAACTGTTATCAATATACGATGAAATGGTATACGTCTAGAACGAATTCCTTTATTTGTATGAGCCGTAATAATTACAGTAATTTTACTCCTATTATCCTTACCGGTATTAGCAGGAGCCATTACTATATTACTAACAGATCGAAACCTAAACACCTCCTTCTTTGATCCAGCTGGGGGTGGAGACCCTGTCCTATATCAACATCTATTT	OTU_13	Annelida	Clitellata	Lumbriculida	Lumbriculidae	Lumbriculus	variegatus	100	Published
138	haplo_289	OTU_13	0	0	0	0	0	0	1499	0	0	0	0	0	0	0	0	0	0	0	0	0	0	0	0	0	723	0	0	0	0	0	0	0	0	0	0	0	ACCTCTAGCAAGTAATCTAGCACACGCTGGACCTTCTGTAGATCTAGCTATCTTCTCCCTTCATTTAGCCGGAGCATCCTCAATTCTAGGAGCCCTAAACTTTATTACAACTGTTATCAATATACGATGAAATGGTATACGTCTAGAACGAATTCCTTTATTTGTATGAGCCGTAATAATTACAGTAATTTTACTCCTATTATCCTTACCAGTATTAGCAGGAGCCATTACTATATTACTAACAGATCGAAACCTAAACACCTCCTTCTTTGATCCAGCTGGGGGTGGAGACCCTGTCCTATATCAACATCTATTT	OTU_13
139	haplo_18	OTU_14	0	0	1541	17897	42	92	19695	0	1323	0	0	4572	0	0	324	5913	570	0	0	0	2657	18075	81	204	8624	0	1287	0	0	2657	0	0	522	3390	786	0	CCCTTTATCAGCAGGAATTGCTCATGCCGGAGCTTCGGTTGATTTAGCTATTTTTTCATTACATTTAGCAGGGGTGTCTTCTATTTTAGGAGCAGTAAATTTTATTACAACTACTATTAATATACGTTCTAGAGGAATAACAATGGATCGAATTCCGTTGTTTGTTTGATCTGTATTGATTACTGCTATTTTATTATTGTTATCTCTTCCTGTATTAGCCGGAGCTATTACTATACTATTAACAGATCGTAATTTAAATACTTCTTTCTTCGATCCTGCGGGTGGAGGGGATCCTATTCTTTATCAACATTTATTT	OTU_14	Arthropoda	Insecta	Ephemeroptera	Heptageniidae	Kageronia	fuscogrisea	100	Published
140	haplo_72	OTU_14	7344	0	3312	0	0	0	0	0	0	0	0	0	0	0	0	212	0	0	7781	0	5453	0	0	0	0	0	0	0	0	0	0	0	0	99	0	0	CCCTTTATCAGCAGGAATTGCTCATGCCGGAGCTTCGGTTGATTTAGCTATTTTTTCATTACATTTAGCAGGGGTGTCTTCTATTTTAGGAGCAGTAAATTTTATTACAACTACTATTAATATACGTTCTAGAGGAATAACAATGGATCGAATTCCGTTGTTTGTTTGATCTGTATTGATTACTGCTATTTTATTATTGTTATCTCTTCCTGTATTAGCCGGAGCTATTACTATATTATTAACAGATCGTAATTTAAATACTTCTTTCTTCGATCCTGCGGGTGGAGGGGATCCTATTCTTTATCAACATTTATTT	OTU_14
141	haplo_252	OTU_14	0	0	0	0	0	0	0	0	0	0	0	1716	0	0	0	0	54	0	0	0	0	0	0	0	0	0	0	0	0	1060	0	0	0	0	78	0	CCCTTTATCAGCAGGAATTGCTCATGCCGGAGCTTCGGTTGATTTAGCTATTTTTTCATTACATTTAGCAGGGGTGTCTTCTATTTTAGGAGCAGTAAATTTTATTACAACTACTATTAATATACGTTCTAGAGGAATGACAATGGATCGAATTCCGTTGTTTGTTTGATCTGTATTGATTACTGCTATTTTATTATTGTTATCTCTTCCTGTATTAGCCGGAGCTATTACTATACTATTAACAGATCGTAATTTAAATACTTCTTTCTTCGATCCTGCGGGTGGAGGGGATCCTATTCTTTATCAACATTTATTT	OTU_14
142	haplo_281	OTU_14	0	0	0	1110	0	0	0	0	0	0	0	0	0	0	0	0	0	0	0	0	0	1274	0	0	0	0	0	0	0	0	0	0	0	0	0	0	CCCTTTATCAGCAGGAATTGCTCATGCCGGAGCTTCGGTTGATTTAGCTATTTTTTCATTACATTTAGCAGGGGTGTCTTCTATTTTAGGAGCAGTAAATTTTATTACAACTACGATTAATATACGTTCTAGAGGAATAACAATGGATCGAATTCCGTTGTTTGTTTGATCTGTATTGATTACTGCTATTTTATTATTGTTATCTCTTCCTGTATTAGCCGGAGCTATTACTATACTATTAACAGATCGTAATTTAAATACTTCTTTCTTCGATCCTGCGGGTGGAGGGGATCCTATTCTTTATCAACATTTATTT	OTU_14
143	haplo_1385	OTU_14	0	0	0	0	0	0	0	0	0	0	0	0	0	0	0	0	229	0	0	0	0	0	0	0	0	0	0	0	0	0	0	0	0	0	287	0	TCCTTTATCAGCAGGAATTGCTCATGCCGGAGCTTCGGTTGATTTAGCTATTTTTTCATTACATTTAGCAGGGGTGTCTTCTATTTTAGGAGCAGTAAATTTTATTACAACTACTATTAATATACGTTCTAGAGGAATAACAATGGATCGAATTCCGTTGTTTGTTTGATCTGTATTGATTACTGCTATTTTATTATTGTTATCTCTTCCTGTATTAGCCGGAGCTATTACTATACTATTAACAGATCGTAATTTAAATACCTCTTTCTTCGATCCTGCGGGTGGAGGGGATCCTATTCTTTATCAACATTTATTT	OTU_14
144	haplo_4406	OTU_14	0	0	0	75	0	0	0	0	0	0	0	0	0	0	0	0	0	0	0	0	0	92	0	0	0	0	0	0	0	0	0	0	0	0	0	0	CCCTTTATCAGCAGGAATTGCTCATGCCGGAGCTTCGGTTGATTTAGCTATTTTTTCATTACATTTAGCAGGGGTGTCTTCTATTTTAGGAGCAGTAAATTTTATTACAACTACGATTAATATACGTTCTAGAGGAATAACAATGGATCGAATTCCGTTGTTTGTTTGATCTGTATTGATTACTGCTATTTTATTATTGTTATCTCTTCCTGTATTAGCAGGAGCTATTACTATACTATTAACAGATCGTAATTTAAATACTTCTTTCTTCGATCCTGCGGGTGGAGGGGATCCTATTCTTTATCAACATTTATTT	OTU_14
146	haplo_7376	OTU_14	0	0	0	0	0	0	0	0	0	0	0	0	0	0	0	74	0	0	0	0	0	0	0	0	0	0	0	0	0	0	0	0	0	0	0	0	CCCTTTATCAGCAGGAATTGCTCATGCCGGAGTTTCGGTTGATTTAGCTATTTTTTCATTACATTTAGCAGGGGTGTCTTCTATTTTAGGAGCAGTAAATTTTATTACAACTACTATTAATATACGTTCTAGAGGAATAACAATGGATCGAATTCCGTTGTTTGTTTGATCTGTATTGATTACTGCTATTTTATTATTGTTATCTCTTCCTGTATTAGCCGGAGCTATTACTATACTATTGACAGATCGTAATTTAAATACTTCTTTCTTCGATCCTGCGGGTGGAGGGGATCCTATTCTTTATCAACATTTATTT	OTU_14
156	haplo_19	OTU_15	0	0	0	0	0	0	0	0	0	0	0	3461	548	0	7594	0	6144	23472	0	0	0	0	0	0	0	180	0	0	0	3997	340	0	6010	0	7011	26576	ACCACTTTCAGCAGGAATTGCACATGCTGGTGCTTCTGTTGATATAGCAATTTTTTCTCTTCACTTAGCCGGGGTGTCTTCAATTTTAGGTGCAGTTAATTTTATTACTACAGTCATTAATATACGATCAAGAGGAATGACATTGGATCGAATACCTTTATTCGTATGAGCTGTAGCTATCACTGCTCTTCTATTACTCCTTTCCTTACCAGTGCTAGCCGGAGCCATTACTATACTTTTAACAGATCGAAATCTTAATACCTCCTTCTTTGACCCAGCAGGTGGGGGAGATCCAATTTTATACCAACATCTATTT	OTU_15	Arthropoda	Insecta	Plecoptera	Perlodidae	Isoperla	obscura	100	Private
157	haplo_78	OTU_15	0	0	0	0	0	0	0	0	0	0	0	0	0	0	8588	0	393	1581	0	0	0	0	0	0	0	0	0	0	0	0	0	0	6726	0	398	1721	ACCACTTTCAGCAGGAATTGCACATGCTGGTGCTTCTGTTGATATAGCAATTTTTTCTCTTCACTTAGCCGGGGTGTCTTCAATTTTAGGTGCAGTTAATTTTATTACTACAGTCATTAATATACGATCAAGAGGAATGACATTGGATCGAATACCTTTATTCGTATGGGCTGTAGCTATCACTGCTCTTCTATTACTCCTTTCCTTACCAGTGCTAGCCGGAGCCATTACTATACTTTTAACAGATCGAAATCTTAATACCTCCTTCTTTGACCCAGCAGGTGGGGGAGATCCAATTTTATACCAACATCTATTT	OTU_15
158	haplo_129	OTU_15	0	0	0	0	0	0	0	0	0	0	0	0	2166	0	384	0	721	1300	0	0	0	0	0	0	0	0	0	0	0	0	1221	0	342	0	800	1428	ACCACTTTCAGCAGGAATTGCACATGCTGGTGCTTCTGTTGATATAGCAATTTTTTCTCTTCACTTAGCCGGGGTGTCTTCAATTTTAGGTGCAGTTAATTTTATTACTACAGTCATTAATATACGATCGAGAGGAATGACATTAGATCGAATACCTTTATTTGTATGAGCTGTAGCTATCACTGCTCTTCTATTACTCCTTTCCTTACCAGTGCTAGCCGGAGCCATTACTATACTTTTAACAGATCGAAATCTTAATACCTCCTTCTTTGACCCAGCAGGTGGGGGAGATCCAATTTTATACCAACATCTATTT	OTU_15
159	haplo_146	OTU_15	0	0	0	0	0	0	0	0	0	0	0	60	154	0	304	0	532	2227	0	0	0	0	0	0	0	0	0	0	0	80	128	0	316	0	548	2521	GCCACTTTCAGCAGGAATTGCACATGCTGGTGCTTCTGTTGATATAGCAATTTTTTCTCTTCACTTAGCCGGGGTGTCTTCAATTTTAGGTGCAGTTAATTTTATTACTACAGTCATTAATATACGATCAAGAGGAATGACATTGGATCGAATACCTTTATTCGTATGAGCTGTAGCTATCACTGCTCTTCTATTACTCCTTTCCTTACCAGTGCTAGCCGGAGCCATTACTATACTTTTAACAGATCGAAATCTTAATACCTCCTTCTTTGACCCAGCAGGTGGGGGGGATCCAATTTTATACCAACATCTATTT	OTU_15
160	haplo_185	OTU_15	0	0	0	0	0	0	0	0	0	0	0	67	0	0	978	0	1185	247	0	0	0	0	0	0	0	0	0	0	0	76	0	0	793	0	1180	218	GCCACTTTCAGCAGGAATTGCACATGCTGGTGCTTCTGTTGATATAGCAATTTTTTCTCTTCACTTAGCTGGGGTGTCTTCAATTTTAGGTGCAGTTAATTTTATTACTACAGTCATTAATATACGATCAAGAGGAATGACATTGGATCGAATACCTTTATTCGTATGAGCTGTAGCTATCACTGCTCTTCTATTACTCCTTTCCTTACCAGTACTAGCCGGAGCCATTACTATACTTCTAACAGATCGAAATCTTAATACCTCCTTCTTCGACCCAGCAGGTGGGGGAGATCCAATTTTATACCAACATCTATTT	OTU_15
161	haplo_221	OTU_15	0	0	0	0	0	0	0	0	0	0	0	0	0	0	1255	0	304	419	0	0	0	0	0	0	0	0	0	0	0	0	0	0	1043	0	218	518	ACCACTTTCAGCAGGAATTGCACATGCTGGTGCTTCTGTTGATATAGCAATTTTTTCTCTTCACTTAGCCGGAGTGTCTTCAATTTTAGGTGCAGTTAATTTTATTACTACAGTCATTAATATACGATCAAGAGGAATGACATTGGATCGAATACCTTTATTCGTATGGGCTGTAGCTATCACTGCTCTTCTATTACTCCTTTCCTTACCAGTGCTAGCCGGAGCCATTACTATACTTTTAACAGATCGAAATCTTAATACCTCCTTCTTTGACCCAGCAGGTGGGGGAGATCCAATTTTATACCAACATCTATTT	OTU_15
162	haplo_226	OTU_15	0	0	0	0	0	0	0	0	0	0	0	0	0	0	289	0	467	1058	0	0	0	0	0	0	0	0	0	0	0	0	0	0	130	0	491	1202	ACCACTTTCAGCAGGAATTGCACATGCTGGTGCTTCTGTTGATATAGCAATTTTTTCTCTTCACTTAGCCGGGGTGTCTTCAATTTTAGGTGCAGTTAATTTTATTACTACAGTCATTAATATACGATCAAGAGGAATGACATTGGATCGAATACCTTTATTCGTATGAGCTGTAGCTATCACTGCTCTTCTATTACTCCTTTCCTTACCAGTGCTAGCCGGAGCCATTACTATACTTTTAACAGATCGAAATCTTAATACCTCCTTCTTTGACCCAGCAGGTGGGGGGGATCCAATTTTATACCAACATCTATTT	OTU_15
163	haplo_241	OTU_15	0	0	0	0	0	0	0	0	0	0	0	0	0	0	1874	0	0	0	0	0	0	0	0	0	0	0	0	0	0	0	0	0	1336	0	0	0	ACCACTTTCAGCAGGAATTGCACATGCTGGTGCTTCTGTTGATATAGCAATTTTTTCTCTTCACTTAGCTGGGGTGTCTTCAATTTTAGGCGCAGTTAATTTTATTACTACAGTCATTAATATACGATCAAGAGGAATGACATTGGATCGAATACCTTTATTCGTATGGGCTGTAGCTATCACTGCTCTTCTATTACTCCTTTCCTTACCAGTGCTAGCCGGAGCCATTACTATACTTTTAACAGATCGAAATCTTAATACCTCCTTCTTTGACCCAGCAGGTGGGGGAGATCCAATTTTATACCAACATCTATTT	OTU_15
164	haplo_293	OTU_15	0	0	0	0	0	0	0	0	0	0	0	0	0	0	1184	0	0	77	0	0	0	0	0	0	0	0	0	0	0	0	0	0	881	0	0	47	ACCACTTTCAGCAGGAATTGCACATGCTGGTGCTTCTGTCGATATAGCAATTTTTTCTCTTCACTTAGCCGGGGTGTCTTCAATTTTAGGTGCAGTTAATTTTATTACTACAGTCATTAATATACGATCAAGAGGAATGACATTGGATCGAATACCTTTATTCGTATGAGCTGTAGCTATCACTGCTCTTCTATTACTCCTTTCCTTACCAGTGCTAGCCGGAGCCATTACTATACTTTTAACAGATCGAAATCTTAATACCTCCTTCTTTGACCCAGCAGGTGGGGGAGATCCAATTTTATACCAACATCTATTT	OTU_15
165	haplo_329	OTU_15	0	0	0	0	0	0	0	0	0	0	0	0	0	0	0	0	282	697	0	0	0	0	0	0	0	0	0	0	0	0	0	0	0	0	202	643	ACCACTTTCAGCAGGAATTGCACATGCTGGTGCTTCTGTTGATATAGCAATTTTTTCTCTTCACTTAGCTGGGGTGTCTTCAATTTTAGGTGCAGTTAATTTTATTACTACAGTCATTAATATACGATCAAGAGGAATGACATTGGATCGAATACCTTTATTCGTATGAGCTGTAGCTATCACTGCTCTTCTATTACTCCTTTCCTTACCAGTACTAGCCGGAGCCATTACTATACTTCTAACAGATCGAAATCTTAATACCTCCTTCTTTGACCCAGCAGGTGGGGGGGATCCAATTTTATACCAACATCTATTT	OTU_15
166	haplo_342	OTU_15	0	0	0	0	0	0	0	0	0	0	0	0	0	0	0	0	0	883	0	0	0	0	0	0	0	0	0	0	0	0	0	0	0	0	0	887	ACCACTTTCAGCAGGAATTGCACATGCTGGTGCTTCTGTCGATATAGCAATTTTTTCTCTTCACTTAGCTGGGGTGTCTTCAATTTTAGGTGCAGTTAATTTTATTACTACAGTCATTAATATACGATCAAGAGGAATGACATTGGACCGAATACCTTTATTCGTATGAGCTGTAGCTATCACTGCTCTTCTATTACTCCTTTCCTTACCAGTACTAGCCGGAGCCATTACTATACTTCTAACAGATCGAAATCTTAATACCTCCTTCTTTGACCCAGCAGGTGGGGGAGATCCAATTTTATACCAACATCTATTT	OTU_15
167	haplo_388	OTU_15	0	0	0	0	0	0	0	0	0	0	0	0	0	0	48	0	295	406	0	0	0	0	0	0	0	0	0	0	0	0	0	0	0	0	309	470	ACCACTTTCAGCAGGAATTGCACATGCTGGTGCTTCTGTTGATATAGCAATTTTTTCTCTTCACTTAGCCGGGGTGTCTTCAATTTTAGGCGCAGTTAATTTTATTACTACAGTCATTAATATACGATCAAGAGGAATGACATTGGATCGAATACCTTTATTCGTATGAGCTGTAGCTATCACTGCTCTTCTATTACTCCTTTCCTTACCAGTGCTAGCCGGAGCCATTACTATACTTTTAACAGATCGAAATCTTAATACCTCCTTCTTTGACCCAGCAGGTGGGGGGGATCCAATTTTATACCAACATCTATTT	OTU_15
168	haplo_432	OTU_15	0	0	0	0	0	0	0	0	0	0	0	0	192	0	0	0	47	471	0	0	0	0	0	0	0	0	0	0	0	0	73	0	0	0	0	560	ACCACTTTCAGCAGGAATTGCACATGCTGGTGCTTCTGTTGATATAGCAATTTTTTCTCTTCACTTAGCCGGAGTGTCTTCAATTTTAGGTGCAGTTAATTTTATTACTACAGTCATTAATATACGATCAAGAGGAATGACATTAGATCGAATACCTTTATTCGTATGAGCTGTAGCTATCACTGCTCTTCTATTACTCCTTTCCTTACCAGTGCTAGCCGGAGCCATTACTATACTTTTAACAGATCGAAATCTTAATACCTCCTTCTTTGACCCAGCAGGTGGGGGAGATCCAATTTTATACCAACATCTATTT	OTU_15
169	haplo_440	OTU_15	0	0	0	0	0	0	0	0	0	0	0	0	0	0	634	0	68	0	0	0	0	0	0	0	0	0	0	0	0	0	0	0	545	0	85	0	ACCACTTTCAGCAGGAATTGCACATGCTGGTGCTTCTGTTGATATAGCAATTTTTTCTCTTCACTTAGCCGGGGTGTCTTCAATTTTAGGTGCAGTTAATTTTATTACTACAGTCATTAATATACGATCAAGAGGAATGACATTGGATCGAATACCTTTATTCGTATGGGCTGTAGCTATCACTGCTCTTCTATTACTCCTTTCCTTACCAGTGCTAGCCGGAGCCATTACTATACTTTTAACAGATCGAAATCTTAATACCTCCTTCTTTGACCCAGCAGGTGGGGGGGATCCAATTTTATACCAACATCTATTT	OTU_15
170	haplo_444	OTU_15	0	0	0	0	0	0	0	0	0	0	0	0	0	0	797	0	0	0	0	0	0	0	0	0	0	0	0	0	0	0	0	0	521	0	0	0	ACCACTTTCAGCAGGAATTGCACATGCTGGTGCTTCTGTTGATATAGCAATTTTTTCTCTTCACTTAGCTGGGGTGTCTTCAATTTTAGGTGCAGTTAATTTTATTACTACAGTCATTAATATACGATCAAGAGGAATGACATTGGATCGAATACCTTTATTCGTATGAGCTGTAGCTATCACTGCTCTTCTATTACTCCTTTCCTTACCAGTACTAGCCGGAGCCATTACTATACTTCTAACAGATCGAAATCTTAATACCTCCTTCTTCGACCCAGCAGGTGGGGGAGATCCAATTTTATACCAACATCTATTT	OTU_15
171	haplo_455	OTU_15	0	0	0	0	0	0	0	0	0	0	0	0	0	0	0	0	689	0	0	0	0	0	0	0	0	0	0	0	0	0	0	0	0	0	613	0	GCCACTTTCAGCAGGAATTGCACATGCTGGTGCTTCTGTTGATATAGCAATTTTTTCTCTTCACTTAGCTGGGGTGTCTTCAATTTTAGGTGCAGTTAATTTTATTACTACAGTCATTAATATACGATCAAGAGGAATGACATTGGATCGAATACCTTTATTCGTATGAGCTGTAGCTATCACTGCTCTTCTATTACTCCTTTCCTTACCAGTACTAGCCGGAGCCATTACTATACTTCTAACAGATCGAAACCTTAATACCTCCTTCTTCGACCCAGCAGGTGGGGGAGATCCAATTTTATACCAACATCTATTT	OTU_15
172	haplo_488	OTU_15	0	0	0	0	0	0	0	0	0	0	0	0	0	0	0	0	0	603	0	0	0	0	0	0	0	0	0	0	0	0	0	0	0	0	0	622	ACCACTTTCAGCAGGAATTGCACATGCTGGTGCTTCTGTTGATATAGCAATTTTTTCTCTTCACTTAGCCGGGGTGTCTTCAATTTTAGGTGCAGTTAATTTTATTACTACAGTCATTAATATACGATCGAGAGGAATGACATTGGATCGAATACCTTTATTCGTATGAGCTGTAGCTATCACTGCTCTTCTATTACTCCTTTCCTTACCAGTGCTAGCCGGGGCCATTACTATACTTTTAACAGATCGAAATCTTAATACCTCCTTCTTTGACCCAGCAGGTGGGGGAGATCCAATTTTATACCAACATCTATTT	OTU_15
173	haplo_489	OTU_15	0	0	0	0	0	0	0	0	0	0	0	0	0	0	0	0	295	208	0	0	0	0	0	0	0	0	0	0	0	0	0	0	0	0	355	331	GCCACTTTCAGCAGGAATTGCACATGCTGGTGCTTCTGTTGATATAGCAATTTTTTCTCTTCACTTAGCCGGGGTGTCTTCAATTTTAGGTGCAGTTAATTTTATTACTACAGTCATTAATATACGATCAAGAGGAATGACATTGGATCGAATACCTTTATTCGTATGAGCTGTAGCTATCACTGCTCTTCTATTACTCCTTTCTTTACCAGTGCTAGCCGGAGCCATTACTATACTTTTAACAGATCGAAATCTTAATACCTCCTTCTTTGACCCAGCAGGTGGGGGGGATCCAATTTTATACCAACATCTATTT	OTU_15
174	haplo_505	OTU_15	0	0	0	0	0	0	0	0	0	0	0	0	0	0	139	0	183	290	0	0	0	0	0	0	0	0	0	0	0	0	0	0	102	0	142	301	ACCACTTTCAGCAGGAATTGCACATGCTGGTGCTTCTGTTGATATAGCAATTTTTTCTCTTCACTTAGCTGGGGTGTCTTCAATTTTAGGTGCAGTTAATTTTATTACTACAGTCATTAATATACGATCAAGAGGAATGACATTGGATCGAATACCTTTATTCGTATGAGCTGTAGCTATCACTGCTCTTCTATTACTCCTTTCCTTACCAGTACTAGCCGGAGCCATTACTATACTTCTAACAGATCGAAATCTTAATACCTCCTTCTTTGACCCAGCAGGTGGGGGAGATCCAATTTTATACCAACATCTATTT	OTU_15
175	haplo_550	OTU_15	0	0	0	0	0	0	0	0	0	0	0	0	701	0	0	0	0	0	0	0	0	0	0	0	0	0	0	0	0	0	400	0	0	0	0	0	ACCACTTTCAGCAGGAATTGCACATGCTGGTGCTTCTGTTGATATAGCAATTTTTTCTCTTCACTTAGCCGGAGTGTCTTCAATTTTAGGTGCAGTTAATTTTATTACTACAGTCATTAATATACGATCAAGAGGAATGACATTGGATCGAATACCTTTATTCGTATGAGCTGTAGCTATCACTGCTCTTCTATTACTCCTTTCCTTACCAGTGCTAGCCGGAGCCATTACTATACTTTTAACAGATCGAAATCTTAATACCTCCTTCTTTGACCCAGCAGGTGGGGGGGATCCAATTTTATACCAACATCTATTT	OTU_15
176	haplo_662	OTU_15	0	0	0	0	0	0	0	0	0	0	0	0	0	0	502	0	0	0	0	0	0	0	0	0	0	0	0	0	0	0	0	0	410	0	0	0	ACCACTTTCAGCAGGAATTGCACATGCTGGTGCTTCTGTTGATATAGCAATTTTTTCTCTTCACTTAGCTGGGGTGTCTTCAATTTTAGGCGCAGTTAATTTTATTACTACAGTCATTAATATACGATCAAGAGGAATGACATTGGATCGAATACCTTTATTCGTATGGGCTGTAGCTATCACTGCTCTTCTATTACTCCTTTCCTTACCAGTGCTAGCCGGAGCCATTACTATACTTTTAGCAGATCGAAATCTTAATACCTCCTTCTTTGACCCAGCAGGTGGGGGAGATCCAATTTTATACCAACATCTATTT	OTU_15
177	haplo_1080	OTU_15	0	0	0	0	0	0	0	0	0	0	0	0	0	0	0	0	0	286	0	0	0	0	0	0	0	0	0	0	0	0	0	0	0	0	0	348	ACCACTTTCAGCAGGAATTGCACATGCTGGTGCTTCTGTTGATATAGCAATTTTTTCTCTTCACTTAGCCGGGGTGTCTTCAATTTTAGGTGCAGTTAATTTTATTACCACAGTCATTAATATACGATCAAGAGGAATGACATTGGATCGAATACCTTTATTCGTATGGGCTGTAGCTATCACTGCTCTTCTATTACTCCTTTCCTTACCAGTGCTAGCCGGAGCCATTACTATACTTTTAACAGATCGAAATCTTAATACCTCCTTCTTTGACCCAGCAGGTGGGGGAGATCCAATTTTATACCAACATCTATTT	OTU_15
178	haplo_1592	OTU_15	0	0	0	0	0	0	0	0	0	0	0	0	0	0	71	0	58	58	0	0	0	0	0	0	0	0	0	0	0	0	0	0	71	0	54	125	ACCACTTTCAGCAGGAATTGCACATGCTGGTGCTTCTGTTGATATAGCAATTTTTTCTCTTCACTTAGCTGGGGTGTCTTCAATTTTAGGTGCAGTTAATTTTATTACTACAGTCATTAATATACGATCAAGAGGAATGACATTAGATCGAATACCTTTATTCGTATGAGCTGTAGCTATCACTGCTCTTCTATTACTCCTTTCCTTACCAGTACTAGCCGGAGCTATTACTATACTTCTAACAGATCGAAATCTTAATACCTCCTTCTTTGACCCAGCAGGTGGGGGGGATCCAATTTTATACCAACATCTATTT	OTU_15
179	haplo_1992	OTU_15	0	0	0	0	0	0	0	0	0	0	0	0	0	0	50	0	0	163	0	0	0	0	0	0	0	0	0	0	0	0	0	0	0	0	0	137	ACCACTTTCGGCAGGAATTGCACATGCTGGTGCTTCTGTTGATATAGCAATTTTTTCTCTTCACTTAGCCGGGGTATCTTCAATTTTAGGTGCAGTTAATTTTATTACTACAGTCATTAATATACGATCAAGAGGAATGACATTAGATCGAATACCTTTATTCGTATGAGCTGTAGCTATCACTGCTCTTCTATTACTCCTTTCCTTACCAGTACTAGCCGGAGCCATTACTATACTTCTAACAGATCGAAATCTTAATACCTCCTTCTTTGACCCAGCAGGTGGGGGGGATCCAATTTTATACCAACATCTATTT	OTU_15
180	haplo_2366	OTU_15	0	0	0	0	0	0	0	0	0	0	0	0	0	0	65	0	0	0	0	0	0	0	0	0	0	0	0	0	0	0	0	0	0	0	0	66	ACCACTTTCAGCAGGAATTGCACATGCTGGTGCTTCTGTTGATATAGCAATTTTTTCTCTTCACTTAGCTGGGGTGTCTTCAATTTTAGGTGCAGTTAATTTTATTACTACAGTCATTAATATACGATCAAGAGGAATGACATTGGATCGAATACCTTTATTCGTATGAGCTGTAGCTATCACTGCTCTTCTATTACTCCTTTCCTTGCCAGTACTAGCCGGAGCCATTACTATACTTCTAACAGATCGAAATCTTAATACCTCCTTCTTTGACCCAGCAGGTGGGGGAGATCCAATTTTATACCAACATCTATTT	OTU_15
181	haplo_3360	OTU_15	0	0	0	0	0	0	0	0	0	0	0	0	0	0	77	0	0	40	0	0	0	0	0	0	0	0	0	0	0	0	0	0	52	0	0	51	ACCACTTTCAGCAGGAATTGCACATGCTGGTGCTTCTGTAGATATAGCAATTTTTTCTCTTCACTTAGCTGGGGTGTCTTCAATTTTAGGTGCAGTTAATTTTATTACTACAGTCATTAATATACGATCAAGAGGAATGACATTGGATCGAATACCTTTATTCGTATGAGCTGTAGCTATCACTGCTCTTCTATTACTCCTTTCCTTACCAGTACTAGCCGGAGCCATTACTATACTTCTAACAGATCGAAATCTTAATACTTCCTTCTTTGACCCAGCAGGTGGGGGAGATCCAATTTTATACCAACATCTATTT	OTU_15
182	haplo_5963	OTU_15	0	0	0	0	0	0	0	0	0	0	0	0	0	0	0	0	0	45	0	0	0	0	0	0	0	0	0	0	0	0	0	0	0	0	0	45	ACCACTTTCAGCAGGAATTGCACATGCTGGTGCTTCTGTTGATATAGCAATTTTTTCTCTTCACTTAGCTGGGGTGTCTTCAATTTTAGGTGCAGTTAATTTTATTACTACAGTCATTAATATACGATCAAGAGGAATGACATTGGATCGAATACCTTTATTCGTATGAGCTGTAGCTATCACTGCTCTTCTGTTACTCCTTTCCTTACCAGTACTAGCCGGAGCCATTACTATACTTCTAACAGATCGAAATCTTAATACCTCCTTCTTTGACCCAGCAGGTGGGGGAGATCCAATTTTATATCAACATCTATTT	OTU_15
183	haplo_7136	OTU_15	0	0	0	0	0	0	0	0	0	0	0	0	53	0	0	0	0	0	0	0	0	0	0	0	0	0	0	0	0	0	50	0	0	0	0	0	ACCACTTTCAGCAGGAATTGCACATGCTGGTGCTTCTGTTGATATAGCAATTTTTTCTCTTCACTTAGCTGGGGTGTCTTCAATTTTAGGTGCAGTTAATTTTATTACTACAGTCATTAATATACGATCAAGAGGAATGACATTAGATCGAATACCTTTATTCGTATGAGCTGTAGCTATCACTGCTCTTCTATTACTCCTTTCCTTACCAGTACTAGCCGGAGCCATTACTATACTTCTAACAGATCGAAATCTTAATACCTCCTTCTTTGACCCAGCAGGTGGGGGGGATCCAATTTTATACCAACATCTATTT	OTU_15
184	haplo_11221	OTU_15	0	0	0	0	0	0	0	0	0	0	0	0	0	0	0	0	0	0	0	0	0	0	0	0	0	0	0	0	0	0	0	0	0	0	45	0	ACCACTTTCAGCAGGAATTGCACATGCTGGTGCTTCTGTTGATATAGCAATTTTTTCTCTTCACTTAGCTGGGGTGTCTTCAATTTTAGGTGCAGTTAATTTTATTACTACAGTCATTAATATACGATCAAGAGGAATGACATTGGATCGAATACCTTTATTCGTATGAGCTGTAGCTATCACTGCTCTTCTATTACTCCTTTCCTTACCAGTACTAGCCGGAGCCATTACTATACTTCTAACAGATCGAAATCTTAATACCTCCTTCTTCGACCCAGCAGGTGGGGGTGATCCAATTTTATACCAACATCTATTT	OTU_15
185	haplo_11690	OTU_15	0	0	0	0	0	0	0	0	0	0	0	0	0	0	62	0	0	0	0	0	0	0	0	0	0	0	0	0	0	0	0	0	0	0	0	0	ACCACTTTCAGCAGGAATTGCACATGCTGGTGCTTCTGTTGATATAGCAATTTTTTCTCTTCACTTAGCTGGGGTGTCTTCAATTTTAGGCGCAGTTAATTTTATTACTACAGTCATTAATATACGATCAAGAGGAATGACATTGGATCGAATACCTTTATTCGTATGGGCTGTAGCTATCACTGCTCTTCTATTACTCCTTTCCTTACCAGTGCTAGCCGGAGCCATTACTATACTTTTAACAGATCGAAATCTTAATACCTCCTTCTTTGACCCAGCAGGGGGGGGAGATCCAATTTTATACCAACATCTATTT	OTU_15
197	haplo_20	OTU_16	47896	0	0	0	0	0	0	0	0	0	0	0	0	0	0	0	0	0	36403	0	0	0	0	0	0	0	0	0	0	0	0	0	0	0	0	0	GCCTTTATCAAGAAATATCGCCCATAATGGAGCATCCGTGGATTTAACTATTTTTTCATTACATTTAGCAGGTGTATCTTCAATTCTAGGGGCTGTAAATTTTATTTCAACTATTATTAATATACGAACAACAGGTATAACGAGAGAAAAAATTCCATTATTTGTTTGATCGGTTGGGATTACAGCTTTATTATTACTGTTATCATTACCAGTATTAGCAGGAGCTATTACTATACTTCTAACAGATCGAAACTTAAATACATCATTCTTTGACCCAGCTGGAGGGGGGGACCCAGTATTATATCAACATTTATTT	OTU_16	Arthropoda	Insecta	Hemiptera	Gerridae	Gerris	lacustris	100	Early-Release
198	haplo_1957	OTU_16	223	0	0	0	0	0	0	0	0	0	0	0	0	0	0	0	0	0	154	0	0	0	0	0	0	0	0	0	0	0	0	0	0	0	0	0	ACCTTTATCAAGAAATATCGCCCATAATGGAGCATCCGTGGATTTAACTATTTTTTCATTACATTTAGCAGGTGTATCTTCAATTCTAGGGGCTGTAAATTTTATTTCAACTATTATTAATATACGAACAACAGGTATAACGAGAGAAAAAATTCCATTATTTGTTTGATCGGTTGGGATTACAGCTTTATTATTACTGTTATCATTACCAGTATTAGCAGGAGCTATTACTATACTTCTAACAGATCGAAACTTAAATACATCATTCTTTGACCCAGCTGGAGGAGGAGATCCAGTATTATATCAACATTTATTT	OTU_16
200	haplo_21	OTU_17	0	0	0	0	0	0	0	0	0	0	0	0	3944	20067	6069	0	719	9042	0	0	0	193	0	0	0	50	0	0	0	0	2811	23622	3663	0	387	6735	TCCCCTATCGGCAGGAATTGCTCATGCAGGATCTTCTGTTGATTTAGCTATTTTTTCTTTACACTTAGCTGGAGTTTCTTCAATTTTGGGGGCTGTAAATTTTATTACAACAGTGATTAATATACGTTCTAGAGGAATAACTTTAGACCGAATACCATTATTTGTTTGAGCAGTAGTAATTACAGCACTTCTCTTACTTTTATCACTACCAGTTTTAGCCGGAGCAATTACTATACTATTAACTGATCGTAATTTAAATACTTCTTTTTTTGATCCCGCAGGAGGTGGAGATCCAATTTTATACCAACATTTATTC	OTU_17	Arthropoda	Insecta	Plecoptera	Taeniopterygidae	Taeniopteryx	nebulosa	100	Private
201	haplo_34	OTU_17	0	0	0	157	0	0	0	328	233	0	3537	3218	3186	3215	5937	0	5600	4599	0	0	0	155	0	0	0	173	462	0	1705	2377	2268	4381	3924	0	2863	3483	TCCCCTATCGGCAGGAATTGCTCATGCAGGATCTTCTGTTGATTTAGCTATTTTTTCTTTACACTTAGCTGGAGTTTCTTCAATTTTGGGGGCTGTAAATTTTATTACAACAGTGATTAATATACGTTCTAGAGGAATAACTTTAGACCGAATACCATTATTTGTTTGAGCAGTAGTAATTACAGCACTTCTCTTACTTTTATCACTACCAGTTTTAGCCGGAGCAATTACTATGCTATTAACTGATCGTAATTTAAATACTTCTTTTTTTGATCCCGCAGGAGGTGGAGATCCAATTTTATACCAACATTTATTC	OTU_17
202	haplo_60	OTU_17	0	0	0	0	329	0	0	94	869	0	12007	98	633	0	0	850	2557	207	0	0	0	0	419	0	0	43	1507	0	5738	111	515	67	0	1126	1374	132	TCCCCTATCGGCAGGAATTGCTCATGCAGGATCTTCTGTTGATTTAGCTATTTTTTCTTTACACTTAGCTGGAGTTTCTTCAATTTTGGGGGCTGTAAATTTTATTACAACAGTGATTAATATACGTTCTAGAGGAATAACTTTAGATCGAATACCATTATTTGTTTGAGCAGTAGTAATTACAGCACTTCTCTTACTTTTATCACTACCAGTTTTAGCCGGAGCAATTACTATGCTATTAACTGATCGTAATTTAAATACTTCTTTTTTTGATCCCGCAGGAGGTGGAGATCCAATTTTATACCAACATTTATTC	OTU_17
203	haplo_330	OTU_17	0	0	0	0	0	0	0	44	0	0	642	0	57	92	83	0	89	121	0	0	0	0	0	0	0	0	0	0	228	0	0	155	59	0	47	0	TCCCCTATCGGCAGGAATTGCTCATGCAGGATCTTCTGTTGATTTAGCTATTTTTTCTTTACATTTAGCTGGAGTTTCTTCAATTTTGGAGGCTGTAAATTTTATTACAACAGTGATTAATATACGTTCTAGAGGAATAACTTTAGACCGAATGCCATTATTTGTTTGAGCAGTAGTAATTACAGCTCTTCTCTTACTTTTATCACTACCAGTTTTAGCCGGAGCAATTACTATGCTATTAACTGATCGTAATTTAAATACTTCTTTTTTTGATCCCGCAGGAGGTGGAGATCCAATTTTATACCAACATTTATTC	OTU_17
204	haplo_373	OTU_17	0	0	0	0	0	0	0	0	0	0	0	0	0	0	81	0	216	582	0	0	0	0	0	0	0	0	0	0	0	0	0	0	0	0	106	560	TCCCCTATCGGCAGGAATTGCTCATGCAGGATCTTCTGTTGATTTAGCTATTTTTTCTTTACACTTAGCTGGAGTTTCTTCAATTTTGGGGGCTGTAAATTTTATTACAACAGTGATTAATATACGTTCTAGAGGAATAACTTTAGACCGAATACCATTATTTGTTTGAGCAGTAGTAATTACAGCACTTCTCTTACTTTTATCACTACCAGTTTTAGCCGGAGCAATTACTATGCTATTAACTGATCGTAATTTAAATACTTCTTTTTTTGATCCCGCAGGAGGTGGGGATCCAATTTTATACCAACATTTATTC	OTU_17
205	haplo_389	OTU_17	0	0	0	0	0	0	0	0	0	0	0	0	42	0	144	0	767	0	0	0	0	0	0	0	0	0	0	0	0	0	0	58	82	0	364	0	TCCCCTATCGGCAGGAATTGCTCATGCAGGATCTTCTGTTGATTTAGCTATTTTTTCTTTACACTTAGCTGGAGTTTCTTCAATTTTGGGGGCTGTAAATTTTATTACAACAGTGATTAATATACGTTCTAGAGGAATAACTTTAGACCGAATACCATTATTTGTTTGAGCAGTAGTAATTACAGCCCTTCTCTTACTTTTATCACTACCAGTTTTAGCCGGAGCAATTACTATGCTATTAACTGATCGTAATTTAAATACTTCTTTTTTTGATCCCGCAGGAGGTGGAGATCCAATTTTATACCAACATTTATTC	OTU_17
206	haplo_563	OTU_17	0	0	0	0	0	0	0	0	0	0	179	0	0	0	0	197	70	0	0	0	0	0	0	0	0	0	0	0	121	0	0	0	0	400	0	0	TCCCCTATCGGCAGGAATTGCTCATGCAGGGTCTTCTGTTGATTTAGCTATTTTTTCTTTACACTTAGCTGGAGTTTCTTCAATTTTGGGGGCTGTAAATTTTATTACAACAGTGATTAATATACGTTCTAGAGGAATAACTTTAGACCGAATACCATTATTTGTTTGAGCAGTAGTAATTACAGCACTTCTCTTACTTTTATCACTACCAGTTTTAGCCGGAGCAATTACTATGCTATTAACTGATCGTAATTTAAATACTTCTTTTTTTGATCCCGCAGGAGGTGGAGATCCAATTTTATACCAACATTTATTC	OTU_17
207	haplo_3017	OTU_17	0	0	0	0	0	0	0	0	0	0	0	0	0	74	0	0	0	0	0	0	0	0	0	0	0	0	0	0	0	0	0	0	0	0	0	0	TCCCCTATCGGCAGGAATTGCTCATGCAGGATCTTCTGTTGATTTAGCTATTTTTTCTTTACATTTAGCTGGAGTTTCTTCAATTTTGGGGGCTGTAAATTTTATTACAACAGTGATTAATATACGTTCTAGAGGAATAACTTTAGACCGAATACCATTATTTGTTTGAGCAGTAGTAATTACAGCTCTTCTCTTACTTTTATCACTACCAGTTTTAGCCGGAGCAATTACTATACTATTAACTGATCGTAATTTAAATACTTCTTTTTTCGATCCCGCAGGAGGTGGTGATCCAATTTTATACCAACATTTATTC	OTU_17
208	haplo_5006	OTU_17	0	0	0	0	0	0	0	0	0	0	0	0	0	0	0	0	0	0	0	0	0	0	0	0	0	0	0	0	0	0	0	114	0	0	0	0	TCCCCTATCGGCAGGAATTGCTCATGCAGGATCTTCTGTTGATTTAGCTATTTTTTCTTTACATTTAGCTGGAGTTTCTTCAATTTTGGGGGCTGTAAATTTTATTACAACAGTGATTAATATACGTTCTAGAGGAATAACTTTAGACCGAATGCCATTATTTGTTTGAGCAGTAGTAATTACAGCTCTTCTCTTACTTTTATCACTACCAGTTTTAGCCGGAGCAATTACTATGCTATTAACTGATCGTAATTTAAATACTTCTTTTTTTGATCCCGCAGGAGGTGGAGATCCAATTTTATACCAACATTTATTC	OTU_17
215	haplo_22	OTU_18	0	8464	0	6395	0	522	8534	2747	0	7084	376	9352	232	2252	287	1333	4013	102	0	2878	0	4800	0	418	5823	723	0	2003	131	2486	150	2216	270	2271	1166	111	CCCTTTATCTGCCAACATTGCCCATAGAGGATCATCTGTTGATTTAGCAATTTTTAGACTTCATTTAGCGGGGATTTCCTCTATTTTAGGTGCTGTTAATTTCATTACAACAGTAATTAATATGCGATCCCCAGGAATAACATTTGATCGTATACCCTTATTTGTTTGATCAGTGGTAATTACGGCAGTTTTACTACTTCTCTCTCTTCCAGTATTAGCAGGAGCTATTACTATACTTCTCACAGACCGAAACTTAAATACCTCCTTCTTTGACCCAGCGGGTGGGGGGGATCCTATTCTATACCAACACTTGTTT	OTU_18	Arthropoda	Insecta	Coleoptera	Elmidae	Oulimnius	tuberculatus	100	Private
216	haplo_319	OTU_18	0	0	0	0	0	0	0	0	0	0	0	0	0	0	0	747	0	0	0	0	0	0	0	0	0	0	0	0	0	0	0	0	0	1175	0	0	CCCTTTATCTGCCAACATTGCCCATAGAGGATCATCTGTTGATTTAGCAATTTTTAGACTTCATTTAGCGGGGATTTCCTCTATTTTAGGTGCTGTTAATTTCATTACAACAGTAATTAATATGCGATCCCCAGGAATAACATTTGATCGTATACCCTTATTTGTTTGATCAGTGGTAATTACGGCAGTTTTACTACTTCTCTCTCTTCCAGTATTAGCAGGAGCTATTACTATACTTCTCACAGACCGAAACTTAAATACCTCCTTCTTTGACCCAGCGGGTGGGGGAGATCCTATTCTATACCAACACTTGTTT	OTU_18
217	haplo_352	OTU_18	0	131	0	0	0	0	0	147	0	86	0	0	0	0	0	471	0	0	0	46	0	0	0	0	0	0	0	0	0	0	0	0	0	679	0	0	CCCTTTATCTGCCAACATTGCCCATAGAGGATCATCTGTTGATTTAGCAATTTTTAGCCTTCATTTAGCGGGGATTTCCTCTATTTTAGGTGCTGTTAATTTCATTACAACAGTAATTAATATGCGATCCCCAGGAATAACATTTGATCGTATACCCTTATTTGTTTGATCAGTGGTAATTACGGCAGTTTTACTACTTCTCTCTCTTCCAGTATTAGCAGGAGCTATTACTATACTTCTCACAGACCGAAACTTAAATACCTCCTTCTTTGACCCAGCGGGTGGGGGGGATCCTATTCTATACCAACACTTGTTT	OTU_18
218	haplo_439	OTU_18	0	296	0	0	0	0	61	354	0	232	0	0	0	0	0	0	93	0	0	0	0	0	0	0	0	83	0	54	0	0	0	0	0	0	0	0	CCCTTTATCTGCCAACATTGCCCATAGAGGATCATCTGTTGATTTAGCAATTTTTAGCCTTCATTTAGCGGGGATTTCCTCTATTTTAGGTGCTGTTAATTTCATTACAACAGTAATTAATATGCGATCCCCAGGAATAACATTTGATCGTATACCCTTATTTGTTTGATCAGTGGTAATTACGGCAGTTTTACTACTTCTCTCTCTTCCAGTATTAGCAGGAGCTATTACTATACTTCTCACAGACCGAAACTTAAATACCTCCTTCTTTGATCCAGCGGGTGGGGGGGATCCTATTCTATACCAACACTTGTTT	OTU_18
219	haplo_796	OTU_18	0	149	0	0	0	0	0	203	0	179	0	0	0	0	0	0	54	0	0	55	0	0	0	0	0	42	0	47	0	0	0	0	0	0	0	0	CCCTTTATCTGCCAACATTGCCCATAGAGGATCATCTGTTGATTTAGCAATTTTTAGCCTTCATTTAGCGGGGATTTCCTCTATTTTAGGTGCTGTTAATTTCATTACAACAGTAATTAATATGCGATCCCCAGGAATAACATTTGATCGTATACCCTTATTTGTTTGATCAGTGGTAATTACGGCAGTTTTACTACTTCTCTCTCTTCCAGTATTAGCAGGAGCTATTACTATACTTCTCACAGCCCGAAACTTAAATACCTCCTTCTTTGATCCAGCGGGTGGGGGGGATCCTATTCTATACCAACACTTGTTT	OTU_18
220	haplo_12234	OTU_18	0	45	0	0	0	0	0	0	0	0	0	0	0	0	0	0	0	0	0	0	0	0	0	0	0	0	0	0	0	0	0	0	0	0	0	0	CCCTTTATCTGCCAACATTGCCCATAGAGGATCATCTGTTGATTTAGCAATTTTTAGCCTTCATTTAGCGGGGATTTCCTCTATTTTAGGTGCTGTTAATTTCATTACAACAGTAATTAATATGCGATCCCCAGGAATAACATTTGATCGTATACCCTTATTTGTTTGATCAGTGATAATTACGGCAGTTTTACTACTTCTCTCTCTTCCAGTATTAGCAGGAGCTATTACTATACTTCTCACAGACCGAAACTTAAATACCTCCTTCTTTGACCCAGCGGGTGGGGGGGATCCTATTCTATACCAACACTTGTTT	OTU_18
226	haplo_23	OTU_19	0	38226	0	0	0	0	0	0	0	0	0	0	0	0	0	0	0	0	0	36088	0	0	0	0	52	0	0	0	0	0	0	0	0	0	0	0	GCCACTAAGAGGGCCTATTGCCCATGGTGGTTCTTCAGTTGACTTAGCTATTTTTTCTCTGCATTTAGCAGGTTTATCAAGAATTTTAGGTGCTATTAATTTTATTACTACAATCTTTAATATACGATCACCTGGAATTACACTGGAACGAATAAGCTTATTTGTTTGGTCTGTATTAATTACTGCATTTTTATTGCTTTTATCTTTACCTGTTTTGGCCGGTGCTATTACTATATTACTTACAGATCGAAATTTTAATACTACTTTTTTTGACCCAGCAGGTGGCGGGGATCCCATTTTATATCAGCATTTATTT	OTU_19	Mollusca	Gastropoda	Hygrophila	Lymnaeidae	Radix	balthica	99.68	Published
227	haplo_25	OTU_19	0	37789	0	0	0	0	0	0	0	0	0	0	0	0	0	0	0	0	0	34279	0	0	0	0	49	0	0	0	0	0	0	0	0	0	0	0	GCCACTAAGAGGGCCTATTGCCCATGGTGGTTCTTCAGTTGACTTAGCTATTTTTTCTCTGCATTTAGCAGGTTTATCAAGAATTTTAGGTGCTATTAATTTTATTACTACAATCTTTAATATACGATCACCTGGAATTACACTGGAACGAATAAGCTTATTTGTTTGGTCTGTATTAATTACTGCATTTTTATTGCTTTTATCTTTACCGGTTTTGGCAGGTGCTATTACTATATTACTTACAGATCGAAATTTTAATACTACTTTTTTTGACCCAGCAGGTGGCGGGGATCCCATTTTATATCAGCATTTATTT	OTU_19
228	haplo_57	OTU_19	0	16282	0	0	0	0	0	0	0	0	0	0	0	0	0	0	0	0	0	14755	0	0	0	0	0	0	0	0	0	0	0	0	0	0	0	0	GCCACTAAGAGGGCCTATTGCCCATGGTGGTTCTTCAGTTGACTTAGCTATTTTTTCTCTGCATTTAGCAGGTTTATCAAGAATTTTAGGTGCTATTAATTTTATTACTACAATCTTTAATATACGATCACCTGGAATTACACTGGAACGAATAAGCTTATTTGTTTGGTCTGTATTAATTACTGCATTTTTATTGCTTTTATCTTTACCGGTTTTGGCCGGTGCTATTACTATATTACTTACAGATCGAAATTTTAATACTACTTTTTTTGACCCAGCAGGTGGCGGGGATCCCATTTTATATCAGCATTTATTT	OTU_19
229	haplo_879	OTU_19	0	0	0	0	0	0	0	0	0	0	0	0	0	238	0	0	0	0	0	0	0	0	0	0	0	0	0	0	0	0	0	470	0	0	0	0	GCCACTAAGAGGGCCTATTGCCCATGGTGGTTCTTCAGTTGACTTAGCTATTTTTTCTCTGCATTTAGCAGGTTTATCAAGAATTTTAGGTGCTATTAATTTTATCACTACAATCTTTAATATACGATCACCTGGAATTACACTGGAACGAATAAGCTTATTTGTTTGGTCTGTATTAATTACTGCATTTTTATTGCTTTTATCTTTACCGGTTTTGGCCGGTGCTATTACTATATTACTTACAGATCGAAATTTTAATACTACTTTTTTTGACCCAGCAGGTGGCGGGGATCCCATTTTATATCAGCATTTATTT	OTU_19
230	haplo_7684	OTU_19	0	53	0	0	0	0	0	0	0	0	0	0	0	0	0	0	0	0	0	43	0	0	0	0	0	0	0	0	0	0	0	0	0	0	0	0	GCCACTAAGAGGGCCTATTGCCCATGGTGGTTCTTCAGTTGACTTAGCTATTTTTTCTCTGCATTTAGCAGGTTTATCAAGAATTTTAGGTGCTATTAATTTTATTACTACAATCTTTAATATACGATCACCCGGAATTACACTGGAACGAATAAGTTTATTTGTTTGGTCTGTATTAATTACTGCATTTCTACTGCTTTTATCTTTACCGGTTTTGGCCGGTGCTATTACTATATTACTTACAGATCGAAATTTTAATACTACTTTTTTTGACCCAGCAGGTGGCGGGGATCCTATTTTATATCAGCATTTATTT	OTU_19
233	haplo_27	OTU_20	0	0	3599	0	323	0	0	0	145	7710	7780	555	1278	2284	4101	1046	2327	7742	0	0	3786	0	417	0	0	42	100	2283	4595	512	1461	2813	5796	700	2722	7068	CCCTTTATCTTCTAATATTGGACATAATGGAAGATCGGTAGATTTAACTATTTTTTCCCTCCATTTAGCTGGAGTATCATCAATTTTAGGGGCAATCAATTTTATTACAACAGTAATTAATATACGATCTAAGGGAATATCTATAGATCAAATACCTTTATTTGTATGATCTGTAGCAATTACAGCTCTTCTTCTTTTATTATCACTTCCAGTTTTAGCTGGAGCTATTACAATACTATTAACAGATCGAAATTTAAATACCTCTTTTTTTGACCCTGCTGGAGGAGGGGACCCTATTTTATACCAACATTTATTT	OTU_20	Arthropoda	Insecta	Trichoptera	Rhyacophilidae	Rhyacophila	nubila	100	Published
234	haplo_65	OTU_20	0	0	12652	0	0	66	0	0	0	0	0	0	0	0	0	0	0	264	0	0	12801	0	0	47	0	0	0	0	0	0	0	0	0	0	0	246	CCCTTTATCTTCTAATATTGGACATAATGGAAGATCGGTAGATTTAACTATTTTTTCCCTCCATTTAGCTGGAGTATCATCAATTTTAGGGGCAATCAATTTTATTACAACAGTAATTAATATACGATCTAAAGGAATATCTATAGATCAAATACCTTTATTTGTATGATCTGTAGCAATTACAGCTCTTCTTCTTTTATTATCACTTCCAGTTTTAGCTGGAGCTATTACAATACTATTAACAGATCGAAATTTAAATACCTCTTTTTTTGACCCTGCTGGAGGAGGGGACCCTATTTTATACCAACATTTATTT	OTU_20
235	haplo_71	OTU_20	0	0	0	857	0	0	0	0	573	0	0	0	89	339	4313	0	50	5029	0	0	0	1176	0	0	0	0	408	0	0	0	130	347	6126	0	68	4765	CCCTTTATCTTCTAATATTGGACATAATGGAAGATCGGTAGATTTAACTATTTTTTCCCTCCATTTAGCTGGAGTATCATCAATTTTAGGGGCAATCAATTTTATTACAACAGTAATTAATATACGATCTAAGGGAATATCTATAGATCAAATACCTTTATTTGTATGATCTGTAGCAATTACAGCTCTTCTTCTTTTATTATCACTTCCAGTTTTAGCTGGAGCTATTACAATACTATTAACAGATCGAAATTTAAATACCTCTTTTTTTGACCCTGCTGGGGGAGGGGACCCTATTTTATACCAACATTTATTT	OTU_20
236	haplo_101	OTU_20	0	0	527	0	0	0	0	0	0	0	0	0	2333	0	1138	0	0	2382	0	0	514	0	0	0	0	0	0	0	0	0	2697	0	1417	0	0	2273	CCCTTTATCTTCTAATATTGGACATAATGGAAGATCGGTAGATTTAACTATTTTTTCCCTCCATTTAGCTGGAGTATCATCAATTTTAGGGGCAATCAATTTTATTACAACAGTAATTAATATACGATCTAAGGGAATATCTATAGATCAAATACCTTTATTTGTATGATCTGTAGCAATTACAGCTCTTCTTCTTTTATTATCACTTCCAGTTTTAGCTGGAGCTATTACAATACTATTAACAGATCGAAATTTAAATACCTCTTTTTTTGATCCTGCTGGAGGAGGGGACCCTATTTTATACCAACATTTATTT	OTU_20
237	haplo_166	OTU_20	0	0	0	0	0	0	0	0	0	0	2668	0	0	0	0	166	0	601	0	0	0	0	0	0	0	0	0	0	1621	0	0	0	0	127	0	551	CCCTTTATCTTCTAATATTGGACATAATGGAAGATCGGTAGATTTAACTATTTTTTCCCTCCATTTAGCTGGAGTATCATCAATTTTAGGGGCAATCAATTTTATTACAACAGTAATTAATATACGATCTAAGGGAATATCTATAGATCAAATACCTTTATTTGTATGATCTGTAGCAATTACAGCTCTTCTTCTTTTATTATCACTTCCAGTTTTAGCTGGAGCTATTACAATACTATTAACAGATCGAAATTTAAATACCTCTTTTTTTGACCCTGCTGGAGGGGGGGACCCTATTTTATACCAACATTTATTT	OTU_20
238	haplo_168	OTU_20	0	0	0	0	2240	0	0	0	0	0	0	0	0	0	0	113	0	0	0	0	0	0	3084	0	0	0	0	0	0	0	0	0	0	71	0	0	CCCTTTATCTTCTAATATTGGACATAATGGAAGATCGGTAGATTTAACTATTTTTTCCCTCCATTTAGCTGGAGTATCATCAATTTTAGGGGCAATCAATTTTATTACAACAGTAATTAATATACGATCTAAGGGAATATCTATAGATCAAATACCTTTATTTGTATGATCTGTAGCAATTACAGCTCTTCTTCTTTTATTATCTCTTCCAGTTTTAGCTGGAGCTATTACAATACTATTAACAGATCGAAATTTAAATACCTCTTTTTTTGACCCTGCTGGGGGAGGGGACCCTATTTTATACCAACATTTATTT	OTU_20
239	haplo_176	OTU_20	0	0	0	0	0	85	0	0	0	0	0	0	2263	0	0	131	0	0	0	0	0	0	0	149	0	0	0	0	0	0	2589	0	0	89	0	0	CCCTTTATCTTCTAATATTGGACATAATGGAAGATCGGTAGATTTAACTATTTTTTCCCTCCATTTAGCTGGAGTATCATCAATTTTAGGGGCAATCAATTTTATTACAACAGTAATTAATATACGATCTAAGGGAATATCTATAGATCAAATACCTTTATTTGTATGATCTGTAGCAATTACAGCTCTTCTTCTTTTATTATCACTTCCAGTTTTAGCTGGAGCTATTACAATACTATTAACAGATCGAAATTTAAATACCTCTTTTTTTGACCCTGCTGGAGGAGGAGACCCTATTTTATACCAACATTTATTT	OTU_20
240	haplo_200	OTU_20	0	0	0	0	0	0	0	0	0	0	2031	0	0	0	0	363	250	0	0	0	0	0	0	0	0	0	0	0	1165	0	0	0	0	247	254	0	CCCTTTATCTTCTAATATTGGACATAATGGAAGATCAGTAGATTTAACTATTTTTTCCCTCCATTTAGCTGGAGTATCATCAATTTTAGGGGCAATCAATTTTATTACAACAGTAATTAATATACGATCTAAGGGAATATCTATAGATCAAATACCTTTATTTGTATGATCTGTAGCAATTACAGCTCTTCTTCTTTTATTATCACTTCCAGTTTTAGCTGGAGCTATTACAATACTATTAACAGATCGAAATTTAAATACCTCTTTTTTTGACCCTGCTGGAGGAGGGGACCCTATTTTATACCAACATTTATTT	OTU_20
241	haplo_491	OTU_20	0	0	0	0	0	0	0	0	0	0	664	0	0	0	0	0	0	0	0	0	0	0	0	0	0	0	0	0	419	0	0	0	0	0	0	0	CCCTTTATCTTCTAATATTGGACATAATGGAAGATCGGTAGATTTAACTATTTTTTCCCTCCATTTAGCTGGGGTATCATCAATTTTAGGGGCAATCAATTTTATTACAACAGTAATTAATATACGATCTAAGGGAATATCTATAGATCAAATACCTTTATTTGTATGATCTGTAGCAATTACAGCTCTTCTTCTTTTATTATCACTTCCAGTTTTAGCTGGAGCTATTACAATACTATTAACAGATCGAAATTTAAATACCTCTTTTTTTGACCCTGCTGGAGGAGGGGACCCTATTTTATACCAACATTTATTT	OTU_20
242	haplo_696	OTU_20	0	0	0	0	0	0	0	0	0	0	0	0	0	0	0	0	0	439	0	0	0	0	0	0	0	0	0	0	0	0	0	0	0	0	0	440	CCCTTTATCTTCTAATATTGGACATAATGGAAGATCGGTAGATTTAACTATTTTTTCCCTCCATTTAGTTGGAGTATCATCAATTTTAGGGGCAATCAATTTTATTACAACAGTAATTAATATACGATCTAAGGGAATATCTATAGATCAAATACCTTTATTTGTATGATCTGTAGCAATTACAGCTCTTCTTCTTTTATTATCACTTCCAGTTTTAGCTGGAGCTATTACAATACTATTAACAGATCGAAATTTAAATACCTCTTTTTTTGATCCTGCTGGAGGAGGGGACCCTATTTTATACCAACATTTATTT	OTU_20
243	haplo_1508	OTU_20	0	0	0	0	0	0	0	0	0	0	0	0	0	0	0	0	0	256	0	0	0	0	0	0	0	0	0	0	0	0	0	0	0	0	0	221	CCCTTTATCTTCTAATATTGGACATAATGGAAGATCAGTAGATTTAACTATTTTTTCCCTCCATTTAGCTGGAGTATCATCAATTTTAGGGGCAATCAATTTTATTACAACAGTAATTAATATACGATCTAAGGGAATATCTATAGATCAAATACCTTTATTTGTATGATCTGTAGCAATTACAGCTCTTCTTCTTTTATTATCACTTCCAGTTTTAGCTGGAGCTATTACAATACTATTAACAGATCGAAATTTAAATACCTCTTTTTTTGACCCTGCTGGGGGAGGGGACCCTATTTTATACCAACATTTATTT	OTU_20
244	haplo_2512	OTU_20	0	0	0	0	0	0	0	0	0	0	0	0	0	0	0	0	0	166	0	0	0	0	0	0	0	0	0	0	0	0	0	0	0	0	0	138	CCCTTTATCTTCTAATATTGGACATAATGGAAGATCGGTAGATTTAACTATTTTTTCCCTCCATTTAGCTGGAGTATCATCAATTTTAGGGGCAATCAATTTTATTACAACAGTAATTAATATACGATCTAAGGGAATATCCATAGATCAAATACCTTTATTTGTATGATCTGTAGCAATTACAGCTCTTCTTCTTTTATTATCACTTCCAGTTTTAGCTGGAGCTATTACAATATTATTAACAGATCGAAATTTAAATACCTCTTTTTTTGACCCTGCTGGAGGAGGGGACCCTATTTTATACCAACATTTATTT	OTU_20
245	haplo_3410	OTU_20	0	0	0	0	0	0	0	0	0	0	143	0	0	0	0	0	0	0	0	0	0	0	0	0	0	0	0	0	74	0	0	0	0	0	0	0	CCCTTTATCCTCTAATATTGGACATAATGGAAGATCGGTAGATTTAACTATTTTTTCCCTCCATTTAGCTGGAGTATCATCAATTTTAGGGGCAATCAATTTTATTACAACAGTAATTAATATACGATCTAAGGGAATATCTATAGATCAAATACCTTTATTTGTATGATCTGTAGCAATTACAGCTCTTCTTCTTTTATTATCACTTCCAGTTTTAGCTGGAGCTATTACAATACTATTAACAGATCGAAATTTAAATACCTCTTTTTTTGACCCTGCTGGAGGAGGGGACCCTATTTTATATCAACATTTATTT	OTU_20
246	haplo_29	OTU_21	0	0	0	0	0	0	0	0	0	0	0	0	0	22134	0	0	0	0	0	0	0	248	0	0	0	0	0	0	0	0	0	37249	0	0	0	0	CCCTCTTTCTTCTAATCTTTCACATGCTGGGAGATCAGTAGATTTAACAATTTTTTCCCTACATATAGCAGGGATTTCATCTATTTTAGGTGCTATTAATTTTATTTCTACTATTATAAATATAAAATTTAAAAATTTAAACTATGAAATAATTCCCCTATTTGTATGATCTATCTTAATTACAGCAATCTTACTTCTTCTTTCCCTTCCTGTATTAGCGGGAGCTATTACTATATTACTAACAGACCGAAACTTAAATACTTCTTTTTTTGACCCTGCAGGAGGGGGGGACCCAATTCTATATCAACATTTATTT	OTU_21	Arthropoda	Insecta	Trichoptera	Hydropsychidae	Hydropsyche	saxonica	100	Published
247	haplo_137	OTU_21	0	0	0	0	0	0	0	0	0	0	0	0	3622	0	0	0	0	0	0	0	0	0	0	0	0	0	0	0	0	0	3969	0	0	0	0	0	CCCTCTTTCTTCTAATCTTTCACATGCTGGGAGATCAGTAGATTTAACAATTTTTTCCCTACATATAGCAGGGATTTCATCTATTTTAGGTGCTATTAATTTTATTTCTACTATTATAAATATAAAATTTAAAAATTTAAACTATGAAATAATTCCCCTATTTGTATGATCTATCTTAATTACAGCAATCTTACTTCTTCTTTCCCTTCCTGTATTAGCGGGAGCTATTACTATATTACTAACAGACCGAAACTTAAATACTTCTTTTTTTGACCCTGCAGGAGGAGGGGACCCAATTCTATATCAACATTTATTT	OTU_21
250	haplo_31	OTU_22	0	0	0	0	0	0	0	0	2748	0	908	25504	0	0	7526	247	868	0	0	0	0	0	0	0	0	0	3185	0	723	11848	0	0	4365	158	313	0	TCCTTTAGCTGCGAACATTGCCCATGGGGGTTCTTCAGTAGACTTTGCTATTTTTTCTTTGCATTTGGCCGGGGTTTCATCAATTTTAGGGGCAGTGAATTTTATTACAACTGTTGTTAATATGCGCAGCCCAGGCATAACGTTAGACCGCATGCCTTTATTTGTCTGGTCGGTTGTAATCACTGCTATTTTGTTGCTTCTATCGCTACCTGTTTTAGCTGGGGCAATTACAATATTACTAACTGATCGTAATTTAAATACTTCTTTCTTTGACCCGGCTGGTGGGGGAGACCCAATTTTGTACCAACATTTATTT	OTU_22	Arthropoda	Insecta	Ephemeroptera	Baetidae	Baetis	vernus	99.64	Published
251	haplo_81	OTU_22	0	0	0	0	0	0	0	0	0	0	0	12841	0	0	0	0	0	0	0	0	0	0	0	0	0	0	0	0	0	6024	0	0	0	0	0	0	TCCTTTAGCTGCGAACATTGCCCATGGGGGTTCTTCAGTAGACTTTGCTATTTTTTCTTTGCATTTGGCCGGGGTTTCATCAATTTTAGGGGCAGTGAATTTTATTACAACTGTTGTTAATATGCGCAGCCCAGGCATAACGTTAGACCGCATGCCTTTATTTGTCTGGTCGGTTGTAATCACTGCTATTTTGTTGCTTCTATCGCTACCTGTTTTAGCTGGGGCAATTACAATATTACTAACTGATCGTAATTTAAATACTTCTTTCTTTGACCCAGCTGGTGGGGGAGACCCAATTTTGTACCAACATTTATTT	OTU_22
252	haplo_155	OTU_22	0	0	0	0	0	0	0	0	0	0	0	0	0	0	0	0	5002	0	0	0	0	0	0	0	0	0	0	0	0	0	0	0	0	0	1509	0	CCCTTTAGCTGCGAACATTGCCCATGGGGGTTCTTCAGTAGATTTTGCTATTTTTTCTTTGCACTTGGCCGGGGTTTCATCAATTTTAGGGGCAGTGAATTTTATTACAACTGTTGTTAATATGCGCAGCCCAGGTATAACGTTAGACCGCATGCCTTTATTTGTCTGGTCGGTTGTAATCACTGCTATTTTGTTGCTTCTATCGCTACCTGTTTTAGCTGGGGCAATTACAATGTTACTAACTGATCGTAACTTAAATACTTCTTTCTTTGACCCGGCTGGTGGGGGAGACCCAATTTTGTACCAACATTTATTC	OTU_22
253	haplo_1357	OTU_22	0	0	0	0	0	0	0	0	0	0	0	0	0	0	0	0	370	0	0	0	0	0	0	0	0	0	0	0	0	0	0	0	0	0	157	0	CCCTTTAGCTGCGAACATTGCCCATGGGGGTTCTTCAGTAGATTTTGCTATTTTTTCTTTGCACTTGGCCGGGGTTTCATCAATTTTAGGGGCAGTGAATTTTATTACAACTGTTGTTAATATGCGCAGCCCAGGTATAACGTTAGACCGCATGCCTTTATTTGTCTGGTCGGTTGTAATCACTGCTATTTTGTTGCTTCTATCGCTACCTGTTTTAGCTGGGGCAATTACAATGTTACTAACTGATCGTAATTTAAATACTTCTTTCTTTGACCCGGCTGGTGGGGGAGACCCAATTTTGTACCAACATTTATTC	OTU_22
254	haplo_2322	OTU_22	0	0	0	0	0	0	0	0	0	0	0	0	0	0	0	0	256	0	0	0	0	0	0	0	0	0	0	0	0	0	0	0	0	0	72	0	CCCTTTAGCTGCGAACATTGCCCATGGGGGTTCTTCAGTAGATTTTGCTATTTTTTCTTTGCACTTGGCCGGGGTTTCATCAATTTTAGGGGCAGTGAATTTTATTACAACTGTTGTTAATATGCGCAGCCCAGGTATAACGTTAGACCGCATGCCTTTATTTGTCTGGTCGGTTGTAATAACTGCTATTTTGTTGCTTCTATCGCTACCTGTTTTAGCTGGGGCAATTACAATGTTACTAACTGATCGTAATTTAAATACTTCTTTCTTTGACCCGGCTGGTGGGGGAGACCCAATTTTGTACCAACATTTATTC	OTU_22
255	haplo_5744	OTU_22	0	0	0	0	0	0	0	0	0	0	0	0	0	0	0	0	129	0	0	0	0	0	0	0	0	0	0	0	0	0	0	0	0	0	0	0	CCCTTTAGCTGCGAACATTGCCCATGGGGGTTCTTCAGTAGATTTTGCTATTTTTTCTTTGCACTTGGCCGGGGTTTCATCAATTTTAGGGGCAGTGAATTTTATTACAACTGTTGTTAATATGCGCAGCCCAGGTATAACGTTAGACCGCATGCCTTTATTTGTCTGGTCGGTTGTAATCACTGCTATTTTGTTGCTTCTATCGCTACCTGTTTTAGCTGGGGCAATTACAATGTTACTAACTGATCGTAACTTAAATACTTCTTTCTTTGACCCGGCTGGGGGGGGAGACCCAATTTTGTACCAACATTTATTC	OTU_22
257	haplo_32	OTU_23	26839	0	0	492	0	0	0	0	0	0	0	169	262	0	75	304	116	0	26164	0	0	683	0	0	0	0	0	0	48	106	331	0	84	247	146	0	TCCGCTGTCTGCGGGGATTGCCCATGCGGGTGCTTCCGTAGACCTCGCTATTTTCTCACTACACCTTGCAGGTGTCTCCTCAATTCTCGGTGCCGTAAATTTTATCACGACAACTATCAATATACGAACTAGAGGAATGACCCTCGACCGGATTCCCCTGTTTGTTTGGTCAGTAGTTATTACTGCGGTTCTTTTACTCCTATCCTTGCCGGTTCTTGCAGGAGCAATTACAATACTTTTAACAGATCGTAACCTTAATACATCCTTCTTCGATCCCGCCGGAGGAGGGGACCCTATTCTCTACCAACACTTATTC	OTU_23	Arthropoda	Insecta	Ephemeroptera	Leptophlebiidae	Leptophlebia	marginata	100	Published
258	haplo_211	OTU_23	1970	0	0	0	0	0	0	0	0	0	0	0	0	0	0	0	0	0	1937	0	0	0	0	0	0	0	0	0	0	0	0	0	0	0	0	0	TCCGCTGTCTGCGGGGATTGCCCATGCGGGTGCTTCCGTAGACCTCGCTATTTTCTCGCTACACCTTGCAGCTGTCTCCTCAATTCTCGGTGCCGTAAATTTTATCACGACAACTATCAATATACGAACTAGAGGAATGACCCTCAACCGGATTCCCCCGTTTGTTTGGTCAGTAGTTATTACTGCGGTTCTTTTACTCCTATCCTTGCCGGTTCTTGCCGGAGCAATTACAATACTTTTAACAGATCGTAACCTTAATACATCCTTCTTCGACCCCGCCGGAGGAGGGGACCCTATTCTCTACCAACACTTATTC	OTU_23
259	haplo_345	OTU_23	820	0	0	0	0	0	0	0	0	0	0	0	0	0	0	0	0	0	934	0	0	0	0	0	0	0	0	0	0	0	0	0	0	0	0	0	TCCGCTGTCTGCGGGGATTGCCCATGCGGGTGCTTCCGTAGACCTCGCTATTTTCTCACTACACCTTGCAGGTGTCTCCTCAATTCTCGGTGCCGTAAATTTTATCACGACAACTATCAATATGCGAACTAGAGGAATGACCCTCGACCGGATTCCCCTGTTTGTTTGGTCAGTAGTTATTACTGCGGTTCTTTTACTCCTATCCTTGCCGGTTCTTGCAGGAGCAATTACAATACTTTTAACAGATCGTAACCTTAATACATCCTTCTTCGATCCCGCCGGAGGAGGGGACCCTATTCTCTACCAACACTTATTC	OTU_23
260	haplo_357	OTU_23	0	0	0	0	0	0	919	0	0	0	0	0	0	0	0	0	0	0	0	0	0	0	0	0	735	0	0	0	0	0	0	0	0	0	0	0	TCCGCTGTCTGCGGGAATTGCCCATGCGGGTGCTTCCGTAGACCTCGCTATTTTCTCACTACACCTTGCAGGTGTCTCCTCAATTCTCGGTGCCGTAAATTTTATCACGACAACTATCAATATACGAACTAGAGGAATGACCCTCGACCGGATTCCCCTGTTTGTTTGGTCAGTAGTTATTACTGCGGTTCTTTTACTCCTATCCTTGCCGGTTCTTGCAGGAGCAATTACAATACTTTTAACAGATCGTAACCTTAATACATCCTTCTTCGATCCCGCCGGAGGAGGGGACCCTATTCTCTACCAACACTTATTC	OTU_23
261	haplo_690	OTU_23	700	0	0	0	0	0	0	0	0	0	0	0	0	0	0	0	0	0	164	0	0	0	0	0	0	0	0	0	0	0	0	0	0	0	0	0	TCCGCTGTCTGCGGGGATTGCCCATGCGGGTGCTTCCGTAGACCTCGCTATTTTCTCACTACACCTTGCAGGTGTCTCCTCAATTCTCGGTGCCGTAAATTTTATCACGACAACTATCAATATACGAACTAGAGGAATGACCCTCGACCGGATTCCCCTGTTTGTTTGGTCAGTAGTTATTACTGCGGTTCTTTTACTCCTATCCTTGCCGGTTCTTGCAGGAGCAATTACAATACTTTTAACAGATCGTAACCTTAATACATCCTTCTTCGATCCCGCCGGAGGAGGGGACCCTATTCTCTACCAACACTTATTA	OTU_23
262	haplo_1586	OTU_23	158	0	0	0	0	0	0	0	0	0	0	0	40	0	0	0	0	0	176	0	0	0	0	0	0	0	0	0	0	0	0	0	0	0	0	0	TCCGCTGTCTGCGGGGATTGCCCATGCGGGTGCTTCCGTAGACCTCGCTATTTTCTCGCTACACCTTGCAGCTGTCTCCTCAATTCTCGGTGCCGTAAATTTTATCACGACAACTATCAATATACGAACTAGAGGAATGACCCTCGACCGGATTCCCCCGTTTGTTTGGTCAGTAGTTATTACTGCGGTTCTTTTACTCCTATCCTTGCCGGTTCTTGCCGGAGCAATTACAATACTTTTAACAGATCGTAACCTTAATACATCCTTCTTCGACCCCGCCGGAGGAGGGGACCCTATTCTCTACCAACACTTATTC	OTU_23
263	haplo_3808	OTU_23	107	0	0	0	0	0	0	0	0	0	0	0	0	0	0	0	0	0	88	0	0	0	0	0	0	0	0	0	0	0	0	0	0	0	0	0	TCCGCTGTCTGCGGGGATTGCCCATGCGGGTGCTTCCGTAGACCTCGCTATTTTCTCGCTACACCTTGCAGCTGTCTCCTCAATTCTCGGTGCCGTAAATTTTATCACGACAACTATCAATATACGAACTAGAGGAATAACCCTCGACCGGATTCCCCCGTTTGTTTGGTCAGTAGTTATTACTGCGGTTCTTTTACTCCTATCCTTGCCGGTTCTTGCCGGAGCAATTACAATACTTTTAACAGATCGTAACCTTAATACATCCTTCTTCGACCCCGCCGGAGGAGGGGACCCTATTCTCTACCAACACTTATTC	OTU_23
264	haplo_3924	OTU_23	74	0	0	0	0	0	0	0	0	0	0	0	0	0	0	0	0	0	115	0	0	0	0	0	0	0	0	0	0	0	0	0	0	0	0	0	TCCGCTGTCTGCGGGGATTGCCCATGCGGGTGCTTCCGTAGACCTCGCTATTTTCTCGCTACACCTTGCAGCTGTCTCCTCAATTCTCGGTGCCGTAAATTTTATCACGACAACTATCAATATACGAACTAGAGGAATGACCCTCAACCGGATTCCCCCCTTTGTTTGGTCAGTAGTTATTACTGCGGTTCTTTTACTCCTATCCTTGCCGGTTCTTGCCGGAGCAATTACAATACTTTTAACAGATCGTAACCTTAATACATCCTTCTTCGACCCCGCCGGAGGAGGGGACCCTATTCTCTACCAACACTTATTC	OTU_23
265	haplo_5304	OTU_23	55	0	0	0	0	0	0	0	0	0	0	0	0	0	0	0	0	0	85	0	0	0	0	0	0	0	0	0	0	0	0	0	0	0	0	0	TCCGCTGTCTGCGGGGATTGCCCATGCGGGTGCTTCCGTAGACCTCGCTATTTTCTCGCTACACCTTGCAGCTGTCTCCTCAATTCTCGGTGCCGTAAATTTGATCACGACAACTATCAATATACGAACTAGAGGAATGACCCTCAACCGGATTCCCCCGTTTGTTTGGTCAGTAGTTATTACTGCGGTTCTTTTACTCCTATCCTTGCCGGTTCTTGCCGGAGCAATTACAATACTTTTAACAGATCGTAACCTTAATACATCCTTCTTCGACCCCGCCGGAGGAGGGGACCCTATTCTCTACCAACACTTATTC	OTU_23
266	haplo_5809	OTU_23	0	0	0	0	0	0	0	0	0	0	0	0	0	0	0	0	0	0	100	0	0	0	0	0	0	0	0	0	0	0	0	0	0	0	0	0	TCCGCTGTCTGCGGGGATTGCCCATGCGGGTGCTTCCGTAGACCTCGCTATTTTCTCACTACACCTTGCAGGTGTCTCCTCAATTCTCGGTGCCGTAAATTTTATCACGACAACTATCAATATACGAACTAGAGGAATGACCCTCGACCGAATCCCCCTGTTTGTTTGGTCAGTAGTTATTACTGCGGTTCTTTTACTCCTATCCTTGCCGGTTCTTGCAGGAGCAATTACAATACTTTTAACAGATCGTAACCTTAATACATCCTTCTTCGATCCCGCCGGAGGAGGGGACCCTATTCTCTACCAACACTTATTC	OTU_23
267	haplo_9624	OTU_23	42	0	0	0	0	0	0	0	0	0	0	0	0	0	0	0	0	0	0	0	0	0	0	0	0	0	0	0	0	0	0	0	0	0	0	0	TCCGCTGTCTGCGGGGATTGCCCATGCGGGTGCTTCCGTAGACCTCGCTATTTTCTCGCTACACCTTGCAGCTGTCTCCTCAATTCTCGGTGCCGTAAATTTTATCACGACAACTATCAATATACGAACTAGAGGAATGACCCTCGACCGGATTCCCCCGTTTGTTTGGTCAGTAGTTATTACTGCGGTTCTTTTACTCCTATCCTTGCCGGTTCTTGAAGGAGCAATTACAATACTTTTAACAGATCGTAACCTTAATACATCCTTCTTCGACCCCGCCGGAGGAGGGGACCCTATTCTCTACCAACACTTATTC	OTU_23
274	haplo_33	OTU_24	0	8897	2605	0	0	0	0	0	815	0	0	1590	10070	0	0	1179	0	105	0	7974	4875	237	0	0	0	0	1005	0	0	1092	14095	0	0	482	0	221	TCCTTTATCTTCAAGAATTGCTCATGCAGGAGCTTCTGTTGATTTAGCAATTTTTTCTCTTCATTTGGCAGGAATTTCTTCTATTTTAGGAGCTGTAAATTTTATTACAACTGTAATTAATATGCGATCAGCAGGTATTACTTTAGATCGAATGCCATTATTTGTTTGATCTGTTGTAATTACAGCTATCTTACTACTATTATCTTTACCTGTTTTAGCAGGTGCAATTACTATACTTTTAACAGATCGAAATTTAAATACATCATTTTTTGACCCTGCCGGAGGAGGAGACCCTATTCTTTACCAACATTTATTC	OTU_24	Arthropoda	Insecta	Diptera	Scathophagidae	NA	NA	93.21	Published
275	haplo_126	OTU_24	0	4497	0	0	0	0	0	0	0	0	0	0	0	0	0	0	0	0	0	4022	0	0	0	0	0	0	0	0	0	0	0	0	0	0	0	0	TCCTTTATCTTCAAGAATTGCTCATGCAGGAGCTTCTGTTGATTTAGCAATTTTTTCTCTTCATTTAGCAGGAATTTCTTCTATTTTAGGAGCTGTAAATTTTATTACAACTGTAATTAATATGCGATCAGCAGGTATTACTTTAGATCGAATGCCATTATTTGTTTGATCTGTTGTAATTACAGCTATCTTACTACTATTATCTTTACCTGTTTTAGCAGGTGCAATTACTATACTTTTAACAGATCGAAATTTAAATACATCATTTTTTGACCCTGCCGGAGGAGGAGACCCTATTCTTTACCAACATTTATTC	OTU_24
276	haplo_652	OTU_24	0	0	85	0	0	0	0	0	0	0	0	51	0	0	0	0	0	0	0	119	76	0	0	0	0	0	0	0	0	0	497	0	0	0	0	0	TCCTTTATCTTCAAGAATTGCTCATGCAGGAGCTTCTGTTGATTTAGCAATTTTTTCTCTTCATTTGGCAGGAATTTCTTCTATTTTAGGAGCTGTAAATTTTATTACAACTGTAATTAATATGCGATCAGCAGGTATTACTTTAGATCGAATGCCATTATTTGTTTGATCTGTTGTAATTACAGCTATCTTACTACTATTATCTTTACCTGTTTTAGCAGGTGCAATTACTATACTTTTAACAGATCGAAATTTAAATACATCATTTTTTGACCCTGCCGGAGGAGGAGACCCTATTCTTTACCAACATTTATTA	OTU_24
277	haplo_35	OTU_25	19227	0	0	0	0	53	2051	0	0	0	5717	0	0	0	0	0	106	0	16440	0	0	0	0	54	1565	0	0	0	6242	0	0	0	0	0	125	0	TCCTCTTTCTTCTGGAATCGCTCATGCCGGGGCTTCTGTTGATTTAGCTATTTTTTCATTACACTTAGCGGGAATTTCTTCTATTTTAGGAGCAGTAAATTTTATTACGACAGTAATTAACATGCGTTCAAGAGGAATTACCTTAGATCGAATACCTTTATTTGTTTGATCTGTTGTAATTACAGCAGTATTATTATTATTATCCCTTCCAGTATTAGCTGGAGCTATTACTATATTATTAACAGACCGAAATTTAAATACATCTTTTTTTGATCCAGCCGGAGGAGGAGACCCAATTTTATATCAACATTTATTT	OTU_25	Arthropoda	Insecta	Diptera	Chironomidae	Arctopelopia	barbitarsis	99.68	Early-Release
278	haplo_1135	OTU_25	0	0	0	0	0	0	0	0	0	0	0	0	332	0	0	0	0	0	0	0	0	0	0	0	0	0	0	0	0	0	290	0	0	0	0	0	TCCTCTTTCTTCTGGAATCGCCCATGCCGGGGCTTCTGTTGATTTAGCTATTTTTTCATTACACTTAGCGGGAATTTCTTCTATTTTAGGAGCAGTAAATTTTATTACGACAGTAATTAACATACGTTCAAGAGGAATTACCTTAGATCGAATACCTTTATTTGTTTGATCTGTTGTAATTACAGCAGTATTATTATTATTATCCCTTCCAGTATTAGCTGGAGCTATTACTATATTATTAACAGACCGAAATTTAAATACATCTTTTTTTGATCCAGCTGGAGGGGGAGACCCAATTTTATATCAACATTTATTT	OTU_25
279	haplo_3329	OTU_25	0	0	0	0	0	0	0	0	0	0	0	0	0	0	0	0	0	0	0	0	0	83	0	0	0	0	0	0	0	0	0	0	0	0	0	0	TCCTCTTTCTTCTGGAATCGCCCATGCCGGGGCTTCTGTTGATTTAGCTATTTTTTCATTACACTTAGCGGGAATTTCTTCTATTTTAGGAGCAGTAAATTTTATTACGACAGTAATTAACATGCGTTCAAGAGGAATTACCTTAGATCGAATACCTTTATTTGTTTGATCTGTTGTAATTACAGCAGTATTATTATTATTATCCCTTCCAGTATTAGCTGGAGCTATTACTATATTATTAACAGACCGAAATTTAAATACATCTTTTTTTGATCCAGCTGGAGGGGGAGACCCAATTTTATATCAACATTTATTT	OTU_25
280	haplo_5726	OTU_25	67	0	0	0	0	0	0	0	0	0	0	0	0	0	0	0	0	0	62	0	0	0	0	0	0	0	0	0	0	0	0	0	0	0	0	0	TCCTCTTTCTTCTGGAATCGCCCATGCCGGGGCTTCTGTTGATTTAGCTATTTTTTCATTACACTTAGCGGGAATTTCTTCTATTTTAGGAGCAGTAAATTTTATTACGACAGTAATTAACATGCGTTCAAGAGGAATTACCTTAGATCGAATACCTTTATTTGTTTGATCTGTTGTAATTACAGCAGTATTATTATTATTATCCCTTCCAGTATTAGCTGGAGCTATTACTATATTATTAACAGACCGAAATTTAAATACATCTTTTTTTGATCCAGCTGGAGGAGGAGACCCAATTTTATATCAACATTTATTT	OTU_25
281	haplo_36	OTU_26	0	0	0	12179	0	0	0	9268	0	0	0	0	0	0	0	0	0	0	0	0	0	17531	0	0	0	12437	0	0	0	0	0	0	0	0	0	0	TCCATTAGCATATAATATTGCCCATTCTGGACCATCAGTGGATATAGCTATTTTCTCATTACACTTAGCAGGGGCCTCGTCTATTTTAGGTTCATTAAATTTTATTTCCACTGTAGCAAATATACGATGAAAAGGTATATCATTAGATCGAGTCCCTTTATTTATTTGATCAGTAGTTATTACTACAGTTCTACTACTACTATCCTTACCAGTTCTAGCAGCTGCTATTACTATATTACTAACTGATCGAAATTTAAATACATCTTTTTTTGATCCTGCAGGAGGAGGAGACCCTATTTTATTTCAACACTTATTT	OTU_26	Annelida	Clitellata	Arhynchobdellida	Erpobdellidae	NA	NA	94.87	Early-Release
282	haplo_84	OTU_26	0	0	0	0	0	0	0	0	0	0	0	0	262	0	7894	0	0	0	0	0	0	0	0	0	0	0	0	0	0	0	338	0	9229	0	0	0	TCCATTAGCATATAATATTGCCCATTCTGGCCCATCAGTAGATATAGCCATTTTCTCATTACACTTAGCAGGTGCCTCATCTATTTTAGGCTCATTAAATTTTATTTCCACTGTAGTAAATATACGATGAAAAGGTATATCATTAGATCGAGTCCCTTTATTTATTTGATCAGTAGTTATTACTACAGTTTTACTACTACTATCCTTACCAGTTCTAGCAGCTGCTATTACTATACTACTAACTGATCGAAATTTAAATACATCTTTTTTTGATCCTGCAGGAGGAGGAGACCCTATTTTATTTCAACACTTATTT	OTU_26
284	haplo_37	OTU_27	24757	0	0	0	0	1910	0	0	0	0	0	0	0	0	0	448	609	0	20130	0	0	0	0	2653	0	0	0	0	0	0	0	0	0	370	454	0	CCCATTAGCTAGCAATATTGCACATACAGGAAGCTCAGTTGATTTATCTATTTTTTCTCTACATATAGCCGGTATCTCCTCAATTTTAGGAGCAATTAACTTTATTACTACTATTATAAACATAAAACCGATAAGTATGCTATTTGATCAAATACCTCTATTTGTCTGATCTGTCGCCATTACAGCCCTCTTATTATTATTGTCATTACCAGTTTTGGCTGGAGCTATTACAATACTTTTAACAGACCGTAACTTAAATACTTCTTTTTTTGACCCTGCCGGAGGAGGAGACCCTATTCTATACCAACACTTATTT	OTU_27	Arthropoda	Insecta	Trichoptera	Leptoceridae	Athripsodes	cinereus	100	Published
285	haplo_98	OTU_27	0	2643	0	0	0	442	0	0	0	0	0	265	0	0	0	4114	0	0	0	2202	0	0	0	489	0	0	0	0	0	247	0	0	0	3389	0	0	CCCGTTAGCTAGCAATATTGCACATACAGGAAGCTCAGTTGATCTATCTATTTTTTCTTTACATATAGCCGGTATCTCCTCAATTTTAGGAGCAATTAACTTTATTACTACTATTATAAACATAAAACCGATAAGTATGCTATTTGATCAAATACCTCTATTTGTCTGATCTGTCGCCATTACAGCCCTCTTATTATTATTGTCATTGCCAGTTTTGGCTGGAGCTATTACAATACTTTTAACAGACCGTAATTTAAATACTTCTTTTTTTGACCCTGCCGGGGGAGGAGACCCTATTCTATACCAACATTTATTT	OTU_27
286	haplo_157	OTU_27	40	0	0	0	0	0	0	0	0	0	0	0	0	0	0	3501	0	0	55	0	0	0	0	0	0	0	0	0	0	0	0	0	0	2857	0	0	CCCATTAGCTAGCAATATTGCACATACAGGAAGCTCAGTTGATTTATCTATTTTTTCTCTACATATAGCCGGTATCTCCTCAATTTTAGGAGCAATTAACTTTATTACTACTATTATAAACATAAAACCGATAAGTATGCTATTTGATCAAATACCTCTATTTGTCTGATCTGTCGCCATTACAGCCCTCTTATTATTATTGTCATTACCAGTTTTGGCTGGAGCTATTACAATACTTTTAACAGACCGTAACTTAAATACTTCTTTTTTTGACCCTGCCGGGGGAGGAGACCCTATTCTATACCAACACTTATTT	OTU_27
287	haplo_697	OTU_27	0	0	0	0	0	0	0	0	0	0	0	0	0	0	0	444	0	0	0	0	0	0	0	0	0	0	0	0	0	0	0	0	0	435	0	0	CCCATTAGCTAGCAATATTGCACATACAGGAAACTCAGTTGATTTATCTATTTTTTCTCTACATATAGCCGGTATCTCCTCAATTTTAGGAGCAATTAACTTTATTACTACTATTATAAACATAAAACCGATAAGGATGCTATTTGATCAAATACCTCTATTTGTCTGATCTGTCGCCATTACAGCCCTCTTATTATTATTGTCATTACCAGTTTTGGCTGGAGCTATTACAATACTTTTAACAGACCGTAATTTAAATACTTCTTTTTTTGACCCTGCCGGGGGAGGAGACCCTATTCTATACCAACATTTATTT	OTU_27
288	haplo_4438	OTU_27	0	77	0	0	0	0	0	0	0	0	0	0	0	0	0	0	0	0	0	89	0	0	0	0	0	0	0	0	0	0	0	0	0	0	0	0	CCCATTAGCTAGCAATATTGCACATACAGGAAGCTCAGTTGATTTATCTATTTTTTCTCTACATATAGCCGGTATCTCCTCAATTTTAGGAGCAATTAACTTTATTACTACTATTATAAACATAAAACCGATAAGGATGCTATTTGATCAAATACCTCTATTTGTCTGATCTGTCGCCATTACAGCCCTCTTATTATTATTGTCATTACCAGTTTTGGCTGGAGCTATTACAATACTTTTAACAGACCGTAATTTAAATACTTCTTTTTTTGACCCTGCCGGGGGAGGAGACCCTATTCTATACCAACATTTATTT	OTU_27
289	haplo_9890	OTU_27	0	0	0	0	0	0	0	0	0	0	0	0	0	0	0	0	0	0	49	0	0	0	0	0	0	0	0	0	0	0	0	0	0	0	0	0	CCCATTAGCTAGCAATATTGCACATACAGGAAGCTCAGTTGATTTATCTATTTTTTCTCTACATATAGCCGGTATCTCCTCAATTTTAGGAGCAATTAACTTTATTACTACTATTATAAACATAAAACCGATAAGTATACTATTTGATCAAATACCTCTATTTGTCTGATCTGTCGCCATTACAGCCCTCTTATTATTATTGTCATTACCAGTTTTGGCGGGAGCTATTACAATACTTTTAACAGACCGTAATTTAAATACTTCTTTTTTTGACCCTGCCGGAGGAGGAGACCCTATTCTATACCAACATTTATTT	OTU_27
293	haplo_38	OTU_28	0	0	0	5152	0	380	0	2156	1892	0	0	0	2619	8360	1181	0	8465	251	0	0	0	4830	0	238	0	1003	1060	0	0	0	2659	4000	1032	0	4850	199	TCCTTTATCAGCCAATATCGCTCACAGAGGGTCTTCTGTAGATCTAGCTATTTTCAGCCTTCATTTAGCCGGGATCTCATCAATCTTAGGAGCTGTAAATTTTATTACAACTGTAATTAATATACGTTCCCCTGGAATAACATTTGATCGAATACCTTTATTTGTTTGGTCTGTAGCTATCACAGCCCTTCTTTTATTACTCTCACTACCTGTTCTTGCCGGAGCAATTACTATGCTTTTAACTGATCGTAATTTAAACACTTCTTTTTTTGATCCTGCCGGAGGAGGGGATCCAATTCTATACCAACATCTATTT	OTU_28	Arthropoda	Insecta	Coleoptera	Elmidae	Elmis	aenea	100	Published
294	haplo_566	OTU_28	0	0	0	0	0	0	0	0	0	0	0	0	0	87	0	0	602	0	0	0	0	0	0	0	0	0	0	0	0	0	0	50	0	0	324	0	TCCTTTATCAGCCAATATCGCTCACAGAGGGTCTTCTGTAGATCTAGCTATTTTCAGCCTTCATTTAGCCGGGATCTCATCAATCTTAGGAGCTGTAAATTTTATTACAACTGTAATTAATATACGTTCCCCTGGAATAACATTTGATCGAATACCTTTATTTGTTTGATCTGTAGCTATCACAGCCCTTCTTTTATTACTCTCACTACCTGTTCTTGCCGGAGCAATTACTATGCTTTTAACTGATCGTAATTTAAACACTTCTTTTTTTGATCCTGCCGGAGGAGGGGATCCAATTCTATACCAACATCTATTT	OTU_28
296	haplo_39	OTU_29	0	0	0	0	0	0	0	0	0	0	0	0	299	8728	13106	0	2214	3748	0	0	0	52	0	0	0	0	0	0	0	0	147	6275	8640	0	2458	2633	CCCACTTTCTGCGGGCATTGCTCACGCTGGAGCCTCAGTAGACTTAGCCATTTTCTCGCTTCATTTAGCTGGGGTGTCTTCTATTCTAGGGGCAGTAAATTTTATTACTACAACTATTAATATACGATCAACGGGGATAACAATAGACCGAATTCCTTTATTTGTATGGTCTGTATTAATTACTGCTATCTTACTTTTACTATCTCTCCCTGTTCTTGCAGGAGCTATTACAATACTTTTAACCGACCGGAACTTAAATACGTCTTTCTTTGACCCTGCTGGTGGGGGAGATCCTATTCTTTACCAACATTTATTT	OTU_29	Arthropoda	Insecta	Ephemeroptera	Heptageniidae	Heptagenia	dalecarlica	100	Published
297	haplo_130	OTU_29	0	0	0	0	0	0	0	0	0	0	0	0	0	1909	1940	0	133	733	0	0	0	0	0	0	0	0	0	0	0	0	0	1349	1448	0	221	537	CCCACTTTCTGCGGGCATTGCTCACGCTGGGGCCTCAGTAGACTTAGCCATTTTCTCGCTTCATTTAGCTGGGGTGTCTTCTATTCTAGGGGCAGTAAATTTTATTACTACAACTATTAATATACGATCAACGGGAATAACAATAGACCGAATTCCTTTATTTGTATGGTCTGTATTAATTACTGCGATCTTACTTTTACTATCTCTCCCTGTTCGTGCAGGAGCTATTACAATGCTTTTAACCGACCGGAACTTAAATACATCTTTCTTTGACCCTGCTGGTGGGGGAGATCCCATTCTTTACCAACATTTATTT	OTU_29
298	haplo_284	OTU_29	0	0	0	0	0	0	0	0	0	0	0	0	0	833	121	0	0	472	0	0	0	0	0	0	0	0	0	0	0	0	0	512	71	0	0	332	CCCACTTTCTGCGGGCATTGCTCACGCTGGAGCCTCAGTAGACTTAGCCATTTTCTCACTTCATTTAGCTGGGGTGTCTTCTATTCTAGGGGCAGTAAATTTTATTACTACAACTATTAATATACGATCAACGGGGATAACAATAGACCGAATTCCTTTATTTGTATGGTCTGTATTAATTACTGCTATCTTACTTTTACTATCTCTCCCTGTTCTTGCAGGAGCTATTACAATACTTTTAACCGACCGGAACTTAAATACGTCTTTCTTTGACCCTGCTGGTGGGGGAGATCCTATTCTTTACCAACATTTATTT	OTU_29
299	haplo_832	OTU_29	0	0	0	0	0	0	0	0	0	0	0	0	0	0	0	0	411	0	0	0	0	0	0	0	0	0	0	0	0	0	0	0	0	0	357	0	CCCACTTTCTGCGGGCATTGCTCACGCTGGAGCCTCAGTAGACTTAGCCATTTTCTCGCTTCATTTAGCTGGGGTGTCTTCTATTCTAGGGGCAGTAAATTTTATTACTACCACTATTAATATACGATCAACGGGAATAACAATAGACCGAATTCCTTTATTTGTATGGTCTGTATTAATTACTGCTATCTTACTTTTACTATCTCTCCCTGTTCTTGCAGGAGCTATTACAATACTTTTAACCGACCGGAACTTAAATACGTCTTTCTTTGACCCTGCTGGTGGGGGAGATCCTATTCTTTACCAACATTTATTT	OTU_29
300	haplo_877	OTU_29	0	0	0	0	0	0	0	0	0	0	0	0	0	341	53	0	0	0	0	0	0	0	0	0	0	0	0	0	0	0	0	278	54	0	0	0	CCCACTTTCTGCGGGCATTGCTCACGCTGGAGCCTCAGTAGACTTAGCCATTTTCTCGCTTCATTTAGCTGGGGTGTCTTCTATTCTAGGGGCAGTAAATTTTATTACTACAACTATTAATATACGATCGACGGGGATAACAATAGACCGAATTCCTTTATTTGTATGGTCTGTATTAATTACTGCTATCTTACTTTTACTATCTCTCCCTGTTCTTGCAGGAGCTATTACAATACTTTTAACCGACCGGAACTTAAATACATCTTTCTTTGACCCTGCTGGTGGGGGAGATCCTATTCTTTACCAACATTTATTT	OTU_29
301	haplo_2477	OTU_29	0	0	0	0	0	0	0	0	0	0	0	0	0	78	77	0	0	0	0	0	0	0	0	0	0	0	0	0	0	0	0	45	67	0	0	0	CCCACTTTCTGCGGGCATTGCTCACGCTTGGGCCTCAGTAGACTTAGCCATTTTCTCGCTTCATTTAGCTGGGGTGTCTTCTATTCTAGGGGCAGTAAATTTTATTACTACAACTATTAATATACGATCAACGGGAATAACAATAGACCGAATTCCTTTATTTGTATGGTCTGTATTAATTACTGCGATCTTACTTTTACTATCTCTCCCTGTTCGTGCAGGAGCTATTACAATGCTTTTAACCGACCGGAACTTAAATACATCTTTCTTTGACCCTGCTGGTGGGGGAGATCCCATTCTTTACCAACATTTATTT	OTU_29
302	haplo_2604	OTU_29	0	0	0	0	0	0	0	0	0	0	0	0	0	0	98	0	0	0	0	0	0	0	0	0	0	0	0	0	0	0	0	0	84	0	0	0	CCCACTTTCTGCGGGCATTGCTCACGCTGGAGCCTCAGTAGACTTAGCCATTTTCTCGCTTCATTTAGCTGGGGTGTCTTCTATTCTAGGGGCAGTAAATTTTATTACTACAACTATTAATATACGATCAACGGGAATAACAATAGACCGAATTCCTTTATTTGTATGGTCTGTATTAATTACTGCTATCTTACTTTTACTATCTCTCCCTGTTCTTGCAGGAGCTATTACAATACTTTTAACCGACCGGAACTTAAATACCTCTTTCTTTGACCCTGCTGGTGGAGGGGACCCTATTCTTTACCAGCATTTATTT	OTU_29
303	haplo_2780	OTU_29	0	0	0	0	0	0	0	0	0	0	0	0	0	75	58	0	0	0	0	0	0	0	0	0	0	0	0	0	0	0	0	81	42	0	0	0	CCCACTTTCTGCGGGCATTGCTCACGCTGGAGCCTCAGTAGACTTAGCCATTTTCTCGCTTCATTTAGCTGGGGTGTCTTCTATTCTAGGGGCAGTAAATTTTATTACTACAACTATTAATATACGATCAACGGGGATAACAATAGACCGAATTCCTTTATTTGTATGGTCTGTATTAATTACTGCTATCTTACTTTTACTATCTCTCCCTGTTCTTGCAGGAGCTATTACAATACTTTTAACCGACCGGAACTTAAATACATCTTTCTTTGACCCTGCTGGTGGGGGAGATCCGATTCTTTACCAACATTTATTT	OTU_29
304	haplo_3860	OTU_29	0	0	0	0	0	0	0	0	0	0	0	0	0	0	0	0	94	0	0	0	0	0	0	0	0	0	0	0	0	0	0	0	0	0	98	0	CCCACTTTCTGCGGGCATTGCTCACGCTGGGGCCTCAGTAGACTTAGCCATTTTCTCGCTTCATTTAGCTGGGGTGTCTTCTATTCTAGGGGCAGTAAATTTTATTACTACAACTATTAATATACGATCAACGGGAATAACAATAGACCGAATTCCTTTATTTGTATGGTCTGTATTAATTACTGCGATCTTACTTTTACTATCTCTCCCAGTTCGTGCAGGAGCTATTACAATGCTTTTAACCGACCGGAACTTAAATACATCTTTCTTTGACCCTGCTGGTGGGGGAGATCCCATTCTTTACCAACATTTATTT	OTU_29
306	haplo_40	OTU_30	0	0	0	0	0	0	0	0	0	0	0	0	7495	0	11091	0	0	0	0	0	0	0	0	0	0	0	0	0	0	0	10992	0	13631	0	0	0	ACCCCTATCAAGAAATTTAACACATAGAGGAGCATCTGTAGATCTGGCAATCTTCTCTTTACACCTAGCGGGTGTATCATCAATTTTAGGTGCCATCAATTTTATCTCAACTATTATTAATATACGAGTTATAGGAATAACTCCTGAACGGACTCCGTTATTTGTATGATCAGTAGGTATTACTGCTCTACTTTTACTTTTATCTTTACCAGTATTGGCTGGAGCTATTACTATATTATTAACAGACCGTAATTTTAACACATCATTCTTCGATCCTGCAGGGGGAGGAGACCCAATTTTATATCAACACTTATTT	OTU_30	Arthropoda	Insecta	Hemiptera	Corixidae	Callicorixa	praeusta	100	Private
307	haplo_41	OTU_31	0	0	0	0	0	0	0	0	0	0	21061	0	0	0	0	0	0	0	0	0	0	0	0	0	0	0	0	0	21327	0	0	0	0	0	0	0	CCCTCTTTCTGCTAGTATTGCCCACAGTGGAGCTTCTGTCGATCTTGCAATTTTTTCCCTTCACTTAGCTGGGGTTTCTTCAATTTTAGGGTCAGTTAATTTTATTACCACTGTAATTAATATACGATCAAAAGGAATTACCTTAGACCGTATACCGTTATTTGTTTGATCTATTGTAATTACAACCGTATTATTACTTCTTTCATTACCAGTGTTAGCAGGAGCGATTACTATATTATTAACAGATCGAAATTTAAATACATCTTTTTTCGATCCAGCCGGAGGAGGAGACCCAATTCTTTACCAACACTTATTT	OTU_31	Arthropoda	Insecta	Diptera	Chironomidae	Polypedilum	pullum	100	Private
308	haplo_947	OTU_31	0	0	0	0	0	0	0	0	0	0	390	0	0	0	0	0	0	0	0	0	0	0	0	0	0	0	0	0	314	0	0	0	0	0	0	0	CCCTCTTTCTGCTAGTATCGCCCACAGTGGAGCTTCTGTCGATCTTGCAATTTTTTCCCTTCACTTAGCTGGGGTTTCTTCAATTTTAGGGTCAGTTAATTTTATTACCACTGTAATTAATATACGATCAAAAGGAATTACCTTAGACCGTATACCGTTATTTGTTTGATCTATTGTAATTACAACCGTATTATTACTTCTTTCATTACCAGTGTTAGCAGGAGCGATTACTATATTATTAACAGATCGAAATTTAAATACATCTTTTTTCGATCCAGCCGGAGGAGGAGACCCAATTCTTTACCAACACTTATTT	OTU_31
310	haplo_42	OTU_32	0	0	0	99	116	0	0	1571	0	20377	0	0	0	67	150	0	64	0	0	0	0	122	133	0	0	862	0	17866	0	0	0	40	241	0	79	0	TCCTTTATCTTCAGGAATTGCTCATGCTGGTGCATCTGTTGATTTAGCAATTTTTTCATTACATTTAGCTGGAATTTCTTCTATTTTAGGGGCTGTAAACTTCATTACTACGGTAATTAATATACGATCAAATGGAATTACATTAGATCGAATACCTTTATTTGTCTGATCTGTTATTATTACTGCTATTTTACTACTTCTTTCTTTACCTGTATTAGCTGGTGCTATTACTATATTACTAACAGATCGAAACTTAAACACTTCTTTTTTTGATCCAGCAGGAGGAGGAGACCCAATTTTATACCAACATTTATTT	OTU_32	Arthropoda	Insecta	Diptera	Chironomidae	Orthocladius	rubicundus	100	Private
311	haplo_172	OTU_32	0	0	0	0	0	0	0	0	0	2723	0	0	0	0	0	0	0	0	0	0	0	0	0	0	0	0	0	2695	0	0	0	0	0	0	0	0	TCCTTTATCTTCAGGAATTGCTCATGCTGGTGCATCTATTGATTTAGCAATTTTTTCATTACATTTAGCTGGAATTTCTTCTATTTTAGGGGCTGTAAACTTCATTACTACGGTAATTAATATACGATCAAATGGAATTACATTAGATCGAATACCTTTATTTGTCTGATCTGTTATTATTACTGCTATTTTACTACTTCTTTCTTTACCTGTATTAGCTGGTGCTATTACTATATTACTAACAGATCGAAACTTAAACACTTCTTTTTTTGATCCAGCAGGAGGAGGAGACCCAATTTTATACCAACATTTATTT	OTU_32
312	haplo_7310	OTU_32	0	0	0	0	0	0	0	0	0	0	0	0	0	0	0	0	46	0	0	0	0	0	0	0	0	0	0	0	0	0	0	0	0	0	0	0	TCCTTTATCTTCAGGAATTGCTCATGCTGGTGCATCTGTTGATTTAGCAATTTTTTCATTACATTTAGCTGGAATTTCTTCTATTTTAGGGGCTGTAAACTTCATTACTACAGTAATTAATATACGATCAAATGGAATTACATTAGATCGAATACCTTTATTTGTTTGATCTGTTATTATTACTGCTATTTTACTACTTCTTTCTTTACCTGTATTAGCTGGCGCTATTACTATATTACTAACAGATCGAAACTTAAATACTTCTTTTTTTGATCCAGCAGGAGGAGGGGACCCAATTTTATACCAACATTTATTT	OTU_32
313	haplo_9621	OTU_32	0	0	0	0	0	0	0	0	0	0	0	0	0	0	0	0	0	0	0	0	0	0	0	0	0	0	0	50	0	0	0	0	0	0	0	0	TCCTTTATCTTCAGGAATTGCTCATGCTGGTGCATCTGTTGATTTAGCAATTTTTTCATTACATTTAGCTGGAATTTCTTCTATTTTAGGGGCTGTAAACTTCATTACTACGGTAATTAATATACGGTCAAATGGAATTACATTAGATCGAATACCTTTATTTGTTTGATCTGTTATTATTACTGCTATTTTACTACTTCTTTCTTTACCTGTATTAGCTGGCGCTATTACTATATTACTAACAGATCGAAACTTAAACACTTCTTTTTTTGATCCAGCAGGAGGAGGGGACCCAATTTTATACCAACATTTATTT	OTU_32
314	haplo_43	OTU_33	0	18900	0	0	0	0	0	0	0	0	3326	0	0	0	0	0	0	0	0	15511	0	0	0	0	0	0	0	0	3642	0	0	0	0	0	0	0	TCCATTATCATCAGGAATTGCCCATGCTGGAGCATCCGTAGATTTAGCTATTTTTTCTCTTCACCTTGCAGGAATTTCTTCAATTTTAGGAGCTGTAAATTTTATTACAACAATTATTAATATACGGTCTAATGGTATTACATTTGACCGAATGCCCTTATTTGTATGATCAGTAGTAATTACAGCAGTATTACTTCTTTTATCCCTCCCAGTATTAGCTGGAGCTATTACTATACTATTAACAGATCGAAATCTAAATACTTCTTTTTTTGACCCGGCAGGAGGAGGAGACCCTATTCTTTATCAACATCTATTT	OTU_33	Arthropoda	Insecta	Diptera	Simuliidae	Simulium	aureum	100	Early-Release
315	haplo_162	OTU_33	0	0	0	0	0	0	0	0	0	0	0	0	0	0	0	0	3101	0	0	0	0	0	0	0	0	0	0	0	0	0	0	0	0	0	3085	0	TCCATTATCATCAGGAATTGCCCATGCTGGGGCATCCGTAGATTTAGCTATTTTTTCTCTTCACCTTGCAGGAATTTCTTCAATTTTAGGAGCTGTAAATTTTATTACAACAATTATTAATATACGGTCTAATGGTATTACATTTGACCGAATACCCTTATTTGTATGATCAGTAGTAATTACAGCAGTATTACTTCTTTTATCCCTCCCAGTATTAGCCGGAGCTATTACTATGCTATTAACAGATCGAAATCTAAATACTTCTTTTTTTGACCCGGCAGGAGGAGGAGACCCTATTCTTTATCAACATCTATTT	OTU_33
316	haplo_4670	OTU_33	0	0	0	0	0	0	0	0	0	0	72	0	0	0	0	0	0	0	0	0	0	0	0	0	0	0	0	0	87	0	0	0	0	0	0	0	TCCATTATCATCAGGAATTGCCCATGCTGGAGCATCCGTAGATTTAGCTATTTTTTCTCTTCACCTTGCAGGAATTTCTTCAATTTTAGGAGCTGTAAATTTTATTACAACAATTATTAATATACGGTCTAATGGTATTACATTTGACCGAATACCCTTATTTGTATGATCAGTAGTAATTACAGCAGTATTGCTTCTTTTATCCCTCCCAGTATTAGCCGGAGCTATTACTATGCTATTAACAGATCGAAATCTAAATACTTCTTTTTTTGACCCGGCAGGAGGAGGAGACCCTATTCTTTATCAACATCTATTT	OTU_33
317	haplo_16480	OTU_33	0	41	0	0	0	0	0	0	0	0	0	0	0	0	0	0	0	0	0	0	0	0	0	0	0	0	0	0	0	0	0	0	0	0	0	0	TCCATTATCATCAGGAATTGCCCATGCTGGAGCATCCGTAGATTTAGCTATTTTTTCTCTTCACCTTGCAGGAATTTCTTCAATTTTAGGAGCTGTAAATTTTATTACGACAATTATTAATATACGGTCTAATGGTATTACATTTGACCGAATGCCCTTATTTGTATGATCAGTAGTAATTACAGCAGTATTACTTCTTTTATCCCTCCCAGTATTAGCTGGGGCTATTACTATACTATTAACAGATCGAAATCTAAATACTTCTTTTTTTGACCCGGCAGGAGGAGGAGACCCTATTCTTTATCAACATCTATTT	OTU_33
318	haplo_44	OTU_34	17325	0	0	0	72	0	0	0	0	0	2631	0	3016	0	193	0	0	0	11230	0	0	0	51	0	0	0	0	0	2287	0	2853	0	224	0	0	0	CCCATTATCAAATAATTTATTTCATTCAGGAAAAGCAGTTGATATTTCAATTTTTTCATTACATATAGCAGGAATTTCATCAATTTTAGGAGCAATTAACTTCATTTCAACAATTTTTAACATAAAATTAAAAAATATTCCAATAAGAATAATTCCATTATTCGTTTGATCAATTAAAATTACAGCAATTTTATTATTATTATCATTACCTGTCCTAGCAGGTGCAATTACAATACTTTTAACTGATCGAAATTTAAATACTTCATTTTTTGATCCTTCAGGAGGTGGAGATCCAATTTTATATCAACATTTATTT	OTU_34	Arthropoda	Insecta	Trichoptera	Polycentropodidae	Polycentropus	NA	97.75	Published
319	haplo_113	OTU_34	0	0	6261	51	0	0	0	0	0	0	0	0	0	0	0	0	0	0	0	0	4660	171	0	0	0	0	0	0	0	0	0	0	0	0	0	0	CCCGTTATCAAATAATTTATTTCATTCAGGAAAAGCAGTTGATATTTCAATTTTTTCATTACATATAGCAGGAATTTCATCAATCTTAGGAGCAATTAACTTCATTTCAACAATTTTTAACATAAAATTAAAAAATATTCCAATAAGAATAATTCCATTATTAGTTTGATCAATTAAAATTACAGCAATCTTATTATTATTATCATTACCTGTATTAGCAGGTGCAATTACAATACTTTTAACTGATCGAAATTTAAATACTTCATTTTTTGATCCTTCAGGGGGTGGAGATCCAATTCTATATCAACATTTATTT	OTU_34
320	haplo_132	OTU_34	0	0	0	1206	0	0	0	0	0	0	945	48	0	0	0	0	0	0	0	0	0	3950	0	0	0	0	0	0	1759	57	0	0	43	0	0	0	CCCGTTATCAAATAATTTATTTCATTCAGGAAAAGCAGTTGATATTTCAATTTTTTCATTACATATAGCAGGAATTTCATCAATCTTAGGAGCAATTAACTTCATTTCAACAATTTTTAACATAAAATTAAAAAATATTCCAATAAGAATAATTCCATTATTAGTTTGATCAATTAAAATTACAGCAATCTTATTATTATTATCATTACCTGTACTAGCAGGTGCAATTACAATACTTTTAACTGATCGAAATTTAAATACTTCATTTTTTGATCCTTCAGGGGGTGGAGATCCAATTCTATATCAACATTTATTT	OTU_34
321	haplo_145	OTU_34	0	0	632	922	0	0	0	0	0	0	0	0	1271	0	0	0	0	0	0	0	921	1926	0	0	0	0	0	0	0	0	1291	0	0	0	0	0	CCCATTATCAAATAATTTATTTCATTCAGGAAAAGCAGTTGATATTTCAATTTTTTCATTACATATAGCAGGAATTTCATCAATTTTAGGAGCAATTAACTTCATTTCAACAATTTTTAACATAAAATTAAAAAATATTCCAATAAGAATAATCCCATTATTCGTTTGATCAATTAAAATTACAGCAATTTTATTATTATTATCATTACCTGTCCTAGCAGGTGCAATTACAATACTTTTAACCGATCGAAATTTAAATACTTCATTTTTTGATCCTTCAGGAGGTGGAGATCCAATTTTATATCAACATTTATTT	OTU_34
322	haplo_344	OTU_34	1047	0	0	0	0	0	0	0	0	0	0	0	0	0	0	0	0	0	713	0	0	0	0	0	0	0	0	0	0	0	0	0	0	0	0	0	CCCATTATCAAATAATTTATTTCATTCAGGAAAAGCAGTTGATATTTCAATTTTTTCATTACATATAGCAGGAATTTCATCAATTTTAGGAGCAATTAACTTCATTTCAACAATTTTTAACATAAAATTAAAAAATATTCCAATAAGAATAATTCCATTATTTGTTTGATCAATTAAAATTACAGCAATTTTATTATTATTATCATTACCTGTCCTAGCAGGTGCAATTACAATACTTTTAACTGATCGAAATTTAAATACTTCATTTTTTGATCCTTCAGGAGGTGGAGATCCAATTTTATATCAACATTTATTT	OTU_34
323	haplo_649	OTU_34	0	0	0	0	0	0	0	0	0	0	0	0	459	0	0	0	0	0	0	0	0	0	0	0	0	0	0	0	0	0	456	0	0	0	0	0	CCCATTATCAAATAATTTATTTCATTCAGGAAAAGCAGTTGATATTTCAATTTTTTCATTACATATAGCAGGAATTTCATCAATTTTAGGAGCAATTAACTTCATTTCAACAATTTTTAACATAAAATTAAAAAATATTCCAATAAGAATAATTCCATTATTCGTTTGATCAATTAAAATTACAGCAATTTTATTATTATTATCATTACCTGTCTTAGCAGGTGCAATTACAATACTTTTAACTGATCGAAATTTAAATACTTCATTTTTTGATCCTTCAGGAGGTGGAGATCCAATTTTATATCAACATTTATTT	OTU_34
324	haplo_1068	OTU_34	0	0	288	0	0	0	0	0	0	0	0	0	0	0	0	0	64	0	0	0	205	0	0	0	0	0	0	0	0	0	0	0	0	0	92	0	CCCATTATCAAATAATTTATTTCATTCAGGAAAAGCAATTGATATTTCAATTTTTTCATTACATATAGCAGGAATTTCATCAATTTTAGGAGCAATTAACTTCATTTCAACAATTTTTAACATAAAATTAAAAAATATTCCAATAAGAATAATTCCATTATTCGTTTGATCAATTAAAATTACAGCAATTTTATTATTATTATCATTACCTGTCCTAGCAGGTGCAATTACAATACTTTTAACTGATCGAAATTTAAATACTTCATTTTTTGATCCTTCAGGAGGTGGAGATCCAATTCTATATCAACATTTATTT	OTU_34
325	haplo_45	OTU_35	0	0	129	1677	0	0	267	0	94	0	123	0	8917	762	200	0	699	0	0	0	188	4051	0	78	332	0	216	0	101	0	16688	1691	449	0	787	0	TCCTTTAGCTGCCAATATTGCCCACGGAGGGTCTTCTGTAGATTTTGCTATTTTTTCATTGCATTTGGCTGGAATTTCATCAATTTTGGGAGCGGTAAATTTTATTACTACGGTAATTAATATACGAAGACCTGGAATAAGCTTAGACCGAATACCCCTATTTGTCTGGTCAGTGGTAATTACAGCGGTTTTATTATTGTTATCTTTGCCTGTGTTAGCAGGAGCAATTACTATGCTGCTGACTGATCGTAATTTAAATACTTCATTTTTTGACCCAGCAGGTGGAGGGGATCCAATTTTATATCAACATTTATTT	OTU_35	Arthropoda	Insecta	Ephemeroptera	Baetidae	Nigrobaetis	niger	100	Early-Release
326	haplo_238	OTU_35	0	0	0	713	0	121	0	0	0	0	0	0	106	0	0	0	0	0	0	0	0	1885	0	192	0	0	0	0	0	0	192	48	0	0	0	0	TCCTTTAGCTGCCAATATTGCCCACGGAGGGTCTTCTGTAGATTTTGCTATTTTTTCATTGCATTTGGCTGGAATTTCATCAATTTTGGGAGCGGTAAATTTTATTACTACGGTAATTAATATACGAAGACCTGGAATAAGCTTAGACCGAATACCCCTATTTGTCTGGTCAGTGGTAATTACAGCGGTTTTATTATTGTTATCTTTGCCTGTGTTAGCAGGAGCAATTACTATGCTGCTGACTGATCGTAATTTAAATACTTCATTTTTTGACCCAGCAGGTGGAGGGGATCCAATTTTATACCAACATTTATTT	OTU_35
327	haplo_704	OTU_35	0	0	0	0	0	0	0	0	0	0	0	0	333	0	0	0	0	0	0	0	0	0	0	0	0	0	0	0	0	0	542	0	0	0	0	0	TCCTTTAGCTGCCAATATTGCCCACGGAGGGTCTTCTGTAGATTTTGCTATTTTTTCATTGCATTTGGCTGGAATTTCATCAATTTTGGGAGCGGTAAATTTTATTACTACGGTAATTAATATACGAAGACCTGGAATAAGCTTAGACCGAATACCCCTATTTGTCTGGTCAGTGGTAATTACAGCGGTTTTATTATTGTTATCTTTGCCTGTGTTAGCAGGAGCAATTACTATGCTGCTAACTGATCGTAATTTAAATACTTCATTTTTTGACCCAGCAGGTGGAGGGGATCCAATTTTATATCAACATTTATTT	OTU_35
328	haplo_861	OTU_35	0	0	0	0	0	0	0	0	0	0	454	0	0	0	0	0	0	0	0	0	0	0	0	0	0	0	0	0	297	0	0	0	0	0	0	0	TCCTTTAGCTGCCAATATTGCCCACGGAGGGTCTTCTGTAGATTTTGCTATTTTTTCATTGCATTTGGCTGGAATTTCATCAATTTTGGGAGCGGTAAATTTTATTACTACGGTAATTAATATACGAAGACCTGGAATAAGTTTAGACCGAATACCCCTATTTGTCTGGTCAGTGGTAATTACAGCGGTTTTATTATTGTTATCTTTGCCTGTGTTAGCAGGAGCAATTACTATGCTGCTGACTGATCGTAATTTAAATACTTCATTTTTTGACCCAGCAGGTGGAGGGGATCCAATTTTATATCAACATTTATTT	OTU_35
331	haplo_46	OTU_36	6000	53	397	0	0	2226	982	0	0	0	4344	0	160	0	0	64	0	0	9814	0	368	0	0	1741	1247	0	0	0	8878	0	247	0	0	78	0	0	TCCCCTATCTTCGGGAATTGCTCATGCTGGAGCTTCTGTAGATTTAGCTATTTTTTCTTTACACTTAGCCGGTATTTCTTCTATTTTGGGGGCTGTAAATTTTATTACTACAGTAATTAATATACGGTCAAGTGGAATTACCTTAGATCGAATACCCCTATTTGTTTGATCTGTAGTAATTACCGCAGTATTATTGTTACTTTCTTTACCTGTCTTAGCCGGAGCTATTACTATGTTACTTACTGATCGAAATTTAAACACATCCTTCTTTGACCCCGCTGGAGGAGGAGATCCTATTTTATACCAACACTTATTT	OTU_36	Arthropoda	Insecta	Diptera	Chironomidae	Conchapelopia	melanops	100	Early-Release
332	haplo_333	OTU_36	654	0	0	0	0	0	0	0	0	0	0	0	0	0	0	0	0	0	1091	0	0	0	0	0	0	0	0	0	0	0	0	0	0	0	0	0	TCCCCTATCTTCGGGAATTGCTCATGCTGGAGCTTCTGTAGATTTGGCTATTTTTTCTTTACACTTAGCCGGTATTTCTTCTATTTTGGGGGCTGTAAATTTTATTACTACAGTAATTAATATACGGTCAAGTGGAATTACCTTAGATCGAATACCCCTATTTGTTTGATCTGTAGTAATTACCGCAGTATTATTGTTACTTTCTTTACCTGTCTTAGCCGGAGCTATTACTATGTTACTTACTGATCGAAATTTAAACACATCCTTCTTTGACCCCGCTGGAGGAGGAGATCCTATTTTATACCAACACTTATTT	OTU_36
333	haplo_1118	OTU_36	0	0	0	0	0	0	0	0	0	0	0	0	164	0	0	0	0	0	0	0	0	0	0	0	0	0	0	0	0	0	417	0	0	0	0	0	TCCCCTATCTTCGGGAATTGCTCATGCTGGAGCTTCTGTAGATTTAGCTATTTTTTCTTTACACTTAGCCGGTATTTCTTCTATTTTGGGGGCTGTAAATTTTATTACTACAGTAATTAATATACGGTCAAGTGGAATTACCTTAGATCGAATACCCCTATTTGTTTGATCTGTAGTAATTACCGCAGTATTATTGTTACTTTCTTTACCTGTCTTAGCCGGAGCTATTACTATGTTACTTACTGATCGAAATTTAAACACATCCTTCTTTGACCCCGCTGGAGGGGGAGATCCTATTTTATACCAACACTTATTT	OTU_36
334	haplo_4102	OTU_36	0	0	0	0	0	0	0	0	0	0	59	0	0	0	0	0	0	0	0	0	0	0	0	0	0	0	0	0	121	0	0	0	0	0	0	0	TCCCCTATCTTCGGGAATTGCTCATGCTGGAGCTTCTGTAGATTTAGCTATTTTTTCTTTACACTTAGCCGGTATTTCTTCTATTTTGGGGGCTGTAAATTTTATTACTACAGTAATTAATATACGGTCAAGTGGTATTACCTTAGATCGAATACCCCTATTTGTTTGATCTGTAGTAATTACCGCAGTATTATTGTTACTTTCTTTACCTGTCTTAGCCGGAGCTATTACTATATTACTTACTGATCGAAATTTAAACACATCCTTCTTTGACCCCGCTGGAGGAGGAGATCCTATTTTATACCAACACTTATTT	OTU_36
335	haplo_12121	OTU_36	0	0	0	0	0	0	0	0	0	0	0	0	0	0	0	0	0	0	0	0	0	0	0	0	0	0	0	0	59	0	0	0	0	0	0	0	TCCCCTATCTTCGGGAATTGCTCATGCTGGAGCTTCTGTAGATTTAGCTATTTTTTCTTTACACTTAGCCGGTATTTCTTCTATTTTGGGAGCTGTAAATTTTATTACTACAGTAATTAATATGCGGTCAAGTGGAATTACCTTAGATCGAATACCCCTATTTGTTTGATCTGTAGTAATTACCGCAGTATTATTGTTACTTTCTTTACCTGTCTTAGCCGGAGCTATTACTATGTTACTTACTGATCGAAATTTAAACACATCCTTCTTTGACCCCGCTGGAGGAGGAGATCCTATTTTATACCAACACTTATTT	OTU_36
336	haplo_47	OTU_37	0	0	0	4465	0	0	0	0	0	0	133	0	0	0	0	10197	0	0	0	0	0	10023	0	0	0	0	0	0	334	0	0	93	0	11238	0	0	TCCTTTGTCTGCAAACACAGCTCACAGTGGCCCTTCTGTTGATTTAGCAATTTTTTCCCTTCACTTAGCTGGGATCTCTTCCATTTTAGGAGCTGTTAATTTTATTACAACAGTAATAAACATACGATCTGTTGGAATTACATTTGACCGAATACCTTTATTTGTTTGATCAGTAGCTATTACTGCTTTACTATTATTACTATCTTTACCCGTATTAGCAGGAGCAATTACAATATTATTAACAGATCGAAATTTAAATACCTCATTTTTTGACCCTGCTGGAGGAGGTGATCCTATTCTTTATCAACATTTATTT	OTU_37	Arthropoda	Insecta	Diptera	Muscidae	Limnophora	olympiae	100	Published
337	haplo_121	OTU_37	0	0	0	2415	0	0	0	0	0	0	0	0	0	0	0	0	0	0	0	0	0	7017	0	0	0	0	0	0	0	0	0	0	0	0	0	0	TCCTTTATCTGCAAACACAGCTCACAGTGGCCCTTCTGTTGATTTAGCAATTTTTTCCCTTCACTTAGCTGGAATCTCTTCCATTTTAGGGGCTGTTAATTTTATTACAACAGTAATAAACATACGATCTGTTGGAATTACATTTGACCGAATACCTTTATTTGTCTGATCAGTAGCTATTACTGCTTTACTATTATTACTATCTTTACCTGTATTAGCAGGAGCAATTACAATATTATTAACAGATCGAAATTTAAATACCTCATTTTTTGACCCTGCTGGAGGAGGTGATCCTATTCTTTATCAACATTTATTT	OTU_37
338	haplo_203	OTU_37	0	0	0	0	0	0	500	0	0	0	0	0	0	0	0	1473	0	0	0	0	0	0	0	0	617	0	0	0	0	0	0	0	0	1593	0	0	TCCTTTATCTGCAAACACAGCTCACAGTGGCCCTTCTGTTGATTTAGCAATTTTTTCCCTTCACTTAGCTGGAATCTCTTCCATTTTAGGAGCTGTTAATTTTATTACAACAGTAATAAACATACGATCTGTTGGAATTACATTTGACCGAATACCTTTATTTGTCTGATCAGTAGCTATTACTGCTTTACTATTATTACTATCTTTACCCGTATTAGCAGGAGCAATTACAATATTATTAACAGATCGAAATTTAAATACCTCATTTTTTGACCCTGCTGGAGGAGGTGATCCTATTCTTTATCAACATTTATTT	OTU_37
339	haplo_271	OTU_37	0	0	0	0	0	0	0	0	0	0	0	0	0	0	0	1324	0	0	0	0	0	0	0	0	0	0	0	0	0	0	0	0	0	1281	0	0	TCCTTTGTCTGCAAACACAGCTCACAGTGGCCCTTCTGTTGATTTAGCAATTTTTTCCCTTCACTTAGCTGGGATCTCTTCCATTTTAGGAGCTGTTAATTTTATTACAACAGTAATAAACATACGATCTGTTGGAATTACATTTGACCGAATACCTTTATTTGTTTGATCAGTAGCTATTACTGCTTTACTATTATTACTATCTTTACCCGTATTAGCAGGAGCAATTACAATATTATTAACAGATCGAAATTTAAATACCTCATTTTTTGACCCAGCTGGAGGAGGTGACCCTATTCTTTATCAACATTTATTT	OTU_37
340	haplo_286	OTU_37	0	0	0	0	0	0	0	0	0	0	0	0	0	0	0	1185	0	0	0	0	0	0	0	0	0	0	0	0	0	0	0	0	0	1149	0	0	TCCTTTGTCTGCAAACACAGCTCACAGTGGCCCTTCTGTTGATTTAGCAATTTTTTCCCTTCACTTAGCTGGGATCTCTTCCATTTTAGGAGCTGTTAATTTTATTACAACAGTAATAAACATACGATCTGTTGGAATTACATTTGACCGAATACCTTTATTTGTTTGATCAGTAGCTATTACTGCTTTACTATTATTACTATCTTTACCCGTATTAGCAGGAGCAATTACAATATTATTAACAGATCGAAATTTAAATACCTCATTTTTTGACCCAGCTGGAGGAGGTGATCCTATTCTTTATCAACATTTATTT	OTU_37
341	haplo_465	OTU_37	0	0	0	0	0	0	0	0	0	0	0	0	0	0	0	584	0	0	0	0	0	0	0	0	0	0	0	0	0	0	0	0	0	691	0	0	TCCTTTGTCTGCAAACACAGCTCACAGTGGCCCTTCTGTTGATTTAGCAATTTTTTCCCTTCACTTAGCTGGAATCTCTTCCATTTTAGGAGCTGTTAATTTTATTACAACAGTAATAAACATACGATCTGTTGGAATTACATTTGACCGAATACCTTTATTTGTTTGATCAGTAGCTATTACTGCTTTACTATTATTACTATCTTTACCCGTACTAGCGGGAGCAATTACAATATTATTAACAGATCGAAATTTAAATACCTCATTTTTTGACCCTGCTGGAGGAGGTGATCCTATTCTTTATCAACATTTATTT	OTU_37
342	haplo_502	OTU_37	0	0	0	0	0	0	0	0	0	0	0	0	0	0	0	566	0	0	0	0	0	0	0	0	0	0	0	0	0	0	0	0	0	615	0	0	TCCTTTGTCTGCAAACACAGCTCACAGTGGCCCTTCTGTTGATTTAGCAATTTTTTCCCTTCACTTAGCTGGGATCTCTTCCATTTTAGGAGCTGTTAATTTTATTACAACAGTAATAAACATACGATCTGTTGGAATTACATTCGACCGAATACCTTTATTTGTTTGATCAGTAGCTATTACTGCTTTACTATTATTACTATCTTTACCCGTATTAGCAGGAGCAATTACAATATTATTAACAGATCGAAATTTAAATACCTCATTTTTTGACCCTGCTGGAGGAGGTGATCCTATTCTTTATCAACATTTATTT	OTU_37
343	haplo_528	OTU_37	0	0	0	322	0	0	0	0	0	0	0	0	0	0	0	0	0	0	0	0	0	822	0	0	0	0	0	0	0	0	0	0	0	0	0	0	TCCTTTGTCTGCAAACACAGCTCACAGTGGCCCTTCTGTTGATTTAGCAATTTTTTCCCTTCACTTAGCTGGGATCTCTTCCATTTTAGGAGCTGTTAATTTTATTACAACAGTAATAAACATACGATCTGTTGGAATTACATTTGACCGAATACCTTTATTTGTTTGATCAGTAGTTATTACTGCTTTACTATTATTACTATCTTTACCCGTATTAGCAGGAGCAATTACAATATTATTAACAGATCGAAATTTAAATACCTCATTTTTTGACCCTGCTGGAGGAGGTGATCCTATTCTTTATCAACATTTATTT	OTU_37
345	haplo_15603	OTU_37	0	0	0	0	0	0	0	0	0	0	0	0	0	0	0	0	0	0	0	0	0	44	0	0	0	0	0	0	0	0	0	0	0	0	0	0	TCCTTTTTCTGCAAACACAGCTCACAGTGGCCCTTCTGTTGATTTAGCAATTTTTTCCCTTCACTTAGCTGGGATCTCTTCCATTTTAGGAGCTGTTAATTTTATTACAACAGTAATAAACATACGATCTGTTGGAATTACATTTGACCGAATACCTTTATTTGTTTGATCAGTAGTTATTACTGCTTTACTATTATTACTATCTTTACCCGTATTAGCAGGAGCAATTACAATATTATTAACAGATCGAAATTTAAATACCTCATTTTTTGACCCTGCTGGAGGAGGTGATCCTATTCTTTATCAACATTTATTT	OTU_37
347	haplo_51	OTU_38	0	0	0	0	12634	0	0	0	0	0	0	0	0	0	0	45	0	0	0	0	0	0	21721	0	0	0	0	0	0	0	0	0	0	0	0	0	TCCTTTATCTTCAGGAATTGCTCATGCTGGAGCTTCAGTAGATTTAGCTATTTTTTCCCTTCATTTAGCAGGAATTTCATCTATTTTAGGAGCAGTAAATTTTATTACAACAGTTATTAATATACGCTCTAGAGGAATTTCATTAGATCGAATGCCCCTATTTGTTTGATCTGTAGTTATTACTGCTATTTTATTACTTTTATCTTTACCTGTTTTAGCCGGAGCTATTACAATATTACTAACAGATCGAAATTTAAATACTTCTTTTTTTGATCCAGCAGGAGGGGGAGACCCAATTTTATATCAACATTTATTT	OTU_38	Arthropoda	Insecta	Diptera	Chironomidae	Rheopelopia	ornata	100	Private
348	haplo_131	OTU_38	0	0	0	0	0	0	0	0	0	0	0	0	0	0	0	6090	0	0	0	0	0	0	0	0	0	0	0	0	0	0	0	0	0	2031	0	0	TCCTTTATCTTCAGGAATTGCTCACGCTGGAGCTTCAGTAGATTTAGCTATTTTTTCCCTTCATTTAGCAGGAATTTCATCTATTTTAGGAGCAGTAAATTTTATTACAACAGTTATTAATATACGCTCTAGAGGAATTTCATTAGATCGAATGCCCCTATTTGTTTGATCTGTAGTTATTACTGCTATTTTATTACTTTTATCTTTACCTGTTTTAGCCGGAGCTATTACAATATTACTAACAGATCGAAATTTAAATACTTCTTTTTTTGATCCAGCAGGAGGGGGAGACCCAATTTTATATCAACATTTATTT	OTU_38
349	haplo_581	OTU_38	0	0	0	0	0	0	0	0	0	0	0	0	0	0	0	724	0	0	0	0	0	0	0	0	0	0	0	0	0	0	0	0	0	314	0	0	TCCTTTATCTTCAGGTATTGCTCACGCTGGAGCTTCAGTAGATTTAGCTATTTTTTCCCTTCATTTAGCAGGAATTTCATCTATTTTAGGGGCAGTAAATTTTATTACAACAGTTATTAATATACGCTCTAGAGGAATTTCATTAGATCGAATGCCCCTATTTGTTTGATCTGTAGTTATTACTGCTATTTTATTACTTTTATCTTTACCTGTTTTAGCCGGAGCTATTACAATATTACTAACAGATCGAAATTTAAATACTTCTTTTTTTGATCCAGCAGGAGGGGGAGACCCAATTTTATATCAACATTTATTT	OTU_38
350	haplo_2539	OTU_38	0	0	0	0	0	0	0	0	0	0	0	0	0	0	0	220	0	0	0	0	0	0	0	0	0	0	0	0	0	0	0	0	0	80	0	0	TCCTTTATCTTCAGGTATTGCTCACGCTGGAGCTTCAGTAGATTTAGCTATTTTTTCCCTTCATTTAGCAGGAATTTCATCTATTTTAGGGGCAGTAAATTTTATTACAACAGTTATTAATATACGTTCTAGAGGAATTTCATTAGATCGAATGCCCCTATTTGTTTGATCTGTAGTTATTACTGCTATTTTATTACTTTTATCTTTACCTGTTTTAGCCGGAGCTATTACAATATTACTAACAGATCGAAATTTAAATACTTCTTTTTTTGATCCAGCAGGAGGGGGAGACCCAATTTTATATCAACATTTATTT	OTU_38
351	haplo_3554	OTU_38	0	0	0	0	0	0	0	0	0	0	0	0	0	0	0	167	0	0	0	0	0	0	0	0	0	0	0	0	0	0	0	0	0	41	0	0	TCCTTTATCTTCAGGAATTGCTCACGCTGGAGCTTCAGTAGATTTAGCTATTTTTTCCCTTCATTTAGCAGGAATTTCATCTATTTTAGGAGCAGTAAATTTTATTACAACAGTTATTAATATACGCTCTAGAGGAATTTCATTAGATCGAATACCCCTATTTGTTTGATCTGTAGTTATTACTGCTATTTTATTACTTTTATCTTTACCTGTTTTAGCCGGAGCTATTACAATATTACTAACAGATCGAAATTTAAATACTTCTTTTTTTGATCCAGCAGGAGGGGGAGACCCAATTTTATATCAACATTTATTT	OTU_38
352	haplo_3985	OTU_38	0	0	0	0	0	0	0	0	0	0	0	0	0	0	0	128	0	0	0	0	0	0	0	0	0	0	0	0	0	0	0	0	0	58	0	0	TCCTTTATCTTCAGGAATTGCTCACGCTGGAGCTTCAGTAGATTTAGCTATTTTTTCCCTTCATTTAGCAGGAATTTCATCTATTTTAGGAGCAGTAAATTTTATTACAACAGTTATTAATATACGCTCTAGAGGAATTTCATTAGATCGAATGCCCCTATTTGTTTGATCTGTAGTTATTACTGCTATTTTATTACTTTTATCTTTACCTGTTTTAGCAGGAGCTATTACAATATTACTAACAGATCGAAATTTAAATACTTCTTTTTTTGATCCAGCAGGAGGGGGAGACCCAATTTTATATCAACATTTATTT	OTU_38
353	haplo_4654	OTU_38	0	0	0	0	0	0	0	0	0	0	0	0	0	0	0	159	0	0	0	0	0	0	0	0	0	0	0	0	0	0	0	0	0	0	0	0	TCCTTTATCTTCAGGAATTGCTCACGCTGGAGCTTCAGTAGATTTAGCTATTTTTTCCCTTCATTTAGCAGGAATTTCATCTATTTTAGGAGCAGTAAATTTTATTACAACAGTTATTAATATACGCTCTAGAGGAATTTCATTAGATCGAATGCCCCTATTTGTTTGATCTGTAGTTATTACTGCTATTTTATTACTTTTATCTTTACCTGTTTTAGCCGGAGCTATTACAATATTACTAACAGATCGAAATTTAAATACTTCTTTTTTTGATACAGCAGGAGGGGGAGACCCAATTTTATATCAACATTTATTT	OTU_38
354	haplo_52	OTU_39	0	0	363	0	0	0	0	0	0	0	0	0	13170	719	0	0	1248	129	0	0	378	0	0	0	0	0	0	0	0	0	15810	496	0	0	1493	312	CCCACTCTCAGCTGGAATTGCACATGCCGGTGCTTCAGTTGATATAGCAATTTTTTCTCTCCATTTAGCTGGAGTTTCTTCAATTCTTGGAGCCGTTAATTTTATTACCACTGTCATTAATATACGATCAAGAGGAATAACTTTAGACCGAATGCCCCTGTTCGTTTGAGCTGTAGCAATCACTGCTCTCTTATTACTTCTTTCCCTCCCTGTTCTAGCCGGTGCCATCACAATACTTTTAACTGATCGAAATCTTAATACTTCTTTTTTCGACCCGGCCGGTGGTGGGGATCCTATTTTATACCAACACTTATTT	OTU_39	Arthropoda	Insecta	Plecoptera	Perlodidae	Isoperla	grammatica	100	Private
355	haplo_192	OTU_39	0	0	2025	0	0	0	0	0	0	0	0	0	0	0	0	0	0	0	0	0	2609	0	0	0	0	0	0	0	0	0	0	0	0	0	0	0	CCCACTCTCAGCTGGAATTGCACATGCCGGTGCTTCAGTTGATATAGCAATTTTTTCTCTCCATTTAGCTGGAGTTTCTTCAATTCTTGGAGCCGTTAATTTTATTACCACTGTCATTAATATACGATCAAGAGGAATAACTTTAGACCGAATACCCCTGTTCGTTTGAGCTGTAGCAATCACTGCTCTCTTATTACTTCTTTCCCTCCCTGTTCTAGCCGGTGCCATCACGATACTTTTAACTGATCGAAATCTTAATACTTCTTTTTTCGACCCGGCCGGTGGTGGGGACCCTATTTTATACCAACACTTATTT	OTU_39
356	haplo_277	OTU_39	0	0	0	0	0	0	0	0	0	0	0	0	1121	0	0	0	0	0	0	0	0	0	0	0	0	0	0	0	0	0	1344	0	0	0	0	0	CCCACTCTCAGCTGGAATTGCACATGCCGGTGCTTCAGTTGATATAGCAATTTTTTCTCTCCATTTAGCTGGAGTTTCTTCAATTCTTGGAGCCGTTAATTTTATTACCACTGTCATTAATATACGATCAAGAGGAATAACTTTAGACCGAATGCCCCTGTTCGTTTGAGCTGTAGCAATCACTGCTCTCTTATTACTTCTTTCCCTCCCTGTTCTAGCCGGTGCTATCACAATACTTTTAACTGATCGAAATCTTAATACTTCTTTTTTCGACCCGGCCGGTGGTGGGGATCCTATTTTATACCAACACTTATTT	OTU_39
357	haplo_285	OTU_39	0	0	0	0	0	0	0	0	0	0	0	0	1166	0	0	0	0	0	0	0	0	0	0	0	0	0	0	0	0	0	1169	0	0	0	0	0	CCCACTCTCAGCTGGAATTGCACATGCCGGCGCTTCAGTTGATATAGCAATTTTTTCTCTCCATTTAGCTGGAGTTTCTTCAATTCTTGGAGCCGTTAATTTTATTACCACTGTCATTAATATACGATCAAGAGGAATAACTTTAGACCGAATGCCCCTGTTCGTTTGAGCTGTAGCAATCACTGCTCTCTTATTACTTCTTTCCCTCCCTGTTCTAGCCGGTGCCATCACAATACTTTTAACTGATCGAAATCTTAATACTTCTTTTTTCGACCCGGCCGGTGGTGGGGATCCTATTTTATACCAACACTTATTT	OTU_39
358	haplo_469	OTU_39	0	0	0	0	0	0	0	0	0	0	0	0	591	0	0	0	0	0	0	0	0	0	0	0	0	0	0	0	0	0	673	0	0	0	0	0	CCCACTCTCAGCTGGAATTGCACATGCCGGTGCTTCAGTTGATATAGCAATTTTTTCTCTCCATTTAGCTGGAGTTTCTTCAATTCTTGGAGCCGTTAATTTTATTACCACTGTCATTAATATACGATCAAGAGGAATAACTTTAGACCGAATGCCCCTGTTCGTTTGAGCTGTAGTAATCACTGCTCTCTTATTACTTCTTTCCCTCCCTGTTCTAGCCGGTGCCATCACAATACTTTTAACTGATCGAAATCTTAATACTTCTTTTTTCGACCCGGCCGGTGGTGGGGATCCTATTTTATACCAACACTTATTT	OTU_39
359	haplo_1897	OTU_39	0	0	0	0	0	0	0	0	0	0	0	0	181	0	0	0	0	0	0	0	0	0	0	0	0	0	0	0	0	0	172	0	0	0	0	0	TCCACTCTCAGCTGGAATTGCACATGCCGGTGCTTCAGTTGATATAGCAATTTTTTCTCTCCATTTAGCCGGAGTTTCCTCAATTCTTGGAGCCGTTAATTTTATTACCACTGTCATTAATATACGATCAAGAGGAATAACTTTAGACCGAATACCCCTGTTCGTTTGAGCTGTAGCAATCACTGCTCTCTTATTACTTCTTTCCCTCCCTGTTCTAGCCGGTGCCATCACGATACTCTTAACTGATCGAAATCTGAATACTTCTTTTTTCGACCCGGCCGGTGGTGGGGACCCTATTTTATACCAACACTTATTT	OTU_39
360	haplo_2390	OTU_39	0	0	0	0	0	0	0	0	0	0	0	0	55	0	0	0	0	0	0	0	0	0	0	0	0	0	0	0	0	0	177	0	0	0	0	0	TCCACTCTCAGCTGGAATTGCACATGCCGGTGCTTCAGTTGATATAGCAATTTTTTCTCTCCATTTAGCCGGAGTTTCCTCAATTCTTGGGGCCGTTAATTTTATTACCACTGTCATTAATATACGATCAAGAGGAATAACTTTAGACCGAATACCCCTGTTCGTTTGAGCTGTAGCAATCACTGCTCTCTTATTACTTCTTTCCCTCCCTGTTCTAGCCGGTGCCATCACTATACTCTTAACTGATCGAAATCTGAATACTTCTTTTTTCGACCCGGCCGGTGGTGGGGACCCTATTTTATACCAACACTTATTT	OTU_39
361	haplo_3348	OTU_39	0	0	0	0	0	0	0	0	0	0	0	0	86	0	0	0	0	0	0	0	0	0	0	0	0	0	0	0	0	0	135	0	0	0	0	0	CCCACTCTCAGCTGGAATTGCACATGCCGGTGCTTCGGTTGATATAGCAATTTTTTCTCTCCATTTAGCTGGAGTTTCTTCAATTCTTGGAGCCGTTAATTTTATTACCACTGTCATTAATATACGATCAAGAGGAATAACTTTAGACCGAATACCCCTGTTCGTTTGAGCTGTAGCAATCACTGCTCTCTTATTACTTCTTTCCCTCCCTGTTCTAGCCGGTGCCATCACGATACTTTTAACTGATCGAAATCTTAATACTTCTTTTTTCGACCCGGCCGGTGGTGGGGATCCTATTTTATACCAACACTTATTT	OTU_39
362	haplo_4135	OTU_39	0	0	0	0	0	0	0	0	0	0	0	0	75	0	0	0	0	0	0	0	0	0	0	0	0	0	0	0	0	0	87	0	0	0	0	0	CCCGCTCTCAGCTGGAATTGCACATGCCGGTGCTTCAGTTGATATAGCAATTTTTTCTCTCCATTTAGCCGGAGTTTCTTCAATTCTTGGAGCCGTTAATTTTATTACCACTGTCATTAATATACGATCAAGAGGAATAACTTTAGACCGAATACCCCTGTTCGTTTGAGCTGTAGCAATCACCGCTCTCTTATTACTTCTTTCCCTCCCTGTTCTAGCCGGTGCCATCACGATGCTTTTAACTGACCGAAATCTTAATACTTCTTTTTTCGACCCAGCCGGTGGTGGGGACCCTATTTTATACCAACACTTATTT	OTU_39
363	haplo_4953	OTU_39	0	0	0	0	0	0	0	0	0	0	0	0	71	0	0	0	0	0	0	0	0	0	0	0	0	0	0	0	0	0	79	0	0	0	0	0	TCCACTCTCAGCTGGAATTGCACATGCCGGTGCTTCAGTTGATATAGCAATTTTTTCTCTCCATTTAGCCGGAGTTTCCTCAATTCTTGGAGCCGTTAATTTTATTACCACTGTCATTAATATACGATCAAGAGGAATAACTTTAGACCGAATACCCCTGTTCGTTTGAGCTGTAGCAATCACTGCTCTCTTATTACTTCTTTCCCTCCCTGTTCTAGCCGGTGCCATCACGATACTCTTAACTGATCGAAATCTAAATACTTCTTTTTTCGACCCGGCCGGTGGTGGGGACCCTATTTTATACCAACACTTATTT	OTU_39
364	haplo_5362	OTU_39	0	0	0	0	0	0	0	0	0	0	0	0	65	0	0	0	0	0	0	0	0	0	0	0	0	0	0	0	0	0	63	0	0	0	0	0	CCCACTCTCAGCTGGAATTGCACATGCCGGTGCTTCAGTTGATATAGCAATTTTTTCTCTCCATTTAGCCGGAGTTTCCTCAATTCTTGGAGCCGTTAATTTTATTACCACTGTCATTAATATACGATCAAGAGGAATAACTTTAGACCGAATACCCCTGTTCGTTTGAGCTGTAGCAATCACTGCTCTCTTATTACTTCTTTCCCTCCCTGTTCTAGCCGGTGCCATCACGATACTCTTAACTGATCGAAATCTGAATACTTCTTTTTTCGACCCGGCCGGTGGTGGGGACCCTATTTTATACCAACACTTATTT	OTU_39
365	haplo_7080	OTU_39	0	0	0	0	0	0	0	0	0	0	0	0	0	0	0	0	0	0	0	0	0	0	0	0	0	0	0	0	0	0	71	0	0	0	0	0	CCCACTCTCAGCTGGAATTGCGCATGCCGGTGCTTCAGTTGATATAGCAATTTTTTCTCTCCATTTAGCTGGGGTTTCTTCAATTCTTGGAGCCGTTAATTTTATTACCACTGTCATTAATATACGATCAAGAGGAATAACTTTAGACCGAATACCCCTGTTCGTTTGAGCTGTAGCAATCACTGCTCTCTTATTACTTCTTTCCCTCCCCGTTCTAGCCGGTGCCATCACGATACTTTTAACTGATCGAAATCTTAATACTTCTTTTTTCGACCCGGCCGGTGGTGGGGACCCTATTTTATACCAACACTTATTT	OTU_39
370	haplo_53	OTU_40	0	0	0	0	0	0	0	0	0	0	0	0	16315	1388	0	0	0	0	0	0	0	0	0	0	0	0	0	0	0	0	14912	713	0	0	0	0	ACCCCTTTCAGCAGGTATTGCCCATGCAGGCTCTTCTGTAGACATGGCAATTTTCTCTCTACATTTAGCAGGAGTCTCCTCAATTTTAGGGGCAGTAAATTTTATTACTACTGTAATTAATATACGATCTTCGGGGATATCTTTAGACCGTATACCATTATTTGTTTGAGCGGTGGCAATCACAGCTTTATTACTTTTATTATCATTACCTGTATTAGCCGGAGCTATTACTATGCTACTCACAGATCGTAATTTAAATACTTCATTCTTTGACCCTGCCGGGGGTGGTGACCCGATTCTATACCAACACTTATTC	OTU_40	Arthropoda	Insecta	Plecoptera	Nemouridae	Nemoura	flexuosa	100	Published
371	haplo_223	OTU_40	0	0	0	0	0	0	0	0	0	0	0	0	1958	0	0	0	0	0	0	0	0	0	0	0	0	0	0	0	0	0	1789	0	0	0	0	0	ACCCCTTTCAGCAGGTATTGCCCATGCAGGCTCTTCTGTAGACATGGCAATTTTCTCTCTACATTTAGCAGGAGTCTCCTCAATTTTAGGGGCAGTAAATTTTATTACTACTGTAATTAATATACGATCTTCGGGGATATCTTTAGACCGTATGCCATTATTTGTTTGAGCGGTGGCAATCACAGCTTTATTACTTTTATTATCATTACCTGTATTAGCCGGAGCTATTACTATGCTACTCACAGATCGTAATTTAAATACTTCATTCTTTGACCCTGCCGGGGGTGGTGACCCGATTCTATACCAACACTTATTC	OTU_40
372	haplo_244	OTU_40	0	0	0	0	0	0	0	0	0	0	0	0	0	1996	0	0	0	0	0	0	0	0	0	0	0	0	0	0	0	0	0	1146	0	0	0	0	ACCCCTTTCAGCAGGTATTGCCCATGCAGGCTCTTCTGTAGACATGGCAATTTTCTCTCTACATTTAGCAGGAGTCTCCTCAATTTTAGGGGCAGTAAATTTTATTACTACTGTAATTAATATACGATCTTCGGGGATATCTTTAGACCGTATACCATTATTTGTTTGAGCGGTGGCAATCACAGCTTTATTACTTTTATTATCTTTACCTGTATTAGCCGGAGCTATTACTATGCTACTCACAGATCGTAATTTAAATACTTCATTCTTTGACCCTGCCGGGGGTGGTGACCCGATTCTATACCAACACTTATTC	OTU_40
373	haplo_309	OTU_40	0	0	0	0	0	0	0	0	0	0	0	0	1061	0	0	0	0	0	0	0	0	0	0	0	0	0	0	0	0	0	978	0	0	0	0	0	ACCCCTTTCAGCAGGTATTGCCCATGCAGGCTCTTCTGTAGACATGGCAATTTTCTCTCTACATTTAGCAGGAGTCTCCTCAATTTTAGGGGCAGTAAATTTTATTACTACTGTAATTAATATACGATCTTCGGGGATATCTTTAGACCGTATGCCATTATTTGTTTGAGCGGTGGCAATCACAGCTTTATTACTTTTATTATCTTTACCTGTATTAGCCGGAGCTATTACTATGCTACTCACAGATCGTAATTTAAATACTTCATTCTTTGACCCTGCCGGGGGTGGTGACCCGATTCTATACCAACACTTATTC	OTU_40
374	haplo_404	OTU_40	0	0	0	0	0	0	0	0	0	0	0	0	700	116	0	0	0	0	0	0	0	0	0	0	0	0	0	0	0	0	647	0	0	0	0	0	ACCCCTTTCAGCAGGTATTGCCCATGCAGGCTCTTCTGTAGACATGGCAATTTTCTCTCTACATTTAGCAGGAGTCTCCTCAATTTTAGGGGCAGTAAATTTTATTACTACTGTAATTAATATACGATCTTCGGGGATATCTTTAGACCGTATACCATTATTTGTTTGAGCGGTTGCAATCACAGCTTTATTACTTTTATTATCATTACCTGTATTAGCCGGAGCTATTACTATACTACTCACAGATCGTAATTTAAATACTTCATTCTTTGACCCTGCCGGGGGTGGTGACCCTATTCTATACCAACACTTATTC	OTU_40
375	haplo_1193	OTU_40	0	0	0	0	0	0	0	0	0	0	0	0	0	0	0	0	0	0	0	0	0	0	0	0	0	0	0	0	0	0	540	0	0	0	0	0	ACCCCTTTCAGCAGGTATTGCCCATGCAGGCTCTTCTGTAGACATGGCAATTTTCTCTCTACATTTAGCAGGAGTCTCCTCAATTTTAGGGGCAGTAAATTTTATTACTACTGTAATTAATATACGATCTTCGGGGATATCTTTAGACCGTATACCATTATTTGTTTGAGCGGTGGCAATCACAGCTTTATTACTTTTATTATCATTACCTGTATTAGCCGGAGCTATTACTATGCTACTCACAGATCGTAATTTAAATACTTCATTCTTTGACCCTGCCGGGGGTGGTGACCCGATTCTATACCAACACTTATTA	OTU_40
376	haplo_3534	OTU_40	0	0	0	0	0	0	0	0	0	0	0	0	127	0	0	0	0	0	0	0	0	0	0	0	0	0	0	0	0	0	55	0	0	0	0	0	ACCCCTTTCAGCAGGTATTGCCCACGCAGGCTCTTCTGTAGACATGGCAATTTTCTCTCTACATTTAGCAGGAGTCTCCTCAATTTTAGGGGCAGTAAATTTTATTACTACTGTAATTAATATACGATCTTCGGGGATATCTTTAGACCGTATACCATTATTTGTTTGAGCGGTTGCAATCACAGCTTTATTACTTTTATTATCATTACCTGTATTAGCCGGAGCTATTACTATACTACTCACAGATCGTAATTTAAATACTTCATTCTTTGACCCTGCCGGGGGTGGTGACCCTATTCTATACCAACACTTATTC	OTU_40
377	haplo_11091	OTU_40	0	0	0	0	0	0	0	0	0	0	0	0	65	0	0	0	0	0	0	0	0	0	0	0	0	0	0	0	0	0	0	0	0	0	0	0	ACCCCTTTCAGCAGGTATTGCCCATGCAGGCTCTTCTGTAGACATTGCAATTTTCTCTCTACATTTAGCAGGAGTCTCCTCAATTTTAGGGGCAGTAAATTTTATTACTACTGTAATTAATATACGATCTTCGGGGATATCTTTAGACCGTATGCCATTATTTGTTTGAGCGGTGGCAATCACAGCTTTATTACTTTTATTATCATTACCTGTATTAGCCGGAGCTATTACTATGCTACTCACAGATCGTAATTTAAATACTTCATTCTTTGACCCTGCCGGGGGTGGTGACCCGATTCTATACCAACACTTATTC	OTU_40
381	haplo_54	OTU_41	0	0	0	1096	1965	0	0	149	0	186	0	11359	781	0	526	287	1016	127	0	0	0	2037	1944	0	0	168	0	209	0	8204	638	0	756	118	880	280	CCCCCTATCCTCTAATATTGCTCATGCAGGAAGATCAGTAGACATCTCAATTTTTTCCCTTCACTTAGCAGGAATTTCTTCAATTCTAGGAGCCATTAACTTTATCTCTACCACTATTAACATACGTTCTCCTTTAATTTATTTAGATCGAATACCTCTTTTAGTCTGGTCTGTAGCAATTACTGCTTTACTGCTTCTTCTTTCATTACCAGTTTTAGCCGGCGCTATTACTATACTTCTCACAGATCGAAATTTAAACACATCCTTCTTTGACCCATCGGGTGGGGGAGACCCTATTTTATACCAACATTTATTT	OTU_41	Arthropoda	Insecta	Trichoptera	Lepidostomatidae	Lepidostoma	hirtum	100	Published
382	haplo_55	OTU_42	0	14579	0	0	0	0	0	0	0	0	0	0	0	0	0	0	0	0	0	17584	0	0	0	0	0	0	0	0	0	0	0	0	0	0	0	0	TCCCTTAGCATATAATATTGCCCATTCTGGCCCATCAGTAGATATAGCTATTTTTTCATTACATTTAGCAGGAGCTTCATCTATTTTAGGTTCATTAAATTTTATTTCCACTGTAGCAAATATACGATGAAAAGGTATATCATTAGATCGAATCCCTCTATTTATTTGATCAGTGATTATTACCACAGTACTCCTACTTCTATCATTACCAGTTTTAGCAGCTGCTATTACTATATTACTAACTGACCGAAACTTAAATACATCCTTCTTTGACCCTGCAGGAGGAGGAGACCCTATCTTATTTCAACATTTATTT	OTU_42	Annelida	Clitellata	Arhynchobdellida	Erpobdellidae	Erpobdella	NA	95.79	Early-Release
383	haplo_56	OTU_43	0	0	0	0	0	0	0	0	0	0	14640	0	4104	0	0	0	0	0	0	0	0	0	0	0	0	0	0	0	6826	0	5839	0	0	0	0	0	ACCCCTATCAAGAAATTTAACACATAGAGGGGCATCTGTAGATCTAGCAATCTTCTCTTTACACCTGGCGGGTGTATCATCAATTTTAGGTGCCATCAATTTTATCTCAACTATTATTAATATGCGAGTTATAGGAATAACTCCTGAACGGACTCCATTATTTGTATGGTCAGTAGGTATTACTGCACTACTTTTACTTTTATCTTTACCAGTATTGGCTGGAGCCATTACTATATTACTAACAGACCGTAATTTTAACACATCATTCTTCGATCCTGCAGGAGGGGGGGACCCAATTTTATATCAACACTTATTT	OTU_43	Arthropoda	Insecta	Hemiptera	Corixidae	Callicorixa	wollastoni	100	Early-Release
384	haplo_139	OTU_43	0	0	0	0	0	0	0	0	0	0	0	0	0	0	2877	0	0	0	0	0	0	0	0	0	0	0	0	0	0	0	0	0	4590	0	0	0	ACCTCTATCAAGAAATTTAACACATAGAGGAGCATCTGTAGATCTAGCAATCTTCTCTTTACACCTAGCGGGTGTATCATCAATTTTAGGTGCCATCAATTTTATCTCAACTATTATTAATATGCGAGTTATAGGAATAACTCCTGAACGGACTCCATTATTTGTATGGTCAGTAGGTATTACTGCACTACTTTTACTTTTATCTTTACCAGTATTGGCTGGAGCCATTACTATATTATTAACAGACCGTAATTTTAACACATCATTCTTCGATCCTGCAGGAGGGGGGGACCCAATTTTATATCAACACTTATTT	OTU_43
385	haplo_380	OTU_43	0	0	0	0	0	0	0	0	0	0	0	0	0	0	646	0	0	0	0	0	0	0	0	0	0	0	0	0	0	0	0	0	940	0	0	0	ACCTCTATCAAGAAATTTAACACATAGAGGGGCATCTGTAGATCTGGCAATCTTCTCTTTACACTTAGCGGGTGTATCATCAATTTTAGGTGCCATCAATTTTATCTCAACTATTATTAATATGCGAGTTATAGGAATAACTCCTGAACGGACTCCGTTATTTGTGTGGTCAGTAGGTATTACTGCACTACTTTTACTTTTATCTTTACCGGTATTGGCTGGAGCTATTACTATATTACTAACAGACCGTAATTTTAACACATCATTTTTCGATCCTGCAGGAGGGGGGGACCCAATTTTATATCAACACTTATTT	OTU_43
387	haplo_58	OTU_44	0	18119	0	0	0	0	0	0	0	0	852	0	0	0	0	0	0	0	0	10243	0	0	0	0	0	0	0	0	629	0	0	0	0	0	0	0	CCCACTATCAAGAAATTTAGCCCATGCAGGAAGATCTGTAGATATTTCTATTTTCTCCCTTCATTTAGCAGGAATTTCTTCTATTTTAGGAGCAATTAACTTCATTTCTACTACATTAAATATACGAAATAATTTAATAACATTAGATCGAATTCCTTTATTTGTTTGATCTGTAGCCATTACAGCTCTTTTACTTTTACTTTCCCTACCTGTTTTAGCAGGTGCCATCACAATATTACTTACAGATCGAAATTTAAATACTTCCTTCTTTGACCCCTCTGGGGGGGGAGACCCAATTTTATACCAACATTTATTC	OTU_44	Arthropoda	Insecta	Trichoptera	Limnephilidae	Glyphotaelius	pellucidus	100	Published
388	haplo_237	OTU_44	0	71	0	0	0	0	0	0	0	0	1594	0	200	0	0	0	0	0	0	0	0	0	0	0	0	0	0	0	1140	0	234	0	0	0	0	0	CCCTCTATCAAGAAATTTAGCCCATGCAGGAAGATCTGTAGATATTTCTATTTTCTCCCTTCATTTAGCAGGAATTTCTTCTATTTTAGGAGCAATTAACTTCATTTCTACTACATTAAATATACGAAATAATTTAATAACATTAGATCGAATTCCTTTATTTGTTTGATCTGTAGCCATTACAGCTCTTTTACTCTTACTTTCCCTACCTGTTTTAGCAGGTGCCATCACAATGTTACTTACAGATCGAAATTTAAATACTTCCTTCTTTGACCCCTCTGGGGGGGGAGACCCAATTTTATACCAACATTTATTC	OTU_44
389	haplo_290	OTU_44	0	64	0	0	0	0	0	0	0	0	1288	0	0	0	0	0	0	0	0	0	0	0	0	0	0	0	0	0	922	0	0	0	0	0	0	0	CCCACTATCAAGAAATTTAGCCCATGCAGGAAGATCTGTAGATATTTCTATTTTCTCCCTTCATTTAGCAGGAATTTCTTCTATTTTAGGAGCAATTAACTTCATTTCTACTACATTAAATATACGAAATAATTTAATAACATTAGATCGAATTCCTTTATTTGTTTGATCTGTAGCCATTACAGCTCTTTTACTTTTACTTTCCTTACCTGTTTTAGCAGGTGCCATCACAATATTACTTACAGATCGAAATTTAAATACTTCCTTCTTTGACCCCTCTGGGGGGGGAGACCCAATTTTATACCAACATTTATTC	OTU_44
390	haplo_310	OTU_44	0	0	0	0	0	0	0	0	0	0	1131	0	0	0	0	0	0	0	0	0	0	0	0	0	0	0	0	0	907	0	0	0	0	0	0	0	CCCTCTATCAAGAAATTTAGCCCATGCAGGAAGATCTGTGGATATTTCTATTTTCTCCCTTCATTTAGCAGGAATTTCTTCTATTTTAGGAGCAATTAACTTCATTTCTACTACATTAAATATACGAAATAATTTAATAACATTAGATCGAATTCCTTTATTTGTTTGATCTGTAGCCATTACAGCTCTTTTACTCTTACTTTCCCTACCTGTTTTAGCAGGTGCCATCACAATGTTACTTACTGATCGAAATTTAAATACTTCCTTCTTTGACCCCTCTGGGGGGGGAGACCCAATTTTATACCAACATTTATTC	OTU_44
391	haplo_322	OTU_44	0	0	0	0	0	0	0	0	0	0	1076	0	0	0	0	0	0	0	0	0	0	0	0	0	0	0	0	0	839	0	0	0	0	0	0	0	TCCTCTATCAAGAAATTTAGCCCATGCAGGAAGATCTGTGGATATTTCTATTTTCTCCCTTCATTTAGCAGGAATTTCTTCTATTTTAGGAGCAATTAACTTCATTTCTACTACATTAAATATACGAAATAATTTAATAACATTAGATCGAATTCCTTTATTTGTTTGATCTGTAGCCATTACAGCTCTTTTACTCTTACTTTCCCTACCTGTTTTAGCAGGTGCCATCACAATGTTACTTACTGATCGAAATTTAAATACTTCCTTCTTTGACCCCTCTGGGGGGGGAGACCCAATTTTATACCAACATTTATTC	OTU_44
392	haplo_354	OTU_44	0	0	0	0	0	0	0	0	0	0	1084	0	0	0	0	0	0	0	0	0	0	0	0	0	0	0	0	0	624	0	0	0	0	0	0	0	CCCTCTATCAAGAAATTTAGCCCATGCAGGAAGATCTGTAGATATTTCTATTTTCTCCCTTCATTTAGCAGGAATTTCTTCTATTTTAGGAGCAATTAACTTCATTTCTACTACATTAAATATACGAAATAATTTAATAACATTAGATCGAATTCCTTTATTTGTTTGATCTGTAGCCATTACAGCTCTTTTACTCTTACTTTCCCTACCTGTTTTAGCAGGTGCCATCACAATGTTACTTACAGATCGAAATTTAAATACTTCTTTCTTTGACCCCTCTGGGGGGGGAGACCCAATTTTATACCAACATTTATTC	OTU_44
393	haplo_399	OTU_44	0	0	0	0	0	0	0	0	0	0	874	0	0	0	0	0	0	0	0	0	0	0	0	0	0	0	0	0	644	0	0	0	0	0	0	0	CCCTCTATCAAGAAATTTAGCCCATGCAGGAAGATCTGTAGATATTTCTATTTTCTCCCTTCATTTAGCAGGAATTTCTTCTATTTTAGGAGCAATTAACTTCATTTCTACTACGTTAAATATACGAAATAATTTAATAACATTAGATCGAATTCCTTTATTTGTTTGATCTGTAGCCATTACAGCTCTTTTACTCCTACTTTCCCTACCTGTTTTAGCAGGTGCCATCACAATGTTACTTACAGATCGAAATTTAAATACTTCCTTCTTTGACCCCTCTGGGGGGGGAGACCCAATTTTATACCAACATTTATTC	OTU_44
394	haplo_510	OTU_44	0	299	0	0	0	0	0	0	0	0	455	0	0	0	0	0	0	0	0	98	0	0	0	0	0	0	0	0	332	0	0	0	0	0	0	0	CCCACTATCAAGAAATTTAGCCCATGCAGGAAGATCTGTAGATATTTCTATTTTCTCCCTTCATTTAGCAGGAATTTCTTCTATTTTAGGAGCAATTAACTTCATTTCTACTACATTAAATATACGAAATAATTTAATAACATTAGATCGAATTCCTTTATTTGTTTGATCTGTAGCCATTACAGCTCTTTTACTTTTACTTTCCCTACCTGTTTTAGCAGGTGCCATCACAATATTACTTACAGATCGAAATTTAAATACTTCCTTCTTCGACCCCTCTGGGGGGGGAGACCCAATTTTATACCAACATTTATTC	OTU_44
395	haplo_1149	OTU_44	0	0	0	0	0	0	0	0	0	0	310	0	0	0	0	0	0	0	0	0	0	0	0	0	0	0	0	0	306	0	0	0	0	0	0	0	CCCTCTATCAAGAAATTTAGCCCATGCAGGAAGATCTGTAGATATTTCTATTTTCTCCCTTCATTTAGCAGGAATTTCTTCTATTTTAGGAGCAATTAACTTCATTTCTACTACATTAAATATACGAAATAATTTAATAACATTAGATCGAATTCCTTTATTTGTTTGATCTGTAGCCATTACAGCTCTTTTACTCTTACTTTCCCTACCTGTTTTAGCAGGTGCCATCACAATGTTACTTACAGATCGAAATTTAAATACTTCCTTCTTTGACCCCTCTGGAGGGGGAGACCCAATTTTATACCAACATTTATTC	OTU_44
396	haplo_2066	OTU_44	0	0	0	0	0	0	0	0	0	0	204	0	0	0	0	0	0	0	0	0	0	0	0	0	0	0	0	0	157	0	0	0	0	0	0	0	CCCTCTATCAAGAAATTTAGCCCATGCAGGAAGATCTGTGGATATTTCTATTTTCTCCCTTCATTTAGCAGGAATTTCTTCTATTTTAGGAGCAATTAACTTCATTTCTACTACATTAAATATACGAAATAATTTAATAACATTAGATCGAATTCCTTTATTTGTTTGATCTGTAGCCATTACAGCTCTTTTACTCTTACTTTCCCTACCTGTTTTAGCAGGTGCCATCACAATGTTACTTACAGATCGAAATTTAAATACTTCCTTCTTTGACCCCTCTGGGGGGGGAGACCCAATTTTATACCAACATTTATTC	OTU_44
397	haplo_8133	OTU_44	0	0	0	0	0	0	0	0	0	0	53	0	0	0	0	0	0	0	0	0	0	0	0	0	0	0	0	0	0	0	0	0	0	0	0	0	CCCCCTATCAAGAAATTTAGCCCATGCAGGAAGATCTGTAGATATTTCTATTTTCTCCCTTCATTTAGCAGGAATTTCTTCTATTTTAGGAGCAATTAACTTCATTTCTACTACATTGAATATACGAAATAATTTAATAACATTAGATCGAATTCCTTTATTTGTTTGATCTGTAGCCATTACAGCTCTTTTACTCTTACTTTCCCTACCTGTTTTAGCAGGTGCCATCACAATGTTACTTACAGATCGAAATTTAAATACTTCCTTCTTTGACCCCTCTGGGGGGGGAGACCCAATTTTATACCAACATTTATTC	OTU_44
398	haplo_8898	OTU_44	0	47	0	0	0	0	0	0	0	0	0	0	0	0	0	0	0	0	0	0	0	0	0	0	0	0	0	0	0	0	0	0	0	0	0	0	CCCTCTATCAAGAAATTTAGCCCATGCAGGAAGATCTGTGGATATTTCTATTTTCTCCCTTCATTTAGCGGGAATTTCTTCTATTTTAGGAGCAATTAACTTCATTTCTACTACATTAAATATACGAAATAATTTAATAACATTAGATCGAATTCCTTTATTTGTTTGATCTGTAGCCATTACAGCTCTTTTACTCTTACTTTCCCTACCTGTTTTAGCAGGTGCCATCACAATGTTACTTACTGATCGAAATTTAAATACTTCCTTCTTTGACCCCTCTGGGGGGGGAGACCCAATTTTATACCAACATTTATTC	OTU_44
402	haplo_59	OTU_45	0	0	0	0	16530	98	0	0	55	88	0	0	0	0	0	139	0	322	0	0	0	0	10985	45	0	0	0	173	0	0	0	0	0	373	0	521	TCCTTTATCTTCTAATTTATCTCATTTAGGAAGATCAGTAGATTTAACTATCTTTTCTTTACACTTAGCTGGAATCTCTTCTATTCTAGGAGCTATTAATTTTATCTCTACATCATTTAATATAAAAATTAATAAACTAAATTACGAGATTCTTCCTCTTTTTGTATGATCAGTAGCTATCACTGCAATTCTACTTCTTTTATCCCTACCTGTTCTAGCAGGAGCTATCACTATACTTTTAACAGATCGAAATTTAAACACTTCTTTTTTTGACCCCGCCGGAGGGGGAGATCCTATTCTCTATCAACACTTATTT	OTU_45	Arthropoda	Insecta	Trichoptera	Hydropsychidae	Cheumatopsyche	lepida	100	Published
403	haplo_62	OTU_45	315	0	0	0	8986	0	0	0	1150	85	0	0	0	0	0	348	0	3753	818	0	0	0	4827	0	0	0	660	502	0	0	0	0	0	985	0	5474	TCCTTTATCTTCTAATTTATCTCATTTAGGAAGATCAGTAGATTTAACTATCTTTTCTTTACACTTAGCTGGAATTTCTTCTATTCTAGGAGCTATTAATTTTATTTCTACATCATTTAATATAAAAATTAATAAACTAAATTACGAGATTCTTCCTCTTTTTGTATGATCAGTAGCTATCACTGCAATTCTACTTCTTTTATCCCTACCTGTTCTAGCAGGCGCTATCACTATACTTTTAACAGATCGAAATTTAAACACTTCTTTTTTTGACCCCGCCGGAGGAGGAGATCCTATTCTCTATCAACACTTATTT	OTU_45
404	haplo_74	OTU_45	0	0	0	0	11520	99	0	449	1477	113	0	0	0	0	0	0	0	0	0	0	0	0	6764	52	0	301	800	688	0	0	0	0	0	0	0	0	TCCTTTATCTTCTAATTTATCTCATTTAGGAAGATCAGTAGATTTAACTATCTTTTCTTTACACTTAGCTGGAATTTCTTCTATTCTAGGAGCTATTAATTTTATTTCTACATCATTTAATATAAAAATTAATAAACTAAATTACGAGATTCTTCCTCTTTTTGTATGATCAGTAGCCATCACTGCAATTCTACTTCTTTTATCCCTACCTGTTCTAGCAGGCGCTATCACTATACTTTTAACAGATCGAAATTTAAACACTTCTTTTTTTGACCCCGCCGGAGGAGGAGATCCTATTCTCTATCAACACTTATTT	OTU_45
405	haplo_1293	OTU_45	0	0	0	0	355	0	0	0	0	0	0	0	0	0	0	0	0	0	0	0	0	0	175	0	0	0	0	0	0	0	0	0	0	0	0	0	TCCTTTATCTTCTAATTTATCTCATTTAGGAAGATCAGTAGATTTAACTATCTTTTCTTTACACTTAGCTGGAATTTCTTCTATTCTAGGAGCTATTAATTTTATTTCTACATCATTTAATATAAAAATTAATAAACTAAATTACGAGATTCTTCCTCTTTTTGTATGATCAGTAGCTATCACTGCAATTCTACTTCTTTTATCCCTACCTGTTCTAGCAGGCGCTATCACTATACTTTTAACAGATCGAAATTTAAACACTTCTTTTTTTGACCCCGCCGGAGGAGGAGACCCTATTCTCTATCAACACTTATTT	OTU_45
406	haplo_1296	OTU_45	0	0	0	0	0	0	0	0	0	0	0	0	0	0	0	0	0	194	0	0	0	0	0	0	0	0	0	0	0	0	0	0	0	0	0	324	TCCTTTATCTTCTAATTTATCCCATTTAGGAAGATCAGTAGATTTAACTATCTTTTCTTTACACTTAGCTGGAATTTCTTCTATTCTAGGAGCTATTAATTTTATTTCTACATCATTTAATATAAAAATTAATAAACTAAATTACGAGATTCTTCCTCTTTTTGTATGATCAGTAGCTATCACTGCAATTCTACTTCTTTTATCCCTACCTGTTCTAGCAGGCGCTATCACTATACTTTTAACAGATCGAAATTTAAACACTTCTTTTTTTGACCCCGCCGGAGGAGGAGATCCTATTCTCTATCAACACTTATTT	OTU_45
407	haplo_2021	OTU_45	0	0	0	0	225	0	0	0	0	0	0	0	0	0	0	0	0	0	0	0	0	0	142	0	0	0	0	0	0	0	0	0	0	0	0	0	TCCTTTATCTTCTAATTTATCTCATTTAGGAAGATCAGTAGATTTAACTATCTTTTCTTTACACTTAGCTGGAATTTCTTCTATTCTAGGAGCTATTAATTTTATTTCTACATCATTTAATATAAAAATTAATAAATTAAATTACGAGATTCTTCCTCTTTTTGTATGATCAGTAGCCATCACTGCAATTCTACTTCTTTTATCCCTACCTGTTCTAGCAGGCGCTATCACTATACTTTTAACAGATCGAAATTTAAACACTTCTTTTTTTGACCCCGCCGGAGGAGGAGATCCTATTCTCTATCAACACTTATTT	OTU_45
408	haplo_2144	OTU_45	0	0	0	0	232	0	0	0	0	0	0	0	0	0	0	0	0	0	0	0	0	0	118	0	0	0	0	0	0	0	0	0	0	0	0	0	TCCTTTATCTTCTAATTTATCTCATTTAGGAAGATCAGTAGATTTAACTATCTTTTCTTTACACTTAGCTGGAATTTCTTCTATTCTAGGAGCTATTAATTTTATTTCTACATCATTTAATATAAAAATTAATAAACTAAATTACGAGATTCTTCCTCTTTTTGTATGATCAGTAGCTATCACTGCAATTCTACTTCTTTTATCCCTACCTGTTCTAGCAGGCGCTATCACTATACTTTTAACAGATCGAAATTTAAACACTTCTTTTTTTGACCCTGCCGGAGGAGGGGATCCTATTCTCTATCAACACTTATTT	OTU_45
409	haplo_13184	OTU_45	0	0	0	0	0	0	0	0	0	0	0	0	0	0	0	0	0	0	0	0	0	0	0	0	0	0	0	0	0	0	0	0	0	0	0	41	TCCTTTATCTTCTAATTTATCTCATTTAGGAAGATCAGTAGATTTAACTATCTTTTCTTTGCACTTAGCTGGAATTTCTTCTATTCTAGGAGCTATTAATTTTATTTCTACATCATTTAATATAAAAATTAATAAACTAAATTACGAGATTCTTCCTCTTTTTGTATGATCAGTAGCTATTACTGCAATTCTACTTCTTTTATCCCTACCTGTTCTAGCAGGCGCTATCACTATACTTTTAACAGATCGAAATTTAAACACTTCTTTTTTTGACCCCGCCGGAGGAGGAGATCCTATTCTCTATCAACACTTATTT	OTU_45
410	haplo_61	OTU_46	16500	0	0	0	0	0	0	0	0	0	0	0	285	0	0	0	0	0	11391	0	0	0	0	0	0	0	0	0	43	0	255	0	0	0	0	0	ACCTCTTTCCTCTAATATTGCTCATGCAGGAGCTTCTGTTGACTTAGCTATTTTTTCTCTTCATTTAGCAGGTATTTCATCAATTCTAGGTGCAGTTAATTTTATTACTACAGTAATTAATATACGATCAGAAGGGATTTCATTAGATCGGATGCCTCTATTTGTGTGATCAGTGATTATTACAGCTGTACTATTATTACTATCATTGCCAGTACTAGCAGGAGCAATTACAATGCTTTTAACAGATCGAAATTTAAATACAAGATTTTTTGACCCTGCGGGAGGAGGTGATCCAATTTTATATCAACACTTATTT	OTU_46	Arthropoda	Insecta	Diptera	Chironomidae	Thienemanniella	sp. 3TE	99.36	Early-Release
412	haplo_63	OTU_47	0	0	0	0	11041	0	0	0	0	0	0	0	0	442	0	0	0	837	0	0	0	0	13135	0	0	0	0	0	0	0	0	771	0	0	0	1554	CCCTCTTTCATCTAATCTATCTCACGCAGGAAGATCCGTAGATTTAACTATTTTTTCTCTTCATATAGCTGGAATTTCTTCAATTTTAGGTGCTATTAATTTTATTTCTACTATTATAAATATAAAATTTAAAAATTTAAATTTTGAAATAATTCCTTTATTTGTTTGATCAATTCTAATCACAGCTATTTTATTATTACTATCATTACCTGTTTTAGCTGGAGCCATTACTATATTATTAACAGATCGAAATCTAAATACTTCATTTTTTGATCCAGCTGGAGGGGGGGACCCAATTTTATATCAACACTTATTT	OTU_47	Arthropoda	Insecta	Trichoptera	Hydropsychidae	Hydropsyche	newae	100	Published
413	haplo_64	OTU_48	0	388	83	0	0	0	0	1002	12220	0	0	0	0	0	0	0	0	0	0	281	0	0	44	0	0	1200	11102	0	0	0	0	0	0	0	0	0	TCCTTTAGCTGCAAATATCGCACACGGGGGATCGTCTGTTGACTTCGCAATTTTTTCCTTACACTTAGCCGGGGTTTCATCCATTCTAGGAGCGGTAAACTTCATTACCACTGTGATTAACATACGCAGTCCGGGTATAGGACTAGACCAAATACCCCTGTTTGTTTGGTCAGTAGTTATCACGGCAGTTTTACTTCTACTTTCTTTACCTGTACTTGCGGGAGCTATCACTATACTGTTGACAGACCGAAACTTAAATACCTCTTTCTTTGACCCGGCAGGAGGTGGGGACCCAATTTTATATCAACATTTATTT	OTU_48	Arthropoda	Insecta	Ephemeroptera	NA	NA	NA	85.26	Published
414	haplo_66	OTU_49	0	0	0	6496	0	0	0	0	0	0	0	0	0	0	0	0	0	0	0	0	0	19565	0	0	0	0	0	0	0	0	0	0	0	0	0	0	CCCTCTTTCTTCAGGAATTGCTCATACTGGGGCTTCAGTTGATTTAGCAATTTTTTCATTACATTTAGCTGGAATTTCTTCTATTTTAGGAGCAGTAAATTTTATTACAACAGTTATTAATATACGATCAAGAGGAATTACTTTAGACCGAATACCTTTATTTGTTTGATCAGTAGTAATTACTGCTGTCCTTCTTCTTCTTTCACTTCCAGTTTTAGCTGGTGCTATTACAATATTATTAACAGATCGAAATTTAAATACATCCTTTTTTGACCCAGCTGGAGGAGGAGACCCTATTCTTTATCAACATTTATTT	OTU_49	Arthropoda	Insecta	Diptera	Tipulidae	Tipula	sp. larvae	100	Early-Release
415	haplo_90	OTU_49	0	0	0	3379	0	0	0	0	0	0	0	0	0	0	483	109	0	0	0	0	0	10673	0	0	0	0	0	0	0	0	0	0	612	50	0	0	CCCTCTTTCTTCAGGAATTGCTCATACTGGGGCTTCAGTTGATTTAGCAATTTTTTCATTACATTTAGCTGGAATTTCTTCTATTTTAGGAGCAGTAAATTTTATTACAACAGTTATTAATATACGATCAAGAGGAATTACTTTAGACCGAATACCTTTATTTGTTTGATCAGTAGTAATTACTGCTGTCCTTCTTCTTCTTTCACTTCCAGTTTTAGCTGGTGCTATTACAATATTATTAACAGATCGAAATTTAAATACATCCTTTTTTGACCCAGCTGGAGGGGGAGACCCTATTCTTTATCAACATTTATTT	OTU_49
416	haplo_535	OTU_49	0	0	0	0	0	0	0	0	0	0	0	0	0	0	0	652	0	0	0	0	0	0	0	0	0	0	0	0	0	0	0	0	0	483	0	0	CCCTCTTTCTTCAGGAATTGCTCATACTGGGGCTTCAGTTGATTTAGCAATTTTTTCATTACATTTAGCTGGAATTTCTTCTATTTTAGGAGCAGTAAATTTTATTACAACAGTTATTAATATACGATCAAGAGGAATTACTTTAGACCGAATACCTTTATTTGTTTGATCAGTAGTAATTACTGCTGTCCTTCTTCTTCTTTCACTCCCAGTTTTAGCTGGTGCTATTACAATATTATTAACAGATCGAAATTTAAATACATCCTTTTTTGACCCAGCTGGAGGGGGAGACCCTATTCTTTATCAACATTTATTT	OTU_49
418	haplo_69	OTU_50	0	0	2347	2443	0	4239	0	0	0	0	468	0	1115	639	0	0	76	0	0	0	2469	2010	0	8004	0	0	0	0	278	0	726	350	0	0	86	0	CCCACTATCTTCTGGAATTGCTCATGCTGGAGCTTCTGTTGATTTAGCTATTTTTTCTCTTCACCTAGCCGGAATTTCTTCTATTTTAGGAGCTGTAAATTTTATTACAACTATTATTAATATACGATCAAATGGGATTACTTTTGATCGAATACCTCTTTTTGTGTGATCAGTAGTAATTACTGCCGTATTATTACTTTTATCTCTCCCTGTATTAGCAGGAGCTATTACAATACTTTTAACAGATCGAAATTTAAATACATCATTTTTTGACCCTGCGGGAGGGGGAGACCCTATTCTTTATCAACATTTATTT	OTU_50	Arthropoda	Insecta	Diptera	Simuliidae	Simulium	ornatum	100	Private
419	haplo_107	OTU_50	0	0	0	0	0	0	0	0	0	0	157	5897	0	0	0	0	0	0	0	0	0	0	0	0	0	0	0	0	58	5673	0	0	0	0	0	0	CCCACTATCTTCTGGAATTGCTCATGCTGGAGCTTCTGTTGATTTAGCTATTTTTTCTCTTCACCTAGCCGGAATTTCTTCTATTTTAGGAGCTGTAAATTTTATTACAACTATTATTAATATACGATCAAATGGGATTACTTTTGATCGAATACCTCTTTTTGTGTGATCAGTAGTAATTACTGCCGTATTATTACTTTTATCTCTCCCTGTATTAGCAGGAGCTATTACAATACTTTTAACAGATCGAAATTTAAATACATCATTTTTTGATCCTGCGGGAGGGGGAGACCCTATTCTTTATCAACATTTATTT	OTU_50
420	haplo_120	OTU_50	0	0	0	418	0	3079	0	0	0	0	0	0	0	0	0	0	0	0	0	0	0	712	0	5490	0	0	0	0	0	0	0	0	0	0	0	0	ACCACTATCTTCTGGAATTGCTCATGCTGGAGCTTCTGTTGATTTAGCTATTTTTTCTCTTCACCTAGCCGGAATTTCTTCTATTTTAGGGGCTGTAAATTTTATTACAACTATTATTAATATACGATCAAATGGAATTACTTTTGATCGAATACCTCTTTTTGTATGATCAGTAGTAATTACTGCCGTATTATTACTTTTATCTCTCCCTGTATTAGCAGGAGCTATTACAATACTTTTAACAGATCGAAATTTAAATACATCATTTTTTGATCCTGCAGGAGGGGGAGACCCTATTCTTTATCAACATTTATTT	OTU_50
421	haplo_151	OTU_50	0	0	0	0	0	0	0	3185	0	0	0	0	0	0	0	0	0	0	0	0	0	0	0	0	0	3512	0	0	0	0	0	0	0	0	0	0	CCCACTATCTTCTGGAATTGCTCATGCTGGAGCTTCTGTTGATTTAGCTATTTTTTCTCTTCACCTAGCCGGAATTTCTTCTATTTTAGGAGCTGTAAATTTTATTACAACTATTATTAATATGCGATCAAATGGGATTACTTTTGATCGAATACCTCTTTTTGTGTGATCAGTAGTAATTACTGCCGTATTATTACTTTTATCTCTCCCTGTATTAGCAGGAGCTATTACAATACTTTTAACAGATCGAAATTTAAATACATCATTTTTTGACCCTGCGGGAGGGGGAGACCCTATTCTTTATCAACATTTATTT	OTU_50
422	haplo_171	OTU_50	0	0	603	63	0	131	41	1396	0	0	0	0	0	0	0	0	0	0	0	0	834	83	0	235	0	2088	0	0	0	0	0	0	0	0	0	0	ACCACTATCTTCTGGAATTGCTCATGCTGGGGCTTCTGTTGATTTAGCTATTTTTTCTCTTCACCTAGCCGGAATTTCTTCTATTTTAGGAGCTGTAAATTTTATTACAACTATTATTAATATACGATCAAATGGAATTACTTTTGATCGAATACCTCTTTTTGTATGATCAGTAGTAATTACTGCCGTATTATTACTTTTATCTCTCCCTGTATTAGCAGGAGCTATTACAATACTTTTAACAGATCGAAATTTAAATACATCATTTTTTGATCCTGCAGGAGGGGGAGACCCTATTCTTTATCAACATTTATTT	OTU_50
423	haplo_190	OTU_50	0	0	2602	0	0	0	0	0	0	0	0	0	0	0	0	0	0	0	0	0	2023	0	0	0	0	0	0	0	0	0	0	0	0	0	0	0	TCCACTATCTTCTGGAATTGCTCATGCTGGAGCTTCCGTTGATTTAGCTATTTTTTCTCTTCACCTAGCCGGAATTTCTTCTATTTTAGGAGCTGTAAATTTTATTACAACTATTATTAATATACGATCAAATGGAATTACTTTTGATCGAATGCCTCTTTTTGTATGATCAGTAGTAATTACTGCCGTATTATTACTTTTATCTCTCCCTGTATTAGCAGGAGCTATTACAATACTTTTAACAGATCGAAATTTAAATACATCATTTTTTGATCCTGCAGGAGGAGGAGATCCTATTCTTTACCAACATTTATTT	OTU_50
424	haplo_210	OTU_50	0	0	0	0	0	1363	0	0	0	0	0	0	0	0	0	0	0	0	0	0	0	0	0	2600	0	0	0	0	0	0	0	0	0	0	0	0	CCCACTATCTTCTGGAATTGCTCATGCTGGAGCTTCTGTTGATTTAGCTATTTTTTCTCTTCACCTAGCCGGAATTTCTTCTATTTTAGGAGCTGTAAATTTTATTACAACTATTATTAATATACGATCAAATGGGATTACTTTTGATCGAATACCTCTTTTTGTGTGATCAGTAGTAATTACTGCCGTATTATTACTTTTGTCTCTCCCTGTATTAGCAGGAGCTATTACAATACTTTTAACAGATCGAAATTTAAATACATCATTTTTTGACCCTGCGGGAGGGGGAGACCCTATTCTTTATCAACATTTATTT	OTU_50
425	haplo_222	OTU_50	0	0	85	220	0	982	0	0	0	0	0	0	0	0	0	0	73	0	0	0	93	136	0	2071	0	0	0	0	0	0	0	0	0	0	75	0	CCCACTATCTTCTGGAATTGCTCATGCTGGAGCTTCTGTTGATTTAGCTATTTTTTCTCTTCACCTAGCCGGAATTTCTTCTATTTTAGGAGCTGTAAATTTTATTACAACTATTATTAATATACGATCAAATGGGATTACTTTTGATCGAATACCTCTTTTTGTATGATCAGTAGTAATTACTGCCGTATTATTACTTTTATCTCTCCCTGTATTAGCAGGAGCTATTACAATACTTTTAACAGATCGAAATTTAAATACATCATTTTTTGACCCTGCGGGAGGGGGAGACCCTATTCTTTATCAACATTTATTT	OTU_50
426	haplo_249	OTU_50	0	0	395	102	0	718	0	0	0	0	0	0	0	0	0	0	99	0	0	0	433	168	0	1062	0	0	0	0	0	0	0	0	0	0	137	0	ACCACTATCTTCTGGAATTGCTCATGCTGGAGCTTCTGTTGATTTAGCTATTTTTTCTCTTCACCTAGCCGGAATTTCTTCTATTTTAGGAGCTGTAAATTTTATTACAACTATTATTAATATACGATCAAATGGAATTACTTTTGATCGAATACCTCTTTTTGTATGATCAGTAGTAATTACTGCCGTATTATTACTTTTATCTCTCCCTGTATTAGCAGGAGCTATTACAATACTTTTAACAGATCGAAATTTAAATACATCATTTTTTGATCCTGCAGGAGGGGGAGACCCTATTCTTTATCAACATTTATTT	OTU_50
427	haplo_260	OTU_50	0	0	982	0	0	335	0	0	0	0	0	0	0	0	0	0	103	0	0	0	668	0	0	520	0	0	0	0	0	0	0	0	0	0	111	0	CCCACTATCTTCTGGAATTGCTCATGCTGGAGCTTCCGTTGATTTAGCTATTTTTTCTCTTCACCTAGCCGGAATTTCTTCTATTTTAGGAGCTGTAAATTTTATTACAACTATTATTAATATACGATCAAATGGAATTACTTTTGATCGAATGCCTCTTTTTGTATGATCAGTAGTAATTACTGCCGTATTATTACTTTTATCTCTCCCTGTATTAGCAGGAGCTATTACAATACTTTTAACAGATCGAAATTTAAATACATCATTTTTTGATCCTGCAGGAGGAGGAGATCCTATTCTTTACCAACATTTATTT	OTU_50
428	haplo_269	OTU_50	0	0	480	160	0	350	0	0	0	0	0	0	249	0	0	0	0	0	0	0	439	181	0	500	0	0	0	0	0	0	179	40	0	0	0	0	CCCACTATCTTCTGGAATTGCTCATGCTGGAGCTTCTGTTGATTTAGCTATTTTTTCTCTTCACCTAGCCGGAATTTCTTCTATTTTAGGAGCTGTAAATTTTATTACAACTATTATTAATATACGATCAAATGGAATTACTTTTGATCGAATGCCTCTTTTTGTATGATCAGTAGTAATTACTGCCGTATTATTACTTTTATCTCTCCCTGTATTAGCAGGAGCTATTACAATACTTTTAACAGATCGAAATTTAAATACATCATTTTTTGATCCTGCAGGAGGAGGAGATCCTATTCTTTACCAACATTTATTT	OTU_50
429	haplo_288	OTU_50	0	0	0	0	0	0	0	0	0	0	0	0	0	0	0	0	1197	0	0	0	0	0	0	0	0	0	0	0	0	0	0	0	0	0	1102	0	CCCACTATCTTCTGGAATTGCTCATGCTGGAGCTTCTGTTGATTTAGCTATTTTTTCTCTTCACCTAGCCGGAATTTCTTCTATTTTAGGAGCTGTAAATTTTATTACAACTATTATTAATATACGATCAAATGGAATTACTTTTGATCGAATGCCTCTTTTTGTATGATCAGTAGTAATTACTGCCGTATTATTACTTTTATCTCTCCCTGTATTAGCAGGAGCTATTACAATACTCTTAACAGATCGAAATTTAAATACATCATTTTTTGATCCTGCAGGAGGAGGAGATCCTATTCTTTACCAACATTTATTT	OTU_50
430	haplo_387	OTU_50	0	0	357	0	0	270	0	0	0	0	0	0	0	0	0	0	0	0	0	0	410	49	0	461	0	0	0	0	0	0	0	0	0	0	0	0	ACCACTATCTTCTGGAATTGCTCATGCTGGAGCTTCTGTTGATTTAGCTATTTTTTCTCTTCACCTAGCCGGAATTTCTTCTATTTTAGGAGCTGTAAATTTTATTACAACTATTATTAATATACGATCAAATGGAATTACTTTTGATCGAATACCTCTTTTTGTATGATCAGTAGTAATTACTGCCGTATTATTACTTTTATCTCTCCCTGTATTAGCAGGAGCTATTACAATACTTTTAACAGATCGAAATTTAAATACATCATTTTTTGACCCTGCAGGAGGGGGAGACCCTATTCTTTATCAACATTTATTT	OTU_50
431	haplo_403	OTU_50	0	0	629	0	0	70	0	0	0	0	0	0	0	0	0	0	0	0	0	0	575	60	0	123	0	0	0	0	0	0	0	0	0	0	0	0	ACCACTATCTTCTGGAATTGCTCATGCTGGAGCTTCTGTTGATTTAGCTATTTTTTCTCTTCACCTAGCCGGAATTTCTTCTATTTTAGGAGCTGTAAATTTTATTACAACTATTATTAATATACGATCAAATGGAATTACTTTTGATCGAATACCTCTTTTTGTATGATCAGTAGTAATTACTGCCGTATTACTACTTTTATCTCTCCCTGTATTAGCAGGAGCTATTACAATACTTTTAACAGATCGAAATTTAAATACATCATTTTTTGATCCTGCGGGAGGGGGAGACCCTATTCTTTATCAACATTTATTT	OTU_50
432	haplo_410	OTU_50	0	0	0	0	0	0	0	0	0	0	0	0	0	0	0	0	711	0	0	0	0	0	0	0	0	0	0	0	0	0	0	0	0	0	746	0	CCCACTATCTTCTGGAATTGCTCATGCTGGAGCTTCTGTTGATTTAGCTATTTTTTCTCTTCACCTAGCCGGAATTTCTTCTATTTTAGGAGCTGTAAATTTTATTACAACTATTATTAATATACGATCAAATGGAATTACTTTTGATCGAATACCTCTTTTTGTATGATCAGTAGTAATTACTGCCGTATTATTACTTTTATCTCTCCCTGTATTAGCAGGAGCTATTACAATGCTTTTAACAGATCGAAATTTAAATACATCATTTTTTGACCCTGCGGGAGGGGGAGACCCTATTCTTTATCAACATTTGTTT	OTU_50
433	haplo_422	OTU_50	0	0	792	0	0	0	0	0	0	0	0	0	0	0	0	0	0	0	0	0	608	0	0	0	0	0	0	0	0	0	0	0	0	0	0	0	ACCGCTATCTTCTGGAATTGCTCATGCTGGAGCTTCTGTTGATTTAGCTATTTTTTCTCTTCACCTAGCCGGAATTTCTTCTATTTTAGGAGCTGTAAATTTTATTACAACTATTATTAATATACGATCAAATGGAATTACTTTTGATCGAATACCTCTTTTTGTATGATCAGTAGTAATTACTGCCGTATTGCTACTTTTATCTCTCCCTGTATTAGCAGGAGCTATTACAATACTTTTAACAGATCGAAATTTAAATACATCATTTTTTGATCCTGCAGGAGGGGGAGACCCTATTCTTTATCAACATTTATTT	OTU_50
434	haplo_500	OTU_50	0	0	322	48	0	146	0	0	0	0	0	0	60	0	0	0	0	0	0	0	275	69	0	253	0	0	0	0	0	0	0	0	0	0	0	0	CCCACTATCTTCTGGAATTGCTCATGCTGGAGCTTCCGTTGATTTAGCTATTTTTTCTCTTCACCTAGCCGGAATTTCTTCTATTTTAGGAGCTGTAAATTTTATTACAACTATTATTAATATACGATCAAATGGAATTACTTTTGATCGAATGCCTCTTTTTGTATGATCAGTAGTAATTACTGCCGTATTATTACTTTTATCTCTCCCTGTATTAGCAGGAGCTATTACAATACTTTTAACAGATCGAAATTTAAATACATCATTTTTTGATCCTGCAGGAGGAGGAGACCCTATTCTTTACCAACATTTATTT	OTU_50
435	haplo_516	OTU_50	0	0	0	0	0	469	0	0	0	0	0	0	0	0	0	0	0	0	0	0	0	0	0	698	0	0	0	0	0	0	0	0	0	0	0	0	ACCACTATCTTCTGGAATTGCTCATGCTGGAGCTTCTGTTGATTTAGCTATTTTTTCTCTTCACCTAGCCGGAATTTCTTCTATTTTAGGGGCTGTAAATTTTATTACAACTATTATTAATATACGATCAAATGGAATTACTTTTGATCGAATACCTCTTTTTGTATGATCAGTAGTAATTACTGCCGTATTACTACTTTTATCTCTCCCTGTATTAGCAGGAGCTATTACAATACTTTTAACAGATCGAAATTTAAATACATCATTTTTTGATCCTGCGGGAGGGGGAGACCCTATTCTTTATCAACATTTATTT	OTU_50
436	haplo_541	OTU_50	0	0	671	0	0	0	0	0	0	0	0	0	0	0	0	0	0	0	0	0	467	0	0	0	0	0	0	0	0	0	0	0	0	0	0	0	ACCACTATCTTCTGGAATTGCCCATGCTGGAGCTTCTGTTGATTTAGCTATTTTTTCTCTTCACCTAGCCGGAATTTCTTCTATTTTAGGAGCTGTAAATTTTATTACAACTATTATTAATATACGATCAAATGGAATTACTTTTGATCGAATACCTCTTTTTGTATGATCAGTAGTAATTACTGCCGTATTACTACTTTTATCTCTCCCTGTATTAGCAGGAGCTATTACAATACTTTTAACAGATCGAAATTTAAATACATCATTTTTTGATCCTGCGGGAGGGGGAGACCCTATTCTTTATCAACATTTATTT	OTU_50
437	haplo_573	OTU_50	0	0	488	0	0	0	0	0	0	0	0	0	0	0	0	0	0	0	0	0	487	0	0	53	0	0	0	0	0	0	0	0	0	0	0	0	ACCGCTATCTTCTGGAATTGCTCATGCTGGAGCTTCTGTTGATTTAGCTATTTTTTCTCTTCACCTAGCCGGAATTTCTTCTATTTTAGGAGCTGTAAATTTTATTACAACTATTATTAATATACGATCAAATGGAATTACTTTTGATCGAATACCTCTTTTTGTATGATCAGTAGTAATTACTGCCGTATTATTACTTTTATCTCTCCCTGTATTAGCAGGAGCTATTACAATACTTTTAACAGATCGAAATTTAAATACATCATTTTTTGATCCTGCAGGAGGGGGAGACCCTATTCTTTATCAACATTTATTT	OTU_50
438	haplo_598	OTU_50	0	0	472	0	0	0	0	0	0	0	0	0	0	0	0	0	0	0	0	0	493	0	0	0	0	0	0	0	0	0	0	0	0	0	0	0	CCCACTATCTTCTGGAATTGCTCATGCTGGAGCTTCTGTTGATTTAGCTATTTTTTCTCTTCACCTAGCCGGAATTTCTTCTATTTTAGGAGCTGTAAATTTTATTACAACTATTATTAATATACGATCAAATGGAATTACTTTTGACCGAATGCCTCTTTTTGTATGATCAGTAGTAATTACTGCCGTATTATTACTTTTATCTCTCCCTGTATTAGCAGGAGCTATTACAATACTTTTAACAGATCGAAATTTAAATACATCATTTTTTGATCCTGCGGGAGGAGGAGATCCTATTCTTTACCAACATTTATTT	OTU_50
439	haplo_732	OTU_50	0	0	0	0	0	307	0	0	0	0	0	0	0	0	0	0	0	0	0	0	0	0	0	538	0	0	0	0	0	0	0	0	0	0	0	0	GCCACTATCTTCTGGAATTGCTCATGCTGGAGCTTCTGTTGATTTAGCTATTTTTTCTCTTCACCTAGCCGGAATTTCTTCTATTTTAGGAGCTGTAAATTTTATTACAACTATTATTAATATACGATCAAATGGAATTACTTTTGATCGAATACCTCTTTTTGTATGATCAGTAGTAATTACTGCCGTATTATTACTTTTATCTCTCCCTGTATTAGCAGGAGCTATTACAATACTTTTAACAGATCGAAATTTAAATACATCATTTTTTGATCCTGCAGGAGGGGGAGACCCTATTCTTTATCAACATTTATTT	OTU_50
440	haplo_757	OTU_50	0	0	360	0	0	0	0	0	0	0	0	0	0	0	0	0	0	0	0	0	465	0	0	0	0	0	0	0	0	0	0	0	0	0	0	0	ACCACTATCTTCTGGAATTGCTCATGCTGGAGCTTCTGTTGATTTAGCTATTTTTTCTCTTCACCTAGCCGGAATTTCTTCTATTTTAGGAGCTGTAAATTTTATTACAACTATTATTAATATACGATCAAATGGAATTACTTTTGATCGAATACCTCTTTTTGTATGATCAGTAGTAATTACTGCCGTATTATTACTTTTATCTCTCCCTGTCTTAGCAGGAGCTATTACAATACTTTTAACAGATCGAAATTTAAATACATCATTTTTTGATCCTGCAGGAGGGGGAGACCCTATTCTTTATCAACATTTATTT	OTU_50
441	haplo_935	OTU_50	0	0	272	0	0	0	0	0	0	0	0	0	0	0	0	0	0	0	0	0	435	0	0	0	0	0	0	0	0	0	0	0	0	0	0	0	ACCACTATCTTCTGGAATTGCTCATGCTGGAGCTTCTGTTGATTTAGCTATTTTTTCTCTTCACCTAGCCGGAATTTCTTCTATTTTAGGAGCTGTAAATTTTATTACAACTATTATTAATATACGATCAAATGGAATTACTTTTGATCGAATACCTCTTTTTGTATGATCAGTAGTAATTACTGCCGTATTATTACTTTTATCTCTCCCTGTATTAGCAGGAGCTATTACAATACTTTTAACAGATCGAAATTTAAATACATCATTTTTTGACCCTGCAGGAGGGGGGGACCCTATTCTTTATCAACATTTATTT	OTU_50
442	haplo_1115	OTU_50	0	0	0	233	0	0	0	0	0	0	0	0	0	0	0	0	0	0	0	0	0	397	0	0	0	0	0	0	0	0	0	0	0	0	0	0	ACCACTATCTTCTGGAATTGCTCATGCTGGAGCTTCTGTTGATTTAGCTATTTTTTCTCTTCACCTAGCCGGAATTTCTTCTATTTTAGGAGCTGTAAATTTTATTACAACTATTATTAATATACGATCAAATGGAATTACTTTTGATCGAATACCTCTTTTTGTATGATCAGTAGTAATTACTGCCGTATTATTACTTTTATCTCTCCCTGTATTAGCAGGAGCTATTACAATACTTTTAACAGATCGAAATTTAAATACATCATTTTTTGATCCTGCGGGAGGGGGAGACCCTATTCTTTATCAACATTTATTT	OTU_50
443	haplo_1287	OTU_50	0	0	0	208	0	0	0	0	0	0	0	0	0	0	0	0	0	0	0	0	0	275	0	0	0	0	0	0	0	0	0	0	0	0	0	0	ACCACTATCTTCTGGAATTGCTCATGCTGGAGCTTCTGTTGATTTAGCTATTTTTTCTCTTCACCTAGCCGGAATTTCTTCTATTTTAGGAGCTGTAAATTTTATTACAACTATTATTAATATACGATCAAATGGAATTACTTTTGATCGAATACCTCTTTTTGTGTGATCAGTAGTAATTACTGCCGTATTATTACTTTTATCTCTCCCTGTATTAGCAGGAGCTATTACAATACTTTTAACAGATCGAAATTTAAATACATCATTTTTTGATCCTGCAGGAGGGGGAGACCCTATTCTTTATCAACATTTATTT	OTU_50
444	haplo_1327	OTU_50	0	0	264	0	0	0	0	0	0	0	0	0	0	0	0	0	0	0	0	0	276	0	0	0	0	0	0	0	0	0	0	0	0	0	0	0	ACCACTATCTTCTGGAATTGCTCATGCTGGAGCTTCTGTTGATTTAGCTATTTTTTCTCTTCACCTAGCCGGAATTTCTTCTATTTTAGGAGCTGTAAATTTTATTACAACTATTATTAATATACGATCAAATGGAATTACTTTTGATCGAATACCTCTTTTTGTATGATCAGTAGTAATTACTGCCGTATTATTACTTTTATCTCTCCCTGTATTAGCAGGGGCTATTACAATACTTTTAACAGATCGAAATTTAAATACATCATTTTTTGATCCTGCAGGAGGGGGAGACCCTATTCTTTATCAACATTTATTT	OTU_50
445	haplo_1566	OTU_50	0	0	0	0	0	128	0	0	0	0	0	0	0	0	0	0	0	0	0	0	0	0	0	316	0	0	0	0	0	0	0	0	0	0	0	0	CCCACTATCTTCTGGAATTGCTCATGCTGGAGCTTCTGTTGATTTAGCTATTTTTTCTCTTCACCTAGCCGGAATTTCTTCTATTTTAGGAGCTGTAAATTTTATTACAACTATTATTAATATACGATCAAATGGGATTACTTTTGATCGAATACCTCTTTTTGTGTGATCAGTAGTAATTACTGCCGTATTATTACTTTTATCTCTCCCTGTATTAGCAGGGGCTATTACAATACTTTTAACAGATCGAAATTTAAATACATCATTTTTTGACCCTGCGGGAGGGGGAGACCCTATTCTTTATCAACATTTATTT	OTU_50
446	haplo_1568	OTU_50	0	0	0	0	0	137	0	0	0	0	0	0	0	0	0	0	0	0	0	0	0	0	0	323	0	0	0	0	0	0	0	0	0	0	0	0	CCCACTATCTTCTGGAATTGCTCATGCTGGAGCTTCTGTTGATTTAGCTATTTTTTCTCTTCACCTAGCCGGAATTTCTTCTATTTTAGGAGCTGTAAATTTTATTACAACTATTATTAATATACGATCAAATGGGATTACTTTTGATCGAATACCTCTTTTTGTATGATCAGTAGTAATTACTGCCGTATTATTACTTTTATCTCTCCCTGTATTAGCAGGAGCTATTACAATACTTTTAACAGATCGAAATTTAAATACATCATTTTTTGACCCTGCAGGAGGAGGAGACCCTATTCTTTATCAACATTTATTT	OTU_50
447	haplo_1590	OTU_50	0	0	0	201	0	0	0	0	0	0	0	0	0	0	0	0	0	0	0	0	0	151	0	81	0	0	0	0	0	0	0	0	0	0	0	0	CCCACTATCTTCTGGAATTGCTCATGCTGGAGCTTCTGTTGATTTAGCTATTTTTTCTCTTCACCTAGCCGGAATTTCTTCTATTTTAGGAGCTGTAAATTTTATTACAACTATTATTAATATACGATCAAATGGGATTACTTTTGATCGAATACCTCTTTTTGTATGATCAGTAGTAATTACTGCCGTATTATTACTTTTATCTCTCCCTGTATTAGCAGGAGCTATTACAATACTTTTAACAGATCGAAATTTAAATACATCATTTTTTGACCCTGCAGGAGGGGGAGACCCTATTCTTTATCAACATTTATTT	OTU_50
448	haplo_1890	OTU_50	0	0	0	0	0	162	0	0	0	0	0	0	0	0	0	0	0	0	0	0	0	0	0	226	0	0	0	0	0	0	0	0	0	0	0	0	ACCACTATCTTCTGGAATTGCTCATGCTGGAGCTTCCGTTGATTTAGCTATTTTTTCTCTTCACCTAGCCGGAATTTCTTCTATTTTAGGAGCTGTAAATTTTATTACAACTATTATTAATATACGATCAAATGGAATTACTTTTGATCGAATACCTCTTTTTGTATGATCAGTAGTAATTACTGCCGTATTACTACTTTTATCTCTCCCTGTATTAGCAGGAGCTATTACAATACTTTTAACAGATCGAAATTTAAATACATCATTTTTTGATCCTGCGGGAGGGGGAGACCCTATTCTTTATCAACATTTATTT	OTU_50
449	haplo_2094	OTU_50	0	0	0	0	0	155	0	0	0	0	0	0	0	0	0	0	0	0	0	0	0	0	0	202	0	0	0	0	0	0	0	0	0	0	0	0	CCCACTATCTTCTGGAATTGCTCATGCTGGAGCTTCTGTTGATTTAGCTATTTTTTCTCTTCACCTAGCCGGAATTTCTTCTATTTTAGGAGCTGTAAATTTTATTACAACTATTATTAATATACGATCAAATGGGATTACTTTTGATCGAATACCTCTTTTTGTATGATCAGTGGTAATTACTGCCGTATTATTACTTTTATCTCTCCCTGTATTAGCAGGAGCTATTACAATACTTTTAACAGATCGAAATTTAAATACATCATTTTTTGACCCTGCGGGAGGGGGAGACCCTATTCTTTATCAACATTTATTT	OTU_50
450	haplo_2471	OTU_50	0	0	0	0	0	94	0	0	0	0	0	0	0	0	0	0	0	0	0	0	0	0	0	214	0	0	0	0	0	0	0	0	0	0	0	0	CCCACTATCTTCTGGAATTGCTCATGCTGGAGCTTCTGTTGATTTAGCTATTTTCTCTCTTCACCTAGCCGGAATTTCTTCTATTTTAGGAGCTGTAAATTTTATTACAACTATTATTAATATACGATCAAATGGGATTACTTTTGATCGAATACCTCTTTTTGTGTGATCAGTAGTAATTACTGCCGTATTATTACTTTTATCTCTCCCTGTATTAGCAGGAGCTATTACAATACTTTTAACAGATCGAAATTTAAATACATCATTTTTTGACCCTGCAGGAGGGGGAGACCCTATTCTTTATCAACATTTATTT	OTU_50
451	haplo_2635	OTU_50	0	0	0	74	0	0	0	0	0	0	0	0	0	0	0	0	0	0	0	0	0	214	0	0	0	0	0	0	0	0	0	0	0	0	0	0	GCCACTATCTTCTGGAATTGCTCATGCTGGAGCTTCTGTTGATTTAGCTATTTTTTCTCTTCACCTAGCCGGAATTTCTTCTATTTTAGGAGCTGTAAATTTTATTACAACTATTATTAATATACGATCAAATGGAATTACTTTTGATCGAATACCTCTTTTTGTATGATCAGTAGTAATTACTGCCGTATTATTACTTTTATCTCTCCCTGTATTAGCAGGAGCTATTACAATACTTTTAACAGATCGAAATTTAAATACATCATTTTTTGACCCTGCAGGAGGGGGAGACCCTATTCTTTATCAACATTTATTT	OTU_50
452	haplo_3276	OTU_50	0	0	0	0	0	107	0	0	0	0	0	0	0	0	0	0	0	0	0	0	0	0	0	120	0	0	0	0	0	0	0	0	0	0	0	0	ACCACTATCTTCTGGAATTGCTCATGCTGGAGCTTCTGTTGATTTAGCTATTTTTTCTCTTCACCTAGCCGGAATTTCTTCTATTTTAGGAGCTGTAAATTTTATTACAACTATTATTAATATACGATCGAATGGGATTACTTTTGATCGAATACCTCTTTTTGTATGATCAGTAGTAATTACTGCCGTATTATTACTTTTATCTCTCCCTGTATTAGCAGGAGCTATTACAATACTTTTAACAGATCGAAATTTAAATACATCATTTTTTGACCCTGCAGGAGGGGGAGATCCTATTCTTTATCAACATTTATTT	OTU_50
453	haplo_3738	OTU_50	0	0	0	0	0	80	0	0	0	0	0	0	0	0	0	0	0	0	0	0	0	0	0	118	0	0	0	0	0	0	0	0	0	0	0	0	ACCACTATCTTCTGGAATTGCTCATGCTGGAGCTTCTGTTGATTTAGCTATTTTTTCTCTTCACCTAGCCGGAATTTCTTCTATTTTAGGAGCTGTAAATTTTATTACAACTATTATTAATATACGATCAAATGGAATTACTTTTGATCGTATACCTCTTTTTGTATGATCAGTAGTAATTACTGCCGTATTATTACTTTTATCTCTCCCTGTATTAGCAGGAGCTATTACAATACTTTTAACAGATCGAAATTTAAATACATCATTTTTTGATCCTGCAGGAGGGGGAGACCCTATTCTTTATCAACATTTATTT	OTU_50
454	haplo_3783	OTU_50	0	0	0	0	0	72	0	0	0	0	0	0	0	0	0	0	0	0	0	0	0	0	0	124	0	0	0	0	0	0	0	0	0	0	0	0	CCCACTATCTTCTGGAATTGCTCATGCTGGAGCTTCTGTTGATTTAGCTATTTTTTCTCTTCACCTAGCCGGAATTTCTTCTATTTTAGGAGCTGTAAATTTTATTACAACTATTATTAATATACGATCAAATGGGATTACTTTTGATCGAATGCCTCTTTTTGTGTGATCAGTAGTAATTACTGCCGTATTATTACTTTTATCTCTCCCTGTATTAGCAGGAGCTATTACAATACTTTTAACAGATCGAAATTTAAATACATCATTTTTTGACCCTGCAGGAGGGGGAGACCCTATTCTTTATCAACATTTATTT	OTU_50
455	haplo_3949	OTU_50	0	0	0	0	0	63	0	0	0	0	40	0	0	0	0	0	0	0	0	0	0	0	0	72	0	0	0	0	0	0	0	0	0	0	0	0	ACCACTATCTTCTGGAATTGCTCATGCTGGAGCTTCTGTTGATTTAGCTATTTTTTCTCTTCACCTAGCCGGAATTTCTTCTATTTTAGGAGCTGTAAATTTTATTACAACTATTATTAATATACGATCAAATGGAATTACTTTTGACCGAATACCTCTTTTTGTATGATCAGTAGTAATTACTGCCGTATTATTACTTTTATCTCTCCCTGTATTAGCAGGAGCTATTACAATACTTTTAACAGATCGAAATTTAAATACATCATTTTTTGACCCTGCAGGAGGGGGAGACCCTATTCTTTATCAACATTTATTT	OTU_50
456	haplo_4194	OTU_50	0	0	0	0	0	51	0	0	0	0	0	0	0	0	0	0	0	0	0	0	0	0	0	126	0	0	0	0	0	0	0	0	0	0	0	0	CCCACTATCTTCTGGAATTGCTCATGCTGGAGCTTCTGTTGATTTAGCTATTTTTTCTCTTCACCTAGCCGGAATTTCTTCTATTTTAGGAGCTGTAAATTTTATTACAACTATTATTAATATACGATCAAATGGGATTACTTTTGATCGAATACCTCTTTTTGTATGATCAGTAGTAATTACTGCCGTATTATTACTTTTATCTCTCCCTGTATTAGCAGGAGCTATTACAATGCTTTTAACAGATCGAAATTTAAATACATCATTTTTTGACCCTGCGGGAGGGGGAGACCCTATTCTTTATCAACATTTATTT	OTU_50
457	haplo_4861	OTU_50	0	0	0	0	0	0	0	0	0	0	0	0	0	0	0	0	51	0	0	0	0	0	0	0	0	0	0	0	0	0	0	0	0	0	102	0	CCCACTATCTTCTGGAATTGCTCATGCTGGAGCTTCTGTTGATTTAGCTATTTTTTCTCTTCACCTAGCCGGAATTTCTTCTATTTTAGGAGCTGTAAATTTTATTACAACTATTATTAATATACGATCAAATGGGATTACTTTTGATCGAATACCTCTTTTTGTGTGATCAGTAGTAATTACTGCCGTATTATTACTTTTATCTCTCCCTGTATTAGCAGGAGCTATTACAATACTTTTAACAGATCGAAATTTAAATACATCATTTTTTGACCCTGCAGGAGGGGGGGACCCTATTCTTTATCAACATTTATTT	OTU_50
458	haplo_4866	OTU_50	0	0	0	0	0	74	0	0	0	0	0	0	0	0	0	0	0	0	0	0	0	0	0	79	0	0	0	0	0	0	0	0	0	0	0	0	CCCACTATCTTCTGGAATTGCTCATGCTGGAGCTTCTGTTGATTTAGCTATTTTTTCTCTTCACCTAGCCGGAATTTCTTCTATTTTAGGAGCTGTAAATTTTATTACAACTATTATTAATATACGATCAAATGGGATTACTTTTGATCGAATACCTCTTTTTGTGTGATCAGTAGTAATTACTGCCGTATTATTACTTTTATCTCTCCCTGTATTAGCAGGAGCTATTACAATACTTTTAACAGACCGAAATTTAAATACATCATTTTTTGACCCTGCAGGAGGAGGAGACCCTATTCTTTATCAACATTTATTT	OTU_50
459	haplo_4887	OTU_50	0	0	0	0	0	0	0	0	0	0	0	0	0	0	0	0	0	0	0	0	0	0	0	116	0	0	0	0	0	0	0	0	0	0	0	0	CCCACTATCTTCTGGAATTGCTCATGCTGGAGCTTCTGTTGATTTAGCTATTTTTTCTCTTCACCTAGCCGGAATTTCTTCTATTTTAGGAGCTGTAAATTTTATTACAACTATTATTAATATACGATCAAATGGAATTACTTTTGATCGAATACCTCTTTTTGTATGATCAGTAGTAATTACTGCCGTATTATTACTTTTATCTCTCCCTGTATTAGCAGGAGCTATTACAATACTTTTAACAGATCGAAATTTAAACACATCATTTTTTGACCCTGCGGGAGGGGGAGACCCTATTCTTTATCAACATTTATTT	OTU_50
460	haplo_4890	OTU_50	0	0	0	0	0	60	0	0	0	0	0	0	0	0	0	0	0	0	0	0	0	0	0	92	0	0	0	0	0	0	0	0	0	0	0	0	ACCACTATCTTCTGGAATTGCTCATGCTGGAGCTTCTGTTGATTTAGCTATTTTTTCTCTTCACCTAGCTGGAATTTCTTCTATTTTAGGAGCCGTAAATTTTATTACAACTATTATTAATATACGATCAAATGGAATTACTTTTGATCGAATACCTCTTTTTGTATGATCAGTAGTAATTACTGCCGTATTATTACTTTTGTCTCTCCCTGTATTAGCAGGAGCTATTACAATACTTTTAACAGATCGAAATTTAAATACATCATTTTTTGATCCTGCAGGAGGGGGAGACCCTATTCTTTATCAACATTTATTT	OTU_50
461	haplo_5132	OTU_50	0	0	0	0	0	42	0	0	0	0	0	0	0	0	0	0	0	0	0	0	0	0	0	102	0	0	0	0	0	0	0	0	0	0	0	0	CCCACTATCTTCTGGAATTGCTCATGCTGGAGCTTCTGTTGATTTAGCTATTTTTTCTCTTCACCTAGCCGGAATTTCTTCTATTTTAGGAGCTGTAAATTTTATTACAACTATTATTAATATACGATCAAATGGGATTACTTTTGATCGAATACCTCTTTTTGTATGATCAGTAGTAATTACTGCCGTATTATTACTTTTATCTCTCCCTGTATTAGCAGGAGCTATTACGATACTTTTAACAGATCGAAATTTAAATACATCATTTTTTGACCCTGCGGGAGGGGGAGACCCTATTCTTTATCAACATTTATTT	OTU_50
462	haplo_5184	OTU_50	0	0	0	0	0	44	0	0	0	0	0	0	0	0	0	0	0	0	0	0	0	0	0	99	0	0	0	0	0	0	0	0	0	0	0	0	ACCACTATCTTCTGGAATTGCTCATGCTGGGGCTTCTGTTGATTTAGCTATTTTTTCTCTTCACCTAGCCGGAATTTCTTCTATTTTAGGAGCTGTAAATTTTATTACAACTATTATTAATATACGATCAAATGGAATTACTTTTGATCGAATACCTCTTTTTGTATGATCAGTAGTAATTACTGCCGTATTACTACTTTTATCTCTCCCTGTATTAGCAGGAGCTATTACAATACTTTTAACAGATCGAAATTTAAATACATCATTTTTTGATCCTGCGGGAGGGGGAGACCCTATTCTTTATCAACATTTATTT	OTU_50
463	haplo_5366	OTU_50	0	0	0	0	0	61	0	0	0	0	0	0	0	0	0	0	0	0	0	0	0	0	0	77	0	0	0	0	0	0	0	0	0	0	0	0	ACCACTATCTTCTGGAATTGCTCATGCTGGAGCTTCTGTTGATTTAGCTATTTTTTCTCTTCACCTAGCCGGAATTTCTTCTATTTTAGGAGCTGTAAATTTTATTACAACTATTATTAATATACGATCAAATGGAATTACTTTTGATCGAATACCTCTTTTTGTATGATCAGTAGTAATTACTGCCGTATTATTACTTTTATCTCTCCCTGTATTAGCAGGAGCTATTACAATACTTTTAACAGACCGAAATTTAAATACATCATTTTTTGACCCTGCAGGAGGGGGAGACCCTATTCTTTATCAACATTTATTT	OTU_50
464	haplo_5478	OTU_50	0	0	0	0	0	51	0	0	0	0	0	0	0	0	0	0	0	0	0	0	0	0	0	84	0	0	0	0	0	0	0	0	0	0	0	0	CCCACTATCTTCTGGAATTGCTCATGCTGGGGCTTCTGTTGATTTAGCTATTTTTTCTCTTCACCTCGCCGGAATTTCTTCTATTTTAGGAGCTGTAAATTTTATTACAACTATTATTAATATACGATCAAATGGGATTACTTTTGATCGAATACCTCTTTTTGTGTGATCAGTAGTAATTACTGCCGTATTATTACTTTTATCTCTCCCTGTATTAGCAGGAGCTATTACAATACTTTTAACAGATCGAAATTTAAATACATCATTTTTTGACCCTGCGGGAGGGGGAGACCCTATTCTTTATCAACATTTATTT	OTU_50
465	haplo_6125	OTU_50	0	0	0	0	0	58	0	0	0	0	0	0	0	0	0	0	0	0	0	0	0	0	0	63	0	0	0	0	0	0	0	0	0	0	0	0	ACCACTATCTTCTGGAATTGCTCATGCTGGAGCTTCTGTTGATTTAGCTATTTTTTCTCTTCACCTAGCCGGAATTTCTTCTATTTTAGGAGCTGTAAATTTTATTACAACTATTATTAATATACGATCAAATGGAATTACTTTTGATCGAATACCTCTTTTTGTATGATCAGTAGTAATTACTGCCGTATTACTACTTTTATCTCTCCCTGTATTAGCAGGAGCTATTACAATACTTTTAACAGATCGAAATTTAAATACATCATTTTTTGATCCTGCAGGAGGGGGAGACCCTATTCTTTATCAACATTTATTT	OTU_50
466	haplo_6141	OTU_50	0	0	0	0	0	0	0	0	0	0	0	0	0	0	0	0	0	0	0	0	0	0	0	87	0	0	0	0	0	0	0	0	0	0	0	0	ACCACTATCTTCTGGAATTGCGCATGCTGGGGCTTCTGTTGATTTAGCTATTTTTTCTCTTCACCTAGCCGGAATTTCTTCTATTTTAGGAGCTGTAAATTTTATTACAACTATTATTAATATACGATCAAATGGAATTACTTTTGATCGAATACCTCTTTTTGTATGATCAGTAGTAATTACTGCCGTATTATTACTTTTATCTCTCCCTGTATTAGCAGGAGCTATTACAATACTTTTAACAGATCGAAATTTAAATACATCATTTTTTGATCCTGCAGGAGGGGGAGACCCTATTCTTTATCAACATTTATTT	OTU_50
467	haplo_6208	OTU_50	0	0	0	0	0	42	0	0	0	0	0	0	0	0	0	0	0	0	0	0	0	0	0	77	0	0	0	0	0	0	0	0	0	0	0	0	CCCACTATCTTCTGGAATTGCTCATGCTGGGGCTTCTGTTGATTTAGCTATTTTTTCTCTTCACCTAGCCGGAATTTCTTCTATTTTAGGAGCTGTAAATTTTATTACAACTATTATTAATATACGATCAAATGGGATTACTTTTGATCGAATACCTCTTTTTGTGTGATCAGTAGTAATTACTGCCGTATTATTACTTTTATCTCTCCCTGTATTAGCAGGAGCTATTACAATACTTTTAACAGATCGAAATTTAAATACATCATTTTTTGACCCTGCAGGAGGGGGAGACCCTATTCTTTATCAACATTTATTT	OTU_50
468	haplo_7024	OTU_50	0	0	0	0	0	0	0	0	0	0	0	0	0	0	0	0	0	0	0	0	0	0	0	58	0	0	0	0	0	0	0	0	0	0	0	0	ACCACTATCTTCTGGAATTGCTCATGCTGGAGCTTCTGTTGATTTAGCTATTTTTTCTCTTCACCTAGCCGGAATTTCTTCTATTTTAGGAGCTGTAAATTTTATTACAACTATTATTAATATACGATCAAATGGAATTACTTTTGACCGAATACCTCTTTTTGTATGATCAGTAGTAATTACTGCCGTATTATTACTTTTATCTCTCCCTGTATTAGCAGGAGCTATTACAATACTTTTAACAGATCGAAATTTAAATACATCATTTTTTGATCCTGCAGGAGGGGGAGACCCTATTCTTTATCAACATTTATTT	OTU_50
470	haplo_9437	OTU_50	0	0	0	78	0	0	0	0	0	0	0	0	0	0	0	0	0	0	0	0	0	0	0	0	0	0	0	0	0	0	0	0	0	0	0	0	CCCACTATCTTCTGGAATTGCTCATGCTGGAGCTTCTGTTGATTTAGCTATTTTTTCTCTTCACCTAGCTGGAATTTCTTCTATTTTAGGAGCTGTAAATTTTATTACAACTATTATTAATATACGATCAAATGGGATTACTTTTGATCGAATACCTCTTTTTGTATGATCAGTAGTAATTACTGCCGTATTATTACTTTTATCTCTCCCTGTATTAGCAGGAGCTATTACAATACTTTTAACAGATCGAAATTTAAATACATCATTTTTTGACCCTGCGGGAGGGGGAGACCCTATTCTTTATCAACATTTATTT	OTU_50
471	haplo_10548	OTU_50	0	0	0	0	0	0	0	0	0	0	0	0	0	0	0	0	0	0	0	0	0	0	0	40	0	0	0	0	0	0	0	0	0	0	0	0	ACCACTATCTTCTGGAATTGCTCATGCTGGAGCTTCTGTTGATTTAGCTATTTTTTCTCTTCACCTAGCCGGAATTTCTTCTATTTTAGGAGCTGTAAATTTTATTACAACTATTATTAATATACGATCAAATGGAATTACTTTTGATCGAATACCTCTTTTTGTATGATCAGTAGTAATTACTGCCGTATTACTACTTTTATCCCTCCCTGTATTAGCAGGAGCTATTACAATACTTTTAACAGATCGAAATTTAAATACATCATTTTTTGATCCTGCGGGAGGGGGAGACCCTATTCTTTATCAACATTTATTT	OTU_50
473	haplo_16049	OTU_50	0	0	0	43	0	0	0	0	0	0	0	0	0	0	0	0	0	0	0	0	0	0	0	0	0	0	0	0	0	0	0	0	0	0	0	0	ACCACTATCTTCTGGAGTTGCTCATGCTGGAGCTTCTGTTGATTTAGCTATTTTTTCTCTTCACCTAGCCGGAATTTCTTCTATTTTAGGAGCTGTAAATTTTATTACAACTATTATTAATATACGATCAAATGGAATTACTTTTGATCGAATACCTCTTTTTGTATGATCAGTAGTAATTACTGCCGTATTATTACTTTTATCTCTCCCTGTATTAGCAGGAGCTATTACAATACTTTTAACAGATCGAAATTTAAATACATCATTTTTTGACCCTGCAGGAGGGGGAGACCCTATTCTTTATCAACATTTATTT	OTU_50
489	haplo_70	OTU_51	0	0	0	0	0	0	0	0	0	0	0	0	7415	5487	814	0	198	0	0	0	0	0	0	0	0	0	0	0	0	0	6803	3003	517	0	162	0	CCCACTTTCTGCTGGAATTGCACATGCTGGAGCTTCAGTTGATATAGCAATTTTCTCTCTTCATTTAGCTGGTATTTCTTCAATTTTAGGAGCTGTAAATTTTATCACTACAGTTATTAATATACGATCGAGAGGGATAACCTTAGATCGAATACCATTATTTGTCTGAGCTGTAGCAATTACTGCTCTATTATTACTTCTTTCCCTCCCAGTATTAGCAGGAGCTATCACTATACTTTTAACTGACCGTAATCTAAACACCTCCTTTTTTGACCCAGCAGGTGGAGGTGATCCAATTCTATACCAACACTTATTC	OTU_51	Arthropoda	Insecta	Plecoptera	Perlodidae	Isoperla	difformis	99.68	Early-Release
490	haplo_91	OTU_51	0	0	0	0	0	0	0	0	0	0	0	0	1003	7707	585	0	0	0	0	0	0	0	0	0	0	0	0	0	0	0	1033	3761	465	0	0	0	CCCACTTTCTGCTGGAATTGCACATGCTGGAGCTTCAGTTGATATAGCAATTTTCTCTCTTCATTTAGCTGGTGTTTCTTCAATTTTAGGAGCTGTAAATTTTATCACTACAGTTATTAATATACGATCGAGAGGGATAACCTTAGATCGAATACCATTATTTGTTTGAGCTGTAGCAATTACTGCTCTATTATTACTTCTTTCCCTCCCAGTATTAGCAGGAGCTATCACTATACTTTTAACTGACCGTAATCTAAACACCTCCTTTTTTGACCCAGCAGGTGGGGGTGATCCAATTCTATACCAACACTTATTT	OTU_51
491	haplo_509	OTU_51	0	0	0	0	0	0	0	0	0	0	0	0	0	79	0	0	636	0	0	0	0	0	0	0	0	0	0	0	0	0	0	62	0	0	367	0	CCCACTTTCTGCTGGAATTGCACATGCTGGAGCTTCAGTTGATATAGCAATTTTCTCTCTTCATTTAGCTGGTGTTTCTTCAATTTTAGGAGCTGTAAATTTTATCACTACAGTTATTAATATACGATCGAGAGGGATAACCTTAGATCGAATACCATTATTTGTCTGAGCTGTAGCAATTACTGCTCTATTATTACTTCTTTCCCTCCCAGTATTAGCAGGAGCTATCACTATACTTTTAACTGACCGTAATCTAAACACCTCCTTTTTTGACCCAGCAGGTGGAGGTGATCCAATTCTATACCAACACTTATTC	OTU_51
492	haplo_644	OTU_51	0	0	0	0	0	0	0	0	0	0	0	0	477	0	0	0	0	0	0	0	0	0	0	0	0	0	0	0	0	0	449	0	0	0	0	0	CCCACTTTCTGCTGGAATTGCACATGCTGGAGCTTCAGTTGATATAGCAATTTTCTCTCTTCATTTAGCTGGTATTTCTTCAATTTTAGGAGCTGTAAATTTTATCACTACAGTTATTAATATACGATCGAGAGGGATAACCTTAGATCAAATACCATTATTTGTCTGAGCTGTAGCAATTACTGCTCTATTATTACTTCTTTCCCTCCCAGTATTAGCAGGAGCTATCACTATACTTTTAACTGACCGTAATCTAAACACCTCCTTTTTTGACCCAGCAGGTGGAGGTGATCCAATTCTATACCAACACTTATTC	OTU_51
493	haplo_1662	OTU_51	0	0	0	0	0	0	0	0	0	0	0	0	0	259	0	0	0	0	0	0	0	0	0	0	0	0	0	0	0	0	0	174	0	0	0	0	CCCACTTTCTGCTGGAATTGCACATGCTGGAGCTTCAGTTGATATAGCAATTTTCTCTCTTCATTTAGCTGGTGTTTCTTCAATTTTAGGAGCTGTAAATTTTATCACTACAATTATTAATATACGATCGAGAGGGATAACCTTAGATCGAATACCATTATTTGTTTGAGCTGTAGCAATTACTGCTCTATTATTACTTCTTTCCCTCCCAGTATTAGCAGGAGCTATCACTATACTTTTAACTGACCGTAATCTAAACACCTCCTTTTTTGACCCAGCAGGTGGGGGTGATCCAATTCTATACCAACACTTATTT	OTU_51
494	haplo_2828	OTU_51	0	0	0	0	0	0	0	0	0	0	0	0	0	186	0	0	0	0	0	0	0	0	0	0	0	0	0	0	0	0	0	0	0	0	0	0	CCCACTTTCTGCTGGAATTGCACATGCTGGAGCTTCAGTTGATATAGCAATTTTCTCTCTTCATTTAGCTGGTGTTTCTTCAATTTTAGGAGCTGTAAATTTTATCACTACAGTTATTAATATACGATCGAGAGGGATAACCTTAGATCGAATACCATTATTTGTTTGAGCTGTAGCAATTACGGCTCTATTATTACTTCTTTCCCTCCCAGTATTAGCAGGAGCTATCACTATACTTTTAACTGACCGTAATCTAAACACCTCCTTTTTTGACCCAGCAGGTGGGGGTGATCCAATTCTATACCAACACTTATTC	OTU_51
502	haplo_73	OTU_52	0	0	0	0	0	0	0	0	0	0	0	0	0	0	3082	0	0	9522	0	0	0	0	0	0	0	0	0	0	0	0	0	0	3305	0	0	6706	TCCCCTATCTTCTAATTTATCTCATGCAGGTAGATCTGTAGATTTAACAATTTTTTCCCTTCATATAGCCGGGATTTCCTCTATTCTAGGAGCTATTAATTTTATTTCAACTATTATAAACATAAAATTTAAAAATTTAAATTATGAAATAATACCTCTATTTGTTTGATCTATTCTAATTACAGCAATTTTATTACTCTTATCCTTACCAGTATTAGCAGGAGCTATCACTATATTACTAACAGACCGAAATTTAAACACCTCATTTTTTGACCCAGCAGGGGGGGGGGATCCTATTTTATACCAACACTTATTT	OTU_52	Arthropoda	Insecta	Trichoptera	Hydropsychidae	Hydropsyche	contubernalis	99.68	Published
503	haplo_262	OTU_52	0	0	0	0	1255	0	0	0	0	0	0	0	0	0	0	0	0	0	0	0	0	0	1475	0	0	0	0	0	0	0	0	0	0	0	0	0	TCCCCTATCTTCTAATTTATCTCATGCAGGTAGATCTGTAGATTTAACAATTTTTTCCCTTCATATAGCCGGAATTTCCTCTATTCTAGGAGCTATTAATTTTATTTCAACTATTATAAACATAAAATTTAAAAATTTAAATTATGAAATAATACCTCTATTTGTTTGATCTATTCTAATTACAGCAATTTTATTACTCTTATCCTTACCAGTATTAGCAGGAGCTATCACTATATTACTAACAGACCGAAATTTAAACACCTCATTTTTTGATCCAGCAGGGGGGGGGGATCCTATTTTATACCAACACTTATTT	OTU_52
504	haplo_268	OTU_52	0	0	0	0	0	0	0	0	0	0	0	0	0	0	531	0	0	550	0	0	0	0	0	0	0	0	0	0	0	0	0	0	196	0	0	1341	TCCCCTATCTTCTAATTTATCTCATGCAGGTAGATCTGTAGATTTAACAATTTTTTCCCTTCATATAGCCGGGATTTCCTCTATTCTAGGAGCTATTAATTTTATTTCAACTATTATAAACATAAAATTTAAAAATTTAAATTATGAAATAATACCTCTATTTGTTTGATCTATTCTAATTACAGCAATTTTATTACTCTTATCCTTACCAGTATTAGCAGGAGCTATCACTATATTACTAACAGACCGAAATTTAAACCCCTCATTTTTTGACCCAGCAGGGGGGGGGGATCCTATTTTATACCAACACTTATTT	OTU_52
505	haplo_397	OTU_52	0	0	0	0	0	0	0	0	0	0	0	0	0	0	0	0	0	864	0	0	0	0	0	0	0	0	0	0	0	0	0	0	0	0	0	663	TCCCCTATCTTCTAATTTATCTCATGCAGGTAGATCTGTAGATTTAACAATTTTTTCCCTTCATATAGCCGGAATTTCCTCTATTCTAGGAGCTATTAATTTTATTTCAACTATTATAAACATAAAATTTAAAAATTTAAATTATGAAATAATACCTCTATTTGTTTGATCTATTCTAATTACAGCAATTTTATTACTCTTATCCTTACCAGTATTAGCAGGAGCTATCACTATATTACTAACAGACCGAAATTTAAATACCTCATTTTTTGACCCAGCAGGGGGAGGGGATCCTATTTTATACCAACACTTATTT	OTU_52
506	haplo_527	OTU_52	0	0	0	0	0	0	0	0	0	0	0	0	0	0	0	0	0	673	0	0	0	0	0	0	0	0	0	0	0	0	0	0	0	0	0	483	TCCCCTATCTTCTAATTTATCTCATGCAGGTAGATCTGTAGATTTAACAATTTTTTCCCTTCATATAGCCGGAATTTCCTCTATTCTAGGAGCTATTAATTTTATTTCAACTATTATAAACATAAAATTTAAAAATTTAAATTATGAAATAATACCTCTATTTGTTTGATCTATTCTAATTACAGCAATTTTATTACTCTTATCCTTACCAGTATTAGCAGGAGCTATCACTATATTACTAACAGACCGAAATTTAAACACCTCATTTTTTGACCCAGCAGGGGGGGGGGATCCTATTTTATACCAACACTTATTT	OTU_52
507	haplo_948	OTU_52	0	0	0	0	0	0	0	0	0	0	0	0	0	0	0	0	0	416	0	0	0	0	0	0	0	0	0	0	0	0	0	0	0	0	0	287	TCCCCTATCTTCTAATTTATCTCATGCAGGTAGATCTGTAGATTTAACAATTTTTTCCCTTCATATAGCCGGGATTTCCTCTATTCTAGGAGCTATTAATTTTATTTCAACTATTATAAACATAAAATTTAAAAATTTAAATTATGAAATAATACCTCTATTTGTTTGATCTATTCTAATTACAGCAATTTTATTACTCTTATCCTTACCAGTATTAGCAGGAGCTATCACTATATTACTAACAGACCGAAATTTAAACACCTCATTTTTTGATCCAGCAGGGGGGGGGGATCCTATTTTATACCAACACTTATTT	OTU_52
508	haplo_1548	OTU_52	0	0	0	0	0	0	0	0	0	0	0	0	0	0	0	0	0	466	0	0	0	0	0	0	0	0	0	0	0	0	0	0	0	0	0	0	TCCCCTATCTTCTAATTTATCTCATGCAGGTAGATCTGTAGATTTAACAATTTTTTCCCTTCATATAGCCGGGATTTCCTCTATTCTAGGAGCTATTAATTTTATTTCAACTATTATAAACATAAAATTTAAAAATTTAAATTATGAAATAATACCTCTATTTGTTTGATCTATTCTAATTACAGCAATTTTATTACTCTTATCCTTACCAGTATTAGCAGGAGCTATCACTATATTACTAACAGACCGAAATTTAAACACCTCATTTTTTGAACCAGCAGGGGGGGGGGATCCTATTTTATACCAACACTTATTT	OTU_52
509	haplo_1865	OTU_52	0	0	0	0	0	0	0	0	0	0	0	0	0	0	173	0	0	0	0	0	0	0	0	0	0	0	0	0	0	0	0	0	203	0	0	0	TCCCTTATCTTCTAATTTATCTCATGCAGGTAGATCTGTAGATTTAACAATTTTTTCCCTTCATATAGCCGGAATTTCCTCTATTCTAGGAGCTATTAATTTTATTTCAACTATTATAAACATAAAATTTAAAAATTTAAATTATGAAATAATACCTCTATTTGTTTGATCTATTCTAATTACAGCAATTTTATTACTCTTATCCTTACCAGTATTAGCAGGAGCTATCACTATATTACTAACAGACCGAAATTTAAATACCTCATTTTTTGACCCAGCAGGAGGAGGAGATCCTATTTTATACCAACACTTATTT	OTU_52
510	haplo_4360	OTU_52	0	0	0	0	66	0	0	0	0	0	0	0	0	0	0	0	0	0	0	0	0	0	104	0	0	0	0	0	0	0	0	0	0	0	0	0	TCCCCTATCTTCTAATTTATCTCATGCAGGTAGATCTGTAGATTTAACAATTTTTTCCCTTCATATAGCCGGAATTTCCTCTATTCTAGGAGCTATTAATTTTATTTCAACTATTATAAACATAAAATTTAAAAATTTAAATTATGAAATAATACCTCTATTTGTTTGATCTATTCTAATTACAGCAATTTTATTACTCTTATCCTTACCAGTATTAGCAGGAGCTATCACTATATTACTAACAGACCGAAATTTAAACCCCTCATTTTTTGATCCAGCAGGGGGGGGGGATCCTATTTTATACCAACACTTATTT	OTU_52
512	haplo_14457	OTU_52	0	0	0	0	49	0	0	0	0	0	0	0	0	0	0	0	0	0	0	0	0	0	0	0	0	0	0	0	0	0	0	0	0	0	0	0	TCCCCTATCTTCTAATTTATCTCATGCAGGTAGATCTGTAGATTTAACAATTTTTTCCCTTCATATAGCCGGAATTTCCTCTATTCTAGGAGCTATTAATTTTATTTCAACTATTATAAACATAAAATTTAAAAATTTAAATTATGAAATAATACCTCTATTTGTTTGATCTATTCTAATTACAGCAATTTTATTACTCTTATCCTTACCAGTATTAGCAGGAGCTATCACTATATTACTAACAGACCGAAATTTAACCACCTCATTTTTTGATCCAGCAGGGGGGGGGGATCCTATTTTATACCAACACTTATTT	OTU_52
514	haplo_15560	OTU_52	0	0	0	0	0	0	0	0	0	0	0	0	0	0	0	0	0	44	0	0	0	0	0	0	0	0	0	0	0	0	0	0	0	0	0	0	TCCCCTATCTTCTAATTTATCTCATGCAGGTAGATCTGTAGATTTAACAATTTTTTCCCTTCATATAGCCGGAATTTCCTCTATTCTAGGAGCTATTAATTTTATTTCAACTATTATAAACATAAAATTTAAAAATTTAAATTATGAAATAATACCTCTATTTGTTTGATCTATTCTAATTACAGCAATTTTATTACTCTTATCCTTACCAGTATTAGCAGGAGCTATCACTATATTACTAACAGACCGAAATTTAAACACCTCATTTTTTGAACCAGCAGGGGGGGGGGATCCTATTTTATACCAACACTTATTT	OTU_52
515	haplo_76	OTU_53	0	0	0	0	0	0	0	0	1635	0	3380	1182	0	0	1332	1006	571	0	0	0	0	0	0	0	0	0	2382	0	3860	2855	0	0	1176	752	744	0	TCCTTTAGCTGCGAACATTGCTCATGGAGGGTCCTCAGTAGATTTCGCTATTTTTTCTTTACATTTAGCTGGAGTTTCATCTATTTTAGGGGCGGTCAATTTTATCACAACTGTCGTTAATATACGTAGCCCAGGTATAACCTTGGATCGAATACCTTTATTTGTGTGATCAGTTGTAATTACTGCTATCCTGTTGTTGTTATCTTTGCCCGTTTTAGCAGGTGCGATCACTATACTTCTTACGGATCGTAATTTAAATACATCATTTTTTGACCCGGCAGGTGGTGGAGACCCAATCTTATACCAGCATTTATTT	OTU_53	Arthropoda	Insecta	Ephemeroptera	Baetidae	Baetis	subalpinus	100	Private
516	haplo_321	OTU_53	0	0	0	0	0	0	0	0	0	0	0	0	0	0	339	0	313	160	0	0	0	0	0	0	0	0	0	0	0	0	0	0	309	0	379	401	TCCTTTAGCTTCGAACATTGCTCATGGAGGGTCCTCAGTGGATTTCGCTATTTTTTCTTTACATTTAGCTGGAGTTTCATCTATTTTAGGGGCGGTCAATTTTATCACAACTGTCGTTAATATACGTAGCCCAGGTATAACCTTGGATCGAATACCTTTATTTGTGTGATCAGTTGTAATTACTGCTATCCTGTTGTTGTTATCTTTGCCCGTTTTAGCAGGTGCGATCACTATACTTCTTACGGATCGTAATTTAAATACATCATTTTTTGACCCGGCAGGTGGTGGAGACCCAATCTTATACCAGCATTTATTT	OTU_53
517	haplo_1409	OTU_53	0	0	0	0	0	0	0	0	0	0	0	0	0	0	210	0	0	0	0	0	0	0	0	0	0	0	42	0	0	0	0	0	224	0	0	0	TCCTTTAGCTGCGAACATTGCTCATGGAGGGTCCTCAGTGGATTTCGCTATTTTTTCTTTACATTTAGCTGGAGTTTCATCTATTTTAGGGGCGGTCAATTTTATCACAACTGTCGTTAATATACGTAGCCCAGGTATAACCTTGGATCGAATACCTTTATTTGTGTGATCAGTTGTAATTACTGCTATCCTGTTGTTGTTATCTTTGCCCGTTTTAGCAGGTGCGATCACTATACTTCTTACGGATCGTAATTTAAATACATCATTTTTTGACCCGGCAGGTGGTGGAGACCCAATCTTATACCAGCATTTATTT	OTU_53
518	haplo_1411	OTU_53	0	0	0	0	0	0	0	0	0	0	0	0	0	0	280	0	0	0	0	0	0	0	0	0	0	0	0	0	0	0	0	0	223	0	0	0	TCCTTTAGCTGCGAACATTGCTCATGGAGGGTCCTCAGTAGATTTCGCTATTTTTTCTTTACATTTAGCTGGAGTTTCATCTATTTTAGGGGCGGTCAATTTTATCACAACTGTCGTTAATATACGTAGCCCAGGTATATCCTTGGATCGAATACCTTTATTTGTGTGATCAGTTGTAATTACTGCTATCCTGTTGTTGTTATCTTTGCCCGTTTTAGCAGGTGCGATCACTATACTTCTTACGGATCGTAATTTAAATACATCATTTTTTGACCCGGCAGGTGGTGGAGACCCAATCTTATACCAGCATTTATTT	OTU_53
519	haplo_1761	OTU_53	0	0	0	0	0	0	0	0	0	0	192	0	0	0	0	0	0	0	0	0	0	0	0	0	0	0	0	0	185	0	0	0	0	0	0	0	TCCTTTAGCTGCGAACATTGCTCATGGAGGGTCCTCAGTAGATTTCGCTATTTTTTCTTTACATTTAGCCGGAGTTTCATCTATTTTAGGGGCGGTCAATTTTATCACAACTGTCGTTAATATACGTAGCCCAGGTATAACCTTGGATCGAATACCTTTATTTGTGTGATCAGTTGTAATTACTGCTATCCTGTTGTTGTTATCTTTGCCCGTTTTAGCAGGTGCGATCACTATACTTCTTACGGATCGTAATTTAAATACATCATTTTTTGACCCGGCAGGTGGTGGAGACCCAATCTTATACCAGCATTTATTT	OTU_53
520	haplo_2153	OTU_53	0	0	0	0	0	0	0	0	0	0	0	0	0	0	0	0	146	0	0	0	0	0	0	0	0	0	0	0	0	0	0	0	0	0	202	0	TCCTTTAGCTGCGAACATTGCTCATGGAGGGTCCTCAGTAGATTTCGCTATTTTTTCTTTACATTTAGCTGGAGTTTCATCTATTTTAGGGGCGGTCAATTTTATCACAACTGTCGTTAATATACGTAGTCCAGGTATAACCTTGGATCGAATACCTTTATTTGTGTGATCAGTTGTAATTACTGCTATCCTGTTGTTGTTATCTTTGCCCGTTTTAGCAGGTGCGATCACTATACTTCTTACGGATCGTAATTTAAATACATCATTTTTTGACCCGGCAGGTGGTGGAGACCCAATCTTATACCAGCATTTATTT	OTU_53
521	haplo_3135	OTU_53	0	0	0	0	0	0	0	0	0	0	0	0	0	0	0	0	0	0	0	0	0	0	0	0	0	0	0	0	0	112	0	0	0	0	0	0	TCCTTTAGCTGCGAACATTGCTCATGGAGGGTCCTCAGTAGATTTCGCTATTTTTTCTTTACATTTAGCTGGGGTTTCATCTATTTTAGGGGCGGTCAATTTTATCACAACTGTCGTTAATATACGTAGCCCAGGTATAACCTTGGATCGAATACCTTTATTTGTGTGATCAGTTGTAATTACTGCTATCCTGTTGTTGTTATCTTTGCCCGTGTTAGCAGGTGCGATCACTATACTTCTTACGGATCGTAATTTAAATACATCATTTTTTGACCCGGCAGGTGGTGGAGACCCAATCTTATACCAGCATTTATTT	OTU_53
522	haplo_80	OTU_54	0	0	0	0	0	724	0	1691	0	2655	0	0	2420	0	0	0	0	0	0	0	0	0	0	674	0	1660	0	7330	0	0	1939	0	0	0	0	0	TCCTCTTTCTTCTGGAATTGCTCACGCCGGAGCTTCAGTAGATCTAGCCATTTTTTCTTTACATCTGGCTGGAATTTCTTCTATTTTAGGAGCAGTAAATTTTATTACAACAGTAATTAATATACGATCAAGTGGAATTACTTTAGATCGTATACCTTTATTTGTTTGATCAGTAGTAATTACTGCAGTGTTATTACTATTATCTTTACCAGTTTTAGCAGGAGCTATTACTATATTACTAACTGATCGTAATTTAAATACATCATTTTTTGACCCTGCCGGAGGAGGAGACCCAATTTTATACCAACATTTATTC	OTU_54	Arthropoda	Insecta	Diptera	Chironomidae	Conchapelopia	hittmairorum	100	Private
523	haplo_709	OTU_54	0	0	0	0	408	0	0	0	0	0	0	0	0	0	0	0	0	0	0	0	0	0	463	0	0	0	0	0	0	0	0	0	0	0	0	0	TCCCCTTTCTTCTGGAATTGCTCATGCTGGAGCTTCAGTAGATCTAGCCATTTTTTCCTTACATCTGGCTGGAATTTCTTCTATTTTAGGAGCAGTAAATTTTATTACAACAGTAATTAATATACGATCAAGTGGAATTACTTTAGATCGTATACCTTTATTTGTTTGATCAGTAGTAATTACTGCAGTGTTATTACTACTATCTTTACCAGTTTTAGCCGGAGCTATTACTATACTATTAACTGATCGTAATTTAAATACATCATTTTTTGACCCTGCCGGAGGAGGAGACCCAATTTTATACCAACATTTATTC	OTU_54
524	haplo_82	OTU_55	7591	0	440	0	176	0	0	0	0	0	0	0	0	0	992	1014	0	137	4089	0	625	0	226	0	0	0	0	0	0	0	0	0	2130	567	0	407	TCCTCTATCTAACAACATTTTCCATATAGGAAAAGCAGTAGATATTTCAATTTTTTCTCTCCATCTTGCTGGTATTTCATCCATTTTAGGAGCAATTAATTTCATTTCAACAGTAATAAATATGAAAATAAAAAATATTCATTTAAATATAATCCCTCTATTTGTATGATCAATTAAAATTACAGCAATTCTTCTTTTATTATCATTACCAGTACTTGCCGGAGCAATTACTATATTATTAACAGACCGAAATTTAAATACATCATTTTTTGAACCTGCAGGAGGAGGAGATCCAATTTTATATCAACACTTATTT	OTU_55	Arthropoda	Insecta	Trichoptera	Polycentropodidae	Neureclipsis	bimaculata	100	Published
526	haplo_83	OTU_56	0	0	0	0	0	0	0	0	0	0	0	9460	0	0	92	150	84	0	0	0	0	0	0	0	0	0	0	0	0	7697	0	0	91	100	70	0	TCCCTTATCTTCAAATATAGCTCATGCTGGCCCATCTGTTGATTTAGCAATTTTTTCACTTCATCTAGCAGGTGCCTCTTCAATTTTAGGTGCAGTAAATTTTATCACTACAGTTATTAATATACGAATAAAAGGTATACAATTAGAACGAATTCCTTTATTTGTATGAGCTGTTGTTATCACTGTTGTTCTTCTCCTCCTATCCCTTCCAGTTCTTGCTGGTGCTATTACAATACTTTTAACCGATCGAAATTTAAATACATCATTCTTTGATCCTGCTGGTGGAGGAGACCCAATTCTATATCAACACTTATTC	OTU_56	Annelida	Clitellata	Enchytraeida	Enchytraeidae	Cognettia	glandulosa B SM2014	100	Published
528	haplo_86	OTU_57	0	0	0	0	0	0	0	0	0	0	10163	0	0	0	0	253	0	0	0	0	0	0	0	0	0	0	0	0	6476	0	0	0	0	164	0	0	TCCATTATCTTCAGGAATTGCCCACGCTGGAGCTTCTGTTGATTTAGCTATTTTTTCCCTTCATTTAGCAGGAATTTCTTCTATTCTAGGAGCTGTAAATTTTATTACAACTATTATTAATATACGATCAAATGGTATCACTTTTGATCGAATACCTTTATTTGTCTGATCAGTTGTTATTACAGCAGTGTTATTACTTTTATCTTTACCAGTATTAGCAGGAGCCATTACAATGCTTTTAACAGACCGAAATTTAAATACATCATTCTTTGACCCTGCCGGAGGAGGAGACCCCATTCTTTATCAACATTTATTT	OTU_57	Arthropoda	Insecta	Diptera	Simuliidae	Simulium	rostratum	100	Private
529	haplo_88	OTU_58	0	0	0	0	0	0	0	0	0	993	0	0	0	0	0	7004	0	0	0	0	0	0	0	0	0	0	0	4914	0	0	0	0	0	3675	0	0	TCCTTTGGCTGCAGGAATCGCCCATGCGGGCGCTTCAGTAGACCTGGCTATTTTTTCATTACATTTAGCAGGAGTTTCTTCAATCCTAGGAGCTGTAAATTTTATTACTACAACTATCAACATGCGGGCTAGAGGAATAACTATAGACCGAATCCCCCTATTTGTATGGTCAGTTGTTATTACCGCCGTACTTTTATTATTATCTCTCCCAGTCCTGGCAGGGGCAATCACAATGCTATTGACCGACCGTAACCTAAACACCTCTTTCTTCGACCCCGCCGGTGGGGGAGATCCTATTCTATACCAACATTTATTC	OTU_58	Arthropoda	Insecta	Ephemeroptera	Caenidae	Caenis	NA	98.45	Private
530	haplo_416	OTU_58	0	0	0	0	0	530	0	0	0	76	0	0	0	0	0	0	0	0	0	0	0	0	0	431	0	0	0	380	0	0	0	0	0	0	0	0	TCCTTTGGCTGCAGGAATCGCCCATGCGGGCGCTTCAGTAGACCTGGCTATTTTTTCATTACATTTAGCAGGAGTTTCTTCAATCCTAGGAGCTGTAAATTTTATTACTACAACTATCAACATGCGGGCTAGAGGAATAACTATAGACCGAATCCCCCTATTTGTATGATCAGTTGTTATTACCGCCGTACTTTTATTATTATCTCTCCCAGTCCTGGCAGGGGCAATCACAATGCTATTGACCGACCGTAACCTAAACACCTCTTTCTTCGACCCCGCCGGTGGGGGAGATCCTATTCTATACCAACATTTATTC	OTU_58
531	haplo_821	OTU_58	0	0	0	0	0	0	0	0	0	0	0	0	0	0	0	537	0	0	0	0	0	0	0	0	0	0	0	0	0	0	0	0	0	245	0	0	TCCTTTGGCTGCAGGAATCGCCCATGCGGGCGCTTCAGTAGACCTGGCTATTTTTTCATTACATTTAGCAGGAGTTTCTTCAATCCTAGGAGCTGTAAATTTTATTACTACAACTATCAACATGCGGGCTAGAGGAATAACTATAGACCGAATCCCCCTATTTGTATGGTCAGTTGTTATTACCGCCGTACTTTTATTATTATCTCTTCCAGTCCTGGCAGGGGCAATCACAATGCTATTGACCGACCGTAACCTAAACACCTCTTTCTTCGACCCCGCCGGTGGGGGAGATCCTATTCTATACCAACATTTATTC	OTU_58
533	haplo_89	OTU_59	0	0	0	0	48	0	0	0	0	0	0	0	365	0	294	6747	0	2427	0	0	0	0	0	0	0	0	0	0	0	0	253	0	239	1966	0	3532	ACCTCTTTCTTCAGGAATTGCACATGCAGGGGCCTCAGTAGATTTAGCTATTTTTTCTTTACATTTAGCTGGAATTTCATCAATTTTAGGAGCAGTAAATTTTATTACAACTGTAATTAATATACGATCAGAAGGAATTACCTTAGATCGAATACCATTATTTGTCTGATCAGTAATTATTACGGCTATTCTATTACTTTTATCTCTACCGGTGCTCGCTGGAGCAATTACTATACTTTTAACTGATCGAAATTTAAACACTTCTTTTTTTGACCCTGCAGGAGGGGGAGACCCAATTTTATATCAACACTTATTC	OTU_59	Arthropoda	Insecta	Diptera	Chironomidae	Tvetenia	tshernovskii	100	Early-Release
534	haplo_529	OTU_59	0	0	0	0	503	0	0	189	0	0	0	0	0	0	0	0	0	0	0	0	0	0	295	0	0	168	0	0	0	0	0	0	0	0	0	0	ACCTCTTTCTTCAGGAATTGCTCATGCAGGGGCCTCAGTAGATTTAGCTATTTTTTCTTTACATTTAGCTGGAATTTCATCAATTTTAGGAGCAGTAAATTTTATTACAACTGTAATTAATATACGATCAGAAGGAATTACCTTAGATCGAATACCATTATTTGTCTGATCAGTAATTATTACGGCTATTCTATTACTTTTATCTCTACCAGTGCTCGCTGGAGCAATTACTATACTTTTAACTGATCGAAATTTAAACACTTCTTTTTTTGACCCTGCAGGAGGGGGAGACCCAATTTTATATCAACACTTATTC	OTU_59
535	haplo_687	OTU_59	0	0	0	0	522	0	0	0	0	0	0	0	0	0	0	0	0	0	0	0	0	0	339	0	0	0	0	0	0	0	0	0	0	0	0	0	ACCTCTTTCTTCAGGAATTGCACATGCAGGGGCCTCAGTAGATTTAGCTATTTTTTCTTTACATTTAGCTGGAATTTCATCAATTTTAGGAGCAGTAAATTTTATTACAACTGTAATTAATATACGATCAGAAGGAATTACCTTAGATCGAATACCATTATTTGTCTGATCAGTAATTATTACGGCTATTCTATTACTTTTATCTCTACCAGTGCTCGCTGGAGCAATTACTATACTTTTAACTGATCGAAATTTAAACACTTCTTTTTTTGACCCTGCAGGAGGGGGAGACCCAATTTTATATCAACACTTATTC	OTU_59
536	haplo_94	OTU_60	0	0	4583	742	0	0	0	0	0	0	0	0	1303	0	0	0	0	0	0	0	5167	1046	0	0	0	0	0	0	0	0	1224	0	0	0	0	0	CCCTTTATCATCTAATATTGCTCATGCAGGAGCATCAGTAGATTTAGCTATTTTTTCTTTACATTTAGCTGGAATTTCTTCAATTTTAGGGGCAGTAAATTTTATTACAACAGTAATTAATATACGTTCAGCTGGAATTACATTAGATCGAATACCCTTATTTGTTTGATCAGTGGTTATTACAGCTATTTTACTACTTTTATCTTTACCAGTTTTAGCTGGAGCTATTACTATACTTTTAACAGACCGAAATCTAAATACTTCTTTCTTCGACCCAGCGGGGGGAGGTGATCCTATTCTTTATCAACATTTATTT	OTU_60	Arthropoda	Insecta	Diptera	Chironomidae	Potthastia	longimanus	100	Early-Release
[truncated: 375 more rows]

## Sheet: haplo_BF2+BR1
sort	haplotype	OTU	K01_176_BR10_BF22_10	K03_178_BR10_BF20_10	K04_179_BR12_BF22_10	K05_180_BR12_BF24_10	Sa01_151_BR10_BF21_10	Sa03_153_BR12_BF20_10	Sa04_154_BR1C_BF20_10	Sa05_155_BR13_BF21_10	Sa06_156_BR10_BF24_10	Sa07_157_BR11_BF21_10	T01_161_BR14_BF22_10	T06_166_BR11_BF24_10	T07_167_BR1C_BF21_10	T08_168_BR13_BF22_10	T11_171_BR13_BF20_10	T13_173_BR11_BF2B_10	T14_174_BR12_BF21_10	T15_175_BR11_BF23_10	K01_146_BF24_BR11_10	K03_148_BF23_BR13_10	K04_149_BF22_BR10_10	K05_150_BF2B_BR13_10	Sa01_121_BF22_BR12_10	Sa03_123_BF2B_BR11_10	Sa04_124_BF21_BR12_10	Sa05_125_BF2B_BR10_10	Sa06_126_BF20_BR11_10	Sa07_127_BF23_BR10_10	T01_131_BF20_BR13_10	T06_136_BF21_BR13_10	T07_137_BF2B_BR14_10	T08_138_BF20_BR10_10	T11_141_BF23_BR11_10	T13_143_BF21_BR10_10	T14_144_BF22_BR1C_10	T15_145_BF20_BR12_10	sequences	OTU	Phylum	Class	Order	Family	Genus	Species	Similarity	Status
[truncated: 970 more rows]

[truncated: 1 more sheets: haplo_BF2+BR2]
