# Supplementary material for: Estimating intraspecific genetic diversity from community DNA metabarcoding data
Source: PeerJ. 2018 Apr 9;6:e4644. doi: 10.7717/peerj.4644 (PMC5896493; doi:10.7717/peerj.4644)
Supplement: Supplemental Information 8 [file peerj-06-4644-s008.zip]

Archive with 245 entries (211 files):
- Scripts_S1_v3/
- Scripts_S1_v3/.DS_Store
- __MACOSX/
- __MACOSX/Scripts_S1_v3/
- __MACOSX/Scripts_S1_v3/._.DS_Store
- Scripts_S1_v3/1_Single_species_mock/
- Scripts_S1_v3/1_Single_species_mock/.DS_Store
- __MACOSX/Scripts_S1_v3/1_Single_species_mock/
- __MACOSX/Scripts_S1_v3/1_Single_species_mock/._.DS_Store
- Scripts_S1_v3/1_Single_species_mock/haplo_jamp_v5.R
- __MACOSX/Scripts_S1_v3/1_Single_species_mock/._haplo_jamp_v5.R
- Scripts_S1_v3/1_Single_species_mock/R_alpha_values!/
- Scripts_S1_v3/1_Single_species_mock/R_alpha_values!/.DS_Store
- __MACOSX/Scripts_S1_v3/1_Single_species_mock/R_alpha_values!/
- __MACOSX/Scripts_S1_v3/1_Single_species_mock/R_alpha_values!/._.DS_Store
- Scripts_S1_v3/1_Single_species_mock/R_alpha_values!/.Rapp.history
- __MACOSX/Scripts_S1_v3/1_Single_species_mock/R_alpha_values!/._.Rapp.history
- Scripts_S1_v3/1_Single_species_mock/R_alpha_values!/140418_xBlastDB_v3.fasta
- __MACOSX/Scripts_S1_v3/1_Single_species_mock/R_alpha_values!/._140418_xBlastDB_v3.fasta
- Scripts_S1_v3/1_Single_species_mock/R_alpha_values!/161226_fwh1_DceM.txt
- __MACOSX/Scripts_S1_v3/1_Single_species_mock/R_alpha_values!/._161226_fwh1_DceM.txt
- Scripts_S1_v3/1_Single_species_mock/R_alpha_values!/1_fasta_to_compare_against/
- Scripts_S1_v3/1_Single_species_mock/R_alpha_values!/1_fasta_to_compare_against/.DS_Store
- __MACOSX/Scripts_S1_v3/1_Single_species_mock/R_alpha_values!/1_fasta_to_compare_against/
- __MACOSX/Scripts_S1_v3/1_Single_species_mock/R_alpha_values!/1_fasta_to_compare_against/._.DS_Store
- Scripts_S1_v3/1_Single_species_mock/R_alpha_values!/1_fasta_to_compare_against/fasta_DceM_alpha_10.txt
- __MACOSX/Scripts_S1_v3/1_Single_species_mock/R_alpha_values!/1_fasta_to_compare_against/._fasta_DceM_alpha_10.txt
- Scripts_S1_v3/1_Single_species_mock/R_alpha_values!/1_fasta_to_compare_against/fasta_DceM_alpha_2.txt
- __MACOSX/Scripts_S1_v3/1_Single_species_mock/R_alpha_values!/1_fasta_to_compare_against/._fasta_DceM_alpha_2.txt
- Scripts_S1_v3/1_Single_species_mock/R_alpha_values!/1_fasta_to_compare_against/fasta_DceM_alpha_3.txt
- __MACOSX/Scripts_S1_v3/1_Single_species_mock/R_alpha_values!/1_fasta_to_compare_against/._fasta_DceM_alpha_3.txt
- Scripts_S1_v3/1_Single_species_mock/R_alpha_values!/1_fasta_to_compare_against/fasta_DceM_alpha_4.txt
- __MACOSX/Scripts_S1_v3/1_Single_species_mock/R_alpha_values!/1_fasta_to_compare_against/._fasta_DceM_alpha_4.txt
- Scripts_S1_v3/1_Single_species_mock/R_alpha_values!/1_fasta_to_compare_against/fasta_DceM_alpha_5.txt
- __MACOSX/Scripts_S1_v3/1_Single_species_mock/R_alpha_values!/1_fasta_to_compare_against/._fasta_DceM_alpha_5.txt
- Scripts_S1_v3/1_Single_species_mock/R_alpha_values!/1_fasta_to_compare_against/fasta_DceM_alpha_6.txt
- __MACOSX/Scripts_S1_v3/1_Single_species_mock/R_alpha_values!/1_fasta_to_compare_against/._fasta_DceM_alpha_6.txt
- Scripts_S1_v3/1_Single_species_mock/R_alpha_values!/1_fasta_to_compare_against/fasta_DceM_alpha_7.txt
- __MACOSX/Scripts_S1_v3/1_Single_species_mock/R_alpha_values!/1_fasta_to_compare_against/._fasta_DceM_alpha_7.txt
- Scripts_S1_v3/1_Single_species_mock/R_alpha_values!/1_fasta_to_compare_against/fasta_DceM_alpha_8.txt
- __MACOSX/Scripts_S1_v3/1_Single_species_mock/R_alpha_values!/1_fasta_to_compare_against/._fasta_DceM_alpha_8.txt
- Scripts_S1_v3/1_Single_species_mock/R_alpha_values!/1_fasta_to_compare_against/fasta_DceM_alpha_9.txt
- __MACOSX/Scripts_S1_v3/1_Single_species_mock/R_alpha_values!/1_fasta_to_compare_against/._fasta_DceM_alpha_9.txt
- __MACOSX/Scripts_S1_v3/1_Single_species_mock/R_alpha_values!/._1_fasta_to_compare_against
- Scripts_S1_v3/1_Single_species_mock/R_alpha_values!/2_matches/
- Scripts_S1_v3/1_Single_species_mock/R_alpha_values!/2_matches/DceM_alpha_10.txt
- __MACOSX/Scripts_S1_v3/1_Single_species_mock/R_alpha_values!/2_matches/
- __MACOSX/Scripts_S1_v3/1_Single_species_mock/R_alpha_values!/2_matches/._DceM_alpha_10.txt
- Scripts_S1_v3/1_Single_species_mock/R_alpha_values!/2_matches/DceM_alpha_2.txt
- __MACOSX/Scripts_S1_v3/1_Single_species_mock/R_alpha_values!/2_matches/._DceM_alpha_2.txt
- Scripts_S1_v3/1_Single_species_mock/R_alpha_values!/2_matches/DceM_alpha_3.txt
- __MACOSX/Scripts_S1_v3/1_Single_species_mock/R_alpha_values!/2_matches/._DceM_alpha_3.txt
- Scripts_S1_v3/1_Single_species_mock/R_alpha_values!/2_matches/DceM_alpha_4.txt
- __MACOSX/Scripts_S1_v3/1_Single_species_mock/R_alpha_values!/2_matches/._DceM_alpha_4.txt
- Scripts_S1_v3/1_Single_species_mock/R_alpha_values!/2_matches/DceM_alpha_5.txt
- __MACOSX/Scripts_S1_v3/1_Single_species_mock/R_alpha_values!/2_matches/._DceM_alpha_5.txt
- Scripts_S1_v3/1_Single_species_mock/R_alpha_values!/2_matches/DceM_alpha_6.txt
- __MACOSX/Scripts_S1_v3/1_Single_species_mock/R_alpha_values!/2_matches/._DceM_alpha_6.txt
- Scripts_S1_v3/1_Single_species_mock/R_alpha_values!/2_matches/DceM_alpha_7.txt
- __MACOSX/Scripts_S1_v3/1_Single_species_mock/R_alpha_values!/2_matches/._DceM_alpha_7.txt
- Scripts_S1_v3/1_Single_species_mock/R_alpha_values!/2_matches/DceM_alpha_8.txt
- __MACOSX/Scripts_S1_v3/1_Single_species_mock/R_alpha_values!/2_matches/._DceM_alpha_8.txt
- Scripts_S1_v3/1_Single_species_mock/R_alpha_values!/2_matches/DceM_alpha_9.txt
- __MACOSX/Scripts_S1_v3/1_Single_species_mock/R_alpha_values!/2_matches/._DceM_alpha_9.txt
- __MACOSX/Scripts_S1_v3/1_Single_species_mock/R_alpha_values!/._2_matches
- Scripts_S1_v3/1_Single_species_mock/R_alpha_values!/3_tables/
- Scripts_S1_v3/1_Single_species_mock/R_alpha_values!/3_tables/.DS_Store
- __MACOSX/Scripts_S1_v3/1_Single_species_mock/R_alpha_values!/3_tables/
- __MACOSX/Scripts_S1_v3/1_Single_species_mock/R_alpha_values!/3_tables/._.DS_Store
- Scripts_S1_v3/1_Single_species_mock/R_alpha_values!/3_tables/DceM_alpha_10.csv
- __MACOSX/Scripts_S1_v3/1_Single_species_mock/R_alpha_values!/3_tables/._DceM_alpha_10.csv
- Scripts_S1_v3/1_Single_species_mock/R_alpha_values!/3_tables/DceM_alpha_10.pdf
- __MACOSX/Scripts_S1_v3/1_Single_species_mock/R_alpha_values!/3_tables/._DceM_alpha_10.pdf
- Scripts_S1_v3/1_Single_species_mock/R_alpha_values!/3_tables/DceM_alpha_2.csv
- __MACOSX/Scripts_S1_v3/1_Single_species_mock/R_alpha_values!/3_tables/._DceM_alpha_2.csv
- Scripts_S1_v3/1_Single_species_mock/R_alpha_values!/3_tables/DceM_alpha_2.pdf
- __MACOSX/Scripts_S1_v3/1_Single_species_mock/R_alpha_values!/3_tables/._DceM_alpha_2.pdf
- Scripts_S1_v3/1_Single_species_mock/R_alpha_values!/3_tables/DceM_alpha_3.csv
- __MACOSX/Scripts_S1_v3/1_Single_species_mock/R_alpha_values!/3_tables/._DceM_alpha_3.csv
- Scripts_S1_v3/1_Single_species_mock/R_alpha_values!/3_tables/DceM_alpha_3.pdf
- __MACOSX/Scripts_S1_v3/1_Single_species_mock/R_alpha_values!/3_tables/._DceM_alpha_3.pdf
- Scripts_S1_v3/1_Single_species_mock/R_alpha_values!/3_tables/DceM_alpha_4.csv
- __MACOSX/Scripts_S1_v3/1_Single_species_mock/R_alpha_values!/3_tables/._DceM_alpha_4.csv
- Scripts_S1_v3/1_Single_species_mock/R_alpha_values!/3_tables/DceM_alpha_4.pdf
- __MACOSX/Scripts_S1_v3/1_Single_species_mock/R_alpha_values!/3_tables/._DceM_alpha_4.pdf
- Scripts_S1_v3/1_Single_species_mock/R_alpha_values!/3_tables/DceM_alpha_5.csv
- __MACOSX/Scripts_S1_v3/1_Single_species_mock/R_alpha_values!/3_tables/._DceM_alpha_5.csv
- Scripts_S1_v3/1_Single_species_mock/R_alpha_values!/3_tables/DceM_alpha_5.pdf
- __MACOSX/Scripts_S1_v3/1_Single_species_mock/R_alpha_values!/3_tables/._DceM_alpha_5.pdf
- Scripts_S1_v3/1_Single_species_mock/R_alpha_values!/3_tables/DceM_alpha_6.csv
- __MACOSX/Scripts_S1_v3/1_Single_species_mock/R_alpha_values!/3_tables/._DceM_alpha_6.csv
- Scripts_S1_v3/1_Single_species_mock/R_alpha_values!/3_tables/DceM_alpha_6.pdf
- __MACOSX/Scripts_S1_v3/1_Single_species_mock/R_alpha_values!/3_tables/._DceM_alpha_6.pdf
- Scripts_S1_v3/1_Single_species_mock/R_alpha_values!/3_tables/DceM_alpha_7.csv
- __MACOSX/Scripts_S1_v3/1_Single_species_mock/R_alpha_values!/3_tables/._DceM_alpha_7.csv
- Scripts_S1_v3/1_Single_species_mock/R_alpha_values!/3_tables/DceM_alpha_7.pdf
- __MACOSX/Scripts_S1_v3/1_Single_species_mock/R_alpha_values!/3_tables/._DceM_alpha_7.pdf
- Scripts_S1_v3/1_Single_species_mock/R_alpha_values!/3_tables/DceM_alpha_8.csv
- __MACOSX/Scripts_S1_v3/1_Single_species_mock/R_alpha_values!/3_tables/._DceM_alpha_8.csv
- Scripts_S1_v3/1_Single_species_mock/R_alpha_values!/3_tables/DceM_alpha_8.pdf
- __MACOSX/Scripts_S1_v3/1_Single_species_mock/R_alpha_values!/3_tables/._DceM_alpha_8.pdf
- Scripts_S1_v3/1_Single_species_mock/R_alpha_values!/3_tables/DceM_alpha_9.csv
- __MACOSX/Scripts_S1_v3/1_Single_species_mock/R_alpha_values!/3_tables/._DceM_alpha_9.csv
- Scripts_S1_v3/1_Single_species_mock/R_alpha_values!/3_tables/DceM_alpha_9.pdf
- __MACOSX/Scripts_S1_v3/1_Single_species_mock/R_alpha_values!/3_tables/._DceM_alpha_9.pdf
- __MACOSX/Scripts_S1_v3/1_Single_species_mock/R_alpha_values!/._3_tables
- Scripts_S1_v3/1_Single_species_mock/R_alpha_values!/4_DceM__ee0.5_noDenoise.pdf
- __MACOSX/Scripts_S1_v3/1_Single_species_mock/R_alpha_values!/._4_DceM__ee0.5_noDenoise.pdf
- Scripts_S1_v3/1_Single_species_mock/R_alpha_values!/denoise_v7.R
- __MACOSX/Scripts_S1_v3/1_Single_species_mock/R_alpha_values!/._denoise_v7.R
- Scripts_S1_v3/1_Single_species_mock/R_alpha_values!/make_plot_v2.R
- __MACOSX/Scripts_S1_v3/1_Single_species_mock/R_alpha_values!/._make_plot_v2.R
- __MACOSX/Scripts_S1_v3/1_Single_species_mock/._R_alpha_values!
- Scripts_S1_v3/1_Single_species_mock/R_dif_ee_filtering/
- Scripts_S1_v3/1_Single_species_mock/R_dif_ee_filtering/.DS_Store
- __MACOSX/Scripts_S1_v3/1_Single_species_mock/R_dif_ee_filtering/
- __MACOSX/Scripts_S1_v3/1_Single_species_mock/R_dif_ee_filtering/._.DS_Store
- Scripts_S1_v3/1_Single_species_mock/R_dif_ee_filtering/.Rapp.history
- __MACOSX/Scripts_S1_v3/1_Single_species_mock/R_dif_ee_filtering/._.Rapp.history
- Scripts_S1_v3/1_Single_species_mock/R_dif_ee_filtering/161226_fwh1_DceM.txt
- __MACOSX/Scripts_S1_v3/1_Single_species_mock/R_dif_ee_filtering/._161226_fwh1_DceM.txt
- Scripts_S1_v3/1_Single_species_mock/R_dif_ee_filtering/1_imputfiles/
- Scripts_S1_v3/1_Single_species_mock/R_dif_ee_filtering/1_imputfiles/.DS_Store
- __MACOSX/Scripts_S1_v3/1_Single_species_mock/R_dif_ee_filtering/1_imputfiles/
- __MACOSX/Scripts_S1_v3/1_Single_species_mock/R_dif_ee_filtering/1_imputfiles/._.DS_Store
- Scripts_S1_v3/1_Single_species_mock/R_dif_ee_filtering/1_imputfiles/Screen Shot 2018-03-14 at 09.21.32.png
- __MACOSX/Scripts_S1_v3/1_Single_species_mock/R_dif_ee_filtering/1_imputfiles/._Screen Shot 2018-03-14 at 09.21.32.png
- __MACOSX/Scripts_S1_v3/1_Single_species_mock/R_dif_ee_filtering/._1_imputfiles
- Scripts_S1_v3/1_Single_species_mock/R_dif_ee_filtering/1_matches/
- Scripts_S1_v3/1_Single_species_mock/R_dif_ee_filtering/1_matches/.DS_Store
- __MACOSX/Scripts_S1_v3/1_Single_species_mock/R_dif_ee_filtering/1_matches/
- __MACOSX/Scripts_S1_v3/1_Single_species_mock/R_dif_ee_filtering/1_matches/._.DS_Store
- __MACOSX/Scripts_S1_v3/1_Single_species_mock/R_dif_ee_filtering/._1_matches
- Scripts_S1_v3/1_Single_species_mock/R_dif_ee_filtering/1_tables/
- Scripts_S1_v3/1_Single_species_mock/R_dif_ee_filtering/1_tables/.DS_Store
- __MACOSX/Scripts_S1_v3/1_Single_species_mock/R_dif_ee_filtering/1_tables/
- __MACOSX/Scripts_S1_v3/1_Single_species_mock/R_dif_ee_filtering/1_tables/._.DS_Store
- Scripts_S1_v3/1_Single_species_mock/R_dif_ee_filtering/1_tables/1_DceM__noDenoise.csv
- __MACOSX/Scripts_S1_v3/1_Single_species_mock/R_dif_ee_filtering/1_tables/._1_DceM__noDenoise.csv
- Scripts_S1_v3/1_Single_species_mock/R_dif_ee_filtering/1_tables/1_DceM__noDenoise.pdf
- __MACOSX/Scripts_S1_v3/1_Single_species_mock/R_dif_ee_filtering/1_tables/._1_DceM__noDenoise.pdf
- Scripts_S1_v3/1_Single_species_mock/R_dif_ee_filtering/1_tables/2_DceM__ee2_noDenoise.csv
- __MACOSX/Scripts_S1_v3/1_Single_species_mock/R_dif_ee_filtering/1_tables/._2_DceM__ee2_noDenoise.csv
- Scripts_S1_v3/1_Single_species_mock/R_dif_ee_filtering/1_tables/2_DceM__ee2_noDenoise.pdf
- __MACOSX/Scripts_S1_v3/1_Single_species_mock/R_dif_ee_filtering/1_tables/._2_DceM__ee2_noDenoise.pdf
- Scripts_S1_v3/1_Single_species_mock/R_dif_ee_filtering/1_tables/3_DceM__ee1_noDenoise.csv
- __MACOSX/Scripts_S1_v3/1_Single_species_mock/R_dif_ee_filtering/1_tables/._3_DceM__ee1_noDenoise.csv
- Scripts_S1_v3/1_Single_species_mock/R_dif_ee_filtering/1_tables/3_DceM__ee1_noDenoise.pdf
- __MACOSX/Scripts_S1_v3/1_Single_species_mock/R_dif_ee_filtering/1_tables/._3_DceM__ee1_noDenoise.pdf
- Scripts_S1_v3/1_Single_species_mock/R_dif_ee_filtering/1_tables/4_DceM__ee0.5_noDenoise.csv
- __MACOSX/Scripts_S1_v3/1_Single_species_mock/R_dif_ee_filtering/1_tables/._4_DceM__ee0.5_noDenoise.csv
- Scripts_S1_v3/1_Single_species_mock/R_dif_ee_filtering/1_tables/4_DceM__ee0.5_noDenoise.pdf
- __MACOSX/Scripts_S1_v3/1_Single_species_mock/R_dif_ee_filtering/1_tables/._4_DceM__ee0.5_noDenoise.pdf
- Scripts_S1_v3/1_Single_species_mock/R_dif_ee_filtering/1_tables/5_DceM__ee0.2_noDenoise.csv
- __MACOSX/Scripts_S1_v3/1_Single_species_mock/R_dif_ee_filtering/1_tables/._5_DceM__ee0.2_noDenoise.csv
- Scripts_S1_v3/1_Single_species_mock/R_dif_ee_filtering/1_tables/5_DceM__ee0.2_noDenoise.pdf
- __MACOSX/Scripts_S1_v3/1_Single_species_mock/R_dif_ee_filtering/1_tables/._5_DceM__ee0.2_noDenoise.pdf
- Scripts_S1_v3/1_Single_species_mock/R_dif_ee_filtering/1_tables/6_DceM__ee0.1_noDenoise.csv
- __MACOSX/Scripts_S1_v3/1_Single_species_mock/R_dif_ee_filtering/1_tables/._6_DceM__ee0.1_noDenoise.csv
- Scripts_S1_v3/1_Single_species_mock/R_dif_ee_filtering/1_tables/6_DceM__ee0.1_noDenoise.pdf
- __MACOSX/Scripts_S1_v3/1_Single_species_mock/R_dif_ee_filtering/1_tables/._6_DceM__ee0.1_noDenoise.pdf
- Scripts_S1_v3/1_Single_species_mock/R_dif_ee_filtering/1_tables/7_DceM__ee0.05_noDenoise.csv
- __MACOSX/Scripts_S1_v3/1_Single_species_mock/R_dif_ee_filtering/1_tables/._7_DceM__ee0.05_noDenoise.csv
- Scripts_S1_v3/1_Single_species_mock/R_dif_ee_filtering/1_tables/7_DceM__ee0.05_noDenoise.pdf
- __MACOSX/Scripts_S1_v3/1_Single_species_mock/R_dif_ee_filtering/1_tables/._7_DceM__ee0.05_noDenoise.pdf
- Scripts_S1_v3/1_Single_species_mock/R_dif_ee_filtering/1_tables/8_DceM__ee0.02_noDenoise.csv
- __MACOSX/Scripts_S1_v3/1_Single_species_mock/R_dif_ee_filtering/1_tables/._8_DceM__ee0.02_noDenoise.csv
- Scripts_S1_v3/1_Single_species_mock/R_dif_ee_filtering/1_tables/8_DceM__ee0.02_noDenoise.pdf
- __MACOSX/Scripts_S1_v3/1_Single_species_mock/R_dif_ee_filtering/1_tables/._8_DceM__ee0.02_noDenoise.pdf
- __MACOSX/Scripts_S1_v3/1_Single_species_mock/R_dif_ee_filtering/._1_tables
- Scripts_S1_v3/1_Single_species_mock/R_dif_ee_filtering/_data/
- Scripts_S1_v3/1_Single_species_mock/R_dif_ee_filtering/_data/.DS_Store
- __MACOSX/Scripts_S1_v3/1_Single_species_mock/R_dif_ee_filtering/_data/
- __MACOSX/Scripts_S1_v3/1_Single_species_mock/R_dif_ee_filtering/_data/._.DS_Store
- Scripts_S1_v3/1_Single_species_mock/R_dif_ee_filtering/_data/Screen Shot 2018-03-14 at 09.21.12.png
- __MACOSX/Scripts_S1_v3/1_Single_species_mock/R_dif_ee_filtering/_data/._Screen Shot 2018-03-14 at 09.21.12.png
- __MACOSX/Scripts_S1_v3/1_Single_species_mock/R_dif_ee_filtering/.__data
- Scripts_S1_v3/1_Single_species_mock/R_dif_ee_filtering/DceM_MaxEE_filter.csv
- __MACOSX/Scripts_S1_v3/1_Single_species_mock/R_dif_ee_filtering/._DceM_MaxEE_filter.csv
- Scripts_S1_v3/1_Single_species_mock/R_dif_ee_filtering/DceM_MaxEE_filter.xls
- __MACOSX/Scripts_S1_v3/1_Single_species_mock/R_dif_ee_filtering/._DceM_MaxEE_filter.xls
- Scripts_S1_v3/1_Single_species_mock/R_dif_ee_filtering/dif_ee_v3.R
- __MACOSX/Scripts_S1_v3/1_Single_species_mock/R_dif_ee_filtering/._dif_ee_v3.R
- __MACOSX/Scripts_S1_v3/1_Single_species_mock/._R_dif_ee_filtering
- __MACOSX/Scripts_S1_v3/._1_Single_species_mock
- Scripts_S1_v3/2_Monitoring_samples/
- Scripts_S1_v3/2_Monitoring_samples/.DS_Store
- __MACOSX/Scripts_S1_v3/2_Monitoring_samples/
- __MACOSX/Scripts_S1_v3/2_Monitoring_samples/._.DS_Store
- Scripts_S1_v3/2_Monitoring_samples/.Rapp.history
- __MACOSX/Scripts_S1_v3/2_Monitoring_samples/._.Rapp.history
- Scripts_S1_v3/2_Monitoring_samples/170825_BF2+BR2_haplotable_alpha_5_haplosize_0.01_minOTU_0.1_orange.csv
- __MACOSX/Scripts_S1_v3/2_Monitoring_samples/._170825_BF2+BR2_haplotable_alpha_5_haplosize_0.01_minOTU_0.1_orange.csv
- Scripts_S1_v3/2_Monitoring_samples/finland_haplo_plot_v3.R
- __MACOSX/Scripts_S1_v3/2_Monitoring_samples/._finland_haplo_plot_v3.R
- Scripts_S1_v3/2_Monitoring_samples/Finland_jamp_v2 (Autosaved).R
- __MACOSX/Scripts_S1_v3/2_Monitoring_samples/._Finland_jamp_v2 (Autosaved).R
- Scripts_S1_v3/2_Monitoring_samples/Finland_jamp_v2.R
- __MACOSX/Scripts_S1_v3/2_Monitoring_samples/._Finland_jamp_v2.R
- Scripts_S1_v3/2_Monitoring_samples/log files/
- Scripts_S1_v3/2_Monitoring_samples/log files/BF1+BR1_log.txt
- __MACOSX/Scripts_S1_v3/2_Monitoring_samples/log files/
- __MACOSX/Scripts_S1_v3/2_Monitoring_samples/log files/._BF1+BR1_log.txt
- Scripts_S1_v3/2_Monitoring_samples/log files/BF1+BR2_log.txt
- __MACOSX/Scripts_S1_v3/2_Monitoring_samples/log files/._BF1+BR2_log.txt
- Scripts_S1_v3/2_Monitoring_samples/log files/BF2+BR1_log.txt
- __MACOSX/Scripts_S1_v3/2_Monitoring_samples/log files/._BF2+BR1_log.txt
- Scripts_S1_v3/2_Monitoring_samples/log files/BF2+BR2_log.txt
- __MACOSX/Scripts_S1_v3/2_Monitoring_samples/log files/._BF2+BR2_log.txt
- __MACOSX/Scripts_S1_v3/2_Monitoring_samples/._log files
- Scripts_S1_v3/2_Monitoring_samples/r maps/
- Scripts_S1_v3/2_Monitoring_samples/r maps/.DS_Store
- __MACOSX/Scripts_S1_v3/2_Monitoring_samples/r maps/
- __MACOSX/Scripts_S1_v3/2_Monitoring_samples/r maps/._.DS_Store
- Scripts_S1_v3/2_Monitoring_samples/r maps/2 selected MAPS/
- Scripts_S1_v3/2_Monitoring_samples/r maps/2 selected MAPS/color_guide.pdf
- __MACOSX/Scripts_S1_v3/2_Monitoring_samples/r maps/2 selected MAPS/
- __MACOSX/Scripts_S1_v3/2_Monitoring_samples/r maps/2 selected MAPS/._color_guide.pdf
- __MACOSX/Scripts_S1_v3/2_Monitoring_samples/r maps/._2 selected MAPS
- Scripts_S1_v3/2_Monitoring_samples/r maps/_haplomaps/
- Scripts_S1_v3/2_Monitoring_samples/r maps/_haplomaps/.DS_Store
- __MACOSX/Scripts_S1_v3/2_Monitoring_samples/r maps/_haplomaps/
- __MACOSX/Scripts_S1_v3/2_Monitoring_samples/r maps/_haplomaps/._.DS_Store
- Scripts_S1_v3/2_Monitoring_samples/r maps/_haplomaps/.Rapp.history
- __MACOSX/Scripts_S1_v3/2_Monitoring_samples/r maps/_haplomaps/._.Rapp.history
- Scripts_S1_v3/2_Monitoring_samples/r maps/_haplomaps/highlight_haplotab_v4.R
- __MACOSX/Scripts_S1_v3/2_Monitoring_samples/r maps/_haplomaps/._highlight_haplotab_v4.R
- Scripts_S1_v3/2_Monitoring_samples/r maps/_haplomaps/read_me.txt
- __MACOSX/Scripts_S1_v3/2_Monitoring_samples/r maps/_haplomaps/._read_me.txt
- __MACOSX/Scripts_S1_v3/2_Monitoring_samples/r maps/.__haplomaps
- Scripts_S1_v3/2_Monitoring_samples/r maps/_plots/
- __MACOSX/Scripts_S1_v3/2_Monitoring_samples/r maps/.__plots
- Scripts_S1_v3/2_Monitoring_samples/r maps/haplo_map_v6.R
- __MACOSX/Scripts_S1_v3/2_Monitoring_samples/r maps/._haplo_map_v6.R
- Scripts_S1_v3/2_Monitoring_samples/r maps/map_finland.png
- __MACOSX/Scripts_S1_v3/2_Monitoring_samples/r maps/._map_finland.png
- Scripts_S1_v3/2_Monitoring_samples/r maps/seletced_map_v5_linear.R
- __MACOSX/Scripts_S1_v3/2_Monitoring_samples/r maps/._seletced_map_v5_linear.R
- Scripts_S1_v3/2_Monitoring_samples/r maps/Tab_gps.csv
- __MACOSX/Scripts_S1_v3/2_Monitoring_samples/r maps/._Tab_gps.csv
- __MACOSX/Scripts_S1_v3/2_Monitoring_samples/._r maps
- __MACOSX/Scripts_S1_v3/._2_Monitoring_samples
- Scripts_S1_v3/read_me.txt
- __MACOSX/Scripts_S1_v3/._read_me.txt
- __MACOSX/._Scripts_S1_v3
