# Supplementary material for: Estimating intraspecific genetic diversity from community DNA metabarcoding data
Source: PeerJ. 2018 Apr 9;6:e4644. doi: 10.7717/peerj.4644 (PMC5896493; doi:10.7717/peerj.4644)
Supplement: Supplemental Information 8 [file peerj-06-4644-s008.zip › Scripts_S1_v3/1_Single_species_mock/R_alpha_values!/140418_xBlastDB_v3.fasta]

>h6
GAATAAGTGTTGGTACAAGATAGGGTCTCCCCCACCGGCCGGGTCAAAGAAAGAGGTGTTTAGGTTTCGGTCTGTGAGTAATATAGTGATTGCTCCCGCTAGGACTGGGAGGGAGAGAAGTAGGAGTAGGGCGGTAATTGCCACAGCTCAAACGAATAGGGGCATACGATCAAGGGTTATCCCGGCTGATCGTATATTAATTACAGTGGTAATAAAGTTTACAGCGCCAAGAATAGATGATACACCGGCTAGGTGCAGCGAGAAAATTGCAACTTTATACTTTATTTTTGGTGCTTGAGCAGGAATAGTGGGGACATCCCTAAGCCTATTAATTCGGGCTGAACTTGGCCAGCCCGGCTCCCTGATTGGAGACGACCAAATCTATAATGTGATTGTCACAGCCCACGCCTTCGTAATAATTTTCTTTATAGTAATACCTATTATAATTGGGGGGTTCGGCAACTGATTGGTCCCCCTCATGCTGGGGGCTCCCGACATGGCCTTCCCCCGAATGAATAATATAAGATTTTGATTGCTCCC
>h10
GAATAAGTGTTGGTACAAGATAGGGTCTCCCCCACCGGCCGGGTCAAAGAAAGAGGTGTTTAGGTTTCGGTCTGTGAGTAATATAGTGATTGCTCCCGCTAGGACTGGGAGGGAGAGAAGTAGGAGTAGGGCGGTAATTGCCACAGCTCAAACGAATAGGGGCATACGATCAAGGGTTATCCCGGCTGATCGTATATTAATTACAGTGGTAATAAAGTTTACAGCGCCAAGAATAGATGATACACCGGCTAGGTGCAGCGAGAAAATTGCAACTTTATACTTTATTTTTGGTGCTTGAGCAGGAATAGTGGGGACATCCCTAAGCCTATTAATTCGGGCTGAACTTGGCCAGCCCGGCTCCCTGATTGGAGACGACCAAATCTATAATGTGATTGTCACAGCCCACGCCTTTGTAATAATTTTCTTTATAGTAATACCTATTATAATTGGGGGGTTCGGCAACTGATTGGTTCCCCTCATGCTGGGGGCTCCCGACATGGCCTTCCCCCGAATGAATAATATAAGATTTTGATTGCTCCC
>h12
GAATAAGTGTTGGTACAAGATAGGGTCTCCCCCACCGGCCGGGTCAAAGAAAGAGGTGTTTAGGTTTCGGTCTGTGAGTAATATAGTGATTGCCCCCGCTAGGACGGGGAGCGAGAGAAGTAGAAGTAGGGCTGTAATTGCCACAGCTCAAACGAATAGGGGTATACGATCAAGGGTTATTCCTGCTGATCGTATATTAATTACAGTAGTAATAAAGTTTACAGCCCCAAGAATAGAGGATACACCGGCTAGGTGTAGAGAGAAAATTGCAACTTTATACTTTATTTTTGGTGCTTGAGCAGGAATAGTGGGGACATCCCTAAGCCTATTAATTCGGGCTGAACTTGGCCAGCCCGGCTCCCTGATTGGAGACGACCAAATTTATAATGTGATTGTCACAGCCCACGCCTTCGTAATAATTTTCTTTATAGTAATACCCATTATAATTGGGGGATTCGGCAACTGGTTAGTTCCCCTAATGCTAGGGGCCCCCGACATGGCCTTCCCCCGAATGAATAATATAAGATTTTGATTGCTTCC
>h13
GAATAAGTGTTGGTACAAGATAGGGTCTCCCCCACCGGCCGGGTCAAAGAAAGAGGTGTTTAGGTTTCGGTCTGTGAGTAATATAGTGATTGCTCCCGCTAGGACTGGGAGGGAGAGAAGTAAGAGTAGGGCGGTAATTGCCACAGCTCAAACGAATAGGGGCATACGATCAAGGGTTATCCCGGCTGATCGTATATTAATTACAGTGGTAATAAAGTTTACAGCGCCAAGAATAGAGGATACACCGGCTAGGTGCAGCGAGAAAATTGCAACTTTATACTTTATTTTTGGTGCTTGAGCAGGAATAGTGGGGACATCCCTAAGCCTATTAATTCGGGCTGAACTTGGCCAGCCCGGCTCCCTGATTGGAGACGACCAAATCTATAATGTGATTGTCACAGCCCACGCCTTCGTAATAATTTTCTTTATAGTAATACCTATTATAATTGGGGGGTTCGGCAACTGATTGGTTCCCCTCATGCTGGGGGCTCCCGACATGGCCTTCCCCCGAATGAATAATATAAGATTTTGATTGCTCCC
>h14
GAATAAGTGTTGGTACAAGATAGGGTCTCCCCCACCGGCCGGGTCAAAGAAAGATGTGTTTAGGTTTCGGTCTGTGAGCAATATAGTGATTGCTCCCGCTAGGACTGGGAGGGAGAGAAGTAAGAGTAGGGCGGTAATTGCCACAGCTCAAACGAATAAGGGCATACGATCAAGGGTTATCCCGGCTGATCGTATATTAATTACAGTGGTAATAAAGTTTACAGCGCCAAGAATAGAGGATACACCGGCTAGGTGCAGTGAGAAAATTGCAACTTTATACTTTATTTTTGGTGCTTGAGCAGGAATAGTGGGGACATCCCTAAGCCTATTAATTCGGGCTGAACTTGGCCAGCCCGGCTCCCTGATTGGAGACGACCAAATCTATAATGTGATTGTCACAGCCCACGCCTTCGTAATAATTTTCTTTATAGTAATACCTATTATAATTGGGGGGTTCGGCAACTGATTGGTTCCCCTCATGCTGGGGGCTCCCGACATGGCCTTCCCCCGAATGAATAATATAAGATTTTGATTGCTTCC
>h15
GAATAAGTGTTGGTACAAGATAGGGTCTCCCCCACCGGCCGGGTCAAAGAAAGAGGTGTTTAGGTTTCGGTCTGTGAGTAATATAGTGATTGCCCCCGCTAGGACGGGGAGCGAGAGAAGTAGAAGTAAGGCTGTAATTGCCACAGCTCAAACGAATAGGGGTATGCGATCAAGGGTTATTCCTGCTGATCGTATATTAATTACAGTAGTAATAAAGTTTACAGCTCCAAGAATAGAGGATACACCGGCTAGGTGTAGAGAGAAAATTGCAACTTTATACTTTATTTTTGGTGCTTGAGCAGGAATAGTGGGGACATCCCTAAGCCTATTAATTCGGGCTGAACTTGGTCAGCCCGGCTCCCTGATTGGAGACGACCAAATTTATAATGTGATTGTCACAGCCCACGCCTTCGTAATAATTTTCTTTATAGTAATACCCATTATAATTGGGGGATTCGGCAACTGGTTAGTTCCCCTAATGCTAGGGGCCCCCGACATGGCCTTCCCCCGAATGAATAATATAAGATTTTGATTGCTTCC
>h17
GAATAAGTGTTGGTACAAGATAGGGTCTCCCCCACCGGCCGGGTCAAAGAAAGAGGTGTTTAGGTTTCGGTCTGTGAGTAATATAGTGATTGCTCCCGCTAGGACTGGGAGGGAGAGAAGTAGGAGTAGGGCGGTAATTGCCACAGCTCAAACGAATAGGGGCATACGATCAAGGGTTATCCCGGCTGATCGTATATTAATTACAGTGGTAATAAAGTTTACAGCGCCAAGAATAGATGATACACCGGCTAGGTGCAGCGAGAAAATTGCAACTTTATACTTTATTTTTGGTGCTTGAGCAGGAATAGTGGGGACATCCCTAAGCCTATTAATTCGGGCTGAACTTGGCCAGCCCGGCTCCCTGATTGGAGACGACCAAATCTATAATGTGATTGTCACGGCCCACGCCTTCGTAATAATTTTCTTTATAGTAATACCTATTATAATTGGGGGGTTCGGCAACTGATTGGTTCCCCTCATGCTGGGGGCTCCCGACATGGCCTTCCCCCGAATGAATAATATAAGATTTTGATTGCTCCC
>h18
GAATAAGTGTTGGTACAAGATAGGGTCTCCCCCACCGGCCGGGTCAAAGAAAGAGGTGTTTAGGTTTCGGTCTGTGAGCAATATAGTAATTGCTCCCGCTAGGACTGGGAGGGAGAGAAGTAAGAGTAGGGCGGTAATTGCCACAGCTCAAACGAATAAGGGCATACGATCAAGGGTTATCCCGGCTGATCGTATATTAATTACAGTGGTAATAAAGTTTACAGCGCCAAGAATAGAGGATACACCGGCTAGGTGCAGTGAGAAAATTGCAACTTTATACTTTATTTTTGGTGCTTGAGCAGGAATAGTGGGGACATCCCTAAGCCTATTAATTCGGGCTGAACTTGGCCAGCCCGGCTCCCTGATTGGAGACGACCAAATCTATAATGTGATTGTCACAGCCCACGCCTTCGTAATAATTTTCTTTATAGTAATACCTATTATAATTGGGGGGTTCGGCAACTGATTGGTTCCCCTCATGCTGGGGGCTCCCGACATGGCCTTCCCCCGAATGAATAATATAAGATTTTGATTGCTTCC
>h19
GAATAAGTGTTGGTACAAGATAGGGTCTCCCCCACCGGCCGGGTCAAAGAAAGAGGTGTTTAGGTTTCGGTCTGTGAGTAATATAGTGATTGCCCCCGCTAGGACGGGGAGCGAGAGAAGTAGAAGTAAGGCTGTAATTGCCACAGCTCAAACGAATAGGGGTATACGATCAAGGGTTATTCCTGCTGATCGTATATTAATTACAGTAGTAATAAAGTTTACAGCTCCAAGAATAGAGGATACACCGGCTAGGTGTAGAGAGAAAATTGCAACTTTATACTTTATTTTTGGTGCTTGAGCAGGAATAGTGGGGACATCCCTAAGCCTATTAATTCGGGCTGAACTTGGCCAGCCCGGCTCCCTGATTGGAGACGACCAAATTTATAATGTGATTGTCACAGCCCACGCCTTCGTAATAATTTTCTTTATAGTAATACCCATTATAATTGGGGGATTCGGCAACTGGTTAGTTCCCCTAATGCTAGGGGCCCCCGACATGGCCTTCCCCCGAATGAATAATATAAGATTTTGATTGCTTCC
>h21
GAATAAGTGTTGGTACAAGATAGGGTCTCCCCCACCGGCCGGGTCAAAGAAAGAGGTGTTTAGGTTTCGGTCTGTGAGTAATATAGTGATTGCTCCCGCTAGGACTGGGAGGGAGAGAAGTAAGAGTAGGGCGGTAATTGCCACAGCTCAAACGAATAGGGGCATACGATCAAGGGTTATCCCGGCTGATCGTATATTAATTACAGTGGTAATAAAGTTTACAGCGCCAAGAATAGAGGATACACCGGCTAGGTGCAGTGAGAAAATTGCAACTTTATACTTTATTTTTGGTGCTTGAGCAGGAATAGTGGGGACATCCCTAAGCCTATTAATTCGGGCTGAACTTGGCCAGCCCGGCTCCCTGATTGGAGACGACCAAATCTATAATGTGATTGTCACAGCCCACGCCTTCGTAATAATTTTCTTTATAGTAATACCTATTATAATTGGGGGGTTCGGCAACTGATTGGTTCCCCTCATGCTGGGGGCTCCCGACATGGCCTTCCCCCGAATGAATAATATAAGATTTTGATTGCTTCC
>h22
GAATAAGTGTTGGTACAAGATAGGGTCTCCCCCACCGGCCGGGTCAAAGAAAGAGGTGTTTAGGTTTCGGTCTGTGAGTAATATAGTGATTGCTCCTGCTAGGACTGGGAGGGAGAGAAGTAGGAGTAGGGCGGTAATTGCCACAGCTCAAACGAATAGGGGCATACGATCAAGGGTTATCCCGGCTGATCGTATATTAATTACAGTGGTAATAAAGTTTACAGCGCCAAGAATAGATGATACACCGGCTAGGTGCAGCGAGAAAATTGCAACTTTATACTTTATTTTTGGTGCTTGAGCAGGAATAGTGGGGACATCCCTAAGCCTATTAATTCGGGCTGAACTTGGCCAGCCCGGCTCCCTGATTGGAGACGACCAAATCTATAATGTGATTGTCACAGCCCACGCCTTCGTAATAATTTTCTTTATAGTAATACCTATTATAATTGGGGGGTTCGGCAACTGATTGGTTCCCCTCATGCTGGGGGCTCCCGACATGGCCTTCCCCCGAATGAATAATATAAGATTTTGATTGCTCCC
>h24
GAATAAGTGTTGGTACAAGATAGGGTCTCCCCCACCGGCCGGGTCAAAGAAAGAGGTGTTTAGGTTTCGGTCTGTGAGTAATATAGTGATTGCTCCCGCTAGGACTGGGAGGGAGAGAAGTAGGAGTAGGGCGGTAATTGCCACAGCTCAAACGAATAGGGGCATACGATCAAGGGTTATCCCGGCTGATCGTATGTTAATTACAGTGGTAATAAAGTTTACAGCGCCAAGAATAGATGATACACCGGCTAGGTGCAGCGAGAAAATTGCAACTTTATACTTTATTTTTGGTGCTTGAGCAGGAATAGTGGGGACATCCCTAAGCCTATTAATTCGGGCTGAACTTGGCCAGCCCGGCTCCCTGATTGGAGACGACCAAATCTATAATGTGATTGTCACAGCCCACGCCTTCGTAATAATTTTCTTTATAGTAATACCTATTATAATTGGGGGGTTCGGCAACTGATTGGTTCCCCTCATGCTGGGGGCTCCCGACATGGCCTTCCCCCGAATGAATAATATAAGATTTTGATTGCTCCC
>h25
GAATAAGTGTTGGTACAAGATAGGGTCTCCCCCACCGGCCGGGTCAAAGAAAGAGGTGTTTAGGTTTCGGTCTGTGAGTAATATAGTGATTGCTCCCGCTAGGACTGGGAGGGAGAGAAGTAGGAGTAGGGCGGTAATTGCCACAGCTCAAACGAATAGGGGCATACGATCAAGGGTTATCCCGGCTGATCGTATATTAATTACAGTGGTAATAAAGTTTACAGCGCCAAGAATAGATGATACACCGGCTAGGTGCAGCGAGAAAATTGCAACTTTATACTTTATTTTTGGTGCTTGAGCAGGAATAGTGGGAACATCCCTAAGCCTATTAATTCGGGCTGAACTTGGCCAGCCCGGCTCCCTGATTGGAGACGACCAAATCTATAATGTGATTGTCACAGCCCACGCCTTCGTAATAATTTTCTTTATAGTAATACCTATTATAATTGGGGGGTTCGGCAACTGATTGGTTCCCCTCATGCTGGGGGCTCCCGACATGGCCTTCCCCCGAATGAATAATATAAGATTTTGATTGCTCCC
>h26
GAATAAGTGTTGGTACAAGATAGGGTCTCCCCCACCGGCCGGGTCAAAGAAAGAGGTGTTTAGGTTTCGGTCTGTGAGTAATATAGTGATTGCTCCCGCTAGGACTGGGAGGGAGAGAAGTAGGAGTAGGGCGGTAATTGCCACAGCTCAAACGAATAGGGGCATACGATCAAGGGTTATCCCGGCTGATCGTATATTAATTACAGTGGTAATAAAGTTTACAGCGCCAAGAATAGATGATACACCGGCTAGGTGCAGCGAGAAAATTGCAACTTTATACTTTATTTTTGGTGCTTGAGCAGGAATAGTAGGGACATCCCTAAGCCTATTAATTCGGGCTGAACTTGGCCAGCCCGGCTCCCTGATTGGAGACGACCAAATCTATAATGTGATTGTCACAGCCCACGCCTTCGTAATAATTTTCTTTATAGTAATACCTATTATAATTGGGGGGTTCGGCAACTGATTGGTTCCCCTCATGCTGGGGGCTCCCGACATGGCCTTCCCCCGAATGAATAATATAAGATTTTGATTGCTCCC
>h27
GAATAAGTGTTGGTACAAGATAGGGTCTCCCCCACCGGCCGGGTCAAAGAAAGAGGTGTTTAGGTTTCGGTCTGTGAGTAATATAGTGATTGCTCCCGCTAGGACTGGGAGGGAGAGAAGTAGGAGTAGGGCGGTAATTGCCACAGCTCAAACGAATAGGGGCATACGATCAAGGGTTATCCCGGCTGATCGTATATTAATTACAGTGGTAATAAAGTTTACAGCGCCAAGAATAGATGATACACCGGCTAGGTGCAGCGAGAAAATTGCAACTTTATACTTTATTTTTGGTGCTTGAGCAGGAATAGTGGGGACATCCCTAAGCCTATTAATTCGGGCTGAACTTGGCCAGCCCGGCTCCCTGATTGGGGACGACCAAATCTATAATGTGATTGTCACAGCCCACGCCTTCGTAATAATTTTCTTTATAGTAATACCTATTATAATTGGGGGGTTCGGCAACTGATTGGTTCCCCTCATGCTGGGGGCTCCCGACATGGCCTTCCCCCGAATGAATAATATAAGATTTTGATTGCTCCC
>h28
GAATAAGTGTTGGTACAAGATAGGGTCTCCCCCACCGGCCGGGTCAAAGAAAGAGGTGTTTAGGTTTCGGTCTGTGAGTAATATAGTGATTGCTCCCGCTAGGACTGGGAGGGAGAGAAGTAGGAGTAGGGCGGTAATTGCCACAGCTCAAACGAATAGGGGCATACGATCAAGGGTTATCCCGGCTGATCGTATATTAATTACAGTGGTAATAAAGTTTACAGCGCCAAGAATAGATGATACACCGGCTAGGTGCAGCGAGAAAATTGCAACTTTATACTTTATTTTTGGTGCTTGAGCAGGAATAGTGGGGACATCTCTAAGCCTATTAATTCGGGCTGAACTTGGCCAGCCCGGCTCCCTGATTGGAGACGACCAAATCTATAATGTGATTGTCACAGCCCACGCCTTCGTAATAATTTTCTTTATAGTAATACCTATTATAATTGGGGGGTTCGGCAACTGATTGGTTCCCCTCATGCTGGGGGCCCCCGACATGGCCTTCCCCCGAATGAATAATATAAGATTTTGATTGCTCCC
>h30
GAATAAGTGTTGGTACAAGATAGGGTCTCCCCCACCGGCCGGGTCAAAGAAAGAGGTATTTAGGTTTCGGTCTGTGAGTAATATAGTGATTGCTCCCGCTAGGACTGGGAGGGAGAGAAGTAAGAGTAGGGCGGTAATTGCCACAGCTCAAACGAATAGGGGCATACGATCAAGGGTTATCCCGGCTGATCGTATATTAATTACAGTGGTAATAAAGTTTACAGCGCCAAGAATAGAGGATACACCGGCTAGGTGCAGCGAGAAAATTGCAACTTTATACTTTATTTTTGGTGCTTGAGCAGGAATAGTGGGGACATCCCTAAGCCTATTAATTCGGGCTGAACTTGGCCAGCCCGGCTCCCTGATTGGAGACGACCAAATCTATAATGTGATTGTCACAGCACACGCCTTCGTAATAATTTTCTTTATAGTAATACCTATTATAATTGGGGGGTTCGGCAACTGATTGGTTCCCCTCATGCTGGGGGCTCCCGACATGGCCTTCCCCCGAATGAATAATATAAGATTTTGATTGCTCCC
>h32
GAATAAGTGTTGGTACAAGATAGGGTCTCCCCCACCGGCCGGGTCAAAGAAAGAGGTGTTTAGGTTTCGGTCTGTGAGTAATATAGTGATTGCTCCCGCTAGGACTGGGAGGGAGAGAAGTAGGAGTAGGGCGGTAATTGCCACAGCTCAAATGAATAGGGGCATACGATCAAGGGTTATCCCGGCTGATCGTATATTAATTACAGTGGTAATAAAGTTTACAGCGCCAAGAATAGATGATACACCGGCTAGGTGCAGCGAGAAAATTGCAACTTTATACTTTATTTTTGGTGCTTGAGCAGGAATAGTGGGGACATCCCTAAGCCTATTAATTCGGGCTGAACTTGGCCAGCCCGGCTCCCTGATTGGAGACGACCAAATCTATAATGTGATTGTCACAGCCCACGCCTTCGTAATAATTTTCTTTATAGTAATACCTATTATAATTGGGGGGTTCGGCAACTGATTGGTTCCCCTCATGCTGGGGGCTCCCGACATGGCCTTCCCCCGAATGAATAATATAAGATTTTGATTGCTCCC
>h33
GAATAAGTGTTGGTACAAGATAGGGTCTCCCCCACCGGCCGGGTCAAAGAAAGAGGTGTTTAGGTTTCGGTCTGTGAGTAATATAGTGATTGCTCCCGCTAGGACTGGGAGGGAGAGAAGTAGGAGTAGGGCGGTAATTGCCACAGCTCAAACGAATAGGGGCATACGATCAAGGGTTATCCCGGCTGATCGTATATTAATTACAGTGGTAATAAAGTTTACAGCGCCAAGAATAGATGATACACCGGCTAGGTGCAGCGAGAAAATTGCAACTTTATACTTTATTTTTGGTGCTTGAGCAGGAATAGTGGGGACATCCCTAAGCCTATTAATTCGGGCTGAACTTGGCCAGCCCGGCTCCCTGATTGGAGACGACCAAATCTATAATGTGATCGTCACAGCCCACGCCTTCGTAATAATTTTCTTTATAGTAATACCTATTATAATTGGGGGGTTCGGCAACTGATTGGTTCCCCTCATGCTGGGGGCTCCCGACATGGCCTTCCCCCGAATGAATAATATAAGATTTTGATTGCTCCC
>h34
GAATAAGTGTTGGTACAAGATAGGGTCTCCCCCACCGGCCGGGTCAAAGAAAGAGGTGTTTAGGTTTCGGTCTGTGAGTAATATAGTAATTGCTCCCGCTAGGACTGGGAGGGAGAGAAGTAGGAGTAGGGCGGTAATTGCCACAGCTCAAACGAATAGGGGCATACGATCAAGGGTTATCCCGGCTGATCGTATATTAATTACAGTGGTAATAAAGTTTACAGCGCCAAGAATAGATGATACACCGGCTAGGTGCAGCGAGAAAATTGCAACTTTATACTTTATTTTTGGTGCTTGAGCAGGAATAGTGGGGACATCCCTAAGCCTATTAATTCGGGCTGAACTTGGCCAGCCCGGCTCCCTGATTGGAGACGACCAAATCTATAATGTGATTGTCACAGCCCACGCCTTCGTAATAATTTTCTTTATAGTAATACCTATTATAATTGGGGGGTTCGGCAACTGATTGGTTCCCCTCATGCTGGGGGCTCCCGACATGGCCTTCCCCCGAATGAATAATATAAGATTTTGATTGCTCCC
>h35
GAATAAGTGTTGGTACAAGATAGGGTCTCCCCCACCGGCCGGGTCAAAGAAAGAGGTGTTTAGGTTTCGGTCTGTGAGTAATATAGTGATTGCTCCCGCTAGGACTGGGAGGGAGAGAAGTAGGAGTAGGGCGGTAATTGCCACAGCTCAAACGAATAGGGGCATACGATCAAGGGTTATCCCGGCTGATCGTATATTAATTACAGTGGTAATAAAGTTTACAGCGCCAAGAATAGATGATACACCGGCTAGGTGCAGCGAGAAAATTGCAACTTTATACTTTATTTTTGGTGCTTGAGCAGGAATAGTGGGGACATCCCTAAGCCTATTAATTCGGGCTGAACTTGGCCAGCCCGGCTCCCTGATTGGAGACGACCAAATCTATAATGTGATTGTCACAGCCCACGCCTTCGTAATAATTTTCTTTATAGTAATACCTATTATAATTGGGGGGTTCGGCAACTGATTGGTTCCCCTCATGTTGGGGGCTCCCGACATGGCCTTCCCCCGAATGAATAATATAAGATTTTGATTGCTCCC
>h36
GAATAAGTGTTGGTACAAGATAGGGTCTCCCCCACCGGCCGGGTCAAAGAAAGAGGTGTTTAGGTTTCGGTCTGTGAGTAATATAGTGATTGCTCCCGCTAGGACTGGGAGGGAGAGAAGTAGGAGTAGGGCGGTAATTGCCACAGCTCAAACGAATAGGGGCATACGATCAAGGGTTATCCCGGCTGATCGTATATTAATTACAGTGGTAATAAAGTTTACAGCGCCAAGAATAGATGATACACCGGCTAGGTGCAGCGAGAAAATTGCAACTCTATACTTTATTTTTGGTGCTTGAGCAGGAATAGTGGGGACATCCCTAAGCCTATTAATTCGGGCTGAACTTGGCCAGCCCGGCTCCCTGATTGGAGACGACCAAATCTATAATGTGATTGTCACAGCCCACGCCTTCGTAATAATTTTCTTTATAGTAATACCTATTATAATTGGGGGGTTCGGCAACTGATTGGTTCCCCTCATGCTGGGGGCTCCCGACATGGCCTTCCCCCGAATGAATAATATAAGATTTTGATTGCTCCC
>h37
GAATAAGTGTTGGTACAAGATAGGGTCTCCCCCACCGGCCGGGTCAAAGAAAGAGGTGTTTAGGTTTCGGTCTGTGAGTAATATAGTGATTGCCCCCGCTAGGACGGGGAGCGAGAGAAGTAGAAGTAAGGCTGTAATTGCCACAGCTCAAACGAATAGGGGTATACGATCAAGGGTTATTCCTGCTGATCGTATATTAATTACAGTAGTAATAAAGTTTACAGCCCCAAGAATAGAGGATACACCGGCTAGGTGTAGAGAGAAAATTGCAACTTTATACTTTATTTTTGGTGCTTGAGCAGGGATAGTGGGGACATCCCTAAGCCTATTAATTCGGGCTGAACTTGGCCAGCCCGGCTCCCTGATTGGAGACGACCAAATTTATAATGTGATTGTCACAGCCCACGCCTTCGTAATAATTTTCTTTATAGTAATACCCATTATAATTGGGGGATTCGGCAACTGGTTAGTTCCCCTAATGCTAGGGGCCCCCGACATGGCCTTCCCCCGAATGAATAATATAAGATTTTGATTGCTTCC
>h39
GAATAAGTGTTGGTACAAGATAGGGTCTCCCCCACCGGCCGGGTCAAAGAAAGAGGTGTTTAGGTTTCGGTCTGTGAGTAATATAGTGATTGCTCCCGCTAGGACTGGGAGGGAGAGAAGTAGGAGTAGGGCGGTAATTGCCACAGCTCAAACGAATAGGGGCATACGATCAAGGGTTATCCCGGCTGATCGTATATTAATTACAGTGGTAATAAAGTTTACAGCGCCAAGAATAGATGATACACCGGCTAGGTGCAGCGAGAAAATTGCAACTTTATACTTTATTTTTGGTGCTTGAGCAGGAATAGTGGGGACATCCCTAAGCCTATTAATTCGGGCTGAACTTGGCCAACCCGGCTCCCTGATTGGAGACGACCAAATCTATAATGTGATTGTCACAGCCCACGCCTTCGTAATAATTTTCTTTATAGTAATACCTATTATAATTGGGGGGTTCGGCAACTGATTGGTTCCCCTCATGCTGGGAGCTCCCGACATGGCCTTCCCCCGAATGAATAATATAAGATTTTGATTGCTCCC
>h40
GAATAAGTGTTGGTACAAGATAGGGTCTCCGCCACCGGCCGGGTCAAAGAAAGAGGTGTTTAGGTTTCGGTCTGTGAGTAATATAGTGATTGCTCCCGCTAGGACTGGGAGGGAGAGAAGTAGGAGTAGGGCGGTAATTGCCACAGCTCAAACGAATAGGGGCATACGATCAAGGGTTATCCCGGCTGATCGTATATTAATTACAGTGGTAATAAAGTTTACAGCGCCAAGAATAGATGATACACCGGCTAGGTGCAGCGAGAAAATTGCAACTTTATACTTTATTTTTGGTGCTTGAGCAGGAATAGTGGGGACATCCCTAAGCCTATTAATTCGGGCTGAACTTGGCCAGCCCGGCTCCCTGATTGGAGACGACCAAATCTATAATGTGATTGTCACAGCCCACGCCTTCGTAATAATTTTCTTTATAGTAATACCTATTATAATTGGGGGGTTCGGCAACTGATTGGTTCCCCTCATGCTGGGGGCTCCCGACATGGCCTTCCCCCGAATGAATAATATAAGATTTTGATTGCTCCC
>h41
GAATAAGTGTTGGTACAAGATAGGGTCTCCCCCACCGGCCGGGTCAAAGAAAGAGGTGTTTAGGTTTCGGTCTGTGAGTAATATAGTGATTGCTCCCGCTAGGACTGGGAGGGAGAGAAGTAGGAGTAGGGCGGTAATTGCCACAGCTCAAACGAATAGGGGCATACGATCAAGGGTTATCCCGGCTGATCGTATATTAATTACAGTGGTAATAAAGTTTACAGCGCCAAGAATAGATGATACACCGGCTAGGTGCAGCGAGAAAATTGCAACTTTATACTTTATTTTTGGTGCTTGAGCAGGAATAGTGGGGACATCCCTAAGCCTATTAATTCGGGCTGAACTTGGCCAGCCCGGCTCCCTGATTGGAGACGACCAAATCTATAATGTGATTGTCACAGCCCACGCCTTCGTAATAATTTTCTTTATAGTAATACCTATTATAATTGGGGGGTTCGGCAACTGATTGGTTCCTCTCATGCTGGGGGCTCCCGACATGGCCTTCCCCCGAATGAATAATATAAGATTTTGATTGCTCCC
>h42
GAATAAGTGTTGGTACAAGATAGGGTCTCCCCCACCGGCCGGGTCAAAGAAAGAGGTGTTTAGGTTTCGGTCTGTGAGTAATATAGTGATTGCCCCCGCTAGGACGGGGAGCGAGAGAAGTAGAAGTAAGGCTGTAATTGCCACAGCTCAAACGAATAGGGGTATACGATCAAGGGTTATTCCTGCTGATCGTATATTAATTACAGTAGTAATAAAGTTTACAGCCCCAAGAATAGAGGATACACCGGCTAGGTGTAGAGAGAAAATTGCAACTTTATACTTTATTTTTGGTGCTTGGGCAGGAATAGTGGGGACATCCCTAAGCCTATTAATTCGGGCTGAACTTGGCCAGCCCGGCTCCCTGATTGGAGACGACCAAATTTATAATGTGATTGTCACAGCCCACGCCTTCGTAATAATTTTCTTTATAGTAATACCCATTATAATTGGGGGATTCGGCAACTGGTTAGTTCCCCTAATGCTAGGGGCCCCCGACATGGCCTTCCCCCGAATGAATAATATAAGATTTTGATTGCTTCC
>h43
GAATAAGTGTTGGTACAAGATAGGGTCTCCCCCACCGGCCGGGTCAAAGAAGGAGGTGTTTAGGTTTCGGTCTGTGAGTAATATAGTGATTGCTCCCGCTAGGACTGGGAGGGAGAGAAGTAGGAGTAGGGCGGTAATTGCCACAGCTCAAACGAATAGGGGCATACGATCAAGGGTTATCCCGGCTGATCGTATATTAATTACAGTGGTAATAAAGTTTACAGCGCCAAGAATAGATGATACACCGGCTAGGTGCAGCGAGAAAATTGCAACTTTATACTTTATTTTTGGTGCTTGAGCAGGAATAGTGGGGACATCCCTAAGCCTATTAATTCGGGCTGAACTTGGCCAGCCCGGCTCCCTGATTGGAGACGACCAAATCTATAATGTGATTGTCACAGCCCACGCCTTCGTAATAATTTTCTTTATAGTAATACCTATTATAATTGGGGGGTTCGGCAACTGATTGGTTCCCCTCATGCTGGGGGCTCCCGACATGGCCTTCCCCCGAATGAATAATATAAGATTTTGATTGCTCCC
>h44
GAATAAGTGTTGGTACAAGATAGGGTCTCCCCCACCGGCCGGGTCAAAGAAAGAGGTGTTTAGGTTTCGGTCTGTGAGTAATATAGTGATTGCTCCCGCTAGGACTGGGAGGGAGAGAAGTAGGAGTAGGGCGGTAATTGCCACAGCTCAAACGAATAGGGGCATACGATCAAGGGTTATTCCGGCTGATCGTATATTAATTACAGTGGTAATAAAGTTTACAGCGCCAAGAATAGATGATACACCGGCTAGGTGCAGCGAGAAAATTGCAACTTTATACTTTATTTTTGGTGCTTGAGCAGGAATAGTGGGGACATCCCTAAGCCTATTAATTCGGGCTGAACTTGGCCAGCCCGGCTCCCTGATTGGAGACGACCAAATCTATAATGTGATTGTCACAGCCCACGCCTTCGTAATAATTTTCTTTATAGTAATACCTATTATAATTGGGGGGTTCGGCAACTGATTGGTTCCCCTCATGCTGGGGGCTCCCGACATGGCCTTCCCCCGAATGAATAATATAAGATTTTGATTGCTCCC
>h45
GAATAAGTGTTGGTACAAGATAGGGTCTCCCCCACCGGCCGGGTCAAAGAAAGAGGTGTTTAGGTTTCGGTCTGTGAGTAATATAGTGATTGCCCCCGCTAGGACGGGGAGCGAGAGAAGTAGAAGTAAGGCTGTAATTGCCACAGCTCAAACGAATAGGGGCATACGATCAAGGGTTATTCCTGCTGATCGTATATTAATTACAGTAGTAATAAAGTTTACAGCCCCAAGAATAGAGGATACACCGGCTAGGTGTAGAGAGAAAATTGCAACTTTATACTTTATTTTTGGTGCTTGAGCAGGAATAGTGGGGACATCCCTAAGCCTATTAATTCGGGCTGAACTTGGCCAGCCCGGCTCCCTGATTGGAGACGACCAAATTTATAATGTGATTGTCACAGCCCACGCCTTCGTAATAATTTTCTTTATAGTAATACCCATTATAATTGGGGGATTCGGCAACTGGTTAGTTCCCCTAATGCTAGGGGCCCCCGACATGGCCTTCCCCCGAATGAATAATATAAGATTTTGATTGCTTCC
>h46
GAATAAGTGTTGGTACAAGATAGGGTCTCCCCCACCGGCCGGGTCAAAGAAAGAGGTGTTTAGGTTTCGGTCTGTGAGTAATATAGTGATTGCTCCCGCTAGGACTGGGAGGGAGAGAAGTAGGAGTAGGGCGGTAATTGCCACAGCTCAAACGAATAGGGGCATACGATCAAGGGTTATCCCGGCTGATCGTATATTAATTACAGTGGTAATAAAGTTTACAGCGCCAAGAATAGATGATACACCGGCTAGGTGCAGCGAGAAAATTGCAACTTTATACTTTATTTTTGGTGCTTGAGCAGGAATAGTGGGGACATCCCTAAGCCTATTAATTCGGGCTGAACTTGGCCAGCCCGGCTCCCTGATTGGAGACGACCAAATCTATAATGTGATTGTCACAGCCCACGCCTTCGTAATAATTTTCTTTATAGTAATACCTATTATAATTGGGGGGTTCGGCAACTGATTGGTTCCCCTCATGCTGGGGGCTCCCGACATGGCCTTCCCCCGAATGAATAATATAAGATTTTGATTGCTACC
