# Supplementary material for: Estimating intraspecific genetic diversity from community DNA metabarcoding data
Source: PeerJ. 2018 Apr 9;6:e4644. doi: 10.7717/peerj.4644 (PMC5896493; doi:10.7717/peerj.4644)
Supplement: Supplemental Information 8 [file peerj-06-4644-s008.zip › Scripts_S1_v3/1_Single_species_mock/R_alpha_values!/161226_fwh1_DceM.txt]

>1_323.71
AACTTTATACTTTATTTTTGGTGCTTGAGCAGGAATAGTGGGGACATCCCTAAGCCTATTAATTCGGGCTGAACTTGGCCAGCCCGGCTCCCTGATTGGAGACGACCAAATCTATAATGTGATTGTCACAGCCCACGCCTTCGTAATAATTTTCTTTATAGTAATACCTATTATAATT
>2_7.18
AACTTTATACTTTATTTTTGGTGCTTGAGCAGGAATAGTGGGGACATCCCTAAGCCTATTAATTCGGGCTGAACTTGGCCAGCCCGGCTCCCTGATTGGAGACGACCAAATCTATAATGTGATTGTCACAGCCCACGCCTTTGTAATAATTTTCTTTATAGTAATACCTATTATAATT
>3_16.67
AACTTTATACTTTATTTTTGGTGCTTGAGCAGGAATAGTGGGGACATCCCTAAGCCTATTAATTCGGGCTGAACTTGGCCAGCCCGGCTCCCTGATTGGAGACGACCAAATTTATAATGTGATTGTCACAGCCCACGCCTTCGTAATAATTTTCTTTATAGTAATACCCATTATAATT
>4_60.375
AACTTTATACTTTATTTTTGGTGCTTGAGCAGGAATAGTGGGGACATCCCTAAGCCTATTAATTCGGGCTGAACTTGGTCAGCCCGGCTCCCTGATTGGAGACGACCAAATTTATAATGTGATTGTCACAGCCCACGCCTTCGTAATAATTTTCTTTATAGTAATACCCATTATAATT
>5_3.29
AACTTTATACTTTATTTTTGGTGCTTGAGCAGGAATAGTGGGGACATCCCTAAGCCTATTAATTCGGGCTGAACTTGGCCAGCCCGGCTCCCTGATTGGAGACGACCAAATCTATAATGTGATTGTCACGGCCCACGCCTTCGTAATAATTTTCTTTATAGTAATACCTATTATAATT
>6_0.825
AACTTTATACTTTATTTTTGGTGCTTGAGCAGGAATAGTGGGAACATCCCTAAGCCTATTAATTCGGGCTGAACTTGGCCAGCCCGGCTCCCTGATTGGAGACGACCAAATCTATAATGTGATTGTCACAGCCCACGCCTTCGTAATAATTTTCTTTATAGTAATACCTATTATAATT
>7_26.36
AACTTTATACTTTATTTTTGGTGCTTGAGCAGGAATAGTAGGGACATCCCTAAGCCTATTAATTCGGGCTGAACTTGGCCAGCCCGGCTCCCTGATTGGAGACGACCAAATCTATAATGTGATTGTCACAGCCCACGCCTTCGTAATAATTTTCTTTATAGTAATACCTATTATAATT
>8_6.53
AACTTTATACTTTATTTTTGGTGCTTGAGCAGGAATAGTGGGGACATCCCTAAGCCTATTAATTCGGGCTGAACTTGGCCAGCCCGGCTCCCTGATTGGGGACGACCAAATCTATAATGTGATTGTCACAGCCCACGCCTTCGTAATAATTTTCTTTATAGTAATACCTATTATAATT
>9_2.965
AACTTTATACTTTATTTTTGGTGCTTGAGCAGGAATAGTGGGGACATCTCTAAGCCTATTAATTCGGGCTGAACTTGGCCAGCCCGGCTCCCTGATTGGAGACGACCAAATCTATAATGTGATTGTCACAGCCCACGCCTTCGTAATAATTTTCTTTATAGTAATACCTATTATAATT
>10_39.96
AACTTTATACTTTATTTTTGGTGCTTGAGCAGGAATAGTGGGGACATCCCTAAGCCTATTAATTCGGGCTGAACTTGGCCAGCCCGGCTCCCTGATTGGAGACGACCAAATCTATAATGTGATTGTCACAGCACACGCCTTCGTAATAATTTTCTTTATAGTAATACCTATTATAATT
>11_9.265
AACTTTATACTTTATTTTTGGTGCTTGAGCAGGAATAGTGGGGACATCCCTAAGCCTATTAATTCGGGCTGAACTTGGCCAGCCCGGCTCCCTGATTGGAGACGACCAAATCTATAATGTGATCGTCACAGCCCACGCCTTCGTAATAATTTTCTTTATAGTAATACCTATTATAATT
>12_0.145
AACTCTATACTTTATTTTTGGTGCTTGAGCAGGAATAGTGGGGACATCCCTAAGCCTATTAATTCGGGCTGAACTTGGCCAGCCCGGCTCCCTGATTGGAGACGACCAAATCTATAATGTGATTGTCACAGCCCACGCCTTCGTAATAATTTTCTTTATAGTAATACCTATTATAATT
>13_21.895
AACTTTATACTTTATTTTTGGTGCTTGAGCAGGGATAGTGGGGACATCCCTAAGCCTATTAATTCGGGCTGAACTTGGCCAGCCCGGCTCCCTGATTGGAGACGACCAAATTTATAATGTGATTGTCACAGCCCACGCCTTCGTAATAATTTTCTTTATAGTAATACCCATTATAATT
>14_33.64
AACTTTATACTTTATTTTTGGTGCTTGAGCAGGAATAGTGGGGACATCCCTAAGCCTATTAATTCGGGCTGAACTTGGCCAACCCGGCTCCCTGATTGGAGACGACCAAATCTATAATGTGATTGTCACAGCCCACGCCTTCGTAATAATTTTCTTTATAGTAATACCTATTATAATT
>15_89.91
AACTTTATACTTTATTTTTGGTGCTTGGGCAGGAATAGTGGGGACATCCCTAAGCCTATTAATTCGGGCTGAACTTGGCCAGCCCGGCTCCCTGATTGGAGACGACCAAATTTATAATGTGATTGTCACAGCCCACGCCTTCGTAATAATTTTCTTTATAGTAATACCCATTATAATT
