# Supplementary material for: Estimating intraspecific genetic diversity from community DNA metabarcoding data
Source: PeerJ. 2018 Apr 9;6:e4644. doi: 10.7717/peerj.4644 (PMC5896493; doi:10.7717/peerj.4644)
Supplement: Supplemental Information 8 [file peerj-06-4644-s008.zip › Scripts_S1_v3/1_Single_species_mock/R_alpha_values!/1_fasta_to_compare_against/fasta_DceM_alpha_7.txt]

>haplo_1
AACTTTATACTTTATTTTTGGTGCTTGAGCAGGAATAGTGGGGACATCCCTAAGCCTATTAATTCGGGCTGAACTTGGCCAGCCCGGCTCCCTGATTGGAGACGACCAAATCTATAATGTGATTGTCACAGCCCACGCCTTCGTAATAATTTTCTTTATAGTAATACCTATTATAATT
>haplo_2
AACTTTATACTTTATTTTTGGTGCTTGAGCAGGAATAGTGGGGACATCCCTAAGCCTATTAATTCGGGCTGAACTTGGCCAGCCCGGCTCCCTGATTGGAGACGACCAAATCTATAATGTGATTGTCACAGCACACGCCTTCGTAATAATTTTCTTTATAGTAATACCTATTATAATT
>haplo_3
AACTTTATACTTTATTTTTGGTGCTTGAGCAGGAATAGTGGGGACATCCCTAAGCCTATTAATTCGGGCTGAACTTGGCCAACCCGGCTCCCTGATTGGAGACGACCAAATCTATAATGTGATTGTCACAGCCCACGCCTTCGTAATAATTTTCTTTATAGTAATACCTATTATAATT
>haplo_4
AACTTTATACTTTATTTTTGGTGCTTGGGCAGGAATAGTGGGGACATCCCTAAGCCTATTAATTCGGGCTGAACTTGGCCAGCCCGGCTCCCTGATTGGAGACGACCAAATTTATAATGTGATTGTCACAGCCCACGCCTTCGTAATAATTTTCTTTATAGTAATACCCATTATAATT
>haplo_5
AACTTTATACTTTATTTTTGGTGCTTGAGCAGGAATAGTGGGGACATCCCTAAGCCTATTAATTCGGGCTGAACTTGGTCAGCCCGGCTCCCTGATTGGAGACGACCAAATTTATAATGTGATTGTCACAGCCCACGCCTTCGTAATAATTTTCTTTATAGTAATACCCATTATAATT
>haplo_6
AACTTTATACTTTATTTTTGGTGCTTGAGCAGGAATAGTGGGGACATCCCTAAGCCTATTAATTCGGGCTGAACTTGGCCAGCCCGGCTCCCTGATTGGAGACGACCAAATCTATAATGTGATCGTCACAGCCCACGCCTTCGTAATAATTTTCTTTATAGTAATACCTATTATAATT
>haplo_7
AACTTTATACTTTATTTTTGGTGCTTGAGCAGGAATAGTGGGGACATCCCTAAGCCTATTAATTCGGGCTGAACTTGGCCAGCCCGGCTCCCTGATTGGAGACGACCAAATTTATAATGTGATTGTCACAGCCCACGCCTTCGTAATAATTTTCTTTATAGTAATACCCATTATAATT
>haplo_8
AACTTTATACTTTATTTTTGGTGCTTGAGCAGGAATAGTAGGGACATCCCTAAGCCTATTAATTCGGGCTGAACTTGGCCAGCCCGGCTCCCTGATTGGAGACGACCAAATCTATAATGTGATTGTCACAGCCCACGCCTTCGTAATAATTTTCTTTATAGTAATACCTATTATAATT
>haplo_9
AACTTTATACTTTATTTTTGGTGCTTGGGCAGGAATAGTGGGGACATCCCTAAGCCTATTAATTCGGGCTGAACTTGGCCAGCCCGGCTCCCTGATTGGAGACGACCAAATCTATAATGTGATTGTCACAGCCCACGCCTTCGTAATAATTTTCTTTATAGTAATACCTATTATAATT
>haplo_10
AACTTTATACTTTATTTTTGGTGCTTGAGCAGGAATAGTGGGGACATCCCTAAGCCTATTAATTCGGGCTGAACTTGGCCAGCCCGGCTCCCTGATTGGAGACGACCAAATCTATAATGTGATTGTCACAGCCCACGCCTTTGTAATAATTTTCTTTATAGTAATACCTATTATAATT
>haplo_11
AACTTTATACTTTATTTTTGGTGCTTGAGCAGGAATAGTGGGGACATCCCTAAGCCTATTAATTCGGGCTGAACTTGGCCAGCCCGGCTCCCTGATTGGAGACGACCAAATCTATAATGTGATTGTCACGGCCCACGCCTTCGTAATAATTTTCTTTATAGTAATACCTATTATAATT
>haplo_12
AACTTTATACTTTATTTTTGGTGCTTGAGCAGGAATAGTGGGGACATCCCTAAGCCTATTAATTCGGGCTGAACTTGGCCAGCCCGGCTCCCTGATTGGAGACGACCAAATCTATAATGTGATTGTCACAGCCCACGCCTTCGTAATAATTTTCTTTATAGTAATACCCATTATAATT
>haplo_13
AACTTTATACTTTATTTTTGGTGCTTGAGCAGGAATAGTGGGGACATCCCTAAGCCTATTAATTCGGGCTGAACTTGGCCAGCCCGGCTCCCTGATTGGGGACGACCAAATCTATAATGTGATTGTCACAGCCCACGCCTTCGTAATAATTTTCTTTATAGTAATACCTATTATAATT
>haplo_14
AACTTTATACTTTATTTTTGGTGCTTGAGCAGGAATAGTGGGGACATCCCTAAGCCTATTAATTCGGGCTGAACTTGGCCAGCCCGGCTCCCTGATTGGAGACGACCAAATCTATAATGTGATTGTCACAGCCCACGCCTTCGTAATAATTTTCTTTATAGTAATACCTACTATAATT
>haplo_16
AACTTTATACTTTATTTTTGGTGCTTGAGCAGGGATAGTGGGGACATCCCTAAGCCTATTAATTCGGGCTGAACTTGGCCAGCCCGGCTCCCTGATTGGAGACGACCAAATTTATAATGTGATTGTCACAGCCCACGCCTTCGTAATAATTTTCTTTATAGTAATACCCATTATAATT
>haplo_18
AACTTTATACTTTATTTTTGGTGCTTGAGCAGGAATAGTGGGGACATCTCTAAGCCTATTAATTCGGGCTGAACTTGGCCAGCCCGGCTCCCTGATTGGAGACGACCAAATCTATAATGTGATTGTCACAGCCCACGCCTTCGTAATAATTTTCTTTATAGTAATACCTATTATAATT
>haplo_167
AACTTTATACTTTATTTTTGGTGCTTGAGCAGGAATAGTGGGGACATCCCTAAGCCTATTAATTCGGGCTGAACTTGGCCAACCCGGCTCCCTGATTGGAGACGACCAAATCTATAATGTGATTGTCACAGCCCACGCCTTCGTAATAATTTTCTTTATAGTAATACCTACTATAATT
>haplo_213
AACTTTATACTTTATTTTTGGTGCTTGAGCAGGGATAGTGGGGACATCCCTAAGCCTATTAATTCGGGCTGAACTTGGCCAGCCCGGCTCCCTGATTGGAGACGACCAAATTTATAATGTGATTGTCACAGCCCACGCCTTCGTAATAATTTTCTTTATAGTAATACCTATTATAATT
>haplo_230
AACTTTATACTTTATTTTTGGTGCTTGAGCAGGAATAGTGGGGACATCCCTAAGCCTATTAATTCGGGCTGAACTTGGCCAGCCCGGCCCCCTGATTGGAGACGACCAAATTTATAATGTGATTGTCACAGCCCACGCCTTCGTAATAATTTTCTTTATAGTAATACCCATTATAATT
>haplo_240
AACTTTATACTTTATTTTTGGTGCTTGAGCAGGAATAGTGGGGACATCCCTAAGCCTATTAATTCGGGCTGAACTTGGCCAGCCCGGCTCCCTGATTGGAGACGACCAAATCTATAATGTGATTGTCACAGCCCACGCCTTCGTAATAATTTTCTTCATAGTAATGCCTATTATAATT
>haplo_837
AACTTTATACTTTATTTTTGGTGCTTGAGCAGGAATAGTGGGGACATCCCTAAGCCTATTAATTCGGGCTGAACTTGGCCAGCCCGGCTCCCTGATTGGAGACGACCAAATCTATAATGTGACTGTCACAGCCCACGCCTTCGTAATAATTTTCTTCATAGTAATGCCTATTATAATT
>haplo_993
AACTTTATACTTTATTTTTGGTGCTTGAGCAGGAATAGTGGAGACATCCCTAAGCCTATTAATTCGGGCTGAACTTGGCCAGCCCGGCTCCCTGATTGGAGACGACCAAATCTATAATGGGATTGTCACAGCCCACGCCTTCGTAATAATTTTCTTTATAGTAATACCTATTATAATT
>haplo_1080
AACTTTATACTTTATTTTTGGTGCTTGAGCAGGAATAGTGGGGACATCCCTAAGCCTATTAATTCGGGCTGAACTTGGCCAGCCCGGCTCCCTAATTGGAGACGACCAAATCTATAATGTGACTGTCACAGCCCACGCCTTCGTAATAATTTTCTTCATAGTAATGCCTATTATAATT
>haplo_1104
AACTTTACACTTTATTTTTGGTGCTTGATCAGGAATAGTGGGAACATCCCCAAGCCTATTAATTCGGGCTGAACTTGGCCAGCCCGGCTCCCTGATTGGAGACGACCAAATCTATAATGTGATTGTCACAGCCCACGCCTTCGTAATAATTTTCTTTATAGTAATACCTATTATAATT
>haplo_15
GACATCATATTTTATTGTAGGTATTTGATCTGGGTTCTTAGGAGCTAGGATTAGTTTAATTATTCGTACTGAATTAGGGATAGTAGGGAGTTTAATTATAGATGAGCAAATTTATAATGCGATAGTTACGGCTCATGCTTTTTTAATAATTTTTTTTTTTGTTATGCCTGTTGCTGTA
>haplo_150
GACATCATATTTTATTGTAGGTATTTGATCTGGGTTCTTAGGAGCTAGGATTAGTTTAATTATTCGTACTGAATTAGGGATAGTAGGGAGTTTAATTATAGATGAGCAAATTTATAATGCAATAGTTACGGCTCATGCTTTTTTAATAATTTTTTTTTTTGTTATGCCTGTTGCTGTA
>haplo_160
GACATCATATTTTATTGTAGGTATTTGATCTGGGTTCTTAGGAGCTAGGATTAGTTTAATTATTCGTACTGAATTAGGGATAGCAGGGAGTTTAATTATAGATGAGCAAATTTATAATGCGATAGTTACGGCTCATGCTTTTTTAATAATTTTTTTTTTTGTTATGCCTGTTGCTGTA
>haplo_244
AACATCATATTTTATTGTAGGTATTTGATCTGGGTTCTTAGGAGCTAGGATTAGTTTAATTATTCGTACTGAATTAGGGATAGTAGGGAGTTTAATTATAGATGAGCAAATTTATAATGCGATAGTTACGGCTCATGCTTTTTTAATAATTTTTTTTTTTGTTATGCCTGTTGCTGTA
>haplo_1208
GACATCATATTTTATTGTAGGTATTTGATCTGGGTTCTTAGGAGCTAGGATTAGTTTAATTATTCGTACTGAATTAGGGATAGTAGGGAGTTTAATTATAGATGAGCAAATTTATAATGCGATAGTTACGGCTCATGCCTTTTTAATAATTTTTTTTTTTGTTATGCCTGTTGCTGTA
>haplo_1365
TACATCATATTTTATTGTAGGTATTTGATCTGGGTTCTTAGGAGCTAGGATTAGTTTAATTATTCGTACTGAATTAGGGATAGTAGGGAGTTTAATTATAGATGAGCAAATTTATAATGCGATAGTTACGGCTCATGCTTTTTTAATAATTTTTTTTTTTGTTATGCCTGTTGCTGTA
>haplo_1411
GACATCATATTTTATTGTAGGTATTTGATCTGGGTTCTTAGGAGCTAGGATTAGTTTAATTATTCGTACTGAATTAGGGATAGTAGGGAGTTTAATTATAGATGAGCAAATTTATAATGCGATAGTTACGGCTCATGCTTTTTTAATAATTTTTTTTTTTGTTATGCCTGTTGATGTA
>haplo_1556
AACATCATATTTTATTGTAGGTATTTGATCTGGGTTCTTAGGAGCTAGGATTAGTTTAATTATTCGTACTGAATTAGGGATAGCAGGGAGTTTAATTATAGATGAGCAAATTTATAATGCGATAGTTACGGCTCATGCTTTTTTAATAATTTTTTTTTTTGTTATGCCTGTTGCTGTA
>haplo_1573
AACATCATATTTTATTGTAGGTATTTGATCTGGGTTCTTAGGAGCTAGGATTAGTTTAATTATTCGTACTGAATTAGGGATAGTAGGGAGTTTAATTATAGATGAGCAAATTTATAATGCAATAGTTACGGCTCATGCTTTTTTAATAATTTTTTTTTTTGTTATGCCTGTTGCTGTA
>haplo_21
AACTTTGTACTTTATTTTTGGTGCTTGATCAGGAATAGTGGGAACATCCCTAAACCTATTAATTCGGGCTGAACTTGGTCAGCCCGGCTCCCTAATTGGAGACGACCAAATCTATAATGTGATTGTCACAGCCCACGCCTTCGTAATAATTTTCTTCATAGTAATGCCTATTATAATT
>haplo_112
AACTTTGTACTTTATTTTTGGTGCTTGATCAGGAATAGTGGGAACATCCCTAAGCCTATTAATTCGGGCTGAACTTGGTCAGCCCGGCTCCCTAATTGGAGACGACCAAATCTATAATGTGATTGTCACAGCCCACGCCTTCGTAATAATTTTCTTCATAGTAATGCCTATTATAATT
>haplo_277
AACTTTGTACTTTATTTTTGGTGCTTGATCAGGAATAGTGGGAACATCCCTAAACCTATTAATTCGGGCTGAACTTGGTCAGCCCGGCTCCCTAATTGGAGACGACCAAATCTATAATGTGATTGTCACAGCCCACGCCTTCGTAATAATTTTCTTTATAGTAATACCTATTATAATT
>haplo_748
AACTTTGTACTTTATTTTTGGTGCTTGATCAGGAATAGTGGGAACATCCCTAAGCCTATTAATTCGGGCTGAACTTGGTCAGCCCGGCTCCCTAATTGGAGACGACCAAATCTATAATGTGATTGTCACAGCCCACGCCTTCGTAATAATTTTCTTTATAGTAATACCTATTATAATT
>haplo_113
AACTTTATACTTTATTTTTGGTGCTTGATTAGGAATAGTGGGAACATCCCTAAGCCTATTAATTCGGGCCGAACTCGGTCAACCCGGCTCCCTAATTGGACACGACCAAATCTATAATGTGATTGTCACAGCCCACGCCTTCGTAATACTTTTCTGCATAGTAATGCCTATTATAATT
>haplo_191
AACTGTATACTTTATTTTTGGTGCTTGATCAGGAATAGTGGGAACATCCCTAAGCCTATTGATTCGGGCCGAACTCGGTCAACCCGGCTCCCTAATTGGACACGACCAAATCTATAATGTGATTGTCACAGCCTACGCCTTCGTAATACTTTTCTGCGTAGTAATGCCTATTATAATT
>haplo_260
AACTGTATACTTTATTTTTGGTGCTTGATCAGGAATAGTGGGAACATCCCTAAGCCTATTGATTCGGGCCGAACTCGGTCAACCCGGCTCCCTAATTGGACACGACCAAATCTATAATGTGATTGTCACAGCCTACGCCTTCGTAATACTTTTCTGCATAGTAATGCCTATTATAATT
>haplo_858
AACTGTATACTTTATTTTTGGTGCTTGATCAGGAATAGTGGGAACATCCCTAAGCCTATTGATTCGGGCCGAACTCGGTCAACCCGGCTCCCTAATTGGACACGACCAAATCTATAATGTGATTGTCACAGCCCACGCCTTCGTAATAATTTTCTGCATAGTAATGCCTATTATAATT
>haplo_1183
AACTTTATACTTTATTTTTGGTGCTTGATCAGGAATAGTGGGAACATCCCTAAGCCTATTAATTCGGGCCGAACTCGGTCAACCCGGCTCCCTATTTGGAAACGACCAAATCTATAATGTGATTGTCACAGCCTACGCCTTCGTAATACTTTTCTGCGTAGTAATGCCTATTATAATT
>haplo_147
CACCATATACTTCGCCTTTGGCGCATGGGCAGGAATAATGGGGGCAGCCCTAAGTGCCTTAATTCGATTGGAGCTAGGCCAACCAGGGTCGCTAATGGGAAATGACCAAATCTATAACACTATTGTAACAGCTCACGCTTTTGTAATAATTTTCTTTATAATTATGCCAGTGATAATT
>haplo_1729
CACCATATACTTCGCCTTTGGCGCATGGGCAGGAATAATGGGGGCAGCCCTAAGTGCCTTAATTCGATTGGAGCTAGGTCAACCAGGGTCACTAATGGGAAATGACCAAATCTATAATACTATTGTAACAGCTCACGCTTTTGTAATAATTTTCTTTATAATTATGCCAGTGATAATT
>haplo_155
TACCCTTTACTTTATTTTCGGAGCTTGAGCTGGGATAGTAGGAACTTCATTAAGCCTTCTTATTCGAGCTGAATTAGGCCAGCCTGGATCTTTGATTGGAGATGACCAAATTTATAATGTCATTGTTACTGCTCACGCTTTTATCATGATTTTCTTTATAGTTATGCCAATTATGATT
>haplo_203
TACTTTATACTTCATTTTTGGTGCCTGAGCTGGAATAGTTGGGACGTCTTTGAGACTCCTTATTCGGGCAGAATTGGGTAACCCGGGATCATTGATTGGAGATGACCAAATTTACAACGTGATTGTTACTGCTCACGCTTTTATTATGATTTTCTTCATGGTTATGCCCATTATGATT
>haplo_205
AACTTTATACTTTATTTTTGGTGCTTGATCAGGAATAGTAGGAACATCCCTAAGCCTATTAATTCGGGTTGAACTTGGCCAGCCCGGCTCCCTGATTGGAGACGACCAAATCTATAATGTGATTGTCACAGCCCACGCCTTCGTAATAATTTTCTTCATAGTAATGCCTATTATAATT
>haplo_1266
AACTTTATACTTTATTTTTGGTGCTTGATCAGGAATAGTAGGAACATCCCTAAGCCTATTAATTCGGGTTGAACTTGGCCAGCCCGGCTCCCTGATTGGAGACGACCAAATCTATAATGTGATTGTCACAGCCCACGCCTTCGTAATAATTTTCTTTATAGTAATACCTATTATAATT
>haplo_222
AATTTTATATTTCATTTTAAGTGCTTGATCAGGAATAGTTGGAACATCATTAAGACTTTTAATTCGAGCAGAACATGGTCAACCCGGTTCCTTGATTGGAGATGACCAAAGCTATAACGTTATTGAAACAGCTCACGCCTTTGCAATAACTTTCTTTATGGTAATACCTTTAATAATT
>haplo_243
AATTTTATATTTCATTTTAAGTGCTTGATCAGGAATAGTTGGAACATCATTAAGACTTTTAATTCGAGCAGAACTTGGTCAACCCGGTTCCTTGATTGGAGATGACCAAAGCTATAACGTTATTGAAACAGCTCACGCCTTTGCAATAACTTTCTTTATGGTAATACCTTTAATAATT
>haplo_726
AATTTTATATTTCATTTTAAGTGCTTGATCAGGAATAGTTGAAACATCATTAAGACTTTTAATTCGAGCAGAACTTGGTCAACCCGGTTCCTTGATTGGAGATGACCAAATCTATAACGTTATTGAAACAGCTCACGCCTTTGCAATAACTTTCTTTATGGTAATACCTTTAATAATT
>haplo_1230
AATTTTATATTTCATTTTAAGTGCTTGATCAGGAATAGTTGGAACATCATTAAGACTTTTAATTCGAGCAGAACTTGGTCAACCCGGTTCCTTGATTGGAGATGACCAACGCTATAACGTTATTGAAACAGCTCACGCCTTTGCAATAACTTTCTTTATGGTAATACCTTTAATAATT
>haplo_1951
AATTTTATATTTCATTTTAAGTGCTTGATCAGGAATGGTTGGAACATCATTAAGACTTTTAATTCGAGCAGAACATGGTCAACCTGGTTCCTTGATTGGAGATGACCAAAGCTATAACGTTATTGAAACAGCTCACGCCTTTGCAATAACTTTCTTTATGGTAATACCTTTAATAATT
>haplo_521
TACGCTTTATCTCATTTTCGGTGTTTGAGCTGGATTAACAGGAACTATAATAAGAATTCTTATTCGTTTAGAGCTTTCGCAGCCTGGAAGATTTATAGGAAGAGATCAACTCTATAATGTTTTAGTTACTGCTCACGCGTTTTTAATAATTTTTTTCTTAGTTATACCTGTTTTTATT
>haplo_733
AACTTTATACTTTATTTTTGGTGCTTGATCAGGAGTAGTTGGGACATCCCTAAGCCTATTAATTGGGACTGAACTTGGTCAGCCCGGCTGCCTAATTGGAGACGACCAAATCTATAATGTGATTGTCACAGCCCACGCCTTCGTAATAATTTTCTTCATAGTAATGCCTATTATAATT
>haplo_747
TACTTTATACTTCATTTTTGGGGCTTGATCTGGAATAGTAGGAACTTCCCTAAGAATTCTGATTCGAGCCGAATTAGGACACCCCGGATCCTTAATTGGGGATGATCAAATTTATAATGTAATTGTTACAGCTCATGCTTTTATTATAATTTTTTTTATAGTAATACCAATTTTAATT
>haplo_754
AACTTTGTACTTTATTTTTCGTGCTTGATCAGGACTAGTAGGAACATCATTAAGACTTTTAATTCGAGTGGAACTCGGTCAACCCGGCTCTTTAATTGGAGACGACCAAATTTACAATGTTATTGTGATAGCCCACGCTTTCGTAATAATTTTCTTCATAGTAATGCCTATTATAATT
>haplo_1846
AACTTTGTACTTTATTTTTCGTGCTTGATCAGGACTAGTAGGAACATCATTAAGACTTTTAATTCGAGCGGAACTCGGTCAACCCGGCTCTTTAATTGGAGACGACCAAATTTACAATGTTATTGTGATAGCCCACGCTTTCGTAATAATTTTCTTCATAGTAATGCCTATTATAATT
>haplo_1455
AACTTTACACTTTATTTTTGGTGCTTGATCAGGAATAGTGGGAACATCCCCAAGCCTATTAATTCGGGCTGAACTTGGGTCAGCCCGGCTCCCTAATTGGAGACGACCAAATCTATAATGTGACTGTCACAGCCCACGCCTTCGTAATAATTTTCTTCATAGTAATGCCTATTATAAT
>haplo_1532
AACCTTGTACTTCATCTTAGGCGCTTGAGCTAGTGTAGTGGGAACCTCACTAAGAGTAATTATCCGGTCAGAACTCAGGTCACCGGGAAACCTCATAAATGATGACCAGCTATATAACGTAACAGTAACTGCCCATGCTTTTGTAATAATTTTTTTTATAGTGATACCCATTATAATC
>haplo_1593
AACTCTCTATTTTATTTTTGGGGCTTGATCCGGTATAGTAGGAACATCCCTAAGTTTACTAATTCGAGCCGAATTGGGTCAACCAGGATCCTTAATTGGAGATGACCAAATTTACAACGTAATTGTTACAGCTCATGCTTTTGTAATAATTTTTTTTATAGTTATACCTATTATAATT
>haplo_1604
AACTATGTATCTAGCATTCGGAACTTGATCTGGAGTCCTAGGTGCTAGATTTAGTCTCCTAATTCGAATAGAACTATCTCAACCTGGAGGTTTAATAAAAAACGAACAACTATATAACACCATCATTACTTCACACGCCTTCGTCATAATTTTCTTTGCTGTAATGCCAATCCTCATT
>haplo_1638
AACACTATACTTTGCTTTTGGGGCATGAGCAGGGATAATAGGTGCGGCCCTAAGAGCCCTAATTCGCCTAGAGCTAGGACAACCGGGGTCTCTAATAGGAAACGATCAAATCTACAATACAATTGTGACAGCTCACGCCTTCGTTATAATTTTCTTTATGATTATACCAGTAATAATC
>haplo_1648
AACACTGTACTTTGCTTTTGGGGCATGGGCAGGAATAATGGGTGCGGCCCTAAGAGCCTTAATTCGATTAGAGCTAGGGCAACCGGGGTCTCTAATAGGAAACGACCAAATCTACAATACAATTGTTACAGCTCACGCCTTCGTTATAATTTTCTTTATAATTATACCAGTAATAATC
>haplo_1748
TACCCTGTACTTCATTTTTGGGGCCTGAGCTGGAATAGTGGGTACTTCTCTTAGACTTTTGATCCGCGCTGAGTTAGGAAGACCTGGTTCACTAATCGGGGACGACCAAATTTATAACGTTATTGTAACGGCCCATGCTTTCATTATGATTTTCTTTATAGTTATACCTATTATAATC
>haplo_1838
TACTTCGTATTTTATCATTGGAATTTGATCTGGATTTTTGGGTGCAAGAATTAGATTAATTATTCGTACAGAATTAGGAATAGTCGGGAGAATTATTATAGATGAGCAAATTTATAATGCTATAGTAACAGCTCATGCTTTTTTAATAATTTTTTTTTTTGTTATACCTGTCGCTGTG
>haplo_1841
GACATCATATTTTATTGTTGGTATTTGATCTGGATTTTTAGGAGCTAGAATTAGTTTAATTATTCGAACTGAGTTAGGAATAGTTGGAAGATTGATTATAGATGAACAGATTTATAATGCTATAGTCACTGCTCATGCTTTTTTAATAATTTTTTTCTTTGTTATGCCTGTAGCAGTA
