# Supplementary material for: Estimating intraspecific genetic diversity from community DNA metabarcoding data
Source: PeerJ. 2018 Apr 9;6:e4644. doi: 10.7717/peerj.4644 (PMC5896493; doi:10.7717/peerj.4644)
Supplement: Supplemental Information 8 [file peerj-06-4644-s008.zip › Scripts_S1_v3/1_Single_species_mock/R_alpha_values!/1_fasta_to_compare_against/fasta_DceM_alpha_8.txt]

>haplo_1
AACTTTATACTTTATTTTTGGTGCTTGAGCAGGAATAGTGGGGACATCCCTAAGCCTATTAATTCGGGCTGAACTTGGCCAGCCCGGCTCCCTGATTGGAGACGACCAAATCTATAATGTGATTGTCACAGCCCACGCCTTCGTAATAATTTTCTTTATAGTAATACCTATTATAATT
>haplo_2
AACTTTATACTTTATTTTTGGTGCTTGAGCAGGAATAGTGGGGACATCCCTAAGCCTATTAATTCGGGCTGAACTTGGCCAGCCCGGCTCCCTGATTGGAGACGACCAAATCTATAATGTGATTGTCACAGCACACGCCTTCGTAATAATTTTCTTTATAGTAATACCTATTATAATT
>haplo_3
AACTTTATACTTTATTTTTGGTGCTTGAGCAGGAATAGTGGGGACATCCCTAAGCCTATTAATTCGGGCTGAACTTGGCCAACCCGGCTCCCTGATTGGAGACGACCAAATCTATAATGTGATTGTCACAGCCCACGCCTTCGTAATAATTTTCTTTATAGTAATACCTATTATAATT
>haplo_4
AACTTTATACTTTATTTTTGGTGCTTGGGCAGGAATAGTGGGGACATCCCTAAGCCTATTAATTCGGGCTGAACTTGGCCAGCCCGGCTCCCTGATTGGAGACGACCAAATTTATAATGTGATTGTCACAGCCCACGCCTTCGTAATAATTTTCTTTATAGTAATACCCATTATAATT
>haplo_5
AACTTTATACTTTATTTTTGGTGCTTGAGCAGGAATAGTGGGGACATCCCTAAGCCTATTAATTCGGGCTGAACTTGGTCAGCCCGGCTCCCTGATTGGAGACGACCAAATTTATAATGTGATTGTCACAGCCCACGCCTTCGTAATAATTTTCTTTATAGTAATACCCATTATAATT
>haplo_6
AACTTTATACTTTATTTTTGGTGCTTGAGCAGGAATAGTGGGGACATCCCTAAGCCTATTAATTCGGGCTGAACTTGGCCAGCCCGGCTCCCTGATTGGAGACGACCAAATCTATAATGTGATCGTCACAGCCCACGCCTTCGTAATAATTTTCTTTATAGTAATACCTATTATAATT
>haplo_7
AACTTTATACTTTATTTTTGGTGCTTGAGCAGGAATAGTGGGGACATCCCTAAGCCTATTAATTCGGGCTGAACTTGGCCAGCCCGGCTCCCTGATTGGAGACGACCAAATTTATAATGTGATTGTCACAGCCCACGCCTTCGTAATAATTTTCTTTATAGTAATACCCATTATAATT
>haplo_8
AACTTTATACTTTATTTTTGGTGCTTGAGCAGGAATAGTAGGGACATCCCTAAGCCTATTAATTCGGGCTGAACTTGGCCAGCCCGGCTCCCTGATTGGAGACGACCAAATCTATAATGTGATTGTCACAGCCCACGCCTTCGTAATAATTTTCTTTATAGTAATACCTATTATAATT
>haplo_9
AACTTTATACTTTATTTTTGGTGCTTGGGCAGGAATAGTGGGGACATCCCTAAGCCTATTAATTCGGGCTGAACTTGGCCAGCCCGGCTCCCTGATTGGAGACGACCAAATCTATAATGTGATTGTCACAGCCCACGCCTTCGTAATAATTTTCTTTATAGTAATACCTATTATAATT
>haplo_10
AACTTTATACTTTATTTTTGGTGCTTGAGCAGGAATAGTGGGGACATCCCTAAGCCTATTAATTCGGGCTGAACTTGGCCAGCCCGGCTCCCTGATTGGAGACGACCAAATCTATAATGTGATTGTCACAGCCCACGCCTTTGTAATAATTTTCTTTATAGTAATACCTATTATAATT
>haplo_11
AACTTTATACTTTATTTTTGGTGCTTGAGCAGGAATAGTGGGGACATCCCTAAGCCTATTAATTCGGGCTGAACTTGGCCAGCCCGGCTCCCTGATTGGAGACGACCAAATCTATAATGTGATTGTCACGGCCCACGCCTTCGTAATAATTTTCTTTATAGTAATACCTATTATAATT
>haplo_12
AACTTTATACTTTATTTTTGGTGCTTGAGCAGGAATAGTGGGGACATCCCTAAGCCTATTAATTCGGGCTGAACTTGGCCAGCCCGGCTCCCTGATTGGAGACGACCAAATCTATAATGTGATTGTCACAGCCCACGCCTTCGTAATAATTTTCTTTATAGTAATACCCATTATAATT
>haplo_13
AACTTTATACTTTATTTTTGGTGCTTGAGCAGGAATAGTGGGGACATCCCTAAGCCTATTAATTCGGGCTGAACTTGGCCAGCCCGGCTCCCTGATTGGGGACGACCAAATCTATAATGTGATTGTCACAGCCCACGCCTTCGTAATAATTTTCTTTATAGTAATACCTATTATAATT
>haplo_14
AACTTTATACTTTATTTTTGGTGCTTGAGCAGGAATAGTGGGGACATCCCTAAGCCTATTAATTCGGGCTGAACTTGGCCAGCCCGGCTCCCTGATTGGAGACGACCAAATCTATAATGTGATTGTCACAGCCCACGCCTTCGTAATAATTTTCTTTATAGTAATACCTACTATAATT
>haplo_16
AACTTTATACTTTATTTTTGGTGCTTGAGCAGGGATAGTGGGGACATCCCTAAGCCTATTAATTCGGGCTGAACTTGGCCAGCCCGGCTCCCTGATTGGAGACGACCAAATTTATAATGTGATTGTCACAGCCCACGCCTTCGTAATAATTTTCTTTATAGTAATACCCATTATAATT
>haplo_18
AACTTTATACTTTATTTTTGGTGCTTGAGCAGGAATAGTGGGGACATCTCTAAGCCTATTAATTCGGGCTGAACTTGGCCAGCCCGGCTCCCTGATTGGAGACGACCAAATCTATAATGTGATTGTCACAGCCCACGCCTTCGTAATAATTTTCTTTATAGTAATACCTATTATAATT
>haplo_20
AATTTTATACTTTATTTTTGGTGCTTGAGCAGGAATAGTGGGGACATCCCTAAGCCTATTAATTCGGGCTGAACTTGGCCAGCCCGGCTCCCTGATTGGAGACGACCAAATCTATAATGTGATTGTCACAGCCCACGCCTTCGTAATAATTTTCTTTATAGTAATACCTATTATAATT
>haplo_22
AACTTTATACTTTATTTTTGGTGCTTGAGCAGGAATAGTGGGGACATCCCTAAGCCTATTAATTCGGGCTGAACTTGGCCAGCCCGGCTCCCTGATTGGAGACGACCAAATCTATAATGTGATTGTCACAGCCCACGCCTTCGTAATAATTTTCCTTATAGTAATACCTATTATAATT
>haplo_23
AACTTTATACTTTATTTTTGGTGCTTGAGCAGGAATAGTGGGGACATCCCTAAGCCTATTAATTCGGGCTGAACTTGGCCAGCCCGGCTCCCTGATTGGAGACGACCAAATTTATAATGTGATTGTCACAGCCCACGCCTTCGTAATAATTTTCTTTATAGTAATACCTATTATAATT
>haplo_24
AACTTTATACTTTATTTTTGGTGCTTGAGCAGGGATAGTGGGGACATCCCTAAGCCTATTAATTCGGGCTGAACTTGGCCAGCCCGGCTCCCTGATTGGAGACGACCAAATCTATAATGTGATTGTCACAGCCCACGCCTTCGTAATAATTTTCTTTATAGTAATACCTATTATAATT
>haplo_25
AACTTTATACTTTATTTTTGGTGCTTGAGCAGGAATAGTGGGGACATCCCTAAGCCTATTAATTCGGGCTGAACTTGGCCAGCCCGGCTCCCTGATTGGAGGCGACCAAATCTATAATGTGATTGTCACAGCCCACGCCTTCGTAATAATTTTCTTTATAGTAATACCTATTATAATT
>haplo_26
AACTTTATACTTTATTTTTGGTGCTTGAGCAGGAATAGTGGGGACATCCCTAAGCCTATTAATTCGGGCTGAGCTTGGCCAGCCCGGCTCCCTGATTGGAGACGACCAAATCTATAATGTGATTGTCACAGCCCACGCCTTCGTAATAATTTTCTTTATAGTAATACCTATTATAATT
>haplo_27
AACTTTATACCTTATTTTTGGTGCTTGAGCAGGAATAGTGGGGACATCCCTAAGCCTATTAATTCGGGCTGAACTTGGCCAGCCCGGCTCCCTGATTGGAGACGACCAAATCTATAATGTGATTGTCACAGCCCACGCCTTCGTAATAATTTTCTTTATAGTAATACCTATTATAATT
>haplo_29
AACTTTATACTTTATTTTTGGTGCTTGAGCAGGAATAGTGGGGACATCCCTAAGCCTATTAATTCGGGCTGAACTTGGCCAGCCCGGCTCCCTGATTGGAGACGACCAAATCTATAATGTGATTGCCACAGCCCACGCCTTCGTAATAATTTTCTTTATAGTAATACCTATTATAATT
>haplo_30
AACTTTATACTTTATTTTTGGTGCTTGAGCAGGAATAGTGGGGGCATCCCTAAGCCTATTAATTCGGGCTGAACTTGGCCAGCCCGGCTCCCTGATTGGAGACGACCAAATCTATAATGTGATTGTCACAGCCCACGCCTTCGTAATAATTTTCTTTATAGTAATACCTATTATAATT
>haplo_31
AACTTTATACTTTATTTTTGGTGCTTGAGCAGGAATAGTGGGGACATCCCTAAGCCTATTAATTCGGGCTGAACTTGGCCAGCCCGGCCCCCTGATTGGAGACGACCAAATCTATAATGTGATTGTCACAGCCCACGCCTTCGTAATAATTTTCTTTATAGTAATACCTATTATAATT
>haplo_167
AACTTTATACTTTATTTTTGGTGCTTGAGCAGGAATAGTGGGGACATCCCTAAGCCTATTAATTCGGGCTGAACTTGGCCAACCCGGCTCCCTGATTGGAGACGACCAAATCTATAATGTGATTGTCACAGCCCACGCCTTCGTAATAATTTTCTTTATAGTAATACCTACTATAATT
>haplo_213
AACTTTATACTTTATTTTTGGTGCTTGAGCAGGGATAGTGGGGACATCCCTAAGCCTATTAATTCGGGCTGAACTTGGCCAGCCCGGCTCCCTGATTGGAGACGACCAAATTTATAATGTGATTGTCACAGCCCACGCCTTCGTAATAATTTTCTTTATAGTAATACCTATTATAATT
>haplo_215
AACTTTATACTTTATTTTTGGTGCTTGAGCAGGAATAGTGGGGACATCCCTAAGCCTATTAATTCGGGCTGAACTTGGCCAACCCGGCTCCCTGATTGGAGACGACCAAATCTATAATGTGATTGTCACAGCCCACGCCTTCGTAATAATTTTCCTTATAGTAATACCTATTATAATT
>haplo_221
AACTTTATACTTTATTTTTGGTGCTTGAGCAGGAATAGTGGGGACATCCCTAAGCCTATTAATTCGGGCTGAACTTGGCCAGCCCGGCTCCCTGATTGGAGACGACCAAATCTATAATGTGATTGTCACAGCACACGCCTTCGTAATAATTTTCCTTATAGTAATACCTATTATAATT
>haplo_224
AACTTTATACTTTATTTTTGGTGCTTGAGCAGGAATAGTGGGGACATCCCTAAGCCTATTAATTCGGGCTGAACTTGGCCAGCCCGGCCCCCTGATTGGAGACGACCAAATCTATAATGTGATTGTCACAGCACACGCCTTCGTAATAATTTTCTTTATAGTAATACCTATTATAATT
>haplo_225
AACTTTATACTTTATTTTTGGTGCTTGAGCAGGAATAGTGGGGACATCCCTAAGCCTATTAATTCGGGCTGAGCTTGGCCAGCCCGGCTCCCTGATTGGAGACGACCAAATCTATAATGTGATTGTCACAGCACACGCCTTCGTAATAATTTTCTTTATAGTAATACCTATTATAATT
>haplo_230
AACTTTATACTTTATTTTTGGTGCTTGAGCAGGAATAGTGGGGACATCCCTAAGCCTATTAATTCGGGCTGAACTTGGCCAGCCCGGCCCCCTGATTGGAGACGACCAAATTTATAATGTGATTGTCACAGCCCACGCCTTCGTAATAATTTTCTTTATAGTAATACCCATTATAATT
>haplo_233
AACTTTATACCTTATTTTTGGTGCTTGAGCAGGAATAGTGGGGACATCCCTAAGCCTATTAATTCGGGCTGAACTTGGCCAGCCCGGCTCCCTGATTGGAGACGACCAAATCTATAATGTGATTGTCACAGCACACGCCTTCGTAATAATTTTCTTTATAGTAATACCTATTATAATT
>haplo_235
AACTTTATACTTTATTTTTGGTGCTTGAGCAGGAATAGTGGGGACATCCCTAAGCCTATTAATTCGGGCTGAGCTTGGCCAACCCGGCTCCCTGATTGGAGACGACCAAATCTATAATGTGATTGTCACAGCCCACGCCTTCGTAATAATTTTCTTTATAGTAATACCTATTATAATT
>haplo_236
AACTTTATACCTTATTTTTGGTGCTTGAGCAGGAATAGTGGGGACATCCCTAAGCCTATTAATTCGGGCTGAACTTGGCCAACCCGGCTCCCTGATTGGAGACGACCAAATCTATAATGTGATTGTCACAGCCCACGCCTTCGTAATAATTTTCTTTATAGTAATACCTATTATAATT
>haplo_237
AACTTTATACTTTATTTTTGGTGCTTGAGCAGGAATAGTGGGGACATCCCTAAGCCTATTAATTCGGGCTGAACTTGGCCAGCCCGGCTCCCTGATTGGAGGCGACCAAATCTATAATGTGATTGTCACAGCACACGCCTTCGTAATAATTTTCTTTATAGTAATACCTATTATAATT
>haplo_238
AACTTTATACTTTATTTTTGGTGCTTGAGCAGGAATAGTGGGGACATCCCTAAGCCTATTAATTCGGGCTGAACTTGGCCAGCCCGGCTCCCTGATTGGAGACGACCAAATCTATAATGTGATTGCCACAGCACACGCCTTCGTAATAATTTTCTTTATAGTAATACCTATTATAATT
>haplo_240
AACTTTATACTTTATTTTTGGTGCTTGAGCAGGAATAGTGGGGACATCCCTAAGCCTATTAATTCGGGCTGAACTTGGCCAGCCCGGCTCCCTGATTGGAGACGACCAAATCTATAATGTGATTGTCACAGCCCACGCCTTCGTAATAATTTTCTTCATAGTAATGCCTATTATAATT
>haplo_242
AACTTTATACTTTATTTTTGGTGCTTGAGCAGGAATAGTGGGGACATCCCTAAGCCTATTAATTCGGGCTGAACTTGGCCAACCCGGCTCCCTGATTGGAGGCGACCAAATCTATAATGTGATTGTCACAGCCCACGCCTTCGTAATAATTTTCTTTATAGTAATACCTATTATAATT
>haplo_245
AACTTTATACTTTATTTTTGGTGCTTGAGCAGGAATAGTGGGGACATCCCTAAGCCTATTAATTCGGGCTGAACTTGGCCAACCCGGCTCCCTGATTGGAGACGACCAAATCTATAATGTGATTGCCACAGCCCACGCCTTCGTAATAATTTTCTTTATAGTAATACCTATTATAATT
>haplo_249
AACTTTATACTTTATTTTTGGTGCTTGAGCAGGAGTAGTGGGGACATCCCTAAGCCTATTAATTCGGGCTGAACTTGGCCAACCCGGCTCCCTGATTGGAGACGACCAAATCTATAATGTGATTGTCACAGCCCACGCCTTCGTAATAATTTTCTTTATAGTAATACCTATTATAATT
>haplo_250
AACTTTATACTTTATTTTTGGTGCTTGAGCAGGAATAGTGGGGGCATCCCTAAGCCTATTAATTCGGGCTGAACTTGGCCAACCCGGCTCCCTGATTGGAGACGACCAAATCTATAATGTGATTGTCACAGCCCACGCCTTCGTAATAATTTTCTTTATAGTAATACCTATTATAATT
>haplo_253
AACTTTATACTTTATTTTTGGTGCTTGAGCAGGAATAGTGGGGACATCCCTAAGCCTATTAATTCGGGCTGAACTTGGCCAACCCGGCTCCCTGATTGGAGACGACCAAATCTATAATGTGATTGTCGCAGCCCACGCCTTCGTAATAATTTTCTTTATAGTAATACCTATTATAATT
>haplo_257
AACTTTATACTTTATTTTTGGTGCTTGAGCAGGAATAGTGGGGACATCCCTAAGCCTATTAATTCGGGCCGAACTTGGCCAACCCGGCTCCCTGATTGGAGACGACCAAATCTATAATGTGATTGTCACAGCCCACGCCTTCGTAATAATTTTCTTTATAGTAATACCTATTATAATT
>haplo_316
AACTTTATACTTTATTTTTGGTGCTTGGGCAGGAATAGTGGGGACATCCCTAAGCCTATTAATTCGGGCTGAACTTGGCCAGCCCGGCTCCCTGATTGGAGGCGACCAAATTTATAATGTGATTGTCACAGCCCACGCCTTCGTAATAATTTTCTTTATAGTAATACCCATTATAATT
>haplo_331
AACTTTATACTTTATTTTTGGTGCTTGGGCAGGAATAGTGGGGACATCCCTAAGCCTATTAATTCGGGCTGAGCTTGGCCAGCCCGGCTCCCTGATTGGAGACGACCAAATTTATAATGTGATTGTCACAGCCCACGCCTTCGTAATAATTTTCTTTATAGTAATACCCATTATAATT
>haplo_332
AACTTTATACTTTATTTTTGGTGCTTGGGCAGGAATAGTGGGGACATCCCTAAGCCTATTAATTCGGGCTGAACTTGGCCAGCCCGGCTCCCTGATTGGAGACGACCAAATTTATAATGTGATTGTCACAGCCCACGCCTTCGTAATAATTTTCCTTATAGTAATACCCATTATAATT
>haplo_342
AACTTTATACTTTATTTTTGGTGCTTGGGCAGGAATAGTGGGGACATCCCTAAGCCTATTAATTCGGGCTGAACTTGGCCAGCCCGGCTCCCTGATTGGAGACGACCAAATTTATAATGTGATTGTCACGGCCCACGCCTTCGTAATAATTTTCTTTATAGTAATACCCATTATAATT
>haplo_350
AACTTTATACTTTATTTTTGGTGCTTGGGCAGGAATAGTGGGGGCATCCCTAAGCCTATTAATTCGGGCTGAACTTGGCCAGCCCGGCTCCCTGATTGGAGACGACCAAATTTATAATGTGATTGTCACAGCCCACGCCTTCGTAATAATTTTCTTTATAGTAATACCCATTATAATT
>haplo_352
AACTTTATACTTTATTTTTGGTGCTTGGGCAGGAATAGTGGGGACATCCCTAAGCCTATTAATTCGGGCTGAACTTGGCCAGCCCGGCTCCCTGATTGGAGACGACCAAATTTATAATGTGATCGTCACAGCCCACGCCTTCGTAATAATTTTCTTTATAGTAATACCCATTATAATT
>haplo_362
AACTTTATACTTTATTTTTGGTGCTTGGGCAGGAATAGTGGGGACATCCCTAAGCCTATTAATTCGGGCTGAACTTGGCCAGCCCGGCCCCCTGATTGGAGACGACCAAATTTATAATGTGATTGTCACAGCCCACGCCTTCGTAATAATTTTCTTTATAGTAATACCCATTATAATT
>haplo_368
AACTTTATACTTTATTTTTGGTGCTTGGGCAGGAATAGTGGGGACATCCCTAAGCCTATTAATTCGGGCTGAACTTGGCCAGCCCGGCTCCCTGATTGGGGACGACCAAATTTATAATGTGATTGTCACAGCCCACGCCTTCGTAATAATTTTCTTTATAGTAATACCCATTATAATT
>haplo_379
AACTTTATACTTTATTTTTGGTGCTTGGGCAGGAATAGTGGGGACATCCCTAAGCCTATTAATTCGGGCTGAACTTGGCCAGCCCGGCTCCCTGATTGGAGACGACCAAATTTATAATGTGATTGTCACAGCCCACGCCCTCGTAATAATTTTCTTTATAGTAATACCCATTATAATT
>haplo_382
AACTTTATACTTTATTTTTGGTGCTTGGGCGGGAATAGTGGGGACATCCCTAAGCCTATTAATTCGGGCTGAACTTGGCCAGCCCGGCTCCCTGATTGGAGACGACCAAATTTATAATGTGATTGTCACAGCCCACGCCTTCGTAATAATTTTCTTTATAGTAATACCCATTATAATT
>haplo_486
AACTTTATACTTTATTTTTGGTGCTTGAGCAGGAGTAGTGGGGACATCCCTAAGCCTATTAATTCGGGCTGAACTTGGTCAGCCCGGCTCCCTGATTGGAGACGACCAAATTTATAATGTGATTGTCACAGCCCACGCCTTCGTAATAATTTTCTTTATAGTAATACCCATTATAATT
>haplo_487
AACTTTATACTTTATTTTTGGTGCTTGAGCAGGAATAGTGGGGACATCCCTAAGCCTATTAATTCGGGCTGAACTTGGTCAGCCCGGCTCCCTGATTGGAGACGACCAAATTTATAATGTGATTGTCACAGCCCACGCCTTCGTAATAATTTTCCTTATAGTAATACCCATTATAATT
>haplo_523
AACTTTATACTTTATTTTTGGTGCTTGAGCAGGAATAGTGGGGACATCCCTAAGCCTATTAATTCGGGCTGAACTTGGTCAGCCCGGCTCCCTGATTGGAGACGACCAAATTTATAATGTGATTGTCACGGCCCACGCCTTCGTAATAATTTTCTTTATAGTAATACCCATTATAATT
>haplo_542
AACTTTATACTTTATTTTTGGTGCTTGAGCAGGAATAGTGGGGACATCCCTAAGCCTATTAATTCGGGCTGAACTTGGTCAGCCCGGCTCCCTGATTGGAGACGACCAAATTTATAATGTGATTGTCACAGCCCACGCCCTCGTAATAATTTTCTTTATAGTAATACCCATTATAATT
>haplo_551
AACTTTATACTTTATTTTTGGTGCTTGAGCAGGAATAGTGGGGACATCCCTAAGCCTATTAATTCGGGCTGAACTTGGTCAGCCCGGCTCCCTGATTGGAGGCGACCAAATTTATAATGTGATTGTCACAGCCCACGCCTTCGTAATAATTTTCTTTATAGTAATACCCATTATAATT
>haplo_571
AACTTTATACTTTATTTTTGGTGCTTGAGCAGGAATAGTGGGGACATCCCTAAGCCTATTAATTCGGGCTGAACTTGGTCAGCCCGGCTCCCTGATTGGAGACGACCAAATTTATAATGTGATTGTCACAGCCCACGCCTTCGTAATAATCTTCTTTATAGTAATACCCATTATAATT
>haplo_585
AACTTTATACTTTATTTTTGGCGCTTGAGCAGGAATAGTGGGGACATCCCTAAGCCTATTAATTCGGGCTGAACTTGGTCAGCCCGGCTCCCTGATTGGAGACGACCAAATTTATAATGTGATTGTCACAGCCCACGCCTTCGTAATAATTTTCTTTATAGTAATACCCATTATAATT
>haplo_837
AACTTTATACTTTATTTTTGGTGCTTGAGCAGGAATAGTGGGGACATCCCTAAGCCTATTAATTCGGGCTGAACTTGGCCAGCCCGGCTCCCTGATTGGAGACGACCAAATCTATAATGTGACTGTCACAGCCCACGCCTTCGTAATAATTTTCTTCATAGTAATGCCTATTATAATT
>haplo_978
AACCTTATACTTTATTTTTGGTGCTTGAGCAGGAATAGTGGGGACATCCCTAAGCCTATTAATTCGGGCTGAACTTGGCCAGCCCGGCTCCCTGATTGGAGACGACCAAATCTATAATGTGATCGTCACAGCCCACGCCTTCGTAATAATTTTCTTTATAGTAATACCTATTATAATT
>haplo_993
AACTTTATACTTTATTTTTGGTGCTTGAGCAGGAATAGTGGAGACATCCCTAAGCCTATTAATTCGGGCTGAACTTGGCCAGCCCGGCTCCCTGATTGGAGACGACCAAATCTATAATGGGATTGTCACAGCCCACGCCTTCGTAATAATTTTCTTTATAGTAATACCTATTATAATT
>haplo_1001
AACTTTATACTTTATTTTTGGTGCTTGAGCAGGAATAGTGGGGACATCCCTAAGCCTATTAATTCGGGCTGAACTTGGCCAGCCCGGCTCCCTGATTGGAGACGACCAAATTTATAATGTGATTGTCACGGCCCACGCCTTCGTAATAATTTTCTTTATAGTAATACCCATTATAATT
>haplo_1010
AACTTTATACTTTATTTTTGGTGCTTGAGCAGGAGTAGTGGGGACATCCCTAAGCCTATTAATTCGGGCTGAACTTGGCCAGCCCGGCTCCCTGATTGGAGACGACCAAATCTATAATGTGATCGTCACAGCCCACGCCTTCGTAATAATTTTCTTTATAGTAATACCTATTATAATT
>haplo_1026
AACTTTATACTTTACTTTTGGTGCTTGAGCAGGAATAGTGGGGACATCCCTAAGCCTATTAATTCGGGCTGAACTTGGCCAGCCCGGCTCCCTGATTGGAGACGACCAAATCTATAATGTGATCGTCACAGCCCACGCCTTCGTAATAATTTTCTTTATAGTAATACCTATTATAATT
>haplo_1028
AACTTTATACTTTATTTTTGGTGCTTGAGCAGGAATAGTAGGGACACCCCTAAGCCTATTAATTCGGGCTGAACTTGGCCAGCCCGGCTCCCTGATTGGAGACGACCAAATCTATAATGTGATTGTCACAGCCCACGCCTTCGTAATAATTTTCTTTATAGTAATACCTATTATAATT
>haplo_1035
AACTTTATACTTTATTTTTGGTGCTTGAGCAGGAATAGTGGGGACATCCCTAAGCCTATTAATTCGGGCTGAACTTGGCCAGCCCGGCTCCCTGATTGGAGACGACCAAATTTATAATGTGATTGTCACAGCCCACGCCTTCGTAATAATCTTCTTTATAGTAATACCCATTATAATT
>haplo_1036
AACTTTATACTTTATTTTTGGTGCTTGAGCAGGAATAGTGGGGACATCCCTAAGCCTATTAATTCGGGCTGAACTTGGCCAGCCCGGCTCCCTGATTGGAGACGACCAGATCTATAATGTGATCGTCACAGCCCACGCCTTCGTAATAATTTTCTTTATAGTAATACCTATTATAATT
>haplo_1039
AACTTTATACTTTATTTTTGGTGCTTGAGCAGGAATAGTGGGGACATCCCTAAGCCTATTAATTCGGGCTGAACTTGGCCAGCCCGGCTCCCTGATTGGAGACGACCAAATCTATAATGTGATCGTCGCAGCCCACGCCTTCGTAATAATTTTCTTTATAGTAATACCTATTATAATT
>haplo_1040
AACTTTATACTTTATTTTTGGTGCTTGAGCAGGAATAGTGGGGACATCCCTAAGCCTATTAATTCGGGCTGAACTTGGCCAGCCCGGCTCCCTGATCGGAGACGACCAAATCTATAATGTGATCGTCACAGCCCACGCCTTCGTAATAATTTTCTTTATAGTAATACCTATTATAATT
>haplo_1045
AACTTTATACTTTATTTTTGGTGCTTGAGCAGGAGTAGTGGGGACATCCCTAAGCCTATTAATTCGGGCTGAACTTGGCCAGCCCGGCTCCCTGATTGGAGACGACCAAATTTATAATGTGATTGTCACAGCCCACGCCTTCGTAATAATTTTCTTTATAGTAATACCCATTATAATT
>haplo_1050
AACTTTATACTTTATTTTTGGTGCTTGAGCAGGAATAGTGGGGACATCCCTAAGCCTATTAATTCGGGCTGAACTTGGCCAGCCCGGCTCCCTGATTGGAGACGACCAAATTTATAATGTGATTGTCACAGCCCACGCCTTCGTAATAATTTTCCTTATAGTAATACCCATTATAATT
>haplo_1052
AACTTTATACTTTATTTTTGGTGCTTGAGCAGGAATAGTGGGGACATCCCTAAGCCTATTAATTCGGGCTGAACTTGGCCAGCCCGGCTCCCTGATTGGAGACGACCAAATCTATAATGTGATCGTCACAGCCCACGCCCTCGTAATAATTTTCTTTATAGTAATACCTATTATAATT
>haplo_1080
AACTTTATACTTTATTTTTGGTGCTTGAGCAGGAATAGTGGGGACATCCCTAAGCCTATTAATTCGGGCTGAACTTGGCCAGCCCGGCTCCCTAATTGGAGACGACCAAATCTATAATGTGACTGTCACAGCCCACGCCTTCGTAATAATTTTCTTCATAGTAATGCCTATTATAATT
>haplo_1087
AACCTTATACTTTATTTTTGGTGCTTGAGCAGGAATAGTGGGGACATCCCTAAGCCTATTAATTCGGGCTGAACTTGGCCAGCCCGGCTCCCTGATTGGAGACGACCAAATTTATAATGTGATTGTCACAGCCCACGCCTTCGTAATAATTTTCTTTATAGTAATACCCATTATAATT
>haplo_1104
AACTTTACACTTTATTTTTGGTGCTTGATCAGGAATAGTGGGAACATCCCCAAGCCTATTAATTCGGGCTGAACTTGGCCAGCCCGGCTCCCTGATTGGAGACGACCAAATCTATAATGTGATTGTCACAGCCCACGCCTTCGTAATAATTTTCTTTATAGTAATACCTATTATAATT
>haplo_1113
AACTTTATACTTTATTTTTGGTGCTTGAGCAGGAATAGTGGGGACATCCCTAAGCCTATTAATTCGGGCTGAACTTGGCCAGCCCGGCTCCCTGATTGGAGACGACCAAATTTATAATGTGATTGTCACAGCCCGCGCCTTCGTAATAATTTTCTTTATAGTAATACCCATTATAATT
>haplo_1118
AACTTTATACTTTATTTTTGGTGCTTGAGCAGGAGTAGTAGGGACATCCCTAAGCCTATTAATTCGGGCTGAACTTGGCCAGCCCGGCTCCCTGATTGGAGACGACCAAATCTATAATGTGATTGTCACAGCCCACGCCTTCGTAATAATTTTCTTTATAGTAATACCTATTATAATT
>haplo_1120
AACTTTATACTTTATTTTTGGTGCTTGAGCAGGAATAGTGGGGACATCCCTAAGCCTACTAATTCGGGCTGAACTTGGCCAGCCCGGCTCCCTGATTGGAGACGACCAAATTTATAATGTGATTGTCACAGCCCACGCCTTCGTAATAATTTTCTTTATAGTAATACCCATTATAATT
>haplo_1122
AACTTTATACTTTATTTTTGGTGCTTGAGCAGGAATAGTGGGGACATCCCTAAGCCTATTAATTCGGGCCGAACTTGGCCAGCCCGGCTCCCTGATTGGAGACGACCAAATTTATAATGTGATTGTCACAGCCCACGCCTTCGTAATAATTTTCTTTATAGTAATACCCATTATAATT
>haplo_1141
AACTTTATACTTTATTTTTGGTGCTTGAGCAGGAATAGTAGGGACATCCCTAAGCCTATTAATTCGGGCTGAACTTGGCCAGCCCGGCTCCCTGATTGGAGACGACCAAATCTATAATGTGATTGTCGCAGCCCACGCCTTCGTAATAATTTTCTTTATAGTAATACCTATTATAATT
>haplo_1165
AACTTTATACTTTATTTTTGGTGCTTGAGCAGGAATAGTAGGGACATCCCTAAGCCTATTAATTCGGGCTGAACTTGGCCAGCCCGGCTCCCTGGTTGGAGACGACCAAATCTATAATGTGATTGTCACAGCCCACGCCTTCGTAATAATTTTCTTTATAGTAATACCTATTATAATT
>haplo_1168
AACTTTATACTTTATTTTTGGTGCTTGAGCAGGAATAGTAGGGACATCCCTAAGCCTATTAATTCGGGCTGAACTTGGCCAGCCCGGCTCCCTGATTGGAGACGACCAAACCTATAATGTGATTGTCACAGCCCACGCCTTCGTAATAATTTTCTTTATAGTAATACCTATTATAATT
>haplo_1177
AACTTTATACTTTATTTTTGGTGCTTGAGCAGGAATAGTAGGGACATCCCTAAGCCTATTAATTCGGGCCGAACTTGGCCAGCCCGGCTCCCTGATTGGAGACGACCAAATCTATAATGTGATTGTCACAGCCCACGCCTTCGTAATAATTTTCTTTATAGTAATACCTATTATAATT
>haplo_1185
AACTTTATACTTTATTTTTGGTGCTTGAGCAGGAATAGTAGGGACATCCCTAAGCCTATTAATTCGGGCTGAACTTGGCCAGCCCGGCTCCCTGATTGGAGACGACCAAATCTATAATGTGATTGTCACAGCCCACGCCCTCGTAATAATTTTCTTTATAGTAATACCTATTATAATT
>haplo_1209
AACCTTATACTTTATTTTTGGTGCTTGAGCAGGAATAGTAGGGACATCCCTAAGCCTATTAATTCGGGCTGAACTTGGCCAGCCCGGCTCCCTGATTGGAGACGACCAAATCTATAATGTGATTGTCACAGCCCACGCCTTCGTAATAATTTTCTTTATAGTAATACCTATTATAATT
>haplo_1218
AACTTTATACTTTATTTTTGGTGCTTGAGCAGGAATAGTAGGGACATCCCTAAGCCTATTAATTCGGGCTGAACTTGGCCAGCCCGGCTCCCTGATTGGAGACGACCAAATCTATAATGCGATTGTCACAGCCCACGCCTTCGTAATAATTTTCTTTATAGTAATACCTATTATAATT
>haplo_1275
AACTTTATACTTTATTTTTGGTGCTTGGGCAGGAATAGTGGGGACACCCCTAAGCCTATTAATTCGGGCTGAACTTGGCCAGCCCGGCTCCCTGATTGGAGACGACCAAATCTATAATGTGATTGTCACAGCCCACGCCTTCGTAATAATTTTCTTTATAGTAATACCTATTATAATT
>haplo_1353
AACTTTATACTTTATTTTTGGTGCTTGGGCAGGAATAGTGGGGACATCCCTAAGCCTATTAATTCGGGCTGAACTTGGCCAGCCCGGCTCCCTGATTGGAGACGACCAAGTCTATAATGTGATTGTCACAGCCCACGCCTTCGTAATAATTTTCTTTATAGTAATACCTATTATAATT
>haplo_1401
AACTTTATACTTTATTTTTGGTGCTTGAGCAGGAATAGTGGGGACATCCCTAAGCCTATTAATTCGGGCTGAACTTGGCCAGCCCGGCTCCCTGATTGGAGACGACCAAATCTATAATGTGGTTGTCACAGCCCACGCCTTCGTAATAATTTTCTTTATAGTAATACCCATTATAATT
>haplo_1402
AACTTTATACTTTATTTTTGGTGCTTGGGCAGGAATAGTGGGGACATCCCTAAGCCTATTAATTCGGGCTGAACCTGGCCAGCCCGGCTCCCTGATTGGAGACGACCAAATCTATAATGTGATTGTCACAGCCCACGCCTTCGTAATAATTTTCTTTATAGTAATACCTATTATAATT
>haplo_1421
AACTTTATACTTTATTTTTGGTGCTTGGGCAGGAATAGTGGGGACATCCCTAAGCCTATTAATTCGGGCTGAACTTGGCCAGCCCGGCTCCCTGATTGGAGACGGCCAAATCTATAATGTGATTGTCACAGCCCACGCCTTCGTAATAATTTTCTTTATAGTAATACCTATTATAATT
>haplo_1454
AACTTTATACTTTATTTTTGGTGCTTGAGCAGGAATAGTGGGGACATCCCTAAACCTATTAATTCGGGCTGAACTTGGCCAGCCCGGCTCCCTGATTGGAGACGACCAAATCTATAATGGGATTGTCACAGCCCACGCCTTCGTAATAATTTTCTTTATAGTAATACCTATTATAATT
>haplo_1466
AACTTTATACTTTATTTTTGGTGCTTGGGCGGGAATAGTGGGGACATCCCTAAGCCTATTAATTCGGGCTGAACTTGGCCAGCCCGGCTCCCTGATTGGAGACGACCAAATCTATAATGTGATTGTCACAGCCCACGCCTTCGTAATAATTTTCTTTATAGTAATACCTATTATAATT
>haplo_1474
AACTTTATACTTTATTTTTGGTGCTTGAGCAGGAATAGTGGGGACATCCCTAAGCCTATTAATTCGGGCTGAACTTGGCCGGCCCGGCTCCCTGATTGGAGACGACCAAATCTATAATGTGATTGTCACGGCCCACGCCTTCGTAATAATTTTCTTTATAGTAATACCTATTATAATT
>haplo_1484
AACTTTATACTTTATTTTTGGTGCTTGAGCAGGAATAGTGGGGACATCCCTAAGCCTATTAATTCGGGCTGAACTTGGCCAGCCCGGCTCCCTGATTGGAGACGACCAAGTCTATAATGTGATTGTCACAGCCCACGCCTTCGTAATAATTTTCTTTATAGTAATACCCATTATAATT
>haplo_1486
AACTTTATACTTTATTTTTGGTGCTTGAGCAGGAATAGTGGGGACATCCCTAAGCCTATTAATTCGGGCTGAACTTGGCCAGCCCGGCTCCCTGATTGGAGACGACCAAATCTATAATGCGATTGTCACAGCCCACGCCTTCGTAATAATTTTCTTTATAGTAATACCCATTATAATT
>haplo_1501
AACTTTATACTTTATTTTTGGTGCTTGAGCAGGAATAGTGGGGACATCCCTAAGCCTATTAATTCGGGCTGAACTTGGCCAGCCCGGCTCCCTGATTGGAGACGACCAAATCTATAATGTGATTGTCACAGCCCACGCCTTCGTAATAATTTTCTTTATAGTAGTACCCATTATAATT
>haplo_1512
AACTTTATACTTTATTTTTGGTGCTTGGGCAGGAATAGTGGGGACATCCCTAAGCCTATTAATTCGGGCTGAACTCGGCCAGCCCGGCTCCCTGATTGGAGACGACCAAATCTATAATGTGATTGTCACAGCCCACGCCTTCGTAATAATTTTCTTTATAGTAATACCTATTATAATT
>haplo_1517
AACTTTATACTTTATTTTTGGTGCTTGAGCAGGAATAGTGGGGACATCCCTAAGCCTATTAATTCGGGCTGAACTTGGCCAGCCCGGCTCCCTGATTGGAGACGACCAAATCTATAACGTGATTGTCACAGCCCACGCCTTCGTAATAATTTTCTTTATAGTAATACCCATTATAATT
>haplo_1522
AACTTTATACTTTATTTTTGGTGCTTGGGCAGGAATAGTGGGGACATCCCTAAGCCTACTAATTCGGGCTGAACTTGGCCAGCCCGGCTCCCTGATTGGAGACGACCAAATCTATAATGTGATTGTCACAGCCCACGCCTTCGTAATAATTTTCTTTATAGTAATACCTATTATAATT
>haplo_1523
AACTTTATACTTTATTTTTGGTGCTTGGGCAGGAATAGTGGGGACATCCCTAAGCCTATTAATTCGGGCTGAACTTGGCCAGCCCGGCTCCCTGATTGGAGACGACCAAATCTATAATGTGATTGTCACAGCCCACGCCTTCGTAATAACTTTCTTTATAGTAATACCTATTATAATT
>haplo_1525
AACTTTATACTTTATTTTTGGTGCTTGAGCAGGAATAGTGGGGACATCCCTAAGCCTATTAATTCGGGCTGAACTTGGCCAGCCCGGCTCCCTGATTGGAGACGACCAAATCTATAATGTGATTGTCACAGCCCACGCCTTTGTAATAATTCTCTTTATAGTAATACCTATTATAATT
>haplo_1546
AACTTTATACTTTATTTTTGGTGCTTGAGCAGGAATAGTGGGGACATCCCTAAGCCTATTAATTCGGGCTGAACTTGGCCAGCCCGGCTCCCTGATTGGAGACGACCAAATCTATAATGTGATTGTCACAGCCCACGCCTTCGTAATAATTTTCTTTATAGTAATGCCCATTATAATT
>haplo_1549
AACTTTATACTTTATTTTTGGTGCTTGGGCAGGAATAGTGGGGACATCCCTAAGCCTATTAATTCGGGCTGAACTTGGCCAGCCCGGCTCCCTGATTGGAGACGACCAAATCTATAATGTGATTGTCACAGCCCACGCCCTCGTAATAATTTTCTTTATAGTAATACCTATTATAATT
>haplo_1704
AACTTTATACTTTATTTTTGGTGCTTGGGCAGGAATAGTGGGGACATCCCTAAGCCTATTAATTCGGGCTGAACTTGGCCAGCCCGGCTCCCTGATTGGAGACGACCAAATTTATAATGTGATTGTCACAGCCCACGCCTTCGTAGTAATTTTCTTTATAGTAATACCTATTATAATT
>haplo_1736
AACTTTATACTTTATTTTTGGTGCTTGGGCAGGAATAGTGGGGACATCCCTAAGCCTATTAATTCGGGCTGAACTTGGCCAGCCCGGCTCCCTGATTGGAGACGACCAAATTTATAATGTGATTGTCACAGCCCACGCCTTCGTAATAATTTTCTTTATGGTAATACCTATTATAATT
>haplo_1741
AACTTTATACTTTATTTTTGGTGCTTGAGCAGGGATAGTGGGGACATCCCTAAGCCTATTAATTCGGGCTGAACTTGGCCAGCCCGGCTCCCCGATTGGAGACGACCAAATTTATAATGTGATTGTCACAGCCCACGCCTTCGTAATAATTTTCTTTATAGTAATACCCATTATAATT
>haplo_1840
TGCTTTATACTTTATTTTTGGTGCTTGAGCAGGAATAGTGGGGACATCCCTAAGCCTATTAATTCGGGCTGAACTTGGCCAGCCCGGCTCCCTGATTGGAGACGACCAAATCTATAATGTGATTGTCACAGCCCACGCCTTCGTAATAATTTTCTTTATAGTAATACCTATTATAATT
>haplo_1843
AACTTTATACTTTATTTTTGGTGCTTGGGCAGGAATAGTGGGGACATCCCTAAGCCTATTAATTCGGGCTGAACTTGGCCAGCCCGGCTCCCTGATTGGAGACGGCCAAATTTATAATGTGATTGTCACAGCCCACGCCTTCGTAATAATTTTCTTTATAGTAATACCTATTATAATT
>haplo_1874
AACTTTATACTTTATTTTTGGTGCTTGGGCAGGAATAGTGGGGACATCCCTAAGCCTATTAATTCGGGCTGAACTTGGCCAGCCCGGCTCCCTGATTGGAGACGACCAAATTTATAGTGTGATTGTCACAGCCCACGCCTTCGTAATAATTTTCTTTATAGTAATACCTATTATAATT
>haplo_1880
AACTTTATACTTTATTTTTGGTGCTTGAGCAGGAATAGTGGGGACATCCCTAGGCCTATTAATTCGGGCTGAACTTGGTCAGCCCGGCTCCCTGATTGGAGACGACCAAATTTATAATGTGATTGTCACAGCCCACGCCTTCGTAATAATTTTCTTTATAGTAATACCTATTATAATT
>haplo_1924
AACTTTATACTTTATTTTTGGTGCTTGAGCAGGAATAGTGGGGACATCCCCTAGCCTATTAATTCGGGCTGAACTTGGCCAGCCCGGCTCCCTGATTGGAGACGACCAAATCTATAATGTGATTGTCACAGCCCACGCCTTCGTAATAATTTTCTTTATAGTAATACCTATTATAATT
>haplo_1970
GACCTTATACTTTATTTTTGGTGCTTGAGCAGGAATAGTGGGGACATCCCTAAGCCTATTAATTCGGGCTGAACTTGGCCAGCCCGGCTCCCTGATTGGAGACGACCAAATCTATAATGTGATTGTCACAGCCCACGCCTTCGTAATAATTTTCTTTATAGTAATACCTATTATAATT
>haplo_15
GACATCATATTTTATTGTAGGTATTTGATCTGGGTTCTTAGGAGCTAGGATTAGTTTAATTATTCGTACTGAATTAGGGATAGTAGGGAGTTTAATTATAGATGAGCAAATTTATAATGCGATAGTTACGGCTCATGCTTTTTTAATAATTTTTTTTTTTGTTATGCCTGTTGCTGTA
>haplo_150
GACATCATATTTTATTGTAGGTATTTGATCTGGGTTCTTAGGAGCTAGGATTAGTTTAATTATTCGTACTGAATTAGGGATAGTAGGGAGTTTAATTATAGATGAGCAAATTTATAATGCAATAGTTACGGCTCATGCTTTTTTAATAATTTTTTTTTTTGTTATGCCTGTTGCTGTA
>haplo_160
GACATCATATTTTATTGTAGGTATTTGATCTGGGTTCTTAGGAGCTAGGATTAGTTTAATTATTCGTACTGAATTAGGGATAGCAGGGAGTTTAATTATAGATGAGCAAATTTATAATGCGATAGTTACGGCTCATGCTTTTTTAATAATTTTTTTTTTTGTTATGCCTGTTGCTGTA
>haplo_244
AACATCATATTTTATTGTAGGTATTTGATCTGGGTTCTTAGGAGCTAGGATTAGTTTAATTATTCGTACTGAATTAGGGATAGTAGGGAGTTTAATTATAGATGAGCAAATTTATAATGCGATAGTTACGGCTCATGCTTTTTTAATAATTTTTTTTTTTGTTATGCCTGTTGCTGTA
>haplo_1208
GACATCATATTTTATTGTAGGTATTTGATCTGGGTTCTTAGGAGCTAGGATTAGTTTAATTATTCGTACTGAATTAGGGATAGTAGGGAGTTTAATTATAGATGAGCAAATTTATAATGCGATAGTTACGGCTCATGCCTTTTTAATAATTTTTTTTTTTGTTATGCCTGTTGCTGTA
>haplo_1365
TACATCATATTTTATTGTAGGTATTTGATCTGGGTTCTTAGGAGCTAGGATTAGTTTAATTATTCGTACTGAATTAGGGATAGTAGGGAGTTTAATTATAGATGAGCAAATTTATAATGCGATAGTTACGGCTCATGCTTTTTTAATAATTTTTTTTTTTGTTATGCCTGTTGCTGTA
>haplo_1411
GACATCATATTTTATTGTAGGTATTTGATCTGGGTTCTTAGGAGCTAGGATTAGTTTAATTATTCGTACTGAATTAGGGATAGTAGGGAGTTTAATTATAGATGAGCAAATTTATAATGCGATAGTTACGGCTCATGCTTTTTTAATAATTTTTTTTTTTGTTATGCCTGTTGATGTA
>haplo_1556
AACATCATATTTTATTGTAGGTATTTGATCTGGGTTCTTAGGAGCTAGGATTAGTTTAATTATTCGTACTGAATTAGGGATAGCAGGGAGTTTAATTATAGATGAGCAAATTTATAATGCGATAGTTACGGCTCATGCTTTTTTAATAATTTTTTTTTTTGTTATGCCTGTTGCTGTA
>haplo_1573
AACATCATATTTTATTGTAGGTATTTGATCTGGGTTCTTAGGAGCTAGGATTAGTTTAATTATTCGTACTGAATTAGGGATAGTAGGGAGTTTAATTATAGATGAGCAAATTTATAATGCAATAGTTACGGCTCATGCTTTTTTAATAATTTTTTTTTTTGTTATGCCTGTTGCTGTA
>haplo_1686
GACATCATATTTTATTGTAGGTATTTGATCTGGGTTCTTAGGAGCTAGGATTAGTTTAATTATTCGTACTGAATTAGGGATAGTAGGGAGTTTAATTATAGATGAGCAAATTTATAATGCGATAGTTGCGGCTCATGCTTTTTTAATAATTTTTTTTTTTGTTATGCCTGTTGCTGTA
>haplo_1725
GACATCATATTTTATTGTAGGTATTTGATCTGGGTTCTTAGGAGCTAGGATTAGTTTAATTATTCGTACTGAATTAGGGATAGTAGGGAGTTTAATTATAGATGAGCAAATTTATAATGCGGTAGTTACGGCTCATGCTTTTTTAATAATTTTTTTTTTTGTTATGCCTGTTGCTGTA
>haplo_21
AACTTTGTACTTTATTTTTGGTGCTTGATCAGGAATAGTGGGAACATCCCTAAACCTATTAATTCGGGCTGAACTTGGTCAGCCCGGCTCCCTAATTGGAGACGACCAAATCTATAATGTGATTGTCACAGCCCACGCCTTCGTAATAATTTTCTTCATAGTAATGCCTATTATAATT
>haplo_112
AACTTTGTACTTTATTTTTGGTGCTTGATCAGGAATAGTGGGAACATCCCTAAGCCTATTAATTCGGGCTGAACTTGGTCAGCCCGGCTCCCTAATTGGAGACGACCAAATCTATAATGTGATTGTCACAGCCCACGCCTTCGTAATAATTTTCTTCATAGTAATGCCTATTATAATT
>haplo_277
AACTTTGTACTTTATTTTTGGTGCTTGATCAGGAATAGTGGGAACATCCCTAAACCTATTAATTCGGGCTGAACTTGGTCAGCCCGGCTCCCTAATTGGAGACGACCAAATCTATAATGTGATTGTCACAGCCCACGCCTTCGTAATAATTTTCTTTATAGTAATACCTATTATAATT
>haplo_748
AACTTTGTACTTTATTTTTGGTGCTTGATCAGGAATAGTGGGAACATCCCTAAGCCTATTAATTCGGGCTGAACTTGGTCAGCCCGGCTCCCTAATTGGAGACGACCAAATCTATAATGTGATTGTCACAGCCCACGCCTTCGTAATAATTTTCTTTATAGTAATACCTATTATAATT
>haplo_113
AACTTTATACTTTATTTTTGGTGCTTGATTAGGAATAGTGGGAACATCCCTAAGCCTATTAATTCGGGCCGAACTCGGTCAACCCGGCTCCCTAATTGGACACGACCAAATCTATAATGTGATTGTCACAGCCCACGCCTTCGTAATACTTTTCTGCATAGTAATGCCTATTATAATT
>haplo_191
AACTGTATACTTTATTTTTGGTGCTTGATCAGGAATAGTGGGAACATCCCTAAGCCTATTGATTCGGGCCGAACTCGGTCAACCCGGCTCCCTAATTGGACACGACCAAATCTATAATGTGATTGTCACAGCCTACGCCTTCGTAATACTTTTCTGCGTAGTAATGCCTATTATAATT
>haplo_260
AACTGTATACTTTATTTTTGGTGCTTGATCAGGAATAGTGGGAACATCCCTAAGCCTATTGATTCGGGCCGAACTCGGTCAACCCGGCTCCCTAATTGGACACGACCAAATCTATAATGTGATTGTCACAGCCTACGCCTTCGTAATACTTTTCTGCATAGTAATGCCTATTATAATT
>haplo_858
AACTGTATACTTTATTTTTGGTGCTTGATCAGGAATAGTGGGAACATCCCTAAGCCTATTGATTCGGGCCGAACTCGGTCAACCCGGCTCCCTAATTGGACACGACCAAATCTATAATGTGATTGTCACAGCCCACGCCTTCGTAATAATTTTCTGCATAGTAATGCCTATTATAATT
>haplo_1183
AACTTTATACTTTATTTTTGGTGCTTGATCAGGAATAGTGGGAACATCCCTAAGCCTATTAATTCGGGCCGAACTCGGTCAACCCGGCTCCCTATTTGGAAACGACCAAATCTATAATGTGATTGTCACAGCCTACGCCTTCGTAATACTTTTCTGCGTAGTAATGCCTATTATAATT
>haplo_147
CACCATATACTTCGCCTTTGGCGCATGGGCAGGAATAATGGGGGCAGCCCTAAGTGCCTTAATTCGATTGGAGCTAGGCCAACCAGGGTCGCTAATGGGAAATGACCAAATCTATAACACTATTGTAACAGCTCACGCTTTTGTAATAATTTTCTTTATAATTATGCCAGTGATAATT
>haplo_1729
CACCATATACTTCGCCTTTGGCGCATGGGCAGGAATAATGGGGGCAGCCCTAAGTGCCTTAATTCGATTGGAGCTAGGTCAACCAGGGTCACTAATGGGAAATGACCAAATCTATAATACTATTGTAACAGCTCACGCTTTTGTAATAATTTTCTTTATAATTATGCCAGTGATAATT
>haplo_155
TACCCTTTACTTTATTTTCGGAGCTTGAGCTGGGATAGTAGGAACTTCATTAAGCCTTCTTATTCGAGCTGAATTAGGCCAGCCTGGATCTTTGATTGGAGATGACCAAATTTATAATGTCATTGTTACTGCTCACGCTTTTATCATGATTTTCTTTATAGTTATGCCAATTATGATT
>haplo_203
TACTTTATACTTCATTTTTGGTGCCTGAGCTGGAATAGTTGGGACGTCTTTGAGACTCCTTATTCGGGCAGAATTGGGTAACCCGGGATCATTGATTGGAGATGACCAAATTTACAACGTGATTGTTACTGCTCACGCTTTTATTATGATTTTCTTCATGGTTATGCCCATTATGATT
>haplo_205
AACTTTATACTTTATTTTTGGTGCTTGATCAGGAATAGTAGGAACATCCCTAAGCCTATTAATTCGGGTTGAACTTGGCCAGCCCGGCTCCCTGATTGGAGACGACCAAATCTATAATGTGATTGTCACAGCCCACGCCTTCGTAATAATTTTCTTCATAGTAATGCCTATTATAATT
>haplo_1266
AACTTTATACTTTATTTTTGGTGCTTGATCAGGAATAGTAGGAACATCCCTAAGCCTATTAATTCGGGTTGAACTTGGCCAGCCCGGCTCCCTGATTGGAGACGACCAAATCTATAATGTGATTGTCACAGCCCACGCCTTCGTAATAATTTTCTTTATAGTAATACCTATTATAATT
>haplo_222
AATTTTATATTTCATTTTAAGTGCTTGATCAGGAATAGTTGGAACATCATTAAGACTTTTAATTCGAGCAGAACATGGTCAACCCGGTTCCTTGATTGGAGATGACCAAAGCTATAACGTTATTGAAACAGCTCACGCCTTTGCAATAACTTTCTTTATGGTAATACCTTTAATAATT
>haplo_243
AATTTTATATTTCATTTTAAGTGCTTGATCAGGAATAGTTGGAACATCATTAAGACTTTTAATTCGAGCAGAACTTGGTCAACCCGGTTCCTTGATTGGAGATGACCAAAGCTATAACGTTATTGAAACAGCTCACGCCTTTGCAATAACTTTCTTTATGGTAATACCTTTAATAATT
>haplo_726
AATTTTATATTTCATTTTAAGTGCTTGATCAGGAATAGTTGAAACATCATTAAGACTTTTAATTCGAGCAGAACTTGGTCAACCCGGTTCCTTGATTGGAGATGACCAAATCTATAACGTTATTGAAACAGCTCACGCCTTTGCAATAACTTTCTTTATGGTAATACCTTTAATAATT
>haplo_1230
AATTTTATATTTCATTTTAAGTGCTTGATCAGGAATAGTTGGAACATCATTAAGACTTTTAATTCGAGCAGAACTTGGTCAACCCGGTTCCTTGATTGGAGATGACCAACGCTATAACGTTATTGAAACAGCTCACGCCTTTGCAATAACTTTCTTTATGGTAATACCTTTAATAATT
>haplo_1951
AATTTTATATTTCATTTTAAGTGCTTGATCAGGAATGGTTGGAACATCATTAAGACTTTTAATTCGAGCAGAACATGGTCAACCTGGTTCCTTGATTGGAGATGACCAAAGCTATAACGTTATTGAAACAGCTCACGCCTTTGCAATAACTTTCTTTATGGTAATACCTTTAATAATT
>haplo_521
TACGCTTTATCTCATTTTCGGTGTTTGAGCTGGATTAACAGGAACTATAATAAGAATTCTTATTCGTTTAGAGCTTTCGCAGCCTGGAAGATTTATAGGAAGAGATCAACTCTATAATGTTTTAGTTACTGCTCACGCGTTTTTAATAATTTTTTTCTTAGTTATACCTGTTTTTATT
>haplo_733
AACTTTATACTTTATTTTTGGTGCTTGATCAGGAGTAGTTGGGACATCCCTAAGCCTATTAATTGGGACTGAACTTGGTCAGCCCGGCTGCCTAATTGGAGACGACCAAATCTATAATGTGATTGTCACAGCCCACGCCTTCGTAATAATTTTCTTCATAGTAATGCCTATTATAATT
>haplo_747
TACTTTATACTTCATTTTTGGGGCTTGATCTGGAATAGTAGGAACTTCCCTAAGAATTCTGATTCGAGCCGAATTAGGACACCCCGGATCCTTAATTGGGGATGATCAAATTTATAATGTAATTGTTACAGCTCATGCTTTTATTATAATTTTTTTTATAGTAATACCAATTTTAATT
>haplo_754
AACTTTGTACTTTATTTTTCGTGCTTGATCAGGACTAGTAGGAACATCATTAAGACTTTTAATTCGAGTGGAACTCGGTCAACCCGGCTCTTTAATTGGAGACGACCAAATTTACAATGTTATTGTGATAGCCCACGCTTTCGTAATAATTTTCTTCATAGTAATGCCTATTATAATT
>haplo_1846
AACTTTGTACTTTATTTTTCGTGCTTGATCAGGACTAGTAGGAACATCATTAAGACTTTTAATTCGAGCGGAACTCGGTCAACCCGGCTCTTTAATTGGAGACGACCAAATTTACAATGTTATTGTGATAGCCCACGCTTTCGTAATAATTTTCTTCATAGTAATGCCTATTATAATT
>haplo_1455
AACTTTACACTTTATTTTTGGTGCTTGATCAGGAATAGTGGGAACATCCCCAAGCCTATTAATTCGGGCTGAACTTGGGTCAGCCCGGCTCCCTAATTGGAGACGACCAAATCTATAATGTGACTGTCACAGCCCACGCCTTCGTAATAATTTTCTTCATAGTAATGCCTATTATAAT
>haplo_1532
AACCTTGTACTTCATCTTAGGCGCTTGAGCTAGTGTAGTGGGAACCTCACTAAGAGTAATTATCCGGTCAGAACTCAGGTCACCGGGAAACCTCATAAATGATGACCAGCTATATAACGTAACAGTAACTGCCCATGCTTTTGTAATAATTTTTTTTATAGTGATACCCATTATAATC
>haplo_1593
AACTCTCTATTTTATTTTTGGGGCTTGATCCGGTATAGTAGGAACATCCCTAAGTTTACTAATTCGAGCCGAATTGGGTCAACCAGGATCCTTAATTGGAGATGACCAAATTTACAACGTAATTGTTACAGCTCATGCTTTTGTAATAATTTTTTTTATAGTTATACCTATTATAATT
>haplo_1604
AACTATGTATCTAGCATTCGGAACTTGATCTGGAGTCCTAGGTGCTAGATTTAGTCTCCTAATTCGAATAGAACTATCTCAACCTGGAGGTTTAATAAAAAACGAACAACTATATAACACCATCATTACTTCACACGCCTTCGTCATAATTTTCTTTGCTGTAATGCCAATCCTCATT
>haplo_1638
AACACTATACTTTGCTTTTGGGGCATGAGCAGGGATAATAGGTGCGGCCCTAAGAGCCCTAATTCGCCTAGAGCTAGGACAACCGGGGTCTCTAATAGGAAACGATCAAATCTACAATACAATTGTGACAGCTCACGCCTTCGTTATAATTTTCTTTATGATTATACCAGTAATAATC
>haplo_1648
AACACTGTACTTTGCTTTTGGGGCATGGGCAGGAATAATGGGTGCGGCCCTAAGAGCCTTAATTCGATTAGAGCTAGGGCAACCGGGGTCTCTAATAGGAAACGACCAAATCTACAATACAATTGTTACAGCTCACGCCTTCGTTATAATTTTCTTTATAATTATACCAGTAATAATC
>haplo_1748
TACCCTGTACTTCATTTTTGGGGCCTGAGCTGGAATAGTGGGTACTTCTCTTAGACTTTTGATCCGCGCTGAGTTAGGAAGACCTGGTTCACTAATCGGGGACGACCAAATTTATAACGTTATTGTAACGGCCCATGCTTTCATTATGATTTTCTTTATAGTTATACCTATTATAATC
>haplo_1838
TACTTCGTATTTTATCATTGGAATTTGATCTGGATTTTTGGGTGCAAGAATTAGATTAATTATTCGTACAGAATTAGGAATAGTCGGGAGAATTATTATAGATGAGCAAATTTATAATGCTATAGTAACAGCTCATGCTTTTTTAATAATTTTTTTTTTTGTTATACCTGTCGCTGTG
>haplo_1841
GACATCATATTTTATTGTTGGTATTTGATCTGGATTTTTAGGAGCTAGAATTAGTTTAATTATTCGAACTGAGTTAGGAATAGTTGGAAGATTGATTATAGATGAACAGATTTATAATGCTATAGTCACTGCTCATGCTTTTTTAATAATTTTTTTCTTTGTTATGCCTGTAGCAGTA
