# Supplementary material for: Estimating intraspecific genetic diversity from community DNA metabarcoding data
Source: PeerJ. 2018 Apr 9;6:e4644. doi: 10.7717/peerj.4644 (PMC5896493; doi:10.7717/peerj.4644)
Supplement: Supplemental Information 8 [file peerj-06-4644-s008.zip › Scripts_S1_v3/1_Single_species_mock/R_alpha_values!/2_matches/DceM_alpha_10.txt]

haplo_3	14_33.64	100.0	178	0	0	1	178	1	178	-1	0
haplo_4	15_89.91	100.0	178	0	0	1	178	1	178	-1	0
haplo_6	11_9.265	100.0	178	0	0	1	178	1	178	-1	0
haplo_5	4_60.375	100.0	178	0	0	1	178	1	178	-1	0
haplo_1	1_323.71	100.0	178	0	0	1	178	1	178	-1	0
haplo_2	10_39.96	100.0	178	0	0	1	178	1	178	-1	0
haplo_9	1_323.71	99.4	178	1	0	1	178	1	178	-1	0
haplo_10	2_7.18	100.0	178	0	0	1	178	1	178	-1	0
haplo_11	5_3.29	100.0	178	0	0	1	178	1	178	-1	0
haplo_12	1_323.71	99.4	178	1	0	1	178	1	178	-1	0
haplo_7	3_16.67	100.0	178	0	0	1	178	1	178	-1	0
haplo_8	7_26.36	100.0	178	0	0	1	178	1	178	-1	0
haplo_13	8_6.53	100.0	178	0	0	1	178	1	178	-1	0
haplo_14	1_323.71	99.4	178	1	0	1	178	1	178	-1	0
haplo_20	1_323.71	99.4	178	1	0	1	178	1	178	-1	0
haplo_16	13_21.895	100.0	178	0	0	1	178	1	178	-1	0
haplo_18	9_2.965	100.0	178	0	0	1	178	1	178	-1	0
haplo_22	1_323.71	99.4	178	1	0	1	178	1	178	-1	0
haplo_23	1_323.71	99.4	178	1	0	1	178	1	178	-1	0
haplo_24	1_323.71	99.4	178	1	0	1	178	1	178	-1	0
haplo_25	1_323.71	99.4	178	1	0	1	178	1	178	-1	0
haplo_26	1_323.71	99.4	178	1	0	1	178	1	178	-1	0
haplo_27	1_323.71	99.4	178	1	0	1	178	1	178	-1	0
haplo_29	1_323.71	99.4	178	1	0	1	178	1	178	-1	0
haplo_30	1_323.71	99.4	178	1	0	1	178	1	178	-1	0
haplo_32	1_323.71	99.4	178	1	0	1	178	1	178	-1	0
haplo_31	1_323.71	99.4	178	1	0	1	178	1	178	-1	0
haplo_33	1_323.71	99.4	178	1	0	1	178	1	178	-1	0
haplo_34	1_323.71	99.4	178	1	0	1	178	1	178	-1	0
haplo_35	1_323.71	99.4	178	1	0	1	178	1	178	-1	0
haplo_37	1_323.71	99.4	178	1	0	1	178	1	178	-1	0
haplo_36	1_323.71	99.4	178	1	0	1	178	1	178	-1	0
haplo_38	1_323.71	99.4	178	1	0	1	178	1	178	-1	0
haplo_39	1_323.71	99.4	178	1	0	1	178	1	178	-1	0
haplo_40	1_323.71	99.4	178	1	0	1	178	1	178	-1	0
haplo_41	1_323.71	99.4	178	1	0	1	178	1	178	-1	0
haplo_42	1_323.71	99.4	178	1	0	1	178	1	178	-1	0
haplo_43	1_323.71	99.4	178	1	0	1	178	1	178	-1	0
haplo_45	1_323.71	99.4	178	1	0	1	178	1	178	-1	0
haplo_44	1_323.71	99.4	178	1	0	1	178	1	178	-1	0
haplo_46	12_0.145	100.0	178	0	0	1	178	1	178	-1	0
haplo_47	1_323.71	99.4	178	1	0	1	178	1	178	-1	0
haplo_48	1_323.71	99.4	178	1	0	1	178	1	178	-1	0
haplo_50	1_323.71	99.4	178	1	0	1	178	1	178	-1	0
haplo_49	1_323.71	99.4	178	1	0	1	178	1	178	-1	0
haplo_51	1_323.71	99.4	178	1	0	1	178	1	178	-1	0
haplo_52	1_323.71	99.4	178	1	0	1	178	1	178	-1	0
haplo_53	1_323.71	99.4	178	1	0	1	178	1	178	-1	0
haplo_54	1_323.71	99.4	178	1	0	1	178	1	178	-1	0
haplo_59	1_323.71	99.4	178	1	0	1	178	1	178	-1	0
haplo_55	1_323.71	99.4	178	1	0	1	178	1	178	-1	0
haplo_56	1_323.71	99.4	178	1	0	1	178	1	178	-1	0
haplo_57	1_323.71	99.4	178	1	0	1	178	1	178	-1	0
haplo_58	1_323.71	99.4	178	1	0	1	178	1	178	-1	0
haplo_60	1_323.71	99.4	178	1	0	1	178	1	178	-1	0
haplo_61	1_323.71	99.4	178	1	0	1	178	1	178	-1	0
haplo_62	1_323.71	99.4	178	1	0	1	178	1	178	-1	0
haplo_63	1_323.71	99.4	178	1	0	1	178	1	178	-1	0
haplo_64	1_323.71	99.4	178	1	0	1	178	1	178	-1	0
haplo_65	1_323.71	99.4	178	1	0	1	178	1	178	-1	0
haplo_66	1_323.71	99.4	178	1	0	1	178	1	178	-1	0
haplo_67	1_323.71	99.4	178	1	0	1	178	1	178	-1	0
haplo_68	1_323.71	99.4	178	1	0	1	178	1	178	-1	0
haplo_69	1_323.71	99.4	178	1	0	1	178	1	178	-1	0
haplo_70	1_323.71	99.4	178	1	0	1	178	1	178	-1	0
haplo_71	1_323.71	99.4	178	1	0	1	178	1	178	-1	0
haplo_72	1_323.71	99.4	178	1	0	1	178	1	178	-1	0
haplo_73	6_0.825	100.0	178	0	0	1	178	1	178	-1	0
haplo_77	1_323.71	99.4	178	1	0	1	178	1	178	-1	0
haplo_74	1_323.71	99.4	178	1	0	1	178	1	178	-1	0
haplo_75	1_323.71	99.4	178	1	0	1	178	1	178	-1	0
haplo_76	1_323.71	99.4	178	1	0	1	178	1	178	-1	0
haplo_78	1_323.71	99.4	178	1	0	1	178	1	178	-1	0
haplo_80	1_323.71	99.4	178	1	0	1	178	1	178	-1	0
haplo_79	1_323.71	99.4	178	1	0	1	178	1	178	-1	0
haplo_81	1_323.71	99.4	178	1	0	1	178	1	178	-1	0
haplo_82	1_323.71	99.4	178	1	0	1	178	1	178	-1	0
haplo_83	1_323.71	99.4	178	1	0	1	178	1	178	-1	0
haplo_85	1_323.71	99.4	178	1	0	1	178	1	178	-1	0
haplo_84	1_323.71	99.4	178	1	0	1	178	1	178	-1	0
haplo_86	1_323.71	99.4	178	1	0	1	178	1	178	-1	0
haplo_87	1_323.71	99.4	178	1	0	1	178	1	178	-1	0
haplo_88	1_323.71	99.4	178	1	0	1	178	1	178	-1	0
haplo_90	1_323.71	99.4	178	1	0	1	178	1	178	-1	0
haplo_91	1_323.71	99.4	178	1	0	1	178	1	178	-1	0
haplo_89	1_323.71	99.4	178	1	0	1	178	1	178	-1	0
haplo_92	1_323.71	99.4	178	1	0	1	178	1	178	-1	0
haplo_93	1_323.71	99.4	178	1	0	1	178	1	178	-1	0
haplo_94	1_323.71	99.4	178	1	0	1	178	1	178	-1	0
haplo_95	1_323.71	99.4	178	1	0	1	178	1	178	-1	0
haplo_96	1_323.71	99.4	178	1	0	1	178	1	178	-1	0
haplo_98	1_323.71	99.4	178	1	0	1	178	1	178	-1	0
haplo_99	1_323.71	99.4	178	1	0	1	178	1	178	-1	0
haplo_101	1_323.71	99.4	178	1	0	1	178	1	178	-1	0
haplo_102	1_323.71	99.4	178	1	0	1	178	1	178	-1	0
haplo_103	1_323.71	99.4	178	1	0	1	178	1	178	-1	0
haplo_104	1_323.71	99.4	178	1	0	1	178	1	178	-1	0
haplo_105	1_323.71	99.4	178	1	0	1	178	1	178	-1	0
haplo_106	1_323.71	99.4	178	1	0	1	178	1	178	-1	0
haplo_107	1_323.71	99.4	178	1	0	1	178	1	178	-1	0
haplo_108	1_323.71	99.4	178	1	0	1	178	1	178	-1	0
haplo_109	1_323.71	99.4	178	1	0	1	178	1	178	-1	0
haplo_110	1_323.71	99.4	178	1	0	1	178	1	178	-1	0
haplo_111	1_323.71	99.4	178	1	0	1	178	1	178	-1	0
haplo_114	1_323.71	99.4	178	1	0	1	178	1	178	-1	0
haplo_115	1_323.71	99.4	178	1	0	1	178	1	178	-1	0
haplo_116	1_323.71	99.4	178	1	0	1	178	1	178	-1	0
haplo_117	1_323.71	99.4	178	1	0	1	178	1	178	-1	0
haplo_118	1_323.71	99.4	178	1	0	1	178	1	178	-1	0
haplo_119	1_323.71	99.4	178	1	0	1	178	1	178	-1	0
haplo_120	1_323.71	99.4	178	1	0	1	178	1	178	-1	0
haplo_121	1_323.71	99.4	178	1	0	1	178	1	178	-1	0
haplo_122	1_323.71	99.4	178	1	0	1	178	1	178	-1	0
haplo_123	1_323.71	99.4	178	1	0	1	178	1	178	-1	0
haplo_124	1_323.71	99.4	178	1	0	1	178	1	178	-1	0
haplo_125	1_323.71	99.4	178	1	0	1	178	1	178	-1	0
haplo_127	1_323.71	99.4	178	1	0	1	178	1	178	-1	0
haplo_128	1_323.71	99.4	178	1	0	1	178	1	178	-1	0
haplo_129	1_323.71	99.4	178	1	0	1	178	1	178	-1	0
haplo_131	1_323.71	99.4	178	1	0	1	178	1	178	-1	0
haplo_132	1_323.71	99.4	178	1	0	1	178	1	178	-1	0
haplo_134	1_323.71	99.4	178	1	0	1	178	1	178	-1	0
haplo_133	1_323.71	99.4	178	1	0	1	178	1	178	-1	0
haplo_136	1_323.71	99.4	178	1	0	1	178	1	178	-1	0
haplo_137	1_323.71	99.4	178	1	0	1	178	1	178	-1	0
haplo_138	1_323.71	99.4	178	1	0	1	178	1	178	-1	0
haplo_139	1_323.71	99.4	178	1	0	1	178	1	178	-1	0
haplo_140	1_323.71	99.4	178	1	0	1	178	1	178	-1	0
haplo_141	1_323.71	99.4	178	1	0	1	178	1	178	-1	0
haplo_142	1_323.71	99.4	178	1	0	1	178	1	178	-1	0
haplo_144	1_323.71	99.4	178	1	0	1	178	1	178	-1	0
haplo_143	1_323.71	99.4	178	1	0	1	178	1	178	-1	0
haplo_145	1_323.71	99.4	178	1	0	1	178	1	178	-1	0
haplo_146	1_323.71	99.4	178	1	0	1	178	1	178	-1	0
haplo_148	1_323.71	99.4	178	1	0	1	178	1	178	-1	0
haplo_149	1_323.71	99.4	178	1	0	1	178	1	178	-1	0
haplo_151	1_323.71	99.4	178	1	0	1	178	1	178	-1	0
haplo_152	1_323.71	99.4	178	1	0	1	178	1	178	-1	0
haplo_153	1_323.71	99.4	178	1	0	1	178	1	178	-1	0
haplo_154	1_323.71	99.4	178	1	0	1	178	1	178	-1	0
haplo_156	1_323.71	99.4	178	1	0	1	178	1	178	-1	0
haplo_157	1_323.71	99.4	178	1	0	1	178	1	178	-1	0
haplo_158	1_323.71	99.4	178	1	0	1	178	1	178	-1	0
haplo_159	1_323.71	99.4	178	1	0	1	178	1	178	-1	0
haplo_161	1_323.71	99.4	178	1	0	1	178	1	178	-1	0
haplo_162	1_323.71	99.4	178	1	0	1	178	1	178	-1	0
haplo_163	1_323.71	99.4	178	1	0	1	178	1	178	-1	0
haplo_164	1_323.71	99.4	178	1	0	1	178	1	178	-1	0
haplo_167	14_33.64	99.4	178	1	0	1	178	1	178	-1	0
haplo_213	13_21.895	99.4	178	1	0	1	178	1	178	-1	0
haplo_215	14_33.64	99.4	178	1	0	1	178	1	178	-1	0
haplo_221	10_39.96	99.4	178	1	0	1	178	1	178	-1	0
haplo_224	10_39.96	99.4	178	1	0	1	178	1	178	-1	0
haplo_225	10_39.96	99.4	178	1	0	1	178	1	178	-1	0
haplo_230	3_16.67	99.4	178	1	0	1	178	1	178	-1	0
haplo_233	10_39.96	99.4	178	1	0	1	178	1	178	-1	0
haplo_235	14_33.64	99.4	178	1	0	1	178	1	178	-1	0
haplo_236	14_33.64	99.4	178	1	0	1	178	1	178	-1	0
haplo_237	10_39.96	99.4	178	1	0	1	178	1	178	-1	0
haplo_238	10_39.96	99.4	178	1	0	1	178	1	178	-1	0
haplo_242	14_33.64	99.4	178	1	0	1	178	1	178	-1	0
haplo_240	1_323.71	98.9	178	2	0	1	178	1	178	-1	0
haplo_245	14_33.64	99.4	178	1	0	1	178	1	178	-1	0
haplo_247	10_39.96	99.4	178	1	0	1	178	1	178	-1	0
haplo_248	10_39.96	99.4	178	1	0	1	178	1	178	-1	0
haplo_249	14_33.64	99.4	178	1	0	1	178	1	178	-1	0
haplo_250	14_33.64	99.4	178	1	0	1	178	1	178	-1	0
haplo_252	10_39.96	99.4	178	1	0	1	178	1	178	-1	0
haplo_253	14_33.64	99.4	178	1	0	1	178	1	178	-1	0
haplo_254	10_39.96	99.4	178	1	0	1	178	1	178	-1	0
haplo_255	10_39.96	99.4	178	1	0	1	178	1	178	-1	0
haplo_256	10_39.96	99.4	178	1	0	1	178	1	178	-1	0
haplo_257	14_33.64	99.4	178	1	0	1	178	1	178	-1	0
haplo_258	10_39.96	99.4	178	1	0	1	178	1	178	-1	0
haplo_259	10_39.96	99.4	178	1	0	1	178	1	178	-1	0
haplo_261	10_39.96	99.4	178	1	0	1	178	1	178	-1	0
haplo_265	10_39.96	99.4	178	1	0	1	178	1	178	-1	0
haplo_266	10_39.96	99.4	178	1	0	1	178	1	178	-1	0
haplo_271	10_39.96	99.4	178	1	0	1	178	1	178	-1	0
haplo_272	10_39.96	99.4	178	1	0	1	178	1	178	-1	0
haplo_274	14_33.64	99.4	178	1	0	1	178	1	178	-1	0
haplo_273	14_33.64	99.4	178	1	0	1	178	1	178	-1	0
haplo_276	10_39.96	99.4	178	1	0	1	178	1	178	-1	0
haplo_279	14_33.64	99.4	178	1	0	1	178	1	178	-1	0
haplo_280	10_39.96	99.4	178	1	0	1	178	1	178	-1	0
haplo_285	14_33.64	99.4	178	1	0	1	178	1	178	-1	0
haplo_286	10_39.96	99.4	178	1	0	1	178	1	178	-1	0
haplo_287	10_39.96	99.4	178	1	0	1	178	1	178	-1	0
haplo_288	14_33.64	99.4	178	1	0	1	178	1	178	-1	0
haplo_289	14_33.64	99.4	178	1	0	1	178	1	178	-1	0
haplo_290	10_39.96	99.4	178	1	0	1	178	1	178	-1	0
haplo_291	14_33.64	99.4	178	1	0	1	178	1	178	-1	0
haplo_292	14_33.64	99.4	178	1	0	1	178	1	178	-1	0
haplo_294	10_39.96	99.4	178	1	0	1	178	1	178	-1	0
haplo_295	14_33.64	99.4	178	1	0	1	178	1	178	-1	0
haplo_296	10_39.96	99.4	178	1	0	1	178	1	178	-1	0
haplo_297	10_39.96	99.4	178	1	0	1	178	1	178	-1	0
haplo_300	10_39.96	99.4	178	1	0	1	178	1	178	-1	0
haplo_301	14_33.64	99.4	178	1	0	1	178	1	178	-1	0
haplo_303	14_33.64	99.4	178	1	0	1	178	1	178	-1	0
haplo_304	14_33.64	99.4	178	1	0	1	178	1	178	-1	0
haplo_302	10_39.96	99.4	178	1	0	1	178	1	178	-1	0
haplo_305	10_39.96	99.4	178	1	0	1	178	1	178	-1	0
haplo_306	14_33.64	99.4	178	1	0	1	178	1	178	-1	0
haplo_307	10_39.96	99.4	178	1	0	1	178	1	178	-1	0
haplo_311	10_39.96	99.4	178	1	0	1	178	1	178	-1	0
haplo_312	14_33.64	99.4	178	1	0	1	178	1	178	-1	0
haplo_313	10_39.96	99.4	178	1	0	1	178	1	178	-1	0
haplo_314	14_33.64	99.4	178	1	0	1	178	1	178	-1	0
haplo_315	14_33.64	99.4	178	1	0	1	178	1	178	-1	0
haplo_316	15_89.91	99.4	178	1	0	1	178	1	178	-1	0
haplo_318	14_33.64	99.4	178	1	0	1	178	1	178	-1	0
haplo_320	10_39.96	99.4	178	1	0	1	178	1	178	-1	0
haplo_322	10_39.96	99.4	178	1	0	1	178	1	178	-1	0
haplo_325	14_33.64	99.4	178	1	0	1	178	1	178	-1	0
haplo_326	14_33.64	99.4	178	1	0	1	178	1	178	-1	0
haplo_327	10_39.96	99.4	178	1	0	1	178	1	178	-1	0
haplo_328	10_39.96	99.4	178	1	0	1	178	1	178	-1	0
haplo_329	10_39.96	99.4	178	1	0	1	178	1	178	-1	0
haplo_330	14_33.64	99.4	178	1	0	1	178	1	178	-1	0
haplo_331	15_89.91	99.4	178	1	0	1	178	1	178	-1	0
haplo_332	15_89.91	99.4	178	1	0	1	178	1	178	-1	0
haplo_335	10_39.96	99.4	178	1	0	1	178	1	178	-1	0
haplo_336	10_39.96	99.4	178	1	0	1	178	1	178	-1	0
haplo_337	14_33.64	99.4	178	1	0	1	178	1	178	-1	0
haplo_338	14_33.64	99.4	178	1	0	1	178	1	178	-1	0
haplo_339	14_33.64	99.4	178	1	0	1	178	1	178	-1	0
haplo_340	10_39.96	99.4	178	1	0	1	178	1	178	-1	0
haplo_341	14_33.64	99.4	178	1	0	1	178	1	178	-1	0
haplo_342	15_89.91	99.4	178	1	0	1	178	1	178	-1	0
haplo_344	10_39.96	99.4	178	1	0	1	178	1	178	-1	0
haplo_345	10_39.96	99.4	178	1	0	1	178	1	178	-1	0
haplo_346	14_33.64	99.4	178	1	0	1	178	1	178	-1	0
haplo_349	10_39.96	99.4	178	1	0	1	178	1	178	-1	0
haplo_350	15_89.91	99.4	178	1	0	1	178	1	178	-1	0
haplo_351	14_33.64	99.4	178	1	0	1	178	1	178	-1	0
haplo_353	10_39.96	99.4	178	1	0	1	178	1	178	-1	0
haplo_352	15_89.91	99.4	178	1	0	1	178	1	178	-1	0
haplo_354	10_39.96	99.4	178	1	0	1	178	1	178	-1	0
haplo_355	10_39.96	99.4	178	1	0	1	178	1	178	-1	0
haplo_356	14_33.64	99.4	178	1	0	1	178	1	178	-1	0
haplo_357	10_39.96	99.4	178	1	0	1	178	1	178	-1	0
haplo_358	14_33.64	99.4	178	1	0	1	178	1	178	-1	0
haplo_359	10_39.96	99.4	178	1	0	1	178	1	178	-1	0
haplo_360	14_33.64	99.4	178	1	0	1	178	1	178	-1	0
haplo_361	14_33.64	99.4	178	1	0	1	178	1	178	-1	0
haplo_362	15_89.91	99.4	178	1	0	1	178	1	178	-1	0
haplo_364	10_39.96	99.4	178	1	0	1	178	1	178	-1	0
haplo_365	14_33.64	99.4	178	1	0	1	178	1	178	-1	0
haplo_368	15_89.91	99.4	178	1	0	1	178	1	178	-1	0
haplo_369	14_33.64	99.4	178	1	0	1	178	1	178	-1	0
haplo_370	14_33.64	99.4	178	1	0	1	178	1	178	-1	0
haplo_371	10_39.96	99.4	178	1	0	1	178	1	178	-1	0
haplo_373	14_33.64	99.4	178	1	0	1	178	1	178	-1	0
haplo_375	10_39.96	99.4	178	1	0	1	178	1	178	-1	0
haplo_376	14_33.64	99.4	178	1	0	1	178	1	178	-1	0
haplo_377	14_33.64	99.4	178	1	0	1	178	1	178	-1	0
haplo_378	10_39.96	99.4	178	1	0	1	178	1	178	-1	0
haplo_379	15_89.91	99.4	178	1	0	1	178	1	178	-1	0
haplo_381	10_39.96	99.4	178	1	0	1	178	1	178	-1	0
haplo_383	10_39.96	99.4	178	1	0	1	178	1	178	-1	0
haplo_382	15_89.91	99.4	178	1	0	1	178	1	178	-1	0
haplo_384	14_33.64	99.4	178	1	0	1	178	1	178	-1	0
haplo_385	10_39.96	99.4	178	1	0	1	178	1	178	-1	0
haplo_386	15_89.91	99.4	178	1	0	1	178	1	178	-1	0
haplo_388	14_33.64	99.4	178	1	0	1	178	1	178	-1	0
haplo_390	14_33.64	99.4	178	1	0	1	178	1	178	-1	0
haplo_392	14_33.64	99.4	178	1	0	1	178	1	178	-1	0
haplo_394	15_89.91	99.4	178	1	0	1	178	1	178	-1	0
haplo_395	10_39.96	99.4	178	1	0	1	178	1	178	-1	0
haplo_396	14_33.64	99.4	178	1	0	1	178	1	178	-1	0
haplo_397	15_89.91	99.4	178	1	0	1	178	1	178	-1	0
haplo_400	14_33.64	99.4	178	1	0	1	178	1	178	-1	0
haplo_401	10_39.96	99.4	178	1	0	1	178	1	178	-1	0
haplo_403	10_39.96	99.4	178	1	0	1	178	1	178	-1	0
haplo_404	14_33.64	99.4	178	1	0	1	178	1	178	-1	0
haplo_405	15_89.91	99.4	178	1	0	1	178	1	178	-1	0
haplo_406	10_39.96	99.4	178	1	0	1	178	1	178	-1	0
haplo_407	10_39.96	99.4	178	1	0	1	178	1	178	-1	0
haplo_412	14_33.64	99.4	178	1	0	1	178	1	178	-1	0
haplo_415	10_39.96	99.4	178	1	0	1	178	1	178	-1	0
haplo_414	14_33.64	99.4	178	1	0	1	178	1	178	-1	0
haplo_416	14_33.64	99.4	178	1	0	1	178	1	178	-1	0
haplo_417	10_39.96	99.4	178	1	0	1	178	1	178	-1	0
haplo_418	10_39.96	99.4	178	1	0	1	178	1	178	-1	0
haplo_419	15_89.91	99.4	178	1	0	1	178	1	178	-1	0
haplo_426	15_89.91	99.4	178	1	0	1	178	1	178	-1	0
haplo_428	10_39.96	99.4	178	1	0	1	178	1	178	-1	0
haplo_429	10_39.96	99.4	178	1	0	1	178	1	178	-1	0
haplo_430	10_39.96	99.4	178	1	0	1	178	1	178	-1	0
haplo_431	10_39.96	99.4	178	1	0	1	178	1	178	-1	0
haplo_432	10_39.96	99.4	178	1	0	1	178	1	178	-1	0
haplo_434	15_89.91	99.4	178	1	0	1	178	1	178	-1	0
haplo_435	14_33.64	99.4	178	1	0	1	178	1	178	-1	0
haplo_437	10_39.96	99.4	178	1	0	1	178	1	178	-1	0
haplo_438	10_39.96	99.4	178	1	0	1	178	1	178	-1	0
haplo_439	14_33.64	99.4	178	1	0	1	178	1	178	-1	0
haplo_440	15_89.91	99.4	178	1	0	1	178	1	178	-1	0
haplo_441	14_33.64	99.4	178	1	0	1	178	1	178	-1	0
haplo_442	14_33.64	99.4	178	1	0	1	178	1	178	-1	0
haplo_445	10_39.96	99.4	178	1	0	1	178	1	178	-1	0
haplo_446	15_89.91	99.4	178	1	0	1	178	1	178	-1	0
haplo_448	10_39.96	99.4	178	1	0	1	178	1	178	-1	0
haplo_449	15_89.91	99.4	178	1	0	1	178	1	178	-1	0
haplo_450	15_89.91	99.4	178	1	0	1	178	1	178	-1	0
haplo_452	14_33.64	99.4	178	1	0	1	178	1	178	-1	0
haplo_451	14_33.64	99.4	178	1	0	1	178	1	178	-1	0
haplo_453	15_89.91	99.4	178	1	0	1	178	1	178	-1	0
haplo_458	14_33.64	99.4	178	1	0	1	178	1	178	-1	0
haplo_454	15_89.91	99.4	178	1	0	1	178	1	178	-1	0
haplo_459	15_89.91	99.4	178	1	0	1	178	1	178	-1	0
haplo_460	15_89.91	99.4	178	1	0	1	178	1	178	-1	0
haplo_461	14_33.64	99.4	178	1	0	1	178	1	178	-1	0
haplo_462	14_33.64	99.4	178	1	0	1	178	1	178	-1	0
haplo_463	15_89.91	99.4	178	1	0	1	178	1	178	-1	0
haplo_464	14_33.64	99.4	178	1	0	1	178	1	178	-1	0
haplo_465	14_33.64	99.4	178	1	0	1	178	1	178	-1	0
haplo_468	15_89.91	99.4	178	1	0	1	178	1	178	-1	0
haplo_472	10_39.96	99.4	178	1	0	1	178	1	178	-1	0
haplo_474	14_33.64	99.4	178	1	0	1	178	1	178	-1	0
haplo_475	15_89.91	99.4	178	1	0	1	178	1	178	-1	0
haplo_476	15_89.91	99.4	178	1	0	1	178	1	178	-1	0
haplo_477	10_39.96	99.4	178	1	0	1	178	1	178	-1	0
haplo_478	10_39.96	99.4	178	1	0	1	178	1	178	-1	0
haplo_479	15_89.91	99.4	178	1	0	1	178	1	178	-1	0
haplo_480	10_39.96	99.4	178	1	0	1	178	1	178	-1	0
haplo_481	14_33.64	99.4	178	1	0	1	178	1	178	-1	0
haplo_484	14_33.64	99.4	178	1	0	1	178	1	178	-1	0
haplo_485	14_33.64	99.4	178	1	0	1	178	1	178	-1	0
haplo_487	4_60.375	99.4	178	1	0	1	178	1	178	-1	0
haplo_488	14_33.64	99.4	178	1	0	1	178	1	178	-1	0
haplo_489	10_39.96	99.4	178	1	0	1	178	1	178	-1	0
haplo_490	14_33.64	99.4	178	1	0	1	178	1	178	-1	0
haplo_491	14_33.64	99.4	178	1	0	1	178	1	178	-1	0
haplo_492	10_39.96	99.4	178	1	0	1	178	1	178	-1	0
haplo_493	10_39.96	99.4	178	1	0	1	178	1	178	-1	0
haplo_495	10_39.96	99.4	178	1	0	1	178	1	178	-1	0
haplo_496	14_33.64	99.4	178	1	0	1	178	1	178	-1	0
haplo_497	14_33.64	99.4	178	1	0	1	178	1	178	-1	0
haplo_498	14_33.64	99.4	178	1	0	1	178	1	178	-1	0
haplo_501	15_89.91	99.4	178	1	0	1	178	1	178	-1	0
haplo_503	14_33.64	99.4	178	1	0	1	178	1	178	-1	0
haplo_504	14_33.64	99.4	178	1	0	1	178	1	178	-1	0
haplo_505	14_33.64	99.4	178	1	0	1	178	1	178	-1	0
haplo_507	15_89.91	99.4	178	1	0	1	178	1	178	-1	0
haplo_509	14_33.64	99.4	178	1	0	1	178	1	178	-1	0
haplo_510	10_39.96	99.4	178	1	0	1	178	1	178	-1	0
haplo_511	15_89.91	99.4	178	1	0	1	178	1	178	-1	0
haplo_512	10_39.96	99.4	178	1	0	1	178	1	178	-1	0
haplo_513	14_33.64	99.4	178	1	0	1	178	1	178	-1	0
haplo_514	10_39.96	99.4	178	1	0	1	178	1	178	-1	0
haplo_516	10_39.96	99.4	178	1	0	1	178	1	178	-1	0
haplo_517	14_33.64	99.4	178	1	0	1	178	1	178	-1	0
haplo_520	14_33.64	99.4	178	1	0	1	178	1	178	-1	0
haplo_522	14_33.64	99.4	178	1	0	1	178	1	178	-1	0
haplo_523	4_60.375	99.4	178	1	0	1	178	1	178	-1	0
haplo_525	15_89.91	99.4	178	1	0	1	178	1	178	-1	0
haplo_527	14_33.64	99.4	178	1	0	1	178	1	178	-1	0
haplo_529	10_39.96	99.4	178	1	0	1	178	1	178	-1	0
haplo_531	10_39.96	99.4	178	1	0	1	178	1	178	-1	0
haplo_534	10_39.96	99.4	178	1	0	1	178	1	178	-1	0
haplo_535	14_33.64	99.4	178	1	0	1	178	1	178	-1	0
haplo_536	10_39.96	99.4	178	1	0	1	178	1	178	-1	0
haplo_539	10_39.96	99.4	178	1	0	1	178	1	178	-1	0
haplo_541	15_89.91	99.4	178	1	0	1	178	1	178	-1	0
haplo_542	4_60.375	99.4	178	1	0	1	178	1	178	-1	0
haplo_544	15_89.91	99.4	178	1	0	1	178	1	178	-1	0
haplo_545	15_89.91	99.4	178	1	0	1	178	1	178	-1	0
haplo_546	14_33.64	99.4	178	1	0	1	178	1	178	-1	0
haplo_550	15_89.91	99.4	178	1	0	1	178	1	178	-1	0
haplo_551	4_60.375	99.4	178	1	0	1	178	1	178	-1	0
haplo_552	15_89.91	99.4	178	1	0	1	178	1	178	-1	0
haplo_554	10_39.96	99.4	178	1	0	1	178	1	178	-1	0
haplo_555	10_39.96	99.4	178	1	0	1	178	1	178	-1	0
haplo_556	15_89.91	99.4	178	1	0	1	178	1	178	-1	0
haplo_559	15_89.91	99.4	178	1	0	1	178	1	178	-1	0
haplo_562	15_89.91	99.4	178	1	0	1	178	1	178	-1	0
haplo_565	14_33.64	99.4	178	1	0	1	178	1	178	-1	0
haplo_564	14_33.64	99.4	178	1	0	1	178	1	178	-1	0
haplo_571	4_60.375	99.4	178	1	0	1	178	1	178	-1	0
haplo_572	14_33.64	99.4	178	1	0	1	178	1	178	-1	0
haplo_574	15_89.91	99.4	178	1	0	1	178	1	178	-1	0
haplo_579	14_33.64	99.4	178	1	0	1	178	1	178	-1	0
haplo_582	10_39.96	99.4	178	1	0	1	178	1	178	-1	0
haplo_583	10_39.96	99.4	178	1	0	1	178	1	178	-1	0
haplo_584	14_33.64	99.4	178	1	0	1	178	1	178	-1	0
haplo_586	15_89.91	99.4	178	1	0	1	178	1	178	-1	0
haplo_588	15_89.91	99.4	178	1	0	1	178	1	178	-1	0
haplo_596	14_33.64	99.4	178	1	0	1	178	1	178	-1	0
haplo_593	15_89.91	99.4	178	1	0	1	178	1	178	-1	0
haplo_590	15_89.91	99.4	178	1	0	1	178	1	178	-1	0
haplo_597	10_39.96	99.4	178	1	0	1	178	1	178	-1	0
haplo_598	10_39.96	99.4	178	1	0	1	178	1	178	-1	0
haplo_600	15_89.91	99.4	178	1	0	1	178	1	178	-1	0
haplo_602	4_60.375	99.4	178	1	0	1	178	1	178	-1	0
haplo_603	4_60.375	99.4	178	1	0	1	178	1	178	-1	0
haplo_604	15_89.91	99.4	178	1	0	1	178	1	178	-1	0
haplo_606	15_89.91	99.4	178	1	0	1	178	1	178	-1	0
haplo_607	15_89.91	99.4	178	1	0	1	178	1	178	-1	0
haplo_609	4_60.375	99.4	178	1	0	1	178	1	178	-1	0
haplo_611	15_89.91	99.4	178	1	0	1	178	1	178	-1	0
haplo_616	10_39.96	99.4	178	1	0	1	178	1	178	-1	0
haplo_619	10_39.96	99.4	178	1	0	1	178	1	178	-1	0
haplo_617	15_89.91	99.4	178	1	0	1	178	1	178	-1	0
haplo_621	15_89.91	99.4	178	1	0	1	178	1	178	-1	0
haplo_627	15_89.91	99.4	178	1	0	1	178	1	178	-1	0
haplo_632	4_60.375	99.4	178	1	0	1	178	1	178	-1	0
haplo_630	15_89.91	99.4	178	1	0	1	178	1	178	-1	0
haplo_631	15_89.91	99.4	178	1	0	1	178	1	178	-1	0
haplo_636	15_89.91	99.4	178	1	0	1	178	1	178	-1	0
haplo_637	15_89.91	99.4	178	1	0	1	178	1	178	-1	0
haplo_638	4_60.375	99.4	178	1	0	1	178	1	178	-1	0
haplo_639	15_89.91	99.4	178	1	0	1	178	1	178	-1	0
haplo_644	10_39.96	99.4	178	1	0	1	178	1	178	-1	0
haplo_640	10_39.96	99.4	178	1	0	1	178	1	178	-1	0
haplo_643	10_39.96	99.4	178	1	0	1	178	1	178	-1	0
haplo_645	4_60.375	99.4	178	1	0	1	178	1	178	-1	0
haplo_659	15_89.91	99.4	178	1	0	1	178	1	178	-1	0
haplo_660	15_89.91	99.4	178	1	0	1	178	1	178	-1	0
haplo_662	4_60.375	99.4	178	1	0	1	178	1	178	-1	0
haplo_664	4_60.375	99.4	178	1	0	1	178	1	178	-1	0
haplo_666	14_33.64	99.4	178	1	0	1	178	1	178	-1	0
haplo_668	15_89.91	99.4	178	1	0	1	178	1	178	-1	0
haplo_669	14_33.64	99.4	178	1	0	1	178	1	178	-1	0
haplo_674	4_60.375	99.4	178	1	0	1	178	1	178	-1	0
haplo_677	15_89.91	99.4	178	1	0	1	178	1	178	-1	0
haplo_675	14_33.64	99.4	178	1	0	1	178	1	178	-1	0
haplo_678	15_89.91	99.4	178	1	0	1	178	1	178	-1	0
haplo_680	15_89.91	99.4	178	1	0	1	178	1	178	-1	0
haplo_681	14_33.64	99.4	178	1	0	1	178	1	178	-1	0
haplo_682	15_89.91	99.4	178	1	0	1	178	1	178	-1	0
haplo_684	15_89.91	99.4	178	1	0	1	178	1	178	-1	0
haplo_686	15_89.91	99.4	178	1	0	1	178	1	178	-1	0
haplo_691	15_89.91	99.4	178	1	0	1	178	1	178	-1	0
haplo_690	15_89.91	99.4	178	1	0	1	178	1	178	-1	0
haplo_692	15_89.91	99.4	178	1	0	1	178	1	178	-1	0
haplo_694	15_89.91	99.4	178	1	0	1	178	1	178	-1	0
haplo_696	14_33.64	99.4	178	1	0	1	178	1	178	-1	0
haplo_701	15_89.91	99.4	178	1	0	1	178	1	178	-1	0
haplo_699	10_39.96	99.4	178	1	0	1	178	1	178	-1	0
haplo_702	15_89.91	99.4	178	1	0	1	178	1	178	-1	0
haplo_703	15_89.91	99.4	178	1	0	1	178	1	178	-1	0
haplo_704	15_89.91	99.4	178	1	0	1	178	1	178	-1	0
haplo_706	15_89.91	99.4	178	1	0	1	178	1	178	-1	0
haplo_708	15_89.91	99.4	178	1	0	1	178	1	178	-1	0
haplo_712	4_60.375	99.4	178	1	0	1	178	1	178	-1	0
haplo_715	15_89.91	99.4	178	1	0	1	178	1	178	-1	0
haplo_713	4_60.375	99.4	178	1	0	1	178	1	178	-1	0
haplo_716	15_89.91	99.4	178	1	0	1	178	1	178	-1	0
haplo_717	14_33.64	99.4	178	1	0	1	178	1	178	-1	0
haplo_719	14_33.64	99.4	178	1	0	1	178	1	178	-1	0
haplo_720	14_33.64	99.4	178	1	0	1	178	1	178	-1	0
haplo_721	10_39.96	99.4	178	1	0	1	178	1	178	-1	0
haplo_722	4_60.375	99.4	178	1	0	1	178	1	178	-1	0
haplo_727	15_89.91	99.4	178	1	0	1	178	1	178	-1	0
haplo_728	4_60.375	99.4	178	1	0	1	178	1	178	-1	0
haplo_729	10_39.96	99.4	178	1	0	1	178	1	178	-1	0
haplo_731	10_39.96	99.4	178	1	0	1	178	1	178	-1	0
haplo_732	10_39.96	99.4	178	1	0	1	178	1	178	-1	0
haplo_737	15_89.91	99.4	178	1	0	1	178	1	178	-1	0
haplo_738	10_39.96	99.4	178	1	0	1	178	1	178	-1	0
haplo_741	10_39.96	99.4	178	1	0	1	178	1	178	-1	0
haplo_742	10_39.96	99.4	178	1	0	1	178	1	178	-1	0
haplo_743	14_33.64	99.4	178	1	0	1	178	1	178	-1	0
haplo_744	10_39.96	99.4	178	1	0	1	178	1	178	-1	0
haplo_746	4_60.375	99.4	178	1	0	1	178	1	178	-1	0
haplo_757	4_60.375	99.4	178	1	0	1	178	1	178	-1	0
haplo_761	4_60.375	99.4	178	1	0	1	178	1	178	-1	0
haplo_763	4_60.375	99.4	178	1	0	1	178	1	178	-1	0
haplo_764	10_39.96	99.4	178	1	0	1	178	1	178	-1	0
haplo_768	10_39.96	99.4	178	1	0	1	178	1	178	-1	0
haplo_770	15_89.91	99.4	178	1	0	1	178	1	178	-1	0
haplo_771	15_89.91	99.4	178	1	0	1	178	1	178	-1	0
haplo_772	10_39.96	99.4	178	1	0	1	178	1	178	-1	0
haplo_773	14_33.64	99.4	178	1	0	1	178	1	178	-1	0
haplo_776	10_39.96	99.4	178	1	0	1	178	1	178	-1	0
haplo_774	10_39.96	99.4	178	1	0	1	178	1	178	-1	0
haplo_775	14_33.64	99.4	178	1	0	1	178	1	178	-1	0
haplo_777	10_39.96	99.4	178	1	0	1	178	1	178	-1	0
haplo_778	15_89.91	99.4	178	1	0	1	178	1	178	-1	0
haplo_781	14_33.64	99.4	178	1	0	1	178	1	178	-1	0
haplo_784	15_89.91	99.4	178	1	0	1	178	1	178	-1	0
haplo_785	10_39.96	99.4	178	1	0	1	178	1	178	-1	0
haplo_789	14_33.64	99.4	178	1	0	1	178	1	178	-1	0
haplo_791	10_39.96	99.4	178	1	0	1	178	1	178	-1	0
haplo_793	15_89.91	99.4	178	1	0	1	178	1	178	-1	0
haplo_794	4_60.375	99.4	178	1	0	1	178	1	178	-1	0
haplo_797	14_33.64	99.4	178	1	0	1	178	1	178	-1	0
haplo_796	15_89.91	99.4	178	1	0	1	178	1	178	-1	0
haplo_798	14_33.64	99.4	178	1	0	1	178	1	178	-1	0
haplo_801	14_33.64	99.4	178	1	0	1	178	1	178	-1	0
haplo_802	14_33.64	99.4	178	1	0	1	178	1	178	-1	0
haplo_803	15_89.91	99.4	178	1	0	1	178	1	178	-1	0
haplo_807	14_33.64	99.4	178	1	0	1	178	1	178	-1	0
haplo_810	10_39.96	99.4	178	1	0	1	178	1	178	-1	0
haplo_812	14_33.64	99.4	178	1	0	1	178	1	178	-1	0
haplo_815	10_39.96	99.4	178	1	0	1	178	1	178	-1	0
haplo_813	15_89.91	99.4	178	1	0	1	178	1	178	-1	0
haplo_820	14_33.64	99.4	178	1	0	1	178	1	178	-1	0
haplo_821	10_39.96	99.4	178	1	0	1	178	1	178	-1	0
haplo_822	14_33.64	99.4	178	1	0	1	178	1	178	-1	0
haplo_827	14_33.64	99.4	178	1	0	1	178	1	178	-1	0
haplo_828	10_39.96	99.4	178	1	0	1	178	1	178	-1	0
haplo_834	14_33.64	99.4	178	1	0	1	178	1	178	-1	0
haplo_835	4_60.375	99.4	178	1	0	1	178	1	178	-1	0
haplo_836	15_89.91	99.4	178	1	0	1	178	1	178	-1	0
haplo_838	14_33.64	99.4	178	1	0	1	178	1	178	-1	0
haplo_839	14_33.64	99.4	178	1	0	1	178	1	178	-1	0
haplo_840	14_33.64	99.4	178	1	0	1	178	1	178	-1	0
haplo_844	15_89.91	99.4	178	1	0	1	178	1	178	-1	0
haplo_841	4_60.375	99.4	178	1	0	1	178	1	178	-1	0
haplo_851	14_33.64	99.4	178	1	0	1	178	1	178	-1	0
haplo_853	14_33.64	99.4	178	1	0	1	178	1	178	-1	0
haplo_852	14_33.64	99.4	178	1	0	1	178	1	178	-1	0
haplo_854	15_89.91	99.4	178	1	0	1	178	1	178	-1	0
haplo_855	14_33.64	99.4	178	1	0	1	178	1	178	-1	0
haplo_866	14_33.64	99.4	178	1	0	1	178	1	178	-1	0
haplo_867	14_33.64	99.4	178	1	0	1	178	1	178	-1	0
haplo_871	14_33.64	99.4	178	1	0	1	178	1	178	-1	0
haplo_868	4_60.375	99.4	178	1	0	1	178	1	178	-1	0
haplo_872	4_60.375	99.4	178	1	0	1	178	1	178	-1	0
haplo_878	4_60.375	99.4	178	1	0	1	178	1	178	-1	0
haplo_880	15_89.91	99.4	178	1	0	1	178	1	178	-1	0
haplo_886	4_60.375	99.4	178	1	0	1	178	1	178	-1	0
haplo_897	4_60.375	99.4	178	1	0	1	178	1	178	-1	0
haplo_904	4_60.375	99.4	178	1	0	1	178	1	178	-1	0
haplo_915	15_89.91	99.4	178	1	0	1	178	1	178	-1	0
haplo_919	15_89.91	99.4	178	1	0	1	178	1	178	-1	0
haplo_922	15_89.91	99.4	178	1	0	1	178	1	178	-1	0
haplo_931	4_60.375	99.4	178	1	0	1	178	1	178	-1	0
haplo_929	4_60.375	99.4	178	1	0	1	178	1	178	-1	0
haplo_940	15_89.91	99.4	178	1	0	1	178	1	178	-1	0
haplo_941	15_89.91	99.4	178	1	0	1	178	1	178	-1	0
haplo_951	4_60.375	99.4	178	1	0	1	178	1	178	-1	0
haplo_961	4_60.375	99.4	178	1	0	1	178	1	178	-1	0
haplo_965	15_89.91	99.4	178	1	0	1	178	1	178	-1	0
haplo_971	15_89.91	99.4	178	1	0	1	178	1	178	-1	0
haplo_973	15_89.91	99.4	178	1	0	1	178	1	178	-1	0
haplo_974	15_89.91	99.4	178	1	0	1	178	1	178	-1	0
haplo_975	15_89.91	99.4	178	1	0	1	178	1	178	-1	0
haplo_980	4_60.375	99.4	178	1	0	1	178	1	178	-1	0
haplo_982	4_60.375	99.4	178	1	0	1	178	1	178	-1	0
haplo_988	4_60.375	99.4	178	1	0	1	178	1	178	-1	0
haplo_991	4_60.375	99.4	178	1	0	1	178	1	178	-1	0
haplo_992	15_89.91	99.4	178	1	0	1	178	1	178	-1	0
haplo_993	1_323.71	98.9	178	2	0	1	178	1	178	-1	0
haplo_1001	3_16.67	99.4	178	1	0	1	178	1	178	-1	0
haplo_1008	4_60.375	99.4	178	1	0	1	178	1	178	-1	0
haplo_1009	15_89.91	99.4	178	1	0	1	178	1	178	-1	0
haplo_1017	15_89.91	99.4	178	1	0	1	178	1	178	-1	0
haplo_1019	15_89.91	99.4	178	1	0	1	178	1	178	-1	0
haplo_1021	15_89.91	99.4	178	1	0	1	178	1	178	-1	0
haplo_1024	15_89.91	99.4	178	1	0	1	178	1	178	-1	0
haplo_1025	15_89.91	99.4	178	1	0	1	178	1	178	-1	0
haplo_1027	4_60.375	99.4	178	1	0	1	178	1	178	-1	0
haplo_1032	4_60.375	99.4	178	1	0	1	178	1	178	-1	0
haplo_1030	15_89.91	99.4	178	1	0	1	178	1	178	-1	0
haplo_1033	15_89.91	99.4	178	1	0	1	178	1	178	-1	0
haplo_1035	3_16.67	99.4	178	1	0	1	178	1	178	-1	0
haplo_1044	15_89.91	99.4	178	1	0	1	178	1	178	-1	0
haplo_1037	15_89.91	99.4	178	1	0	1	178	1	178	-1	0
haplo_1048	15_89.91	99.4	178	1	0	1	178	1	178	-1	0
haplo_1050	3_16.67	99.4	178	1	0	1	178	1	178	-1	0
haplo_1056	15_89.91	99.4	178	1	0	1	178	1	178	-1	0
haplo_1058	15_89.91	99.4	178	1	0	1	178	1	178	-1	0
haplo_1061	4_60.375	99.4	178	1	0	1	178	1	178	-1	0
haplo_1059	15_89.91	99.4	178	1	0	1	178	1	178	-1	0
haplo_1063	15_89.91	99.4	178	1	0	1	178	1	178	-1	0
haplo_1064	4_60.375	99.4	178	1	0	1	178	1	178	-1	0
haplo_1066	15_89.91	99.4	178	1	0	1	178	1	178	-1	0
haplo_1078	4_60.375	99.4	178	1	0	1	178	1	178	-1	0
haplo_1076	15_89.91	99.4	178	1	0	1	178	1	178	-1	0
haplo_1092	15_89.91	99.4	178	1	0	1	178	1	178	-1	0
haplo_1080	1_323.71	97.8	178	4	0	1	178	1	178	-1	0
haplo_1095	15_89.91	99.4	178	1	0	1	178	1	178	-1	0
haplo_1104	6_0.825	98.3	178	3	0	1	178	1	178	-1	0
haplo_1110	4_60.375	99.4	178	1	0	1	178	1	178	-1	0
haplo_1111	4_60.375	99.4	178	1	0	1	178	1	178	-1	0
haplo_1113	3_16.67	99.4	178	1	0	1	178	1	178	-1	0
haplo_1114	4_60.375	99.4	178	1	0	1	178	1	178	-1	0
haplo_1116	15_89.91	99.4	178	1	0	1	178	1	178	-1	0
haplo_1123	15_89.91	99.4	178	1	0	1	178	1	178	-1	0
haplo_1124	4_60.375	99.4	178	1	0	1	178	1	178	-1	0
haplo_1126	3_16.67	99.4	178	1	0	1	178	1	178	-1	0
haplo_1128	4_60.375	99.4	178	1	0	1	178	1	178	-1	0
haplo_1138	4_60.375	99.4	178	1	0	1	178	1	178	-1	0
haplo_1146	3_16.67	99.4	178	1	0	1	178	1	178	-1	0
haplo_1180	4_60.375	99.4	178	1	0	1	178	1	178	-1	0
haplo_1192	4_60.375	99.4	178	1	0	1	178	1	178	-1	0
haplo_1198	3_16.67	99.4	178	1	0	1	178	1	178	-1	0
haplo_1222	4_60.375	99.4	178	1	0	1	178	1	178	-1	0
haplo_1219	4_60.375	99.4	178	1	0	1	178	1	178	-1	0
haplo_1233	4_60.375	99.4	178	1	0	1	178	1	178	-1	0
haplo_1241	4_60.375	99.4	178	1	0	1	178	1	178	-1	0
haplo_1242	3_16.67	99.4	178	1	0	1	178	1	178	-1	0
haplo_1245	3_16.67	99.4	178	1	0	1	178	1	178	-1	0
haplo_1259	3_16.67	99.4	178	1	0	1	178	1	178	-1	0
haplo_1276	3_16.67	99.4	178	1	0	1	178	1	178	-1	0
haplo_1290	3_16.67	99.4	178	1	0	1	178	1	178	-1	0
haplo_1300	3_16.67	99.4	178	1	0	1	178	1	178	-1	0
haplo_1322	4_60.375	99.4	178	1	0	1	178	1	178	-1	0
haplo_1340	3_16.67	99.4	178	1	0	1	178	1	178	-1	0
haplo_1345	4_60.375	99.4	178	1	0	1	178	1	178	-1	0
haplo_1358	3_16.67	99.4	178	1	0	1	178	1	178	-1	0
haplo_1359	3_16.67	99.4	178	1	0	1	178	1	178	-1	0
haplo_1368	4_60.375	99.4	178	1	0	1	178	1	178	-1	0
haplo_1377	4_60.375	99.4	178	1	0	1	178	1	178	-1	0
haplo_1380	3_16.67	99.4	178	1	0	1	178	1	178	-1	0
haplo_1386	3_16.67	99.4	178	1	0	1	178	1	178	-1	0
haplo_1388	3_16.67	99.4	178	1	0	1	178	1	178	-1	0
haplo_1390	3_16.67	99.4	178	1	0	1	178	1	178	-1	0
haplo_1393	4_60.375	99.4	178	1	0	1	178	1	178	-1	0
haplo_1399	4_60.375	99.4	178	1	0	1	178	1	178	-1	0
haplo_1400	3_16.67	99.4	178	1	0	1	178	1	178	-1	0
haplo_1414	4_60.375	99.4	178	1	0	1	178	1	178	-1	0
haplo_1418	3_16.67	99.4	178	1	0	1	178	1	178	-1	0
haplo_1424	4_60.375	99.4	178	1	0	1	178	1	178	-1	0
haplo_1429	4_60.375	99.4	178	1	0	1	178	1	178	-1	0
haplo_1454	1_323.71	98.9	178	2	0	1	178	1	178	-1	0
haplo_1505	3_16.67	99.4	178	1	0	1	178	1	178	-1	0
haplo_1526	3_16.67	99.4	178	1	0	1	178	1	178	-1	0
haplo_1536	3_16.67	99.4	178	1	0	1	178	1	178	-1	0
haplo_1538	3_16.67	99.4	178	1	0	1	178	1	178	-1	0
haplo_1620	3_16.67	99.4	178	1	0	1	178	1	178	-1	0
haplo_1621	3_16.67	99.4	178	1	0	1	178	1	178	-1	0
haplo_1671	3_16.67	99.4	178	1	0	1	178	1	178	-1	0
haplo_1741	13_21.895	99.4	178	1	0	1	178	1	178	-1	0
haplo_1805	3_16.67	99.4	178	1	0	1	178	1	178	-1	0
haplo_1807	11_9.265	99.4	178	1	0	1	178	1	178	-1	0
haplo_1840	1_323.71	98.9	178	2	0	1	178	1	178	-1	0
haplo_1843	15_89.91	98.9	178	2	0	1	178	1	178	-1	0
haplo_1851	3_16.67	99.4	178	1	0	1	178	1	178	-1	0
haplo_1893	7_26.36	99.4	178	1	0	1	178	1	178	-1	0
haplo_1889	11_9.265	99.4	178	1	0	1	178	1	178	-1	0
haplo_1924	1_323.71	98.9	178	2	0	1	178	1	178	-1	0
haplo_1970	1_323.71	98.9	178	2	0	1	178	1	178	-1	0
haplo_1988	7_26.36	99.4	178	1	0	1	178	1	178	-1	0
haplo_2014	13_21.895	99.4	178	1	0	1	178	1	178	-1	0
haplo_277	6_0.825	97.2	178	5	0	1	178	1	178	-1	0
haplo_748	6_0.825	97.8	178	4	0	1	178	1	178	-1	0
haplo_205	6_0.825	97.2	178	5	0	1	178	1	178	-1	0
haplo_1266	6_0.825	98.3	178	3	0	1	178	1	178	-1	0
