# Supplementary material for: Estimating intraspecific genetic diversity from community DNA metabarcoding data
Source: PeerJ. 2018 Apr 9;6:e4644. doi: 10.7717/peerj.4644 (PMC5896493; doi:10.7717/peerj.4644)
Supplement: Supplemental Information 8 [file peerj-06-4644-s008.zip › Scripts_S1_v3/1_Single_species_mock/R_alpha_values!/2_matches/DceM_alpha_2.txt]

haplo_4	15_89.91	100.0	178	0	0	1	178	1	178	-1	0
haplo_5	4_60.375	100.0	178	0	0	1	178	1	178	-1	0
haplo_277	6_0.825	97.2	178	5	0	1	178	1	178	-1	0
haplo_1	1_323.71	100.0	178	0	0	1	178	1	178	-1	0
haplo_205	6_0.825	97.2	178	5	0	1	178	1	178	-1	0
