# Supplementary material for: Estimating intraspecific genetic diversity from community DNA metabarcoding data
Source: PeerJ. 2018 Apr 9;6:e4644. doi: 10.7717/peerj.4644 (PMC5896493; doi:10.7717/peerj.4644)
Supplement: Supplemental Information 8 [file peerj-06-4644-s008.zip › Scripts_S1_v3/1_Single_species_mock/R_alpha_values!/2_matches/DceM_alpha_7.txt]

haplo_3	14_33.64	100.0	178	0	0	1	178	1	178	-1	0
haplo_2	10_39.96	100.0	178	0	0	1	178	1	178	-1	0
haplo_4	15_89.91	100.0	178	0	0	1	178	1	178	-1	0
haplo_1	1_323.71	100.0	178	0	0	1	178	1	178	-1	0
haplo_6	11_9.265	100.0	178	0	0	1	178	1	178	-1	0
haplo_5	4_60.375	100.0	178	0	0	1	178	1	178	-1	0
haplo_8	7_26.36	100.0	178	0	0	1	178	1	178	-1	0
haplo_7	3_16.67	100.0	178	0	0	1	178	1	178	-1	0
haplo_9	1_323.71	99.4	178	1	0	1	178	1	178	-1	0
haplo_10	2_7.18	100.0	178	0	0	1	178	1	178	-1	0
haplo_11	5_3.29	100.0	178	0	0	1	178	1	178	-1	0
haplo_12	1_323.71	99.4	178	1	0	1	178	1	178	-1	0
haplo_13	8_6.53	100.0	178	0	0	1	178	1	178	-1	0
haplo_14	1_323.71	99.4	178	1	0	1	178	1	178	-1	0
haplo_16	13_21.895	100.0	178	0	0	1	178	1	178	-1	0
haplo_167	14_33.64	99.4	178	1	0	1	178	1	178	-1	0
haplo_18	9_2.965	100.0	178	0	0	1	178	1	178	-1	0
haplo_213	13_21.895	99.4	178	1	0	1	178	1	178	-1	0
haplo_230	3_16.67	99.4	178	1	0	1	178	1	178	-1	0
haplo_240	1_323.71	98.9	178	2	0	1	178	1	178	-1	0
haplo_993	1_323.71	98.9	178	2	0	1	178	1	178	-1	0
haplo_837	1_323.71	98.3	178	3	0	1	178	1	178	-1	0
haplo_1080	1_323.71	97.8	178	4	0	1	178	1	178	-1	0
haplo_1104	6_0.825	98.3	178	3	0	1	178	1	178	-1	0
haplo_748	6_0.825	97.8	178	4	0	1	178	1	178	-1	0
haplo_277	6_0.825	97.2	178	5	0	1	178	1	178	-1	0
haplo_205	6_0.825	97.2	178	5	0	1	178	1	178	-1	0
haplo_1266	6_0.825	98.3	178	3	0	1	178	1	178	-1	0
