# Supplementary material for: Estimating intraspecific genetic diversity from community DNA metabarcoding data
Source: PeerJ. 2018 Apr 9;6:e4644. doi: 10.7717/peerj.4644 (PMC5896493; doi:10.7717/peerj.4644)
Supplement: Supplemental Information 8 [file peerj-06-4644-s008.zip › Scripts_S1_v3/1_Single_species_mock/R_alpha_values!/2_matches/DceM_alpha_8.txt]

haplo_6	11_9.265	100.0	178	0	0	1	178	1	178	-1	0
haplo_3	14_33.64	100.0	178	0	0	1	178	1	178	-1	0
haplo_7	3_16.67	100.0	178	0	0	1	178	1	178	-1	0
haplo_10	2_7.18	100.0	178	0	0	1	178	1	178	-1	0
haplo_9	1_323.71	99.4	178	1	0	1	178	1	178	-1	0
haplo_4	15_89.91	100.0	178	0	0	1	178	1	178	-1	0
haplo_11	5_3.29	100.0	178	0	0	1	178	1	178	-1	0
haplo_5	4_60.375	100.0	178	0	0	1	178	1	178	-1	0
haplo_12	1_323.71	99.4	178	1	0	1	178	1	178	-1	0
haplo_13	8_6.53	100.0	178	0	0	1	178	1	178	-1	0
haplo_16	13_21.895	100.0	178	0	0	1	178	1	178	-1	0
haplo_14	1_323.71	99.4	178	1	0	1	178	1	178	-1	0
haplo_18	9_2.965	100.0	178	0	0	1	178	1	178	-1	0
haplo_8	7_26.36	100.0	178	0	0	1	178	1	178	-1	0
haplo_2	10_39.96	100.0	178	0	0	1	178	1	178	-1	0
haplo_1	1_323.71	100.0	178	0	0	1	178	1	178	-1	0
haplo_20	1_323.71	99.4	178	1	0	1	178	1	178	-1	0
haplo_22	1_323.71	99.4	178	1	0	1	178	1	178	-1	0
haplo_23	1_323.71	99.4	178	1	0	1	178	1	178	-1	0
haplo_24	1_323.71	99.4	178	1	0	1	178	1	178	-1	0
haplo_25	1_323.71	99.4	178	1	0	1	178	1	178	-1	0
haplo_26	1_323.71	99.4	178	1	0	1	178	1	178	-1	0
haplo_27	1_323.71	99.4	178	1	0	1	178	1	178	-1	0
haplo_29	1_323.71	99.4	178	1	0	1	178	1	178	-1	0
haplo_30	1_323.71	99.4	178	1	0	1	178	1	178	-1	0
haplo_31	1_323.71	99.4	178	1	0	1	178	1	178	-1	0
haplo_167	14_33.64	99.4	178	1	0	1	178	1	178	-1	0
haplo_213	13_21.895	99.4	178	1	0	1	178	1	178	-1	0
haplo_215	14_33.64	99.4	178	1	0	1	178	1	178	-1	0
haplo_221	10_39.96	99.4	178	1	0	1	178	1	178	-1	0
haplo_225	10_39.96	99.4	178	1	0	1	178	1	178	-1	0
haplo_224	10_39.96	99.4	178	1	0	1	178	1	178	-1	0
haplo_233	10_39.96	99.4	178	1	0	1	178	1	178	-1	0
haplo_230	3_16.67	99.4	178	1	0	1	178	1	178	-1	0
haplo_235	14_33.64	99.4	178	1	0	1	178	1	178	-1	0
haplo_236	14_33.64	99.4	178	1	0	1	178	1	178	-1	0
haplo_237	10_39.96	99.4	178	1	0	1	178	1	178	-1	0
haplo_238	10_39.96	99.4	178	1	0	1	178	1	178	-1	0
haplo_240	1_323.71	98.9	178	2	0	1	178	1	178	-1	0
haplo_245	14_33.64	99.4	178	1	0	1	178	1	178	-1	0
haplo_249	14_33.64	99.4	178	1	0	1	178	1	178	-1	0
haplo_242	14_33.64	99.4	178	1	0	1	178	1	178	-1	0
haplo_250	14_33.64	99.4	178	1	0	1	178	1	178	-1	0
haplo_253	14_33.64	99.4	178	1	0	1	178	1	178	-1	0
haplo_257	14_33.64	99.4	178	1	0	1	178	1	178	-1	0
haplo_316	15_89.91	99.4	178	1	0	1	178	1	178	-1	0
haplo_332	15_89.91	99.4	178	1	0	1	178	1	178	-1	0
haplo_331	15_89.91	99.4	178	1	0	1	178	1	178	-1	0
haplo_342	15_89.91	99.4	178	1	0	1	178	1	178	-1	0
haplo_350	15_89.91	99.4	178	1	0	1	178	1	178	-1	0
haplo_352	15_89.91	99.4	178	1	0	1	178	1	178	-1	0
haplo_362	15_89.91	99.4	178	1	0	1	178	1	178	-1	0
haplo_368	15_89.91	99.4	178	1	0	1	178	1	178	-1	0
haplo_382	15_89.91	99.4	178	1	0	1	178	1	178	-1	0
haplo_379	15_89.91	99.4	178	1	0	1	178	1	178	-1	0
haplo_486	4_60.375	99.4	178	1	0	1	178	1	178	-1	0
haplo_542	4_60.375	99.4	178	1	0	1	178	1	178	-1	0
haplo_487	4_60.375	99.4	178	1	0	1	178	1	178	-1	0
haplo_523	4_60.375	99.4	178	1	0	1	178	1	178	-1	0
haplo_571	4_60.375	99.4	178	1	0	1	178	1	178	-1	0
haplo_585	4_60.375	99.4	178	1	0	1	178	1	178	-1	0
haplo_551	4_60.375	99.4	178	1	0	1	178	1	178	-1	0
haplo_837	1_323.71	98.3	178	3	0	1	178	1	178	-1	0
haplo_978	11_9.265	99.4	178	1	0	1	178	1	178	-1	0
haplo_993	1_323.71	98.9	178	2	0	1	178	1	178	-1	0
haplo_1001	3_16.67	99.4	178	1	0	1	178	1	178	-1	0
haplo_1010	11_9.265	99.4	178	1	0	1	178	1	178	-1	0
haplo_1026	11_9.265	99.4	178	1	0	1	178	1	178	-1	0
haplo_1028	7_26.36	99.4	178	1	0	1	178	1	178	-1	0
haplo_1035	3_16.67	99.4	178	1	0	1	178	1	178	-1	0
haplo_1036	11_9.265	99.4	178	1	0	1	178	1	178	-1	0
haplo_1039	11_9.265	99.4	178	1	0	1	178	1	178	-1	0
haplo_1040	11_9.265	99.4	178	1	0	1	178	1	178	-1	0
haplo_1050	3_16.67	99.4	178	1	0	1	178	1	178	-1	0
haplo_1045	3_16.67	99.4	178	1	0	1	178	1	178	-1	0
haplo_1080	1_323.71	97.8	178	4	0	1	178	1	178	-1	0
haplo_1052	11_9.265	99.4	178	1	0	1	178	1	178	-1	0
haplo_1087	3_16.67	99.4	178	1	0	1	178	1	178	-1	0
haplo_1104	6_0.825	98.3	178	3	0	1	178	1	178	-1	0
haplo_1113	3_16.67	99.4	178	1	0	1	178	1	178	-1	0
haplo_1120	3_16.67	99.4	178	1	0	1	178	1	178	-1	0
haplo_1118	7_26.36	99.4	178	1	0	1	178	1	178	-1	0
haplo_1122	3_16.67	99.4	178	1	0	1	178	1	178	-1	0
haplo_1141	7_26.36	99.4	178	1	0	1	178	1	178	-1	0
haplo_1165	7_26.36	99.4	178	1	0	1	178	1	178	-1	0
haplo_1168	7_26.36	99.4	178	1	0	1	178	1	178	-1	0
haplo_1185	7_26.36	99.4	178	1	0	1	178	1	178	-1	0
haplo_1177	7_26.36	99.4	178	1	0	1	178	1	178	-1	0
haplo_1209	7_26.36	99.4	178	1	0	1	178	1	178	-1	0
haplo_1218	7_26.36	99.4	178	1	0	1	178	1	178	-1	0
haplo_1353	1_323.71	98.9	178	2	0	1	178	1	178	-1	0
haplo_1275	1_323.71	98.9	178	2	0	1	178	1	178	-1	0
haplo_1421	1_323.71	98.9	178	2	0	1	178	1	178	-1	0
haplo_1402	1_323.71	98.9	178	2	0	1	178	1	178	-1	0
haplo_1401	1_323.71	98.9	178	2	0	1	178	1	178	-1	0
haplo_1454	1_323.71	98.9	178	2	0	1	178	1	178	-1	0
haplo_1466	1_323.71	98.9	178	2	0	1	178	1	178	-1	0
haplo_1474	5_3.29	99.4	178	1	0	1	178	1	178	-1	0
haplo_1484	3_16.67	98.9	178	2	0	1	178	1	178	-1	0
haplo_1486	1_323.71	98.9	178	2	0	1	178	1	178	-1	0
haplo_1501	1_323.71	98.9	178	2	0	1	178	1	178	-1	0
haplo_1512	1_323.71	98.9	178	2	0	1	178	1	178	-1	0
haplo_1517	3_16.67	98.9	178	2	0	1	178	1	178	-1	0
haplo_1523	1_323.71	98.9	178	2	0	1	178	1	178	-1	0
haplo_1522	1_323.71	98.9	178	2	0	1	178	1	178	-1	0
haplo_1546	1_323.71	98.9	178	2	0	1	178	1	178	-1	0
haplo_1525	2_7.18	99.4	178	1	0	1	178	1	178	-1	0
haplo_1549	1_323.71	98.9	178	2	0	1	178	1	178	-1	0
haplo_1704	15_89.91	98.9	178	2	0	1	178	1	178	-1	0
haplo_1736	15_89.91	98.9	178	2	0	1	178	1	178	-1	0
haplo_1741	13_21.895	99.4	178	1	0	1	178	1	178	-1	0
haplo_1840	1_323.71	98.9	178	2	0	1	178	1	178	-1	0
haplo_1874	15_89.91	98.9	178	2	0	1	178	1	178	-1	0
haplo_1843	15_89.91	98.9	178	2	0	1	178	1	178	-1	0
haplo_1924	1_323.71	98.9	178	2	0	1	178	1	178	-1	0
haplo_1880	4_60.375	98.9	178	2	0	1	178	1	178	-1	0
haplo_1970	1_323.71	98.9	178	2	0	1	178	1	178	-1	0
haplo_277	6_0.825	97.2	178	5	0	1	178	1	178	-1	0
haplo_748	6_0.825	97.8	178	4	0	1	178	1	178	-1	0
haplo_205	6_0.825	97.2	178	5	0	1	178	1	178	-1	0
haplo_1266	6_0.825	98.3	178	3	0	1	178	1	178	-1	0
