# Supplementary material for: Estimating intraspecific genetic diversity from community DNA metabarcoding data
Source: PeerJ. 2018 Apr 9;6:e4644. doi: 10.7717/peerj.4644 (PMC5896493; doi:10.7717/peerj.4644)
Supplement: Supplemental Information 8 [file peerj-06-4644-s008.zip › Scripts_S1_v3/1_Single_species_mock/R_alpha_values!/2_matches/DceM_alpha_9.txt]

haplo_1	1_323.71	100.0	178	0	0	1	178	1	178	-1	0
haplo_3	14_33.64	100.0	178	0	0	1	178	1	178	-1	0
haplo_2	10_39.96	100.0	178	0	0	1	178	1	178	-1	0
haplo_4	15_89.91	100.0	178	0	0	1	178	1	178	-1	0
haplo_5	4_60.375	100.0	178	0	0	1	178	1	178	-1	0
haplo_6	11_9.265	100.0	178	0	0	1	178	1	178	-1	0
haplo_9	1_323.71	99.4	178	1	0	1	178	1	178	-1	0
haplo_10	2_7.18	100.0	178	0	0	1	178	1	178	-1	0
haplo_7	3_16.67	100.0	178	0	0	1	178	1	178	-1	0
haplo_8	7_26.36	100.0	178	0	0	1	178	1	178	-1	0
haplo_11	5_3.29	100.0	178	0	0	1	178	1	178	-1	0
haplo_12	1_323.71	99.4	178	1	0	1	178	1	178	-1	0
haplo_13	8_6.53	100.0	178	0	0	1	178	1	178	-1	0
haplo_16	13_21.895	100.0	178	0	0	1	178	1	178	-1	0
haplo_14	1_323.71	99.4	178	1	0	1	178	1	178	-1	0
haplo_18	9_2.965	100.0	178	0	0	1	178	1	178	-1	0
haplo_20	1_323.71	99.4	178	1	0	1	178	1	178	-1	0
haplo_22	1_323.71	99.4	178	1	0	1	178	1	178	-1	0
haplo_23	1_323.71	99.4	178	1	0	1	178	1	178	-1	0
haplo_24	1_323.71	99.4	178	1	0	1	178	1	178	-1	0
haplo_25	1_323.71	99.4	178	1	0	1	178	1	178	-1	0
haplo_26	1_323.71	99.4	178	1	0	1	178	1	178	-1	0
haplo_27	1_323.71	99.4	178	1	0	1	178	1	178	-1	0
haplo_29	1_323.71	99.4	178	1	0	1	178	1	178	-1	0
haplo_30	1_323.71	99.4	178	1	0	1	178	1	178	-1	0
haplo_31	1_323.71	99.4	178	1	0	1	178	1	178	-1	0
haplo_32	1_323.71	99.4	178	1	0	1	178	1	178	-1	0
haplo_33	1_323.71	99.4	178	1	0	1	178	1	178	-1	0
haplo_34	1_323.71	99.4	178	1	0	1	178	1	178	-1	0
haplo_35	1_323.71	99.4	178	1	0	1	178	1	178	-1	0
haplo_36	1_323.71	99.4	178	1	0	1	178	1	178	-1	0
haplo_38	1_323.71	99.4	178	1	0	1	178	1	178	-1	0
haplo_37	1_323.71	99.4	178	1	0	1	178	1	178	-1	0
haplo_39	1_323.71	99.4	178	1	0	1	178	1	178	-1	0
haplo_40	1_323.71	99.4	178	1	0	1	178	1	178	-1	0
haplo_41	1_323.71	99.4	178	1	0	1	178	1	178	-1	0
haplo_42	1_323.71	99.4	178	1	0	1	178	1	178	-1	0
haplo_44	1_323.71	99.4	178	1	0	1	178	1	178	-1	0
haplo_43	1_323.71	99.4	178	1	0	1	178	1	178	-1	0
haplo_45	1_323.71	99.4	178	1	0	1	178	1	178	-1	0
haplo_46	12_0.145	100.0	178	0	0	1	178	1	178	-1	0
haplo_47	1_323.71	99.4	178	1	0	1	178	1	178	-1	0
haplo_48	1_323.71	99.4	178	1	0	1	178	1	178	-1	0
haplo_49	1_323.71	99.4	178	1	0	1	178	1	178	-1	0
haplo_50	1_323.71	99.4	178	1	0	1	178	1	178	-1	0
haplo_51	1_323.71	99.4	178	1	0	1	178	1	178	-1	0
haplo_53	1_323.71	99.4	178	1	0	1	178	1	178	-1	0
haplo_52	1_323.71	99.4	178	1	0	1	178	1	178	-1	0
haplo_54	1_323.71	99.4	178	1	0	1	178	1	178	-1	0
haplo_55	1_323.71	99.4	178	1	0	1	178	1	178	-1	0
haplo_56	1_323.71	99.4	178	1	0	1	178	1	178	-1	0
haplo_57	1_323.71	99.4	178	1	0	1	178	1	178	-1	0
haplo_58	1_323.71	99.4	178	1	0	1	178	1	178	-1	0
haplo_59	1_323.71	99.4	178	1	0	1	178	1	178	-1	0
haplo_60	1_323.71	99.4	178	1	0	1	178	1	178	-1	0
haplo_62	1_323.71	99.4	178	1	0	1	178	1	178	-1	0
haplo_61	1_323.71	99.4	178	1	0	1	178	1	178	-1	0
haplo_64	1_323.71	99.4	178	1	0	1	178	1	178	-1	0
haplo_63	1_323.71	99.4	178	1	0	1	178	1	178	-1	0
haplo_65	1_323.71	99.4	178	1	0	1	178	1	178	-1	0
haplo_66	1_323.71	99.4	178	1	0	1	178	1	178	-1	0
haplo_67	1_323.71	99.4	178	1	0	1	178	1	178	-1	0
haplo_68	1_323.71	99.4	178	1	0	1	178	1	178	-1	0
haplo_69	1_323.71	99.4	178	1	0	1	178	1	178	-1	0
haplo_70	1_323.71	99.4	178	1	0	1	178	1	178	-1	0
haplo_71	1_323.71	99.4	178	1	0	1	178	1	178	-1	0
haplo_72	1_323.71	99.4	178	1	0	1	178	1	178	-1	0
haplo_73	6_0.825	100.0	178	0	0	1	178	1	178	-1	0
haplo_74	1_323.71	99.4	178	1	0	1	178	1	178	-1	0
haplo_75	1_323.71	99.4	178	1	0	1	178	1	178	-1	0
haplo_76	1_323.71	99.4	178	1	0	1	178	1	178	-1	0
haplo_77	1_323.71	99.4	178	1	0	1	178	1	178	-1	0
haplo_78	1_323.71	99.4	178	1	0	1	178	1	178	-1	0
haplo_79	1_323.71	99.4	178	1	0	1	178	1	178	-1	0
haplo_81	1_323.71	99.4	178	1	0	1	178	1	178	-1	0
haplo_80	1_323.71	99.4	178	1	0	1	178	1	178	-1	0
haplo_83	1_323.71	99.4	178	1	0	1	178	1	178	-1	0
haplo_82	1_323.71	99.4	178	1	0	1	178	1	178	-1	0
haplo_84	1_323.71	99.4	178	1	0	1	178	1	178	-1	0
haplo_85	1_323.71	99.4	178	1	0	1	178	1	178	-1	0
haplo_86	1_323.71	99.4	178	1	0	1	178	1	178	-1	0
haplo_87	1_323.71	99.4	178	1	0	1	178	1	178	-1	0
haplo_88	1_323.71	99.4	178	1	0	1	178	1	178	-1	0
haplo_89	1_323.71	99.4	178	1	0	1	178	1	178	-1	0
haplo_90	1_323.71	99.4	178	1	0	1	178	1	178	-1	0
haplo_91	1_323.71	99.4	178	1	0	1	178	1	178	-1	0
haplo_92	1_323.71	99.4	178	1	0	1	178	1	178	-1	0
haplo_93	1_323.71	99.4	178	1	0	1	178	1	178	-1	0
haplo_94	1_323.71	99.4	178	1	0	1	178	1	178	-1	0
haplo_95	1_323.71	99.4	178	1	0	1	178	1	178	-1	0
haplo_96	1_323.71	99.4	178	1	0	1	178	1	178	-1	0
haplo_98	1_323.71	99.4	178	1	0	1	178	1	178	-1	0
haplo_99	1_323.71	99.4	178	1	0	1	178	1	178	-1	0
haplo_101	1_323.71	99.4	178	1	0	1	178	1	178	-1	0
haplo_102	1_323.71	99.4	178	1	0	1	178	1	178	-1	0
haplo_103	1_323.71	99.4	178	1	0	1	178	1	178	-1	0
haplo_104	1_323.71	99.4	178	1	0	1	178	1	178	-1	0
haplo_105	1_323.71	99.4	178	1	0	1	178	1	178	-1	0
haplo_106	1_323.71	99.4	178	1	0	1	178	1	178	-1	0
haplo_107	1_323.71	99.4	178	1	0	1	178	1	178	-1	0
haplo_167	14_33.64	99.4	178	1	0	1	178	1	178	-1	0
haplo_213	13_21.895	99.4	178	1	0	1	178	1	178	-1	0
haplo_215	14_33.64	99.4	178	1	0	1	178	1	178	-1	0
haplo_221	10_39.96	99.4	178	1	0	1	178	1	178	-1	0
haplo_230	3_16.67	99.4	178	1	0	1	178	1	178	-1	0
haplo_225	10_39.96	99.4	178	1	0	1	178	1	178	-1	0
haplo_224	10_39.96	99.4	178	1	0	1	178	1	178	-1	0
haplo_233	10_39.96	99.4	178	1	0	1	178	1	178	-1	0
haplo_236	14_33.64	99.4	178	1	0	1	178	1	178	-1	0
haplo_235	14_33.64	99.4	178	1	0	1	178	1	178	-1	0
haplo_237	10_39.96	99.4	178	1	0	1	178	1	178	-1	0
haplo_240	1_323.71	98.9	178	2	0	1	178	1	178	-1	0
haplo_238	10_39.96	99.4	178	1	0	1	178	1	178	-1	0
haplo_242	14_33.64	99.4	178	1	0	1	178	1	178	-1	0
haplo_245	14_33.64	99.4	178	1	0	1	178	1	178	-1	0
haplo_247	10_39.96	99.4	178	1	0	1	178	1	178	-1	0
haplo_248	10_39.96	99.4	178	1	0	1	178	1	178	-1	0
haplo_250	14_33.64	99.4	178	1	0	1	178	1	178	-1	0
haplo_249	14_33.64	99.4	178	1	0	1	178	1	178	-1	0
haplo_252	10_39.96	99.4	178	1	0	1	178	1	178	-1	0
haplo_253	14_33.64	99.4	178	1	0	1	178	1	178	-1	0
haplo_254	10_39.96	99.4	178	1	0	1	178	1	178	-1	0
haplo_256	10_39.96	99.4	178	1	0	1	178	1	178	-1	0
haplo_255	10_39.96	99.4	178	1	0	1	178	1	178	-1	0
haplo_257	14_33.64	99.4	178	1	0	1	178	1	178	-1	0
haplo_258	10_39.96	99.4	178	1	0	1	178	1	178	-1	0
haplo_259	10_39.96	99.4	178	1	0	1	178	1	178	-1	0
haplo_261	10_39.96	99.4	178	1	0	1	178	1	178	-1	0
haplo_265	10_39.96	99.4	178	1	0	1	178	1	178	-1	0
haplo_266	10_39.96	99.4	178	1	0	1	178	1	178	-1	0
haplo_273	14_33.64	99.4	178	1	0	1	178	1	178	-1	0
haplo_271	10_39.96	99.4	178	1	0	1	178	1	178	-1	0
haplo_272	10_39.96	99.4	178	1	0	1	178	1	178	-1	0
haplo_274	14_33.64	99.4	178	1	0	1	178	1	178	-1	0
haplo_276	10_39.96	99.4	178	1	0	1	178	1	178	-1	0
haplo_279	14_33.64	99.4	178	1	0	1	178	1	178	-1	0
haplo_280	10_39.96	99.4	178	1	0	1	178	1	178	-1	0
haplo_285	14_33.64	99.4	178	1	0	1	178	1	178	-1	0
haplo_286	10_39.96	99.4	178	1	0	1	178	1	178	-1	0
haplo_287	10_39.96	99.4	178	1	0	1	178	1	178	-1	0
haplo_289	14_33.64	99.4	178	1	0	1	178	1	178	-1	0
haplo_288	14_33.64	99.4	178	1	0	1	178	1	178	-1	0
haplo_290	10_39.96	99.4	178	1	0	1	178	1	178	-1	0
haplo_291	14_33.64	99.4	178	1	0	1	178	1	178	-1	0
haplo_292	14_33.64	99.4	178	1	0	1	178	1	178	-1	0
haplo_295	14_33.64	99.4	178	1	0	1	178	1	178	-1	0
haplo_294	10_39.96	99.4	178	1	0	1	178	1	178	-1	0
haplo_296	10_39.96	99.4	178	1	0	1	178	1	178	-1	0
haplo_297	10_39.96	99.4	178	1	0	1	178	1	178	-1	0
haplo_300	10_39.96	99.4	178	1	0	1	178	1	178	-1	0
haplo_301	14_33.64	99.4	178	1	0	1	178	1	178	-1	0
haplo_302	10_39.96	99.4	178	1	0	1	178	1	178	-1	0
haplo_303	14_33.64	99.4	178	1	0	1	178	1	178	-1	0
haplo_304	14_33.64	99.4	178	1	0	1	178	1	178	-1	0
haplo_305	10_39.96	99.4	178	1	0	1	178	1	178	-1	0
haplo_306	14_33.64	99.4	178	1	0	1	178	1	178	-1	0
haplo_307	10_39.96	99.4	178	1	0	1	178	1	178	-1	0
haplo_311	10_39.96	99.4	178	1	0	1	178	1	178	-1	0
haplo_313	10_39.96	99.4	178	1	0	1	178	1	178	-1	0
haplo_312	14_33.64	99.4	178	1	0	1	178	1	178	-1	0
haplo_314	14_33.64	99.4	178	1	0	1	178	1	178	-1	0
haplo_315	14_33.64	99.4	178	1	0	1	178	1	178	-1	0
haplo_316	15_89.91	99.4	178	1	0	1	178	1	178	-1	0
haplo_318	14_33.64	99.4	178	1	0	1	178	1	178	-1	0
haplo_320	10_39.96	99.4	178	1	0	1	178	1	178	-1	0
haplo_322	10_39.96	99.4	178	1	0	1	178	1	178	-1	0
haplo_325	14_33.64	99.4	178	1	0	1	178	1	178	-1	0
haplo_326	14_33.64	99.4	178	1	0	1	178	1	178	-1	0
haplo_327	10_39.96	99.4	178	1	0	1	178	1	178	-1	0
haplo_328	10_39.96	99.4	178	1	0	1	178	1	178	-1	0
haplo_329	10_39.96	99.4	178	1	0	1	178	1	178	-1	0
haplo_330	14_33.64	99.4	178	1	0	1	178	1	178	-1	0
haplo_331	15_89.91	99.4	178	1	0	1	178	1	178	-1	0
haplo_332	15_89.91	99.4	178	1	0	1	178	1	178	-1	0
haplo_335	10_39.96	99.4	178	1	0	1	178	1	178	-1	0
haplo_336	10_39.96	99.4	178	1	0	1	178	1	178	-1	0
haplo_337	14_33.64	99.4	178	1	0	1	178	1	178	-1	0
haplo_338	14_33.64	99.4	178	1	0	1	178	1	178	-1	0
haplo_339	14_33.64	99.4	178	1	0	1	178	1	178	-1	0
haplo_341	14_33.64	99.4	178	1	0	1	178	1	178	-1	0
haplo_340	10_39.96	99.4	178	1	0	1	178	1	178	-1	0
haplo_342	15_89.91	99.4	178	1	0	1	178	1	178	-1	0
haplo_344	10_39.96	99.4	178	1	0	1	178	1	178	-1	0
haplo_346	14_33.64	99.4	178	1	0	1	178	1	178	-1	0
haplo_345	10_39.96	99.4	178	1	0	1	178	1	178	-1	0
haplo_349	10_39.96	99.4	178	1	0	1	178	1	178	-1	0
haplo_350	15_89.91	99.4	178	1	0	1	178	1	178	-1	0
haplo_351	14_33.64	99.4	178	1	0	1	178	1	178	-1	0
haplo_352	15_89.91	99.4	178	1	0	1	178	1	178	-1	0
haplo_353	10_39.96	99.4	178	1	0	1	178	1	178	-1	0
haplo_354	10_39.96	99.4	178	1	0	1	178	1	178	-1	0
haplo_355	10_39.96	99.4	178	1	0	1	178	1	178	-1	0
haplo_356	14_33.64	99.4	178	1	0	1	178	1	178	-1	0
haplo_357	10_39.96	99.4	178	1	0	1	178	1	178	-1	0
haplo_358	14_33.64	99.4	178	1	0	1	178	1	178	-1	0
haplo_359	10_39.96	99.4	178	1	0	1	178	1	178	-1	0
haplo_360	14_33.64	99.4	178	1	0	1	178	1	178	-1	0
haplo_361	14_33.64	99.4	178	1	0	1	178	1	178	-1	0
haplo_364	10_39.96	99.4	178	1	0	1	178	1	178	-1	0
haplo_362	15_89.91	99.4	178	1	0	1	178	1	178	-1	0
haplo_365	14_33.64	99.4	178	1	0	1	178	1	178	-1	0
haplo_368	15_89.91	99.4	178	1	0	1	178	1	178	-1	0
haplo_369	14_33.64	99.4	178	1	0	1	178	1	178	-1	0
haplo_370	14_33.64	99.4	178	1	0	1	178	1	178	-1	0
haplo_371	10_39.96	99.4	178	1	0	1	178	1	178	-1	0
haplo_373	14_33.64	99.4	178	1	0	1	178	1	178	-1	0
haplo_375	10_39.96	99.4	178	1	0	1	178	1	178	-1	0
haplo_376	14_33.64	99.4	178	1	0	1	178	1	178	-1	0
haplo_377	14_33.64	99.4	178	1	0	1	178	1	178	-1	0
haplo_378	10_39.96	99.4	178	1	0	1	178	1	178	-1	0
haplo_379	15_89.91	99.4	178	1	0	1	178	1	178	-1	0
haplo_381	10_39.96	99.4	178	1	0	1	178	1	178	-1	0
haplo_382	15_89.91	99.4	178	1	0	1	178	1	178	-1	0
haplo_383	10_39.96	99.4	178	1	0	1	178	1	178	-1	0
haplo_385	10_39.96	99.4	178	1	0	1	178	1	178	-1	0
haplo_384	14_33.64	99.4	178	1	0	1	178	1	178	-1	0
haplo_386	15_89.91	99.4	178	1	0	1	178	1	178	-1	0
haplo_388	14_33.64	99.4	178	1	0	1	178	1	178	-1	0
haplo_390	14_33.64	99.4	178	1	0	1	178	1	178	-1	0
haplo_392	14_33.64	99.4	178	1	0	1	178	1	178	-1	0
haplo_394	15_89.91	99.4	178	1	0	1	178	1	178	-1	0
haplo_395	10_39.96	99.4	178	1	0	1	178	1	178	-1	0
haplo_396	14_33.64	99.4	178	1	0	1	178	1	178	-1	0
haplo_397	15_89.91	99.4	178	1	0	1	178	1	178	-1	0
haplo_400	14_33.64	99.4	178	1	0	1	178	1	178	-1	0
haplo_401	10_39.96	99.4	178	1	0	1	178	1	178	-1	0
haplo_403	10_39.96	99.4	178	1	0	1	178	1	178	-1	0
haplo_404	14_33.64	99.4	178	1	0	1	178	1	178	-1	0
haplo_405	15_89.91	99.4	178	1	0	1	178	1	178	-1	0
haplo_406	10_39.96	99.4	178	1	0	1	178	1	178	-1	0
haplo_407	10_39.96	99.4	178	1	0	1	178	1	178	-1	0
haplo_412	14_33.64	99.4	178	1	0	1	178	1	178	-1	0
haplo_414	14_33.64	99.4	178	1	0	1	178	1	178	-1	0
haplo_415	10_39.96	99.4	178	1	0	1	178	1	178	-1	0
haplo_417	10_39.96	99.4	178	1	0	1	178	1	178	-1	0
haplo_416	14_33.64	99.4	178	1	0	1	178	1	178	-1	0
haplo_418	10_39.96	99.4	178	1	0	1	178	1	178	-1	0
haplo_419	15_89.91	99.4	178	1	0	1	178	1	178	-1	0
haplo_426	15_89.91	99.4	178	1	0	1	178	1	178	-1	0
haplo_428	10_39.96	99.4	178	1	0	1	178	1	178	-1	0
haplo_429	10_39.96	99.4	178	1	0	1	178	1	178	-1	0
haplo_430	10_39.96	99.4	178	1	0	1	178	1	178	-1	0
haplo_431	10_39.96	99.4	178	1	0	1	178	1	178	-1	0
haplo_432	10_39.96	99.4	178	1	0	1	178	1	178	-1	0
haplo_434	15_89.91	99.4	178	1	0	1	178	1	178	-1	0
haplo_435	14_33.64	99.4	178	1	0	1	178	1	178	-1	0
haplo_437	10_39.96	99.4	178	1	0	1	178	1	178	-1	0
haplo_438	10_39.96	99.4	178	1	0	1	178	1	178	-1	0
haplo_439	14_33.64	99.4	178	1	0	1	178	1	178	-1	0
haplo_440	15_89.91	99.4	178	1	0	1	178	1	178	-1	0
haplo_445	10_39.96	99.4	178	1	0	1	178	1	178	-1	0
haplo_442	14_33.64	99.4	178	1	0	1	178	1	178	-1	0
haplo_441	14_33.64	99.4	178	1	0	1	178	1	178	-1	0
haplo_446	15_89.91	99.4	178	1	0	1	178	1	178	-1	0
haplo_448	10_39.96	99.4	178	1	0	1	178	1	178	-1	0
haplo_450	15_89.91	99.4	178	1	0	1	178	1	178	-1	0
haplo_449	15_89.91	99.4	178	1	0	1	178	1	178	-1	0
haplo_451	14_33.64	99.4	178	1	0	1	178	1	178	-1	0
haplo_452	14_33.64	99.4	178	1	0	1	178	1	178	-1	0
haplo_453	15_89.91	99.4	178	1	0	1	178	1	178	-1	0
haplo_454	15_89.91	99.4	178	1	0	1	178	1	178	-1	0
haplo_459	15_89.91	99.4	178	1	0	1	178	1	178	-1	0
haplo_458	14_33.64	99.4	178	1	0	1	178	1	178	-1	0
haplo_460	15_89.91	99.4	178	1	0	1	178	1	178	-1	0
haplo_461	14_33.64	99.4	178	1	0	1	178	1	178	-1	0
haplo_462	14_33.64	99.4	178	1	0	1	178	1	178	-1	0
haplo_463	15_89.91	99.4	178	1	0	1	178	1	178	-1	0
haplo_464	14_33.64	99.4	178	1	0	1	178	1	178	-1	0
haplo_465	14_33.64	99.4	178	1	0	1	178	1	178	-1	0
haplo_468	15_89.91	99.4	178	1	0	1	178	1	178	-1	0
haplo_472	10_39.96	99.4	178	1	0	1	178	1	178	-1	0
haplo_474	14_33.64	99.4	178	1	0	1	178	1	178	-1	0
haplo_475	15_89.91	99.4	178	1	0	1	178	1	178	-1	0
haplo_476	15_89.91	99.4	178	1	0	1	178	1	178	-1	0
haplo_479	15_89.91	99.4	178	1	0	1	178	1	178	-1	0
haplo_481	14_33.64	99.4	178	1	0	1	178	1	178	-1	0
haplo_484	14_33.64	99.4	178	1	0	1	178	1	178	-1	0
haplo_485	14_33.64	99.4	178	1	0	1	178	1	178	-1	0
haplo_487	4_60.375	99.4	178	1	0	1	178	1	178	-1	0
haplo_488	14_33.64	99.4	178	1	0	1	178	1	178	-1	0
haplo_490	14_33.64	99.4	178	1	0	1	178	1	178	-1	0
haplo_491	14_33.64	99.4	178	1	0	1	178	1	178	-1	0
haplo_496	14_33.64	99.4	178	1	0	1	178	1	178	-1	0
haplo_497	14_33.64	99.4	178	1	0	1	178	1	178	-1	0
haplo_498	14_33.64	99.4	178	1	0	1	178	1	178	-1	0
haplo_503	14_33.64	99.4	178	1	0	1	178	1	178	-1	0
haplo_501	15_89.91	99.4	178	1	0	1	178	1	178	-1	0
haplo_504	14_33.64	99.4	178	1	0	1	178	1	178	-1	0
haplo_505	14_33.64	99.4	178	1	0	1	178	1	178	-1	0
haplo_509	14_33.64	99.4	178	1	0	1	178	1	178	-1	0
haplo_507	15_89.91	99.4	178	1	0	1	178	1	178	-1	0
haplo_511	15_89.91	99.4	178	1	0	1	178	1	178	-1	0
haplo_523	4_60.375	99.4	178	1	0	1	178	1	178	-1	0
haplo_525	15_89.91	99.4	178	1	0	1	178	1	178	-1	0
haplo_541	15_89.91	99.4	178	1	0	1	178	1	178	-1	0
haplo_542	4_60.375	99.4	178	1	0	1	178	1	178	-1	0
haplo_545	15_89.91	99.4	178	1	0	1	178	1	178	-1	0
haplo_544	15_89.91	99.4	178	1	0	1	178	1	178	-1	0
haplo_550	15_89.91	99.4	178	1	0	1	178	1	178	-1	0
haplo_551	4_60.375	99.4	178	1	0	1	178	1	178	-1	0
haplo_552	15_89.91	99.4	178	1	0	1	178	1	178	-1	0
haplo_556	15_89.91	99.4	178	1	0	1	178	1	178	-1	0
haplo_562	15_89.91	99.4	178	1	0	1	178	1	178	-1	0
haplo_559	15_89.91	99.4	178	1	0	1	178	1	178	-1	0
haplo_571	4_60.375	99.4	178	1	0	1	178	1	178	-1	0
haplo_574	15_89.91	99.4	178	1	0	1	178	1	178	-1	0
haplo_586	15_89.91	99.4	178	1	0	1	178	1	178	-1	0
haplo_588	15_89.91	99.4	178	1	0	1	178	1	178	-1	0
haplo_590	15_89.91	99.4	178	1	0	1	178	1	178	-1	0
haplo_593	15_89.91	99.4	178	1	0	1	178	1	178	-1	0
haplo_600	15_89.91	99.4	178	1	0	1	178	1	178	-1	0
haplo_602	4_60.375	99.4	178	1	0	1	178	1	178	-1	0
haplo_603	4_60.375	99.4	178	1	0	1	178	1	178	-1	0
haplo_604	15_89.91	99.4	178	1	0	1	178	1	178	-1	0
haplo_606	15_89.91	99.4	178	1	0	1	178	1	178	-1	0
haplo_609	4_60.375	99.4	178	1	0	1	178	1	178	-1	0
haplo_607	15_89.91	99.4	178	1	0	1	178	1	178	-1	0
haplo_611	15_89.91	99.4	178	1	0	1	178	1	178	-1	0
haplo_617	15_89.91	99.4	178	1	0	1	178	1	178	-1	0
haplo_621	15_89.91	99.4	178	1	0	1	178	1	178	-1	0
haplo_627	15_89.91	99.4	178	1	0	1	178	1	178	-1	0
haplo_630	15_89.91	99.4	178	1	0	1	178	1	178	-1	0
haplo_631	15_89.91	99.4	178	1	0	1	178	1	178	-1	0
haplo_632	4_60.375	99.4	178	1	0	1	178	1	178	-1	0
haplo_636	15_89.91	99.4	178	1	0	1	178	1	178	-1	0
haplo_638	4_60.375	99.4	178	1	0	1	178	1	178	-1	0
haplo_637	15_89.91	99.4	178	1	0	1	178	1	178	-1	0
haplo_639	15_89.91	99.4	178	1	0	1	178	1	178	-1	0
haplo_645	4_60.375	99.4	178	1	0	1	178	1	178	-1	0
haplo_659	15_89.91	99.4	178	1	0	1	178	1	178	-1	0
haplo_660	15_89.91	99.4	178	1	0	1	178	1	178	-1	0
haplo_662	4_60.375	99.4	178	1	0	1	178	1	178	-1	0
haplo_664	4_60.375	99.4	178	1	0	1	178	1	178	-1	0
haplo_668	15_89.91	99.4	178	1	0	1	178	1	178	-1	0
haplo_674	4_60.375	99.4	178	1	0	1	178	1	178	-1	0
haplo_677	15_89.91	99.4	178	1	0	1	178	1	178	-1	0
haplo_678	15_89.91	99.4	178	1	0	1	178	1	178	-1	0
haplo_680	15_89.91	99.4	178	1	0	1	178	1	178	-1	0
haplo_682	15_89.91	99.4	178	1	0	1	178	1	178	-1	0
haplo_684	15_89.91	99.4	178	1	0	1	178	1	178	-1	0
haplo_686	15_89.91	99.4	178	1	0	1	178	1	178	-1	0
haplo_690	15_89.91	99.4	178	1	0	1	178	1	178	-1	0
haplo_691	15_89.91	99.4	178	1	0	1	178	1	178	-1	0
haplo_692	15_89.91	99.4	178	1	0	1	178	1	178	-1	0
haplo_694	15_89.91	99.4	178	1	0	1	178	1	178	-1	0
haplo_701	15_89.91	99.4	178	1	0	1	178	1	178	-1	0
haplo_702	15_89.91	99.4	178	1	0	1	178	1	178	-1	0
haplo_712	4_60.375	99.4	178	1	0	1	178	1	178	-1	0
haplo_713	4_60.375	99.4	178	1	0	1	178	1	178	-1	0
haplo_728	4_60.375	99.4	178	1	0	1	178	1	178	-1	0
haplo_757	4_60.375	99.4	178	1	0	1	178	1	178	-1	0
haplo_722	4_60.375	99.4	178	1	0	1	178	1	178	-1	0
haplo_746	4_60.375	99.4	178	1	0	1	178	1	178	-1	0
haplo_761	4_60.375	99.4	178	1	0	1	178	1	178	-1	0
haplo_763	4_60.375	99.4	178	1	0	1	178	1	178	-1	0
haplo_794	4_60.375	99.4	178	1	0	1	178	1	178	-1	0
haplo_835	4_60.375	99.4	178	1	0	1	178	1	178	-1	0
haplo_841	4_60.375	99.4	178	1	0	1	178	1	178	-1	0
haplo_861	4_60.375	99.4	178	1	0	1	178	1	178	-1	0
haplo_868	4_60.375	99.4	178	1	0	1	178	1	178	-1	0
haplo_872	4_60.375	99.4	178	1	0	1	178	1	178	-1	0
haplo_878	4_60.375	99.4	178	1	0	1	178	1	178	-1	0
haplo_886	4_60.375	99.4	178	1	0	1	178	1	178	-1	0
haplo_904	4_60.375	99.4	178	1	0	1	178	1	178	-1	0
haplo_897	4_60.375	99.4	178	1	0	1	178	1	178	-1	0
haplo_929	4_60.375	99.4	178	1	0	1	178	1	178	-1	0
haplo_931	4_60.375	99.4	178	1	0	1	178	1	178	-1	0
haplo_951	4_60.375	99.4	178	1	0	1	178	1	178	-1	0
haplo_961	4_60.375	99.4	178	1	0	1	178	1	178	-1	0
haplo_980	4_60.375	99.4	178	1	0	1	178	1	178	-1	0
haplo_982	4_60.375	99.4	178	1	0	1	178	1	178	-1	0
haplo_993	1_323.71	98.9	178	2	0	1	178	1	178	-1	0
haplo_1035	3_16.67	99.4	178	1	0	1	178	1	178	-1	0
haplo_1001	3_16.67	99.4	178	1	0	1	178	1	178	-1	0
haplo_1050	3_16.67	99.4	178	1	0	1	178	1	178	-1	0
haplo_1080	1_323.71	97.8	178	4	0	1	178	1	178	-1	0
haplo_1104	6_0.825	98.3	178	3	0	1	178	1	178	-1	0
haplo_1113	3_16.67	99.4	178	1	0	1	178	1	178	-1	0
haplo_1146	3_16.67	99.4	178	1	0	1	178	1	178	-1	0
haplo_1126	3_16.67	99.4	178	1	0	1	178	1	178	-1	0
haplo_1198	3_16.67	99.4	178	1	0	1	178	1	178	-1	0
haplo_1242	3_16.67	99.4	178	1	0	1	178	1	178	-1	0
haplo_1245	3_16.67	99.4	178	1	0	1	178	1	178	-1	0
haplo_1276	3_16.67	99.4	178	1	0	1	178	1	178	-1	0
haplo_1259	3_16.67	99.4	178	1	0	1	178	1	178	-1	0
haplo_1289	3_16.67	99.4	178	1	0	1	178	1	178	-1	0
haplo_1290	3_16.67	99.4	178	1	0	1	178	1	178	-1	0
haplo_1300	3_16.67	99.4	178	1	0	1	178	1	178	-1	0
haplo_1358	3_16.67	99.4	178	1	0	1	178	1	178	-1	0
haplo_1340	3_16.67	99.4	178	1	0	1	178	1	178	-1	0
haplo_1359	3_16.67	99.4	178	1	0	1	178	1	178	-1	0
haplo_1380	3_16.67	99.4	178	1	0	1	178	1	178	-1	0
haplo_1385	11_9.265	99.4	178	1	0	1	178	1	178	-1	0
haplo_1386	3_16.67	99.4	178	1	0	1	178	1	178	-1	0
haplo_1388	3_16.67	99.4	178	1	0	1	178	1	178	-1	0
haplo_1390	3_16.67	99.4	178	1	0	1	178	1	178	-1	0
haplo_1400	3_16.67	99.4	178	1	0	1	178	1	178	-1	0
haplo_1404	11_9.265	99.4	178	1	0	1	178	1	178	-1	0
haplo_1418	3_16.67	99.4	178	1	0	1	178	1	178	-1	0
haplo_1446	11_9.265	99.4	178	1	0	1	178	1	178	-1	0
haplo_1454	1_323.71	98.9	178	2	0	1	178	1	178	-1	0
haplo_1494	3_16.67	99.4	178	1	0	1	178	1	178	-1	0
haplo_1495	11_9.265	99.4	178	1	0	1	178	1	178	-1	0
haplo_1526	3_16.67	99.4	178	1	0	1	178	1	178	-1	0
haplo_1505	3_16.67	99.4	178	1	0	1	178	1	178	-1	0
haplo_1536	3_16.67	99.4	178	1	0	1	178	1	178	-1	0
haplo_1533	3_16.67	99.4	178	1	0	1	178	1	178	-1	0
haplo_1538	3_16.67	99.4	178	1	0	1	178	1	178	-1	0
haplo_1539	3_16.67	99.4	178	1	0	1	178	1	178	-1	0
haplo_1545	7_26.36	99.4	178	1	0	1	178	1	178	-1	0
haplo_1627	1_323.71	98.9	178	2	0	1	178	1	178	-1	0
haplo_1741	13_21.895	99.4	178	1	0	1	178	1	178	-1	0
haplo_1840	1_323.71	98.9	178	2	0	1	178	1	178	-1	0
haplo_1843	15_89.91	98.9	178	2	0	1	178	1	178	-1	0
haplo_1849	2_7.18	99.4	178	1	0	1	178	1	178	-1	0
haplo_1918	8_6.53	99.4	178	1	0	1	178	1	178	-1	0
haplo_1924	1_323.71	98.9	178	2	0	1	178	1	178	-1	0
haplo_1925	5_3.29	99.4	178	1	0	1	178	1	178	-1	0
haplo_1960	1_323.71	98.9	178	2	0	1	178	1	178	-1	0
haplo_1970	1_323.71	98.9	178	2	0	1	178	1	178	-1	0
haplo_1997	2_7.18	99.4	178	1	0	1	178	1	178	-1	0
haplo_2014	13_21.895	99.4	178	1	0	1	178	1	178	-1	0
haplo_277	6_0.825	97.2	178	5	0	1	178	1	178	-1	0
haplo_748	6_0.825	97.8	178	4	0	1	178	1	178	-1	0
haplo_205	6_0.825	97.2	178	5	0	1	178	1	178	-1	0
haplo_1266	6_0.825	98.3	178	3	0	1	178	1	178	-1	0
