# Supplementary material for: Estimating intraspecific genetic diversity from community DNA metabarcoding data
Source: PeerJ. 2018 Apr 9;6:e4644. doi: 10.7717/peerj.4644 (PMC5896493; doi:10.7717/peerj.4644)
Supplement: Supplemental Information 8 [file peerj-06-4644-s008.zip › Scripts_S1_v3/1_Single_species_mock/R_alpha_values!/3_tables/DceM_alpha_10.csv]

	V1	V2	sort	OTU	A	B	color	mg	abund_A	abund_B	mean	sd
1	haplo_1	1_323.71	1	OTU_1	539196	536736	Black	323.71	53.9196	53.6736	53.7966	0.173948268171892
157	haplo_2	10_39.96	2	OTU_1	66657	65313	Black	39.96	6.6657	6.5313	6.5985	0.0950351513914716
217	haplo_3	14_33.64	3	OTU_1	61409	61206	Black	33.64	6.1409	6.1206	6.13075	0.0143542676580867
303	haplo_4	15_89.91	4	OTU_1	35005	48024	Black	89.91	3.5005	4.8024	4.15145	0.920582318426766
382	haplo_5	4_60.375	5	OTU_1	22244	29954	Black	60.375	2.2244	2.9954	2.6099	0.545179328294828
446	haplo_6	11_9.265	6	OTU_1	11084	10904	Black	9.265	1.1084	1.0904	1.0994	0.0127279220613579
503	haplo_7	3_16.67	7	OTU_1	9164	11458	Black	16.67	0.9164	1.1458	1.0311	0.162210295604194
566	haplo_8	7_26.36	8	OTU_1	9244	9095	Black	26.36	0.9244	0.9095	0.91695	0.0105358910396795
612	haplo_9	1_323.71	9	OTU_1	4809	5393	Gray	323.71	0.4809	0.5393	0.5101	0.0412950360212944
2	haplo_10	2_7.18	10	OTU_1	5038	4718	Black	7.18	0.5038	0.4718	0.4878	0.0226274169979695
41	haplo_11	5_3.29	11	OTU_1	4957	4799	Black	3.29	0.4957	0.4799	0.4878	0.0111722871427474
65	haplo_12	1_323.71	12	OTU_1	4608	4784	Gray	323.71	0.4608	0.4784	0.4696	0.0124450793488832
85	haplo_13	8_6.53	13	OTU_1	4429	4480	Black	6.53	0.4429	0.448	0.44545	0.00360624458405139
108	haplo_14	1_323.71	14	OTU_1	4397	3381	Gray	323.71	0.4397	0.3381	0.3889	0.0718420489685532
136	haplo_16	13_21.895	15	OTU_1	2096	3082	Black	21.895	0.2096	0.3082	0.2589	0.0697207286249936
146	haplo_18	9_2.965	16	OTU_1	2241	2028	Black	2.965	0.2241	0.2028	0.21345	0.0150613744392735
158	haplo_20	1_323.71	17	OTU_1	1519	1432	Gray	323.71	0.1519	0.1432	0.14755	0.00615182899632297
163	haplo_22	1_323.71	18	OTU_1	1356	1224	Gray	323.71	0.1356	0.1224	0.129	0.00933380951166242
167	haplo_23	1_323.71	19	OTU_1	1308	1224	Gray	323.71	0.1308	0.1224	0.1266	0.00593969696196699
174	haplo_24	1_323.71	20	OTU_1	1159	1280	Gray	323.71	0.1159	0.128	0.12195	0.00855599205235722
181	haplo_25	1_323.71	21	OTU_1	1188	1193	Gray	323.71	0.1188	0.1193	0.11905	0.000353553390593274
191	haplo_26	1_323.71	22	OTU_1	1204	1169	Gray	323.71	0.1204	0.1169	0.11865	0.00247487373415292
195	haplo_27	1_323.71	23	OTU_1	1158	1168	Gray	323.71	0.1158	0.1168	0.1163	0.000707106781186548
209	haplo_29	1_323.71	24	OTU_1	1071	1105	Gray	323.71	0.1071	0.1105	0.1088	0.00240416305603428
218	haplo_30	1_323.71	25	OTU_1	1098	1067	Gray	323.71	0.1098	0.1067	0.10825	0.0021920310216783
227	haplo_31	1_323.71	26	OTU_1	1060	1049	Gray	323.71	0.106	0.1049	0.10545	0.000777817459305195
235	haplo_32	1_323.71	27	OTU_1	1015	1074	Gray	323.71	0.1015	0.1074	0.10445	0.00417193000900063
243	haplo_33	1_323.71	28	OTU_1	1086	990	Gray	323.71	0.1086	0.099	0.1038	0.00678822509939084
252	haplo_34	1_323.71	29	OTU_1	994	1080	Gray	323.71	0.0994	0.108	0.1037	0.0060811183182043
260	haplo_35	1_323.71	30	OTU_1	985	1065	Gray	323.71	0.0985	0.1065	0.1025	0.00565685424949237
271	haplo_36	1_323.71	31	OTU_1	1057	983	Gray	323.71	0.1057	0.0983	0.102	0.00523259018078045
279	haplo_37	1_323.71	32	OTU_1	993	930	Gray	323.71	0.0993	0.093	0.09615	0.00445477272147525
288	haplo_38	1_323.71	33	OTU_1	1003	899	Gray	323.71	0.1003	0.0899	0.0951	0.0073539105243401
296	haplo_39	1_323.71	34	OTU_1	975	924	Gray	323.71	0.0975	0.0924	0.09495	0.00360624458405139
304	haplo_40	1_323.71	35	OTU_1	998	892	Gray	323.71	0.0998	0.0892	0.0945	0.0074953318805774
312	haplo_41	1_323.71	36	OTU_1	975	885	Gray	323.71	0.0975	0.0885	0.093	0.00636396103067891
320	haplo_42	1_323.71	37	OTU_1	944	904	Gray	323.71	0.0944	0.0904	0.0924	0.00282842712474619
324	haplo_43	1_323.71	38	OTU_1	939	882	Gray	323.71	0.0939	0.0882	0.09105	0.00403050865276332
333	haplo_44	1_323.71	39	OTU_1	929	875	Gray	323.71	0.0929	0.0875	0.0902	0.00381837661840735
341	haplo_45	1_323.71	40	OTU_1	992	803	Gray	323.71	0.0992	0.0803	0.08975	0.0133643181644258
349	haplo_46	12_0.145	41	OTU_1	936	857	Black	0.145	0.0936	0.0857	0.08965	0.00558614357137373
357	haplo_47	1_323.71	42	OTU_1	870	913	Gray	323.71	0.087	0.0913	0.08915	0.00304055915910215
365	haplo_48	1_323.71	43	OTU_1	940	786	Gray	323.71	0.094	0.0786	0.0863	0.0108894444302728
373	haplo_49	1_323.71	44	OTU_1	913	812	Gray	323.71	0.0913	0.0812	0.08625	0.00714177848998413
383	haplo_50	1_323.71	45	OTU_1	851	856	Gray	323.71	0.0851	0.0856	0.08535	0.000353553390593274
390	haplo_51	1_323.71	46	OTU_1	847	860	Gray	323.71	0.0847	0.086	0.08535	0.000919238815542509
398	haplo_52	1_323.71	47	OTU_1	833	854	Gray	323.71	0.0833	0.0854	0.08435	0.00148492424049175
405	haplo_53	1_323.71	48	OTU_1	910	726	Gray	323.71	0.091	0.0726	0.0818	0.0130107647738325
411	haplo_54	1_323.71	49	OTU_1	812	818	Gray	323.71	0.0812	0.0818	0.0815	0.000424264068711931
417	haplo_55	1_323.71	50	OTU_1	1473	140	Gray	323.71	0.1473	0.014	0.08065	0.0942573339321668
425	haplo_56	1_323.71	51	OTU_1	818	787	Gray	323.71	0.0818	0.0787	0.08025	0.00219203102167829
429	haplo_57	1_323.71	52	OTU_1	852	748	Gray	323.71	0.0852	0.0748	0.08	0.0073539105243401
434	haplo_58	1_323.71	53	OTU_1	753	845	Gray	323.71	0.0753	0.0845	0.0799	0.00650538238691625
440	haplo_59	1_323.71	54	OTU_1	834	764	Gray	323.71	0.0834	0.0764	0.0799	0.00494974746830583
447	haplo_60	1_323.71	55	OTU_1	859	729	Gray	323.71	0.0859	0.0729	0.0794	0.00919238815542511
455	haplo_61	1_323.71	56	OTU_1	789	788	Gray	323.71	0.0789	0.0788	0.07885	7.07106781186568e-05
460	haplo_62	1_323.71	57	OTU_1	773	756	Gray	323.71	0.0773	0.0756	0.07645	0.00120208152801714
463	haplo_63	1_323.71	58	OTU_1	812	717	Gray	323.71	0.0812	0.0717	0.07645	0.0067175144212722
471	haplo_64	1_323.71	59	OTU_1	795	728	Gray	323.71	0.0795	0.0728	0.07615	0.00473761543394987
476	haplo_65	1_323.71	60	OTU_1	826	689	Gray	323.71	0.0826	0.0689	0.07575	0.0096873629022557
478	haplo_66	1_323.71	61	OTU_1	747	756	Gray	323.71	0.0747	0.0756	0.07515	0.000636396103067891
485	haplo_67	1_323.71	62	OTU_1	803	688	Gray	323.71	0.0803	0.0688	0.07455	0.00813172798364529
490	haplo_68	1_323.71	63	OTU_1	764	726	Gray	323.71	0.0764	0.0726	0.0745	0.00268700576850889
496	haplo_69	1_323.71	64	OTU_1	701	775	Gray	323.71	0.0701	0.0775	0.0738	0.00523259018078045
504	haplo_70	1_323.71	65	OTU_1	744	717	Gray	323.71	0.0744	0.0717	0.07305	0.00190918830920367
511	haplo_71	1_323.71	66	OTU_1	764	674	Gray	323.71	0.0764	0.0674	0.0719	0.00636396103067893
518	haplo_72	1_323.71	67	OTU_1	875	560	Gray	323.71	0.0875	0.056	0.07175	0.0222738636073763
525	haplo_73	6_0.825	68	OTU_1	711	721	Black	0.825	0.0711	0.0721	0.0716	0.000707106781186538
530	haplo_74	1_323.71	69	OTU_1	723	688	Gray	323.71	0.0723	0.0688	0.07055	0.00247487373415292
537	haplo_75	1_323.71	70	OTU_1	705	704	Gray	323.71	0.0705	0.0704	0.07045	7.07106781186568e-05
539	haplo_76	1_323.71	71	OTU_1	711	698	Gray	323.71	0.0711	0.0698	0.07045	0.000919238815542518
544	haplo_77	1_323.71	72	OTU_1	725	662	Gray	323.71	0.0725	0.0662	0.06935	0.00445477272147524
554	haplo_78	1_323.71	73	OTU_1	688	693	Gray	323.71	0.0688	0.0693	0.06905	0.000353553390593274
559	haplo_79	1_323.71	74	OTU_1	690	679	Gray	323.71	0.069	0.0679	0.06845	0.000777817459305195
567	haplo_80	1_323.71	75	OTU_1	674	677	Gray	323.71	0.0674	0.0677	0.06755	0.000212132034355961
572	haplo_81	1_323.71	76	OTU_1	841	510	Gray	323.71	0.0841	0.051	0.06755	0.0234052344572747
577	haplo_82	1_323.71	77	OTU_1	672	660	Gray	323.71	0.0672	0.066	0.0666	0.000848528137423852
583	haplo_83	1_323.71	78	OTU_1	770	531	Gray	323.71	0.077	0.0531	0.06505	0.0168998520703585
589	haplo_84	1_323.71	79	OTU_1	681	605	Gray	323.71	0.0681	0.0605	0.0643	0.00537401153701776
593	haplo_85	1_323.71	80	OTU_1	683	601	Gray	323.71	0.0683	0.0601	0.0642	0.00579827560572969
599	haplo_86	1_323.71	81	OTU_1	643	631	Gray	323.71	0.0643	0.0631	0.0637	0.000848528137423852
603	haplo_87	1_323.71	82	OTU_1	635	636	Gray	323.71	0.0635	0.0636	0.06355	7.0710678118647e-05
607	haplo_88	1_323.71	83	OTU_1	622	634	Gray	323.71	0.0622	0.0634	0.0628	0.000848528137423852
610	haplo_89	1_323.71	84	OTU_1	654	596	Gray	323.71	0.0654	0.0596	0.0625	0.00410121933088198
613	haplo_90	1_323.71	85	OTU_1	633	614	Gray	323.71	0.0633	0.0614	0.06235	0.00134350288425444
615	haplo_91	1_323.71	86	OTU_1	581	636	Gray	323.71	0.0581	0.0636	0.06085	0.003889087296526
618	haplo_92	1_323.71	87	OTU_1	625	581	Gray	323.71	0.0625	0.0581	0.0603	0.00311126983722081
621	haplo_93	1_323.71	88	OTU_1	606	582	Gray	323.71	0.0606	0.0582	0.0594	0.00169705627484771
623	haplo_94	1_323.71	89	OTU_1	580	597	Gray	323.71	0.058	0.0597	0.05885	0.00120208152801713
626	haplo_95	1_323.71	90	OTU_1	580	591	Gray	323.71	0.058	0.0591	0.05855	0.000777817459305205
628	haplo_96	1_323.71	91	OTU_1	585	584	Gray	323.71	0.0585	0.0584	0.05845	7.07106781186568e-05
635	haplo_98	1_323.71	92	OTU_1	571	580	Gray	323.71	0.0571	0.058	0.05755	0.000636396103067896
639	haplo_99	1_323.71	93	OTU_1	608	539	Gray	323.71	0.0608	0.0539	0.05735	0.00487903679018719
6	haplo_101	1_323.71	94	OTU_1	597	503	Gray	323.71	0.0597	0.0503	0.055	0.00664680374315355
9	haplo_102	1_323.71	95	OTU_1	666	428	Gray	323.71	0.0666	0.0428	0.0547	0.0168291413922398
14	haplo_103	1_323.71	96	OTU_1	550	522	Gray	323.71	0.055	0.0522	0.0536	0.00197989898732233
20	haplo_104	1_323.71	97	OTU_1	578	490	Gray	323.71	0.0578	0.049	0.0534	0.00622253967444162
23	haplo_105	1_323.71	98	OTU_1	566	499	Gray	323.71	0.0566	0.0499	0.05325	0.00473761543394987
28	haplo_106	1_323.71	99	OTU_1	535	521	Gray	323.71	0.0535	0.0521	0.0528	0.000989949493661165
33	haplo_107	1_323.71	100	OTU_1	595	457	Gray	323.71	0.0595	0.0457	0.0526	0.00975807358037436
36	haplo_108	1_323.71	101	OTU_1	594	453	Gray	323.71	0.0594	0.0453	0.05235	0.00997020561473032
38	haplo_109	1_323.71	102	OTU_1	557	487	Gray	323.71	0.0557	0.0487	0.0522	0.00494974746830583
42	haplo_110	1_323.71	103	OTU_1	561	473	Gray	323.71	0.0561	0.0473	0.0517	0.00622253967444162
44	haplo_111	1_323.71	104	OTU_1	549	480	Gray	323.71	0.0549	0.048	0.05145	0.00487903679018718
55	haplo_114	1_323.71	105	OTU_1	537	413	Gray	323.71	0.0537	0.0413	0.0475	0.00876812408671319
57	haplo_115	1_323.71	106	OTU_1	541	398	Gray	323.71	0.0541	0.0398	0.04695	0.0101116269709676
58	haplo_116	1_323.71	107	OTU_1	530	406	Gray	323.71	0.053	0.0406	0.0468	0.00876812408671319
59	haplo_117	1_323.71	108	OTU_1	470	456	Gray	323.71	0.047	0.0456	0.0463	0.000989949493661165
60	haplo_118	1_323.71	109	OTU_1	491	427	Gray	323.71	0.0491	0.0427	0.0459	0.0045254833995939
62	haplo_119	1_323.71	110	OTU_1	531	382	Gray	323.71	0.0531	0.0382	0.04565	0.0105358910396796
66	haplo_120	1_323.71	111	OTU_1	482	423	Gray	323.71	0.0482	0.0423	0.04525	0.00417193000900063
67	haplo_121	1_323.71	112	OTU_1	457	439	Gray	323.71	0.0457	0.0439	0.0448	0.00127279220613578
69	haplo_122	1_323.71	113	OTU_1	468	419	Gray	323.71	0.0468	0.0419	0.04435	0.00346482322781408
71	haplo_123	1_323.71	114	OTU_1	482	405	Gray	323.71	0.0482	0.0405	0.04435	0.00544472221513642
73	haplo_124	1_323.71	115	OTU_1	471	351	Gray	323.71	0.0471	0.0351	0.0411	0.00848528137423857
77	haplo_125	1_323.71	116	OTU_1	440	369	Gray	323.71	0.044	0.0369	0.04045	0.00502045814642449
80	haplo_127	1_323.71	117	OTU_1	433	355	Gray	323.71	0.0433	0.0355	0.0394	0.00551543289325507
82	haplo_128	1_323.71	118	OTU_1	406	374	Gray	323.71	0.0406	0.0374	0.039	0.00226274169979695
83	haplo_129	1_323.71	119	OTU_1	411	359	Gray	323.71	0.0411	0.0359	0.0385	0.00367695526217005
87	haplo_131	1_323.71	120	OTU_1	453	297	Gray	323.71	0.0453	0.0297	0.0375	0.0110308657865101
88	haplo_132	1_323.71	121	OTU_1	388	356	Gray	323.71	0.0388	0.0356	0.0372	0.00226274169979695
90	haplo_133	1_323.71	122	OTU_1	364	376	Gray	323.71	0.0364	0.0376	0.037	0.000848528137423852
91	haplo_134	1_323.71	123	OTU_1	393	340	Gray	323.71	0.0393	0.034	0.03665	0.0037476659402887
96	haplo_136	1_323.71	124	OTU_1	361	355	Gray	323.71	0.0361	0.0355	0.0358	0.000424264068711926
98	haplo_137	1_323.71	125	OTU_1	358	349	Gray	323.71	0.0358	0.0349	0.03535	0.000636396103067891
100	haplo_138	1_323.71	126	OTU_1	351	319	Gray	323.71	0.0351	0.0319	0.0335	0.00226274169979695
104	haplo_139	1_323.71	127	OTU_1	331	333	Gray	323.71	0.0331	0.0333	0.0332	0.000141421356237309
109	haplo_140	1_323.71	128	OTU_1	305	350	Gray	323.71	0.0305	0.035	0.03275	0.00318198051533946
111	haplo_141	1_323.71	129	OTU_1	322	329	Gray	323.71	0.0322	0.0329	0.03255	0.000494974746830583
114	haplo_142	1_323.71	130	OTU_1	329	321	Gray	323.71	0.0329	0.0321	0.0325	0.00056568542494924
117	haplo_143	1_323.71	131	OTU_1	397	251	Gray	323.71	0.0397	0.0251	0.0324	0.0103237590053236
118	haplo_144	1_323.71	132	OTU_1	339	306	Gray	323.71	0.0339	0.0306	0.03225	0.0023334523779156
119	haplo_145	1_323.71	133	OTU_1	307	324	Gray	323.71	0.0307	0.0324	0.03155	0.00120208152801713
121	haplo_146	1_323.71	134	OTU_1	304	307	Gray	323.71	0.0304	0.0307	0.03055	0.000212132034355961
122	haplo_148	1_323.71	135	OTU_1	300	301	Gray	323.71	0.03	0.0301	0.03005	7.07106781186543e-05
123	haplo_149	1_323.71	136	OTU_1	305	290	Gray	323.71	0.0305	0.029	0.02975	0.00106066017177982
125	haplo_151	1_323.71	137	OTU_1	305	283	Gray	323.71	0.0305	0.0283	0.0294	0.0015556349186104
126	haplo_152	1_323.71	138	OTU_1	273	313	Gray	323.71	0.0273	0.0313	0.0293	0.00282842712474619
128	haplo_153	1_323.71	139	OTU_1	270	302	Gray	323.71	0.027	0.0302	0.0286	0.00226274169979695
131	haplo_154	1_323.71	140	OTU_1	302	268	Gray	323.71	0.0302	0.0268	0.0285	0.00240416305603426
132	haplo_156	1_323.71	141	OTU_1	281	283	Gray	323.71	0.0281	0.0283	0.0282	0.000141421356237309
133	haplo_157	1_323.71	142	OTU_1	316	237	Gray	323.71	0.0316	0.0237	0.02765	0.00558614357137372
134	haplo_158	1_323.71	143	OTU_1	335	218	Gray	323.71	0.0335	0.0218	0.02765	0.00827314933988261
135	haplo_159	1_323.71	144	OTU_1	333	220	Gray	323.71	0.0333	0.022	0.02765	0.00799030662740799
137	haplo_161	1_323.71	145	OTU_1	271	275	Gray	323.71	0.0271	0.0275	0.0273	0.00028284271247462
138	haplo_162	1_323.71	146	OTU_1	277	267	Gray	323.71	0.0277	0.0267	0.0272	0.000707106781186551
141	haplo_163	1_323.71	147	OTU_1	271	265	Gray	323.71	0.0271	0.0265	0.0268	0.000424264068711928
142	haplo_164	1_323.71	148	OTU_1	254	273	Gray	323.71	0.0254	0.0273	0.02635	0.00134350288425444
143	haplo_167	14_33.64	149	OTU_1	294	220	Gray	33.64	0.0294	0.022	0.0257	0.00523259018078045
161	haplo_213	13_21.895	150	OTU_1	151	179	Gray	21.895	0.0151	0.0179	0.0165	0.00197989898732233
162	haplo_215	14_33.64	151	OTU_1	158	164	Gray	33.64	0.0158	0.0164	0.0161	0.000424264068711931
164	haplo_221	10_39.96	152	OTU_1	161	144	Gray	39.96	0.0161	0.0144	0.01525	0.00120208152801713
165	haplo_224	10_39.96	153	OTU_1	151	151	Gray	39.96	0.0151	0.0151	0.0151	0
166	haplo_225	10_39.96	154	OTU_1	154	146	Gray	39.96	0.0154	0.0146	0.015	0.000565685424949238
168	haplo_230	3_16.67	155	OTU_1	133	147	Gray	16.67	0.0133	0.0147	0.014	0.000989949493661165
169	haplo_233	10_39.96	156	OTU_1	139	137	Gray	39.96	0.0139	0.0137	0.0138	0.000141421356237309
170	haplo_235	14_33.64	157	OTU_1	135	140	Gray	33.64	0.0135	0.014	0.01375	0.000353553390593273
171	haplo_236	14_33.64	158	OTU_1	129	145	Gray	33.64	0.0129	0.0145	0.0137	0.00113137084989848
172	haplo_237	10_39.96	159	OTU_1	139	134	Gray	39.96	0.0139	0.0134	0.01365	0.000353553390593273
173	haplo_238	10_39.96	160	OTU_1	133	138	Gray	39.96	0.0133	0.0138	0.01355	0.000353553390593273
175	haplo_240	1_323.71	161	OTU_1	171	98	Gray	323.71	0.0171	0.0098	0.01345	0.0051618795026618
176	haplo_242	14_33.64	162	OTU_1	126	141	Gray	33.64	0.0126	0.0141	0.01335	0.00106066017177982
177	haplo_245	14_33.64	163	OTU_1	130	130	Gray	33.64	0.013	0.013	0.013	0
178	haplo_247	10_39.96	164	OTU_1	122	132	Gray	39.96	0.0122	0.0132	0.0127	0.000707106781186549
179	haplo_248	10_39.96	165	OTU_1	128	125	Gray	39.96	0.0128	0.0125	0.01265	0.000212132034355963
180	haplo_249	14_33.64	166	OTU_1	136	116	Gray	33.64	0.0136	0.0116	0.0126	0.0014142135623731
182	haplo_250	14_33.64	167	OTU_1	125	127	Gray	33.64	0.0125	0.0127	0.0126	0.000141421356237309
183	haplo_252	10_39.96	168	OTU_1	122	127	Gray	39.96	0.0122	0.0127	0.01245	0.000353553390593274
184	haplo_253	14_33.64	169	OTU_1	115	134	Gray	33.64	0.0115	0.0134	0.01245	0.00134350288425444
185	haplo_254	10_39.96	170	OTU_1	121	128	Gray	39.96	0.0121	0.0128	0.01245	0.000494974746830583
186	haplo_255	10_39.96	171	OTU_1	129	118	Gray	39.96	0.0129	0.0118	0.01235	0.000777817459305201
187	haplo_256	10_39.96	172	OTU_1	129	116	Gray	39.96	0.0129	0.0116	0.01225	0.000919238815542511
188	haplo_257	14_33.64	173	OTU_1	111	133	Gray	33.64	0.0111	0.0133	0.0122	0.0015556349186104
189	haplo_258	10_39.96	174	OTU_1	118	126	Gray	39.96	0.0118	0.0126	0.0122	0.000565685424949238
190	haplo_259	10_39.96	175	OTU_1	110	133	Gray	39.96	0.011	0.0133	0.01215	0.00162634559672906
192	haplo_261	10_39.96	176	OTU_1	118	123	Gray	39.96	0.0118	0.0123	0.01205	0.000353553390593274
193	haplo_265	10_39.96	177	OTU_1	120	118	Gray	39.96	0.012	0.0118	0.0119	0.00014142135623731
194	haplo_266	10_39.96	178	OTU_1	128	109	Gray	39.96	0.0128	0.0109	0.01185	0.00134350288425444
196	haplo_271	10_39.96	179	OTU_1	114	119	Gray	39.96	0.0114	0.0119	0.01165	0.000353553390593274
197	haplo_272	10_39.96	180	OTU_1	113	119	Gray	39.96	0.0113	0.0119	0.0116	0.00042426406871193
198	haplo_273	14_33.64	181	OTU_1	111	121	Gray	33.64	0.0111	0.0121	0.0116	0.000707106781186547
199	haplo_274	14_33.64	182	OTU_1	120	112	Gray	33.64	0.012	0.0112	0.0116	0.000565685424949238
200	haplo_276	10_39.96	183	OTU_1	108	119	Gray	39.96	0.0108	0.0119	0.01135	0.000777817459305204
202	haplo_279	14_33.64	184	OTU_1	117	105	Gray	33.64	0.0117	0.0105	0.0111	0.000848528137423857
203	haplo_280	10_39.96	185	OTU_1	130	92	Gray	39.96	0.013	0.0092	0.0111	0.00268700576850888
204	haplo_285	14_33.64	186	OTU_1	119	100	Gray	33.64	0.0119	0.01	0.01095	0.00134350288425444
205	haplo_286	10_39.96	187	OTU_1	98	120	Gray	39.96	0.0098	0.012	0.0109	0.0015556349186104
206	haplo_287	10_39.96	188	OTU_1	106	111	Gray	39.96	0.0106	0.0111	0.01085	0.000353553390593274
207	haplo_288	14_33.64	189	OTU_1	113	104	Gray	33.64	0.0113	0.0104	0.01085	0.000636396103067893
208	haplo_289	14_33.64	190	OTU_1	109	107	Gray	33.64	0.0109	0.0107	0.0108	0.00014142135623731
210	haplo_290	10_39.96	191	OTU_1	114	101	Gray	39.96	0.0114	0.0101	0.01075	0.000919238815542512
211	haplo_291	14_33.64	192	OTU_1	116	98	Gray	33.64	0.0116	0.0098	0.0107	0.00127279220613579
212	haplo_292	14_33.64	193	OTU_1	107	107	Gray	33.64	0.0107	0.0107	0.0107	0
213	haplo_294	10_39.96	194	OTU_1	111	102	Gray	39.96	0.0111	0.0102	0.01065	0.000636396103067893
214	haplo_295	14_33.64	195	OTU_1	117	95	Gray	33.64	0.0117	0.0095	0.0106	0.0015556349186104
215	haplo_296	10_39.96	196	OTU_1	104	108	Gray	39.96	0.0104	0.0108	0.0106	0.000282842712474619
216	haplo_297	10_39.96	197	OTU_1	108	104	Gray	39.96	0.0108	0.0104	0.0106	0.000282842712474619
219	haplo_300	10_39.96	198	OTU_1	116	94	Gray	39.96	0.0116	0.0094	0.0105	0.0015556349186104
220	haplo_301	14_33.64	199	OTU_1	106	103	Gray	33.64	0.0106	0.0103	0.01045	0.000212132034355964
221	haplo_302	10_39.96	200	OTU_1	117	92	Gray	39.96	0.0117	0.0092	0.01045	0.00176776695296637
222	haplo_303	14_33.64	201	OTU_1	100	109	Gray	33.64	0.01	0.0109	0.01045	0.000636396103067893
223	haplo_304	14_33.64	202	OTU_1	107	101	Gray	33.64	0.0107	0.0101	0.0104	0.000424264068711928
224	haplo_305	10_39.96	203	OTU_1	100	108	Gray	39.96	0.01	0.0108	0.0104	0.000565685424949237
225	haplo_306	14_33.64	204	OTU_1	105	102	Gray	33.64	0.0105	0.0102	0.01035	0.000212132034355964
226	haplo_307	10_39.96	205	OTU_1	106	99	Gray	39.96	0.0106	0.0099	0.01025	0.000494974746830584
228	haplo_311	10_39.96	206	OTU_1	102	101	Gray	39.96	0.0102	0.0101	0.01015	7.07106781186556e-05
229	haplo_312	14_33.64	207	OTU_1	108	94	Gray	33.64	0.0108	0.0094	0.0101	0.000989949493661167
230	haplo_313	10_39.96	208	OTU_1	179	NA	Gray	39.96	0.0179	NA	0.0179	NA
231	haplo_314	14_33.64	209	OTU_1	105	96	Gray	33.64	0.0105	0.0096	0.01005	0.000636396103067893
232	haplo_315	14_33.64	210	OTU_1	89	111	Gray	33.64	0.0089	0.0111	0.01	0.0015556349186104
233	haplo_316	15_89.91	211	OTU_1	76	123	Gray	89.91	0.0076	0.0123	0.00995	0.00332340187157677
234	haplo_318	14_33.64	212	OTU_1	91	108	Gray	33.64	0.0091	0.0108	0.00995	0.00120208152801713
236	haplo_320	10_39.96	213	OTU_1	117	80	Gray	39.96	0.0117	0.008	0.00985	0.00261629509039023
237	haplo_322	10_39.96	214	OTU_1	117	78	Gray	39.96	0.0117	0.0078	0.00975	0.00275771644662754
238	haplo_325	14_33.64	215	OTU_1	110	83	Gray	33.64	0.011	0.0083	0.00965	0.00190918830920368
239	haplo_326	14_33.64	216	OTU_1	105	88	Gray	33.64	0.0105	0.0088	0.00965	0.00120208152801713
240	haplo_327	10_39.96	217	OTU_1	90	102	Gray	39.96	0.009	0.0102	0.0096	0.000848528137423857
241	haplo_328	10_39.96	218	OTU_1	95	97	Gray	39.96	0.0095	0.0097	0.0096	0.00014142135623731
242	haplo_329	10_39.96	219	OTU_1	111	80	Gray	39.96	0.0111	0.008	0.00955	0.0021920310216783
244	haplo_330	14_33.64	220	OTU_1	94	96	Gray	33.64	0.0094	0.0096	0.0095	0.000141421356237311
245	haplo_331	15_89.91	221	OTU_1	77	113	Gray	89.91	0.0077	0.0113	0.0095	0.00254558441227157
246	haplo_332	15_89.91	222	OTU_1	87	102	Gray	89.91	0.0087	0.0102	0.00945	0.00106066017177982
247	haplo_335	10_39.96	223	OTU_1	83	105	Gray	39.96	0.0083	0.0105	0.0094	0.0015556349186104
248	haplo_336	10_39.96	224	OTU_1	95	92	Gray	39.96	0.0095	0.0092	0.00935	0.000212132034355964
249	haplo_337	14_33.64	225	OTU_1	95	91	Gray	33.64	0.0095	0.0091	0.0093	0.000282842712474619
250	haplo_338	14_33.64	226	OTU_1	92	94	Gray	33.64	0.0092	0.0094	0.0093	0.000141421356237309
251	haplo_339	14_33.64	227	OTU_1	93	93	Gray	33.64	0.0093	0.0093	0.0093	0
253	haplo_340	10_39.96	228	OTU_1	96	88	Gray	39.96	0.0096	0.0088	0.0092	0.000565685424949238
254	haplo_341	14_33.64	229	OTU_1	89	95	Gray	33.64	0.0089	0.0095	0.0092	0.000424264068711928
255	haplo_342	15_89.91	230	OTU_1	76	108	Gray	89.91	0.0076	0.0108	0.0092	0.00226274169979695
256	haplo_344	10_39.96	231	OTU_1	103	78	Gray	39.96	0.0103	0.0078	0.00905	0.00176776695296637
257	haplo_345	10_39.96	232	OTU_1	93	87	Gray	39.96	0.0093	0.0087	0.009	0.000424264068711928
258	haplo_346	14_33.64	233	OTU_1	96	83	Gray	33.64	0.0096	0.0083	0.00895	0.000919238815542512
259	haplo_349	10_39.96	234	OTU_1	87	91	Gray	39.96	0.0087	0.0091	0.0089	0.00028284271247462
261	haplo_350	15_89.91	235	OTU_1	67	111	Gray	89.91	0.0067	0.0111	0.0089	0.00311126983722081
262	haplo_351	14_33.64	236	OTU_1	91	86	Gray	33.64	0.0091	0.0086	0.00885	0.000353553390593274
263	haplo_352	15_89.91	237	OTU_1	68	108	Gray	89.91	0.0068	0.0108	0.0088	0.00282842712474619
264	haplo_353	10_39.96	238	OTU_1	99	77	Gray	39.96	0.0099	0.0077	0.0088	0.0015556349186104
265	haplo_354	10_39.96	239	OTU_1	95	81	Gray	39.96	0.0095	0.0081	0.0088	0.000989949493661167
266	haplo_355	10_39.96	240	OTU_1	110	66	Gray	39.96	0.011	0.0066	0.0088	0.00311126983722081
267	haplo_356	14_33.64	241	OTU_1	80	95	Gray	33.64	0.008	0.0095	0.00875	0.00106066017177982
268	haplo_357	10_39.96	242	OTU_1	87	87	Gray	39.96	0.0087	0.0087	0.0087	0
269	haplo_358	14_33.64	243	OTU_1	85	89	Gray	33.64	0.0085	0.0089	0.0087	0.000282842712474619
270	haplo_359	10_39.96	244	OTU_1	110	64	Gray	39.96	0.011	0.0064	0.0087	0.00325269119345812
272	haplo_360	14_33.64	245	OTU_1	96	77	Gray	33.64	0.0096	0.0077	0.00865	0.00134350288425444
273	haplo_361	14_33.64	246	OTU_1	99	73	Gray	33.64	0.0099	0.0073	0.0086	0.00183847763108502
274	haplo_362	15_89.91	247	OTU_1	73	99	Gray	89.91	0.0073	0.0099	0.0086	0.00183847763108502
275	haplo_364	10_39.96	248	OTU_1	87	84	Gray	39.96	0.0087	0.0084	0.00855	0.000212132034355964
276	haplo_365	14_33.64	249	OTU_1	96	75	Gray	33.64	0.0096	0.0075	0.00855	0.00148492424049175
277	haplo_368	15_89.91	250	OTU_1	66	104	Gray	89.91	0.0066	0.0104	0.0085	0.00268700576850888
278	haplo_369	14_33.64	251	OTU_1	83	86	Gray	33.64	0.0083	0.0086	0.00845	0.000212132034355964
280	haplo_370	14_33.64	252	OTU_1	102	66	Gray	33.64	0.0102	0.0066	0.0084	0.00254558441227157
281	haplo_371	10_39.96	253	OTU_1	90	78	Gray	39.96	0.009	0.0078	0.0084	0.000848528137423858
282	haplo_373	14_33.64	254	OTU_1	88	79	Gray	33.64	0.0088	0.0079	0.00835	0.000636396103067894
283	haplo_375	10_39.96	255	OTU_1	88	79	Gray	39.96	0.0088	0.0079	0.00835	0.000636396103067894
284	haplo_376	14_33.64	256	OTU_1	100	67	Gray	33.64	0.01	0.0067	0.00835	0.00233345237791561
285	haplo_377	14_33.64	257	OTU_1	97	69	Gray	33.64	0.0097	0.0069	0.0083	0.00197989898732233
286	haplo_378	10_39.96	258	OTU_1	90	76	Gray	39.96	0.009	0.0076	0.0083	0.000989949493661167
287	haplo_379	15_89.91	259	OTU_1	65	100	Gray	89.91	0.0065	0.01	0.00825	0.00247487373415292
289	haplo_381	10_39.96	260	OTU_1	81	84	Gray	39.96	0.0081	0.0084	0.00825	0.000212132034355964
290	haplo_382	15_89.91	261	OTU_1	57	108	Gray	89.91	0.0057	0.0108	0.00825	0.00360624458405139
291	haplo_383	10_39.96	262	OTU_1	81	84	Gray	39.96	0.0081	0.0084	0.00825	0.000212132034355964
292	haplo_384	14_33.64	263	OTU_1	102	61	Gray	33.64	0.0102	0.0061	0.00815	0.00289913780286485
293	haplo_385	10_39.96	264	OTU_1	78	85	Gray	39.96	0.0078	0.0085	0.00815	0.000494974746830584
294	haplo_386	15_89.91	265	OTU_1	76	86	Gray	89.91	0.0076	0.0086	0.0081	0.000707106781186547
295	haplo_388	14_33.64	266	OTU_1	149	NA	Gray	33.64	0.0149	NA	0.0149	NA
297	haplo_390	14_33.64	267	OTU_1	91	70	Gray	33.64	0.0091	0.007	0.00805	0.00148492424049175
298	haplo_392	14_33.64	268	OTU_1	94	66	Gray	33.64	0.0094	0.0066	0.008	0.00197989898732233
299	haplo_394	15_89.91	269	OTU_1	68	90	Gray	89.91	0.0068	0.009	0.0079	0.00155563491861041
300	haplo_395	10_39.96	270	OTU_1	98	60	Gray	39.96	0.0098	0.006	0.0079	0.00268700576850888
301	haplo_396	14_33.64	271	OTU_1	83	75	Gray	33.64	0.0083	0.0075	0.0079	0.000565685424949238
302	haplo_397	15_89.91	272	OTU_1	58	100	Gray	89.91	0.0058	0.01	0.0079	0.0029698484809835
305	haplo_400	14_33.64	273	OTU_1	81	76	Gray	33.64	0.0081	0.0076	0.00785	0.000353553390593273
306	haplo_401	10_39.96	274	OTU_1	75	82	Gray	39.96	0.0075	0.0082	0.00785	0.000494974746830584
307	haplo_403	10_39.96	275	OTU_1	79	78	Gray	39.96	0.0079	0.0078	0.00785	7.07106781186543e-05
308	haplo_404	14_33.64	276	OTU_1	75	81	Gray	33.64	0.0075	0.0081	0.0078	0.000424264068711928
309	haplo_405	15_89.91	277	OTU_1	80	76	Gray	89.91	0.008	0.0076	0.0078	0.000282842712474619
310	haplo_406	10_39.96	278	OTU_1	87	69	Gray	39.96	0.0087	0.0069	0.0078	0.00127279220613579
311	haplo_407	10_39.96	279	OTU_1	86	69	Gray	39.96	0.0086	0.0069	0.00775	0.00120208152801713
313	haplo_412	14_33.64	280	OTU_1	80	74	Gray	33.64	0.008	0.0074	0.0077	0.000424264068711929
314	haplo_414	14_33.64	281	OTU_1	84	70	Gray	33.64	0.0084	0.007	0.0077	0.000989949493661167
315	haplo_415	10_39.96	282	OTU_1	71	82	Gray	39.96	0.0071	0.0082	0.00765	0.000777817459305202
316	haplo_416	14_33.64	283	OTU_1	90	62	Gray	33.64	0.009	0.0062	0.0076	0.00197989898732233
317	haplo_417	10_39.96	284	OTU_1	80	72	Gray	39.96	0.008	0.0072	0.0076	0.000565685424949238
318	haplo_418	10_39.96	285	OTU_1	66	85	Gray	39.96	0.0066	0.0085	0.00755	0.00134350288425444
319	haplo_419	15_89.91	286	OTU_1	57	93	Gray	89.91	0.0057	0.0093	0.0075	0.00254558441227157
321	haplo_426	15_89.91	287	OTU_1	48	101	Gray	89.91	0.0048	0.0101	0.00745	0.0037476659402887
322	haplo_428	10_39.96	288	OTU_1	94	55	Gray	39.96	0.0094	0.0055	0.00745	0.00275771644662753
323	haplo_429	10_39.96	289	OTU_1	84	65	Gray	39.96	0.0084	0.0065	0.00745	0.00134350288425444
325	haplo_430	10_39.96	290	OTU_1	86	62	Gray	39.96	0.0086	0.0062	0.0074	0.00169705627484771
326	haplo_431	10_39.96	291	OTU_1	85	63	Gray	39.96	0.0085	0.0063	0.0074	0.0015556349186104
327	haplo_432	10_39.96	292	OTU_1	81	67	Gray	39.96	0.0081	0.0067	0.0074	0.000989949493661166
328	haplo_434	15_89.91	293	OTU_1	60	87	Gray	89.91	0.006	0.0087	0.00735	0.00190918830920368
329	haplo_435	14_33.64	294	OTU_1	86	61	Gray	33.64	0.0086	0.0061	0.00735	0.00176776695296637
330	haplo_437	10_39.96	295	OTU_1	73	74	Gray	39.96	0.0073	0.0074	0.00735	7.07106781186543e-05
331	haplo_438	10_39.96	296	OTU_1	77	70	Gray	39.96	0.0077	0.007	0.00735	0.000494974746830584
332	haplo_439	14_33.64	297	OTU_1	63	83	Gray	33.64	0.0063	0.0083	0.0073	0.0014142135623731
334	haplo_440	15_89.91	298	OTU_1	58	87	Gray	89.91	0.0058	0.0087	0.00725	0.00205060966544099
335	haplo_441	14_33.64	299	OTU_1	70	75	Gray	33.64	0.007	0.0075	0.00725	0.000353553390593274
336	haplo_442	14_33.64	300	OTU_1	83	61	Gray	33.64	0.0083	0.0061	0.0072	0.0015556349186104
337	haplo_445	10_39.96	301	OTU_1	84	58	Gray	39.96	0.0084	0.0058	0.0071	0.00183847763108502
338	haplo_446	15_89.91	302	OTU_1	61	81	Gray	89.91	0.0061	0.0081	0.0071	0.0014142135623731
339	haplo_448	10_39.96	303	OTU_1	58	83	Gray	39.96	0.0058	0.0083	0.00705	0.00176776695296637
340	haplo_449	15_89.91	304	OTU_1	55	84	Gray	89.91	0.0055	0.0084	0.00695	0.00205060966544099
342	haplo_450	15_89.91	305	OTU_1	67	72	Gray	89.91	0.0067	0.0072	0.00695	0.000353553390593273
343	haplo_451	14_33.64	306	OTU_1	73	65	Gray	33.64	0.0073	0.0065	0.0069	0.000565685424949238
344	haplo_452	14_33.64	307	OTU_1	77	60	Gray	33.64	0.0077	0.006	0.00685	0.00120208152801713
345	haplo_453	15_89.91	308	OTU_1	71	66	Gray	89.91	0.0071	0.0066	0.00685	0.000353553390593273
346	haplo_454	15_89.91	309	OTU_1	53	84	Gray	89.91	0.0053	0.0084	0.00685	0.0021920310216783
347	haplo_458	14_33.64	310	OTU_1	65	71	Gray	33.64	0.0065	0.0071	0.0068	0.000424264068711929
348	haplo_459	15_89.91	311	OTU_1	63	72	Gray	89.91	0.0063	0.0072	0.00675	0.000636396103067893
350	haplo_460	15_89.91	312	OTU_1	58	77	Gray	89.91	0.0058	0.0077	0.00675	0.00134350288425444
351	haplo_461	14_33.64	313	OTU_1	74	61	Gray	33.64	0.0074	0.0061	0.00675	0.000919238815542512
352	haplo_462	14_33.64	314	OTU_1	64	71	Gray	33.64	0.0064	0.0071	0.00675	0.000494974746830584
353	haplo_463	15_89.91	315	OTU_1	60	74	Gray	89.91	0.006	0.0074	0.0067	0.000989949493661166
354	haplo_464	14_33.64	316	OTU_1	66	68	Gray	33.64	0.0066	0.0068	0.0067	0.000141421356237309
355	haplo_465	14_33.64	317	OTU_1	61	72	Gray	33.64	0.0061	0.0072	0.00665	0.000777817459305202
356	haplo_468	15_89.91	318	OTU_1	44	88	Gray	89.91	0.0044	0.0088	0.0066	0.00311126983722081
358	haplo_472	10_39.96	319	OTU_1	73	57	Gray	39.96	0.0073	0.0057	0.0065	0.00113137084989848
359	haplo_474	14_33.64	320	OTU_1	67	62	Gray	33.64	0.0067	0.0062	0.00645	0.000353553390593273
360	haplo_475	15_89.91	321	OTU_1	65	64	Gray	89.91	0.0065	0.0064	0.00645	7.07106781186549e-05
361	haplo_476	15_89.91	322	OTU_1	53	75	Gray	89.91	0.0053	0.0075	0.0064	0.0015556349186104
362	haplo_477	10_39.96	323	OTU_1	63	65	Gray	39.96	0.0063	0.0065	0.0064	0.000141421356237309
363	haplo_478	10_39.96	324	OTU_1	75	53	Gray	39.96	0.0075	0.0053	0.0064	0.0015556349186104
364	haplo_479	15_89.91	325	OTU_1	56	72	Gray	89.91	0.0056	0.0072	0.0064	0.00113137084989848
366	haplo_480	10_39.96	326	OTU_1	66	61	Gray	39.96	0.0066	0.0061	0.00635	0.000353553390593275
367	haplo_481	14_33.64	327	OTU_1	64	63	Gray	33.64	0.0064	0.0063	0.00635	7.07106781186543e-05
368	haplo_484	14_33.64	328	OTU_1	74	53	Gray	33.64	0.0074	0.0053	0.00635	0.00148492424049175
369	haplo_485	14_33.64	329	OTU_1	74	53	Gray	33.64	0.0074	0.0053	0.00635	0.00148492424049175
370	haplo_487	4_60.375	330	OTU_1	53	73	Gray	60.375	0.0053	0.0073	0.0063	0.0014142135623731
371	haplo_488	14_33.64	331	OTU_1	75	51	Gray	33.64	0.0075	0.0051	0.0063	0.00169705627484771
372	haplo_489	10_39.96	332	OTU_1	65	61	Gray	39.96	0.0065	0.0061	0.0063	0.000282842712474619
374	haplo_490	14_33.64	333	OTU_1	73	52	Gray	33.64	0.0073	0.0052	0.00625	0.00148492424049175
375	haplo_491	14_33.64	334	OTU_1	58	67	Gray	33.64	0.0058	0.0067	0.00625	0.000636396103067893
376	haplo_492	10_39.96	335	OTU_1	68	57	Gray	39.96	0.0068	0.0057	0.00625	0.000777817459305202
377	haplo_493	10_39.96	336	OTU_1	65	60	Gray	39.96	0.0065	0.006	0.00625	0.000353553390593273
378	haplo_495	10_39.96	337	OTU_1	67	56	Gray	39.96	0.0067	0.0056	0.00615	0.000777817459305202
379	haplo_496	14_33.64	338	OTU_1	64	59	Gray	33.64	0.0064	0.0059	0.00615	0.000353553390593273
380	haplo_497	14_33.64	339	OTU_1	72	51	Gray	33.64	0.0072	0.0051	0.00615	0.00148492424049175
381	haplo_498	14_33.64	340	OTU_1	75	48	Gray	33.64	0.0075	0.0048	0.00615	0.00190918830920368
384	haplo_501	15_89.91	341	OTU_1	55	67	Gray	89.91	0.0055	0.0067	0.0061	0.000848528137423857
385	haplo_503	14_33.64	342	OTU_1	73	48	Gray	33.64	0.0073	0.0048	0.00605	0.00176776695296637
386	haplo_504	14_33.64	343	OTU_1	58	63	Gray	33.64	0.0058	0.0063	0.00605	0.000353553390593274
387	haplo_505	14_33.64	344	OTU_1	70	51	Gray	33.64	0.007	0.0051	0.00605	0.00134350288425444
388	haplo_507	15_89.91	345	OTU_1	51	69	Gray	89.91	0.0051	0.0069	0.006	0.00127279220613579
389	haplo_509	14_33.64	346	OTU_1	72	48	Gray	33.64	0.0072	0.0048	0.006	0.00169705627484771
391	haplo_510	10_39.96	347	OTU_1	70	50	Gray	39.96	0.007	0.005	0.006	0.00141421356237309
392	haplo_511	15_89.91	348	OTU_1	64	56	Gray	89.91	0.0064	0.0056	0.006	0.000565685424949238
393	haplo_512	10_39.96	349	OTU_1	67	53	Gray	39.96	0.0067	0.0053	0.006	0.000989949493661167
394	haplo_513	14_33.64	350	OTU_1	53	66	Gray	33.64	0.0053	0.0066	0.00595	0.000919238815542512
395	haplo_514	10_39.96	351	OTU_1	67	52	Gray	39.96	0.0067	0.0052	0.00595	0.00106066017177982
396	haplo_516	10_39.96	352	OTU_1	62	56	Gray	39.96	0.0062	0.0056	0.0059	0.000424264068711929
397	haplo_517	14_33.64	353	OTU_1	61	56	Gray	33.64	0.0061	0.0056	0.00585	0.000353553390593273
399	haplo_520	14_33.64	354	OTU_1	66	51	Gray	33.64	0.0066	0.0051	0.00585	0.00106066017177982
400	haplo_522	14_33.64	355	OTU_1	64	53	Gray	33.64	0.0064	0.0053	0.00585	0.000777817459305202
401	haplo_523	4_60.375	356	OTU_1	58	59	Gray	60.375	0.0058	0.0059	0.00585	7.07106781186549e-05
402	haplo_525	15_89.91	357	OTU_1	45	71	Gray	89.91	0.0045	0.0071	0.0058	0.00183847763108502
403	haplo_527	14_33.64	358	OTU_1	64	52	Gray	33.64	0.0064	0.0052	0.0058	0.000848528137423857
404	haplo_529	10_39.96	359	OTU_1	59	57	Gray	39.96	0.0059	0.0057	0.0058	0.000141421356237309
406	haplo_531	10_39.96	360	OTU_1	66	50	Gray	39.96	0.0066	0.005	0.0058	0.00113137084989848
407	haplo_534	10_39.96	361	OTU_1	69	46	Gray	39.96	0.0069	0.0046	0.00575	0.00162634559672906
408	haplo_535	14_33.64	362	OTU_1	58	57	Gray	33.64	0.0058	0.0057	0.00575	7.07106781186543e-05
409	haplo_536	10_39.96	363	OTU_1	67	48	Gray	39.96	0.0067	0.0048	0.00575	0.00134350288425444
410	haplo_539	10_39.96	364	OTU_1	71	43	Gray	39.96	0.0071	0.0043	0.0057	0.00197989898732233
412	haplo_541	15_89.91	365	OTU_1	50	64	Gray	89.91	0.005	0.0064	0.0057	0.000989949493661166
413	haplo_542	4_60.375	366	OTU_1	44	70	Gray	60.375	0.0044	0.007	0.0057	0.00183847763108502
414	haplo_544	15_89.91	367	OTU_1	57	57	Gray	89.91	0.0057	0.0057	0.0057	0
415	haplo_545	15_89.91	368	OTU_1	53	60	Gray	89.91	0.0053	0.006	0.00565	0.000494974746830583
416	haplo_546	14_33.64	369	OTU_1	69	44	Gray	33.64	0.0069	0.0044	0.00565	0.00176776695296637
418	haplo_550	15_89.91	370	OTU_1	48	64	Gray	89.91	0.0048	0.0064	0.0056	0.00113137084989848
419	haplo_551	4_60.375	371	OTU_1	50	61	Gray	60.375	0.005	0.0061	0.00555	0.000777817459305202
420	haplo_552	15_89.91	372	OTU_1	45	66	Gray	89.91	0.0045	0.0066	0.00555	0.00148492424049175
421	haplo_554	10_39.96	373	OTU_1	57	53	Gray	39.96	0.0057	0.0053	0.0055	0.000282842712474619
422	haplo_555	10_39.96	374	OTU_1	55	55	Gray	39.96	0.0055	0.0055	0.0055	0
423	haplo_556	15_89.91	375	OTU_1	44	66	Gray	89.91	0.0044	0.0066	0.0055	0.0015556349186104
424	haplo_559	15_89.91	376	OTU_1	50	58	Gray	89.91	0.005	0.0058	0.0054	0.000565685424949238
426	haplo_562	15_89.91	377	OTU_1	47	61	Gray	89.91	0.0047	0.0061	0.0054	0.000989949493661167
427	haplo_564	14_33.64	378	OTU_1	62	45	Gray	33.64	0.0062	0.0045	0.00535	0.00120208152801713
428	haplo_565	14_33.64	379	OTU_1	68	39	Gray	33.64	0.0068	0.0039	0.00535	0.00205060966544099
430	haplo_571	4_60.375	380	OTU_1	50	56	Gray	60.375	0.005	0.0056	0.0053	0.000424264068711928
431	haplo_572	14_33.64	381	OTU_1	51	55	Gray	33.64	0.0051	0.0055	0.0053	0.000282842712474619
432	haplo_574	15_89.91	382	OTU_1	39	66	Gray	89.91	0.0039	0.0066	0.00525	0.00190918830920368
433	haplo_579	14_33.64	383	OTU_1	53	51	Gray	33.64	0.0053	0.0051	0.0052	0.000141421356237309
435	haplo_582	10_39.96	384	OTU_1	58	45	Gray	39.96	0.0058	0.0045	0.00515	0.000919238815542511
436	haplo_583	10_39.96	385	OTU_1	59	44	Gray	39.96	0.0059	0.0044	0.00515	0.00106066017177982
437	haplo_584	14_33.64	386	OTU_1	52	51	Gray	33.64	0.0052	0.0051	0.00515	7.07106781186543e-05
438	haplo_586	15_89.91	387	OTU_1	50	53	Gray	89.91	0.005	0.0053	0.00515	0.000212132034355964
439	haplo_588	15_89.91	388	OTU_1	43	59	Gray	89.91	0.0043	0.0059	0.0051	0.00113137084989848
441	haplo_590	15_89.91	389	OTU_1	47	55	Gray	89.91	0.0047	0.0055	0.0051	0.000565685424949239
442	haplo_593	15_89.91	390	OTU_1	46	56	Gray	89.91	0.0046	0.0056	0.0051	0.000707106781186548
443	haplo_596	14_33.64	391	OTU_1	60	41	Gray	33.64	0.006	0.0041	0.00505	0.00134350288425444
444	haplo_597	10_39.96	392	OTU_1	57	44	Gray	39.96	0.0057	0.0044	0.00505	0.000919238815542512
445	haplo_598	10_39.96	393	OTU_1	55	46	Gray	39.96	0.0055	0.0046	0.00505	0.000636396103067893
448	haplo_600	15_89.91	394	OTU_1	49	52	Gray	89.91	0.0049	0.0052	0.00505	0.000212132034355964
449	haplo_602	4_60.375	395	OTU_1	47	53	Gray	60.375	0.0047	0.0053	0.005	0.000424264068711929
450	haplo_603	4_60.375	396	OTU_1	39	61	Gray	60.375	0.0039	0.0061	0.005	0.0015556349186104
451	haplo_604	15_89.91	397	OTU_1	41	58	Gray	89.91	0.0041	0.0058	0.00495	0.00120208152801713
452	haplo_606	15_89.91	398	OTU_1	43	56	Gray	89.91	0.0043	0.0056	0.00495	0.000919238815542512
453	haplo_607	15_89.91	399	OTU_1	46	53	Gray	89.91	0.0046	0.0053	0.00495	0.000494974746830583
454	haplo_609	4_60.375	400	OTU_1	39	60	Gray	60.375	0.0039	0.006	0.00495	0.00148492424049175
456	haplo_611	15_89.91	401	OTU_1	40	58	Gray	89.91	0.004	0.0058	0.0049	0.00127279220613579
457	haplo_616	10_39.96	402	OTU_1	59	38	Gray	39.96	0.0059	0.0038	0.00485	0.00148492424049175
458	haplo_617	15_89.91	403	OTU_1	45	51	Gray	89.91	0.0045	0.0051	0.0048	0.000424264068711928
459	haplo_619	10_39.96	404	OTU_1	43	53	Gray	39.96	0.0043	0.0053	0.0048	0.000707106781186548
461	haplo_621	15_89.91	405	OTU_1	39	57	Gray	89.91	0.0039	0.0057	0.0048	0.00127279220613579
462	haplo_627	15_89.91	406	OTU_1	48	46	Gray	89.91	0.0048	0.0046	0.0047	0.00014142135623731
464	haplo_630	15_89.91	407	OTU_1	33	60	Gray	89.91	0.0033	0.006	0.00465	0.00190918830920368
465	haplo_631	15_89.91	408	OTU_1	42	51	Gray	89.91	0.0042	0.0051	0.00465	0.000636396103067893
466	haplo_632	4_60.375	409	OTU_1	35	58	Gray	60.375	0.0035	0.0058	0.00465	0.00162634559672906
467	haplo_636	15_89.91	410	OTU_1	48	44	Gray	89.91	0.0048	0.0044	0.0046	0.000282842712474619
468	haplo_637	15_89.91	411	OTU_1	NA	66	Gray	89.91	NA	0.0066	0.0066	NA
469	haplo_638	4_60.375	412	OTU_1	42	50	Gray	60.375	0.0042	0.005	0.0046	0.000565685424949238
470	haplo_639	15_89.91	413	OTU_1	42	50	Gray	89.91	0.0042	0.005	0.0046	0.000565685424949238
472	haplo_640	10_39.96	414	OTU_1	50	41	Gray	39.96	0.005	0.0041	0.00455	0.000636396103067893
473	haplo_643	10_39.96	415	OTU_1	48	43	Gray	39.96	0.0048	0.0043	0.00455	0.000353553390593274
474	haplo_644	10_39.96	416	OTU_1	55	36	Gray	39.96	0.0055	0.0036	0.00455	0.00134350288425444
475	haplo_645	4_60.375	417	OTU_1	44	46	Gray	60.375	0.0044	0.0046	0.0045	0.000141421356237309
477	haplo_659	15_89.91	418	OTU_1	43	46	Gray	89.91	0.0043	0.0046	0.00445	0.000212132034355964
479	haplo_660	15_89.91	419	OTU_1	33	56	Gray	89.91	0.0033	0.0056	0.00445	0.00162634559672906
480	haplo_662	4_60.375	420	OTU_1	53	35	Gray	60.375	0.0053	0.0035	0.0044	0.00127279220613579
481	haplo_664	4_60.375	421	OTU_1	30	58	Gray	60.375	0.003	0.0058	0.0044	0.00197989898732233
482	haplo_666	14_33.64	422	OTU_1	42	46	Gray	33.64	0.0042	0.0046	0.0044	0.000282842712474619
483	haplo_668	15_89.91	423	OTU_1	34	54	Gray	89.91	0.0034	0.0054	0.0044	0.00141421356237309
484	haplo_669	14_33.64	424	OTU_1	37	50	Gray	33.64	0.0037	0.005	0.00435	0.000919238815542512
486	haplo_674	4_60.375	425	OTU_1	30	56	Gray	60.375	0.003	0.0056	0.0043	0.00183847763108502
487	haplo_675	14_33.64	426	OTU_1	43	43	Gray	33.64	0.0043	0.0043	0.0043	0
488	haplo_677	15_89.91	427	OTU_1	41	45	Gray	89.91	0.0041	0.0045	0.0043	0.000282842712474619
489	haplo_678	15_89.91	428	OTU_1	31	54	Gray	89.91	0.0031	0.0054	0.00425	0.00162634559672906
491	haplo_680	15_89.91	429	OTU_1	33	52	Gray	89.91	0.0033	0.0052	0.00425	0.00134350288425444
492	haplo_681	14_33.64	430	OTU_1	49	36	Gray	33.64	0.0049	0.0036	0.00425	0.000919238815542512
493	haplo_682	15_89.91	431	OTU_1	38	46	Gray	89.91	0.0038	0.0046	0.0042	0.000565685424949238
494	haplo_684	15_89.91	432	OTU_1	34	50	Gray	89.91	0.0034	0.005	0.0042	0.00113137084989848
495	haplo_686	15_89.91	433	OTU_1	43	41	Gray	89.91	0.0043	0.0041	0.0042	0.000141421356237309
497	haplo_690	15_89.91	434	OTU_1	43	40	Gray	89.91	0.0043	0.004	0.00415	0.000212132034355964
498	haplo_691	15_89.91	435	OTU_1	37	46	Gray	89.91	0.0037	0.0046	0.00415	0.000636396103067893
499	haplo_692	15_89.91	436	OTU_1	43	40	Gray	89.91	0.0043	0.004	0.00415	0.000212132034355964
500	haplo_694	15_89.91	437	OTU_1	36	47	Gray	89.91	0.0036	0.0047	0.00415	0.000777817459305202
501	haplo_696	14_33.64	438	OTU_1	45	37	Gray	33.64	0.0045	0.0037	0.0041	0.000565685424949239
502	haplo_699	10_39.96	439	OTU_1	57	NA	Gray	39.96	0.0057	NA	0.0057	NA
505	haplo_701	15_89.91	440	OTU_1	40	42	Gray	89.91	0.004	0.0042	0.0041	0.000141421356237309
506	haplo_702	15_89.91	441	OTU_1	41	41	Gray	89.91	0.0041	0.0041	0.0041	0
507	haplo_703	15_89.91	442	OTU_1	45	36	Gray	89.91	0.0045	0.0036	0.00405	0.000636396103067893
508	haplo_704	15_89.91	443	OTU_1	43	38	Gray	89.91	0.0043	0.0038	0.00405	0.000353553390593273
509	haplo_706	15_89.91	444	OTU_1	34	47	Gray	89.91	0.0034	0.0047	0.00405	0.000919238815542511
510	haplo_708	15_89.91	445	OTU_1	37	44	Gray	89.91	0.0037	0.0044	0.00405	0.000494974746830584
512	haplo_712	4_60.375	446	OTU_1	35	45	Gray	60.375	0.0035	0.0045	0.004	0.000707106781186548
513	haplo_713	4_60.375	447	OTU_1	39	41	Gray	60.375	0.0039	0.0041	0.004	0.00014142135623731
514	haplo_715	15_89.91	448	OTU_1	36	44	Gray	89.91	0.0036	0.0044	0.004	0.000565685424949238
515	haplo_716	15_89.91	449	OTU_1	39	40	Gray	89.91	0.0039	0.004	0.00395	7.07106781186549e-05
516	haplo_717	14_33.64	450	OTU_1	36	43	Gray	33.64	0.0036	0.0043	0.00395	0.000494974746830583
517	haplo_719	14_33.64	451	OTU_1	47	32	Gray	33.64	0.0047	0.0032	0.00395	0.00106066017177982
519	haplo_720	14_33.64	452	OTU_1	37	42	Gray	33.64	0.0037	0.0042	0.00395	0.000353553390593274
520	haplo_721	10_39.96	453	OTU_1	36	43	Gray	39.96	0.0036	0.0043	0.00395	0.000494974746830583
521	haplo_722	4_60.375	454	OTU_1	36	43	Gray	60.375	0.0036	0.0043	0.00395	0.000494974746830583
522	haplo_727	15_89.91	455	OTU_1	34	44	Gray	89.91	0.0034	0.0044	0.0039	0.000707106781186548
523	haplo_728	4_60.375	456	OTU_1	38	40	Gray	60.375	0.0038	0.004	0.0039	0.000141421356237309
524	haplo_729	10_39.96	457	OTU_1	46	32	Gray	39.96	0.0046	0.0032	0.0039	0.000989949493661167
526	haplo_731	10_39.96	458	OTU_1	39	39	Gray	39.96	0.0039	0.0039	0.0039	0
527	haplo_732	10_39.96	459	OTU_1	36	42	Gray	39.96	0.0036	0.0042	0.0039	0.000424264068711928
528	haplo_737	15_89.91	460	OTU_1	37	40	Gray	89.91	0.0037	0.004	0.00385	0.000212132034355964
529	haplo_738	10_39.96	461	OTU_1	37	39	Gray	39.96	0.0037	0.0039	0.0038	0.00014142135623731
531	haplo_741	10_39.96	462	OTU_1	40	36	Gray	39.96	0.004	0.0036	0.0038	0.000282842712474619
532	haplo_742	10_39.96	463	OTU_1	42	34	Gray	39.96	0.0042	0.0034	0.0038	0.000565685424949238
533	haplo_743	14_33.64	464	OTU_1	34	42	Gray	33.64	0.0034	0.0042	0.0038	0.000565685424949238
534	haplo_744	10_39.96	465	OTU_1	46	30	Gray	39.96	0.0046	0.003	0.0038	0.00113137084989848
535	haplo_746	4_60.375	466	OTU_1	36	39	Gray	60.375	0.0036	0.0039	0.00375	0.000212132034355964
538	haplo_757	4_60.375	467	OTU_1	31	43	Gray	60.375	0.0031	0.0043	0.0037	0.000848528137423857
540	haplo_761	4_60.375	468	OTU_1	37	36	Gray	60.375	0.0037	0.0036	0.00365	7.07106781186546e-05
541	haplo_763	4_60.375	469	OTU_1	32	41	Gray	60.375	0.0032	0.0041	0.00365	0.000636396103067893
542	haplo_764	10_39.96	470	OTU_1	41	32	Gray	39.96	0.0041	0.0032	0.00365	0.000636396103067893
543	haplo_768	10_39.96	471	OTU_1	34	39	Gray	39.96	0.0034	0.0039	0.00365	0.000353553390593274
545	haplo_770	15_89.91	472	OTU_1	31	41	Gray	89.91	0.0031	0.0041	0.0036	0.000707106781186548
546	haplo_771	15_89.91	473	OTU_1	33	39	Gray	89.91	0.0033	0.0039	0.0036	0.000424264068711928
547	haplo_772	10_39.96	474	OTU_1	39	33	Gray	39.96	0.0039	0.0033	0.0036	0.000424264068711928
548	haplo_773	14_33.64	475	OTU_1	36	36	Gray	33.64	0.0036	0.0036	0.0036	0
549	haplo_774	10_39.96	476	OTU_1	37	35	Gray	39.96	0.0037	0.0035	0.0036	0.00014142135623731
550	haplo_775	14_33.64	477	OTU_1	37	34	Gray	33.64	0.0037	0.0034	0.00355	0.000212132034355964
551	haplo_776	10_39.96	478	OTU_1	41	30	Gray	39.96	0.0041	0.003	0.00355	0.000777817459305202
552	haplo_777	10_39.96	479	OTU_1	42	NA	Gray	39.96	0.0042	NA	0.0042	NA
553	haplo_778	15_89.91	480	OTU_1	NA	49	Gray	89.91	NA	0.0049	0.0049	NA
555	haplo_781	14_33.64	481	OTU_1	37	34	Gray	33.64	0.0037	0.0034	0.00355	0.000212132034355964
556	haplo_784	15_89.91	482	OTU_1	31	39	Gray	89.91	0.0031	0.0039	0.0035	0.000565685424949238
557	haplo_785	10_39.96	483	OTU_1	36	34	Gray	39.96	0.0036	0.0034	0.0035	0.00014142135623731
558	haplo_789	14_33.64	484	OTU_1	35	35	Gray	33.64	0.0035	0.0035	0.0035	0
560	haplo_791	10_39.96	485	OTU_1	31	38	Gray	39.96	0.0031	0.0038	0.00345	0.000494974746830583
561	haplo_793	15_89.91	486	OTU_1	NA	40	Gray	89.91	NA	0.004	0.004	NA
562	haplo_794	4_60.375	487	OTU_1	32	36	Gray	60.375	0.0032	0.0036	0.0034	0.000282842712474619
563	haplo_796	15_89.91	488	OTU_1	32	36	Gray	89.91	0.0032	0.0036	0.0034	0.000282842712474619
564	haplo_797	14_33.64	489	OTU_1	50	NA	Gray	33.64	0.005	NA	0.005	NA
565	haplo_798	14_33.64	490	OTU_1	31	37	Gray	33.64	0.0031	0.0037	0.0034	0.000424264068711928
568	haplo_801	14_33.64	491	OTU_1	30	38	Gray	33.64	0.003	0.0038	0.0034	0.000565685424949238
569	haplo_802	14_33.64	492	OTU_1	37	31	Gray	33.64	0.0037	0.0031	0.0034	0.000424264068711928
570	haplo_803	15_89.91	493	OTU_1	NA	42	Gray	89.91	NA	0.0042	0.0042	NA
571	haplo_807	14_33.64	494	OTU_1	41	NA	Gray	33.64	0.0041	NA	0.0041	NA
573	haplo_810	10_39.96	495	OTU_1	NA	38	Gray	39.96	NA	0.0038	0.0038	NA
574	haplo_812	14_33.64	496	OTU_1	34	33	Gray	33.64	0.0034	0.0033	0.00335	7.07106781186543e-05
575	haplo_813	15_89.91	497	OTU_1	NA	46	Gray	89.91	NA	0.0046	0.0046	NA
576	haplo_815	10_39.96	498	OTU_1	32	34	Gray	39.96	0.0032	0.0034	0.0033	0.00014142135623731
578	haplo_820	14_33.64	499	OTU_1	38	NA	Gray	33.64	0.0038	NA	0.0038	NA
579	haplo_821	10_39.96	500	OTU_1	30	36	Gray	39.96	0.003	0.0036	0.0033	0.000424264068711928
580	haplo_822	14_33.64	501	OTU_1	32	34	Gray	33.64	0.0032	0.0034	0.0033	0.00014142135623731
581	haplo_827	14_33.64	502	OTU_1	35	30	Gray	33.64	0.0035	0.003	0.00325	0.000353553390593273
582	haplo_828	10_39.96	503	OTU_1	37	NA	Gray	39.96	0.0037	NA	0.0037	NA
584	haplo_834	14_33.64	504	OTU_1	NA	36	Gray	33.64	NA	0.0036	0.0036	NA
585	haplo_835	4_60.375	505	OTU_1	35	NA	Gray	60.375	0.0035	NA	0.0035	NA
586	haplo_836	15_89.91	506	OTU_1	32	32	Gray	89.91	0.0032	0.0032	0.0032	0
587	haplo_838	14_33.64	507	OTU_1	36	NA	Gray	33.64	0.0036	NA	0.0036	NA
588	haplo_839	14_33.64	508	OTU_1	38	NA	Gray	33.64	0.0038	NA	0.0038	NA
590	haplo_840	14_33.64	509	OTU_1	39	NA	Gray	33.64	0.0039	NA	0.0039	NA
591	haplo_841	4_60.375	510	OTU_1	NA	35	Gray	60.375	NA	0.0035	0.0035	NA
592	haplo_844	15_89.91	511	OTU_1	33	30	Gray	89.91	0.0033	0.003	0.00315	0.000212132034355964
594	haplo_851	14_33.64	512	OTU_1	36	NA	Gray	33.64	0.0036	NA	0.0036	NA
595	haplo_852	14_33.64	513	OTU_1	NA	36	Gray	33.64	NA	0.0036	0.0036	NA
596	haplo_853	14_33.64	514	OTU_1	NA	37	Gray	33.64	NA	0.0037	0.0037	NA
597	haplo_854	15_89.91	515	OTU_1	NA	35	Gray	89.91	NA	0.0035	0.0035	NA
598	haplo_855	14_33.64	516	OTU_1	32	30	Gray	33.64	0.0032	0.003	0.0031	0.000141421356237309
600	haplo_866	14_33.64	517	OTU_1	30	30	Gray	33.64	0.003	0.003	0.003	0
601	haplo_867	14_33.64	518	OTU_1	35	NA	Gray	33.64	0.0035	NA	0.0035	NA
602	haplo_868	4_60.375	519	OTU_1	NA	40	Gray	60.375	NA	0.004	0.004	NA
604	haplo_871	14_33.64	520	OTU_1	39	NA	Gray	33.64	0.0039	NA	0.0039	NA
605	haplo_872	4_60.375	521	OTU_1	NA	37	Gray	60.375	NA	0.0037	0.0037	NA
606	haplo_878	4_60.375	522	OTU_1	NA	40	Gray	60.375	NA	0.004	0.004	NA
608	haplo_880	15_89.91	523	OTU_1	NA	31	Gray	89.91	NA	0.0031	0.0031	NA
609	haplo_886	4_60.375	524	OTU_1	NA	32	Gray	60.375	NA	0.0032	0.0032	NA
611	haplo_897	4_60.375	525	OTU_1	NA	40	Gray	60.375	NA	0.004	0.004	NA
614	haplo_904	4_60.375	526	OTU_1	NA	33	Gray	60.375	NA	0.0033	0.0033	NA
616	haplo_915	15_89.91	527	OTU_1	NA	33	Gray	89.91	NA	0.0033	0.0033	NA
617	haplo_919	15_89.91	528	OTU_1	NA	36	Gray	89.91	NA	0.0036	0.0036	NA
619	haplo_922	15_89.91	529	OTU_1	NA	30	Gray	89.91	NA	0.003	0.003	NA
620	haplo_929	4_60.375	530	OTU_1	NA	37	Gray	60.375	NA	0.0037	0.0037	NA
622	haplo_931	4_60.375	531	OTU_1	NA	35	Gray	60.375	NA	0.0035	0.0035	NA
624	haplo_940	15_89.91	532	OTU_1	NA	35	Gray	89.91	NA	0.0035	0.0035	NA
625	haplo_941	15_89.91	533	OTU_1	NA	33	Gray	89.91	NA	0.0033	0.0033	NA
629	haplo_961	4_60.375	535	OTU_1	NA	31	Gray	60.375	NA	0.0031	0.0031	NA
630	haplo_965	15_89.91	536	OTU_1	NA	32	Gray	89.91	NA	0.0032	0.0032	NA
634	haplo_975	15_89.91	540	OTU_1	NA	30	Gray	89.91	NA	0.003	0.003	NA
636	haplo_980	4_60.375	541	OTU_1	NA	36	Gray	60.375	NA	0.0036	0.0036	NA
640	haplo_991	4_60.375	544	OTU_1	NA	33	Gray	60.375	NA	0.0033	0.0033	NA
3	haplo_1001	3_16.67	547	OTU_1	NA	33	Gray	16.67	NA	0.0033	0.0033	NA
7	haplo_1017	15_89.91	550	OTU_1	NA	33	Gray	89.91	NA	0.0033	0.0033	NA
8	haplo_1019	15_89.91	551	OTU_1	NA	30	Gray	89.91	NA	0.003	0.003	NA
11	haplo_1024	15_89.91	553	OTU_1	NA	33	Gray	89.91	NA	0.0033	0.0033	NA
12	haplo_1025	15_89.91	554	OTU_1	NA	31	Gray	89.91	NA	0.0031	0.0031	NA
24	haplo_1050	3_16.67	563	OTU_1	NA	30	Gray	16.67	NA	0.003	0.003	NA
31	haplo_1064	4_60.375	569	OTU_1	NA	32	Gray	60.375	NA	0.0032	0.0032	NA
201	haplo_277	6_0.825	659	OTU_3	135	89	Gray	0.825	0.0135	0.0089	0.0112	0.00325269119345812
536	haplo_748	6_0.825	660	OTU_3	46	NA	Gray	0.825	0.0046	NA	0.0046	NA
160	haplo_205	6_0.825	670	OTU_8	205	152	Gray	0.825	0.0205	0.0152	0.01785	0.0037476659402887
