# Supplementary material for: Estimating intraspecific genetic diversity from community DNA metabarcoding data
Source: PeerJ. 2018 Apr 9;6:e4644. doi: 10.7717/peerj.4644 (PMC5896493; doi:10.7717/peerj.4644)
Supplement: Supplemental Information 8 [file peerj-06-4644-s008.zip › Scripts_S1_v3/1_Single_species_mock/R_alpha_values!/3_tables/DceM_alpha_2.csv]

	V1	V2	sort	OTU	A	B	color	mg	abund_A	abund_B	mean	sd
1	haplo_1	1_323.71	1	OTU_1	539196	536736	Black	323.71	53.9196	53.6736	53.7966	0.173948268171892
4	haplo_4	15_89.91	2	OTU_1	35005	48024	Black	89.91	3.5005	4.8024	4.15145	0.920582318426766
5	haplo_5	4_60.375	3	OTU_1	22244	29954	Black	60.375	2.2244	2.9954	2.6099	0.545179328294828
3	haplo_277	6_0.825	7	OTU_3	135	89	Gray	0.825	0.0135	0.0089	0.0112	0.00325269119345812
2	haplo_205	6_0.825	17	OTU_8	205	152	Gray	0.825	0.0205	0.0152	0.01785	0.0037476659402887
