# Supplementary material for: Estimating intraspecific genetic diversity from community DNA metabarcoding data
Source: PeerJ. 2018 Apr 9;6:e4644. doi: 10.7717/peerj.4644 (PMC5896493; doi:10.7717/peerj.4644)
Supplement: Supplemental Information 8 [file peerj-06-4644-s008.zip › Scripts_S1_v3/1_Single_species_mock/R_alpha_values!/3_tables/DceM_alpha_5.csv]

	V1	V2	sort	OTU	A	B	color	mg	abund_A	abund_B	mean	sd
1	haplo_1	1_323.71	1	OTU_1	539196	536736	Black	323.71	53.9196	53.6736	53.7966	0.173948268171892
6	haplo_2	10_39.96	2	OTU_1	66657	65313	Black	39.96	6.6657	6.5313	6.5985	0.0950351513914716
9	haplo_3	14_33.64	3	OTU_1	61409	61206	Black	33.64	6.1409	6.1206	6.13075	0.0143542676580867
10	haplo_4	15_89.91	4	OTU_1	35005	48024	Black	89.91	3.5005	4.8024	4.15145	0.920582318426766
11	haplo_5	4_60.375	5	OTU_1	22244	29954	Black	60.375	2.2244	2.9954	2.6099	0.545179328294828
13	haplo_6	11_9.265	6	OTU_1	11084	10904	Black	9.265	1.1084	1.0904	1.0994	0.0127279220613579
14	haplo_7	3_16.67	7	OTU_1	9164	11458	Black	16.67	0.9164	1.1458	1.0311	0.162210295604194
17	haplo_8	7_26.36	8	OTU_1	9244	9095	Black	26.36	0.9244	0.9095	0.91695	0.0105358910396795
5	haplo_16	13_21.895	9	OTU_1	2096	3082	Black	21.895	0.2096	0.3082	0.2589	0.0697207286249936
12	haplo_568	15_89.91	10	OTU_1	60	47	Gray	89.91	0.006	0.0047	0.00535	0.000919238815542512
16	haplo_751	4_60.375	11	OTU_1	44	31	Gray	60.375	0.0044	0.0031	0.00375	0.000919238815542512
18	haplo_837	1_323.71	12	OTU_1	30	34	Gray	323.71	0.003	0.0034	0.0032	0.000282842712474619
8	haplo_277	6_0.825	23	OTU_3	135	89	Gray	0.825	0.0135	0.0089	0.0112	0.00325269119345812
15	haplo_748	6_0.825	24	OTU_3	46	NA	Gray	0.825	0.0046	NA	0.0046	NA
7	haplo_205	6_0.825	34	OTU_8	205	152	Gray	0.825	0.0205	0.0152	0.01785	0.0037476659402887
