# Supplementary material for: Estimating intraspecific genetic diversity from community DNA metabarcoding data
Source: PeerJ. 2018 Apr 9;6:e4644. doi: 10.7717/peerj.4644 (PMC5896493; doi:10.7717/peerj.4644)
Supplement: Supplemental Information 8 [file peerj-06-4644-s008.zip › Scripts_S1_v3/1_Single_species_mock/R_alpha_values!/3_tables/DceM_alpha_6.csv]

	V1	V2	sort	OTU	A	B	color	mg	abund_A	abund_B	mean	sd
1	haplo_1	1_323.71	1	OTU_1	539196	536736	Black	323.71	53.9196	53.6736	53.7966	0.173948268171892
10	haplo_2	10_39.96	2	OTU_1	66657	65313	Black	39.96	6.6657	6.5313	6.5985	0.0950351513914716
17	haplo_3	14_33.64	3	OTU_1	61409	61206	Black	33.64	6.1409	6.1206	6.13075	0.0143542676580867
18	haplo_4	15_89.91	4	OTU_1	35005	48024	Black	89.91	3.5005	4.8024	4.15145	0.920582318426766
19	haplo_5	4_60.375	5	OTU_1	22244	29954	Black	60.375	2.2244	2.9954	2.6099	0.545179328294828
21	haplo_6	11_9.265	6	OTU_1	11084	10904	Black	9.265	1.1084	1.0904	1.0994	0.0127279220613579
22	haplo_7	3_16.67	7	OTU_1	9164	11458	Black	16.67	0.9164	1.1458	1.0311	0.162210295604194
25	haplo_8	7_26.36	8	OTU_1	9244	9095	Black	26.36	0.9244	0.9095	0.91695	0.0105358910396795
27	haplo_9	1_323.71	9	OTU_1	4809	5393	Gray	323.71	0.4809	0.5393	0.5101	0.0412950360212944
2	haplo_10	2_7.18	10	OTU_1	5038	4718	Black	7.18	0.5038	0.4718	0.4878	0.0226274169979695
4	haplo_11	5_3.29	11	OTU_1	4957	4799	Black	3.29	0.4957	0.4799	0.4878	0.0111722871427474
6	haplo_12	1_323.71	12	OTU_1	4608	4784	Gray	323.71	0.4608	0.4784	0.4696	0.0124450793488832
8	haplo_13	8_6.53	13	OTU_1	4429	4480	Black	6.53	0.4429	0.448	0.44545	0.00360624458405139
9	haplo_16	13_21.895	14	OTU_1	2096	3082	Black	21.895	0.2096	0.3082	0.2589	0.0697207286249936
12	haplo_213	13_21.895	15	OTU_1	151	179	Gray	21.895	0.0151	0.0179	0.0165	0.00197989898732233
13	haplo_230	3_16.67	16	OTU_1	133	147	Gray	16.67	0.0133	0.0147	0.014	0.000989949493661165
14	haplo_240	1_323.71	17	OTU_1	171	98	Gray	323.71	0.0171	0.0098	0.01345	0.0051618795026618
16	haplo_282	1_323.71	18	OTU_1	121	98	Gray	323.71	0.0121	0.0098	0.01095	0.00162634559672906
20	haplo_568	15_89.91	19	OTU_1	60	47	Gray	89.91	0.006	0.0047	0.00535	0.000919238815542512
24	haplo_751	4_60.375	20	OTU_1	44	31	Gray	60.375	0.0044	0.0031	0.00375	0.000919238815542512
26	haplo_837	1_323.71	21	OTU_1	30	34	Gray	323.71	0.003	0.0034	0.0032	0.000282842712474619
15	haplo_277	6_0.825	32	OTU_3	135	89	Gray	0.825	0.0135	0.0089	0.0112	0.00325269119345812
23	haplo_748	6_0.825	33	OTU_3	46	NA	Gray	0.825	0.0046	NA	0.0046	NA
11	haplo_205	6_0.825	43	OTU_8	205	152	Gray	0.825	0.0205	0.0152	0.01785	0.0037476659402887
