# Supplementary material for: Estimating intraspecific genetic diversity from community DNA metabarcoding data
Source: PeerJ. 2018 Apr 9;6:e4644. doi: 10.7717/peerj.4644 (PMC5896493; doi:10.7717/peerj.4644)
Supplement: Supplemental Information 8 [file peerj-06-4644-s008.zip › Scripts_S1_v3/1_Single_species_mock/R_alpha_values!/3_tables/DceM_alpha_8.csv]

	V1	V2	sort	OTU	A	B	color	mg	abund_A	abund_B	mean	sd
1	haplo_1	1_323.71	1	OTU_1	539196	536736	Black	323.71	53.9196	53.6736	53.7966	0.173948268171892
63	haplo_2	10_39.96	2	OTU_1	66657	65313	Black	39.96	6.6657	6.5313	6.5985	0.0950351513914716
92	haplo_3	14_33.64	3	OTU_1	61409	61206	Black	33.64	6.1409	6.1206	6.13075	0.0143542676580867
105	haplo_4	15_89.91	4	OTU_1	35005	48024	Black	89.91	3.5005	4.8024	4.15145	0.920582318426766
108	haplo_5	4_60.375	5	OTU_1	22244	29954	Black	60.375	2.2244	2.9954	2.6099	0.545179328294828
114	haplo_6	11_9.265	6	OTU_1	11084	10904	Black	9.265	1.1084	1.0904	1.0994	0.0127279220613579
115	haplo_7	3_16.67	7	OTU_1	9164	11458	Black	16.67	0.9164	1.1458	1.0311	0.162210295604194
117	haplo_8	7_26.36	8	OTU_1	9244	9095	Black	26.36	0.9244	0.9095	0.91695	0.0105358910396795
119	haplo_9	1_323.71	9	OTU_1	4809	5393	Gray	323.71	0.4809	0.5393	0.5101	0.0412950360212944
2	haplo_10	2_7.18	10	OTU_1	5038	4718	Black	7.18	0.5038	0.4718	0.4878	0.0226274169979695
16	haplo_11	5_3.29	11	OTU_1	4957	4799	Black	3.29	0.4957	0.4799	0.4878	0.0111722871427474
27	haplo_12	1_323.71	12	OTU_1	4608	4784	Gray	323.71	0.4608	0.4784	0.4696	0.0124450793488832
32	haplo_13	8_6.53	13	OTU_1	4429	4480	Black	6.53	0.4429	0.448	0.44545	0.00360624458405139
34	haplo_14	1_323.71	14	OTU_1	4397	3381	Gray	323.71	0.4397	0.3381	0.3889	0.0718420489685532
51	haplo_16	13_21.895	15	OTU_1	2096	3082	Black	21.895	0.2096	0.3082	0.2589	0.0697207286249936
56	haplo_18	9_2.965	16	OTU_1	2241	2028	Black	2.965	0.2241	0.2028	0.21345	0.0150613744392735
64	haplo_20	1_323.71	17	OTU_1	1519	1432	Gray	323.71	0.1519	0.1432	0.14755	0.00615182899632297
68	haplo_22	1_323.71	18	OTU_1	1356	1224	Gray	323.71	0.1356	0.1224	0.129	0.00933380951166242
72	haplo_23	1_323.71	19	OTU_1	1308	1224	Gray	323.71	0.1308	0.1224	0.1266	0.00593969696196699
79	haplo_24	1_323.71	20	OTU_1	1159	1280	Gray	323.71	0.1159	0.128	0.12195	0.00855599205235722
84	haplo_25	1_323.71	21	OTU_1	1188	1193	Gray	323.71	0.1188	0.1193	0.11905	0.000353553390593274
88	haplo_26	1_323.71	22	OTU_1	1204	1169	Gray	323.71	0.1204	0.1169	0.11865	0.00247487373415292
89	haplo_27	1_323.71	23	OTU_1	1158	1168	Gray	323.71	0.1158	0.1168	0.1163	0.000707106781186548
91	haplo_29	1_323.71	24	OTU_1	1071	1105	Gray	323.71	0.1071	0.1105	0.1088	0.00240416305603428
93	haplo_30	1_323.71	25	OTU_1	1098	1067	Gray	323.71	0.1098	0.1067	0.10825	0.0021920310216783
94	haplo_31	1_323.71	26	OTU_1	1060	1049	Gray	323.71	0.106	0.1049	0.10545	0.000777817459305195
52	haplo_167	14_33.64	27	OTU_1	294	220	Gray	33.64	0.0294	0.022	0.0257	0.00523259018078045
66	haplo_213	13_21.895	28	OTU_1	151	179	Gray	21.895	0.0151	0.0179	0.0165	0.00197989898732233
67	haplo_215	14_33.64	29	OTU_1	158	164	Gray	33.64	0.0158	0.0164	0.0161	0.000424264068711931
69	haplo_221	10_39.96	30	OTU_1	161	144	Gray	39.96	0.0161	0.0144	0.01525	0.00120208152801713
70	haplo_224	10_39.96	31	OTU_1	151	151	Gray	39.96	0.0151	0.0151	0.0151	0
71	haplo_225	10_39.96	32	OTU_1	154	146	Gray	39.96	0.0154	0.0146	0.015	0.000565685424949238
73	haplo_230	3_16.67	33	OTU_1	133	147	Gray	16.67	0.0133	0.0147	0.014	0.000989949493661165
74	haplo_233	10_39.96	34	OTU_1	139	137	Gray	39.96	0.0139	0.0137	0.0138	0.000141421356237309
75	haplo_235	14_33.64	35	OTU_1	135	140	Gray	33.64	0.0135	0.014	0.01375	0.000353553390593273
76	haplo_236	14_33.64	36	OTU_1	129	145	Gray	33.64	0.0129	0.0145	0.0137	0.00113137084989848
77	haplo_237	10_39.96	37	OTU_1	139	134	Gray	39.96	0.0139	0.0134	0.01365	0.000353553390593273
78	haplo_238	10_39.96	38	OTU_1	133	138	Gray	39.96	0.0133	0.0138	0.01355	0.000353553390593273
80	haplo_240	1_323.71	39	OTU_1	171	98	Gray	323.71	0.0171	0.0098	0.01345	0.0051618795026618
81	haplo_242	14_33.64	40	OTU_1	126	141	Gray	33.64	0.0126	0.0141	0.01335	0.00106066017177982
82	haplo_245	14_33.64	41	OTU_1	130	130	Gray	33.64	0.013	0.013	0.013	0
83	haplo_249	14_33.64	42	OTU_1	136	116	Gray	33.64	0.0136	0.0116	0.0126	0.0014142135623731
85	haplo_250	14_33.64	43	OTU_1	125	127	Gray	33.64	0.0125	0.0127	0.0126	0.000141421356237309
86	haplo_253	14_33.64	44	OTU_1	115	134	Gray	33.64	0.0115	0.0134	0.01245	0.00134350288425444
87	haplo_257	14_33.64	45	OTU_1	111	133	Gray	33.64	0.0111	0.0133	0.0122	0.0015556349186104
95	haplo_316	15_89.91	46	OTU_1	76	123	Gray	89.91	0.0076	0.0123	0.00995	0.00332340187157677
96	haplo_331	15_89.91	47	OTU_1	77	113	Gray	89.91	0.0077	0.0113	0.0095	0.00254558441227157
97	haplo_332	15_89.91	48	OTU_1	87	102	Gray	89.91	0.0087	0.0102	0.00945	0.00106066017177982
98	haplo_342	15_89.91	49	OTU_1	76	108	Gray	89.91	0.0076	0.0108	0.0092	0.00226274169979695
99	haplo_350	15_89.91	50	OTU_1	67	111	Gray	89.91	0.0067	0.0111	0.0089	0.00311126983722081
100	haplo_352	15_89.91	51	OTU_1	68	108	Gray	89.91	0.0068	0.0108	0.0088	0.00282842712474619
101	haplo_362	15_89.91	52	OTU_1	73	99	Gray	89.91	0.0073	0.0099	0.0086	0.00183847763108502
102	haplo_368	15_89.91	53	OTU_1	66	104	Gray	89.91	0.0066	0.0104	0.0085	0.00268700576850888
103	haplo_379	15_89.91	54	OTU_1	65	100	Gray	89.91	0.0065	0.01	0.00825	0.00247487373415292
104	haplo_382	15_89.91	55	OTU_1	57	108	Gray	89.91	0.0057	0.0108	0.00825	0.00360624458405139
106	haplo_486	4_60.375	56	OTU_1	51	76	Gray	60.375	0.0051	0.0076	0.00635	0.00176776695296637
107	haplo_487	4_60.375	57	OTU_1	53	73	Gray	60.375	0.0053	0.0073	0.0063	0.0014142135623731
109	haplo_523	4_60.375	58	OTU_1	58	59	Gray	60.375	0.0058	0.0059	0.00585	7.07106781186549e-05
110	haplo_542	4_60.375	59	OTU_1	44	70	Gray	60.375	0.0044	0.007	0.0057	0.00183847763108502
111	haplo_551	4_60.375	60	OTU_1	50	61	Gray	60.375	0.005	0.0061	0.00555	0.000777817459305202
112	haplo_571	4_60.375	61	OTU_1	50	56	Gray	60.375	0.005	0.0056	0.0053	0.000424264068711928
113	haplo_585	4_60.375	62	OTU_1	42	61	Gray	60.375	0.0042	0.0061	0.00515	0.00134350288425444
118	haplo_837	1_323.71	63	OTU_1	30	34	Gray	323.71	0.003	0.0034	0.0032	0.000282842712474619
3	haplo_1001	3_16.67	66	OTU_1	NA	33	Gray	16.67	NA	0.0033	0.0033	NA
5	haplo_1026	11_9.265	68	OTU_1	31	NA	Gray	9.265	0.0031	NA	0.0031	NA
12	haplo_1050	3_16.67	75	OTU_1	NA	30	Gray	16.67	NA	0.003	0.003	NA
90	haplo_277	6_0.825	131	OTU_3	135	89	Gray	0.825	0.0135	0.0089	0.0112	0.00325269119345812
116	haplo_748	6_0.825	132	OTU_3	46	NA	Gray	0.825	0.0046	NA	0.0046	NA
65	haplo_205	6_0.825	142	OTU_8	205	152	Gray	0.825	0.0205	0.0152	0.01785	0.0037476659402887
