# Supplementary material for: Estimating intraspecific genetic diversity from community DNA metabarcoding data
Source: PeerJ. 2018 Apr 9;6:e4644. doi: 10.7717/peerj.4644 (PMC5896493; doi:10.7717/peerj.4644)
Supplement: Supplemental Information 8 [file peerj-06-4644-s008.zip › Scripts_S1_v3/1_Single_species_mock/R_dif_ee_filtering/1_tables/1_DceM__noDenoise.csv]

ID	A	B	mgorig	color	abund_A	abund_B	mg	mean	sd
Both_1	Both_1;size=532901;	Both_1;size=528372;	1_323.71	Black	53.2901	52.8372	323.71	53.06365	0.320248661199387
Both_2	Both_2;size=65668;	Both_2;size=64982;	10_39.96	Black	6.5668	6.4982	39.96	6.5325	0.0485075251893978
Both_3	Both_3;size=60704;	Both_3;size=60523;	14_33.64	Black	6.0704	6.0523	33.64	6.06135	0.0127986327394768
Both_4	Both_4;size=34728;	Both_4;size=47524;	15_89.91	Black	3.4728	4.7524	89.91	4.1126	0.904813837206306
Both_5	Both_5;size=21959;	Both_5;size=29516;	4_60.375	Black	2.1959	2.9516	60.375	2.57375	0.534360594542674
Both_6	Both_6;size=10966;	Both_6;size=10733;	11_9.265	Black	1.0966	1.0733	9.265	1.08495	0.0164755880016466
Both_8	Both_8;size=9170;	Both_8;size=11348;	3_16.67	Black	0.917	1.1348	16.67	1.0259	0.15400785694243
Both_7	Both_7;size=9224;	Both_7;size=8966;	7_26.36	Black	0.9224	0.8966	26.36	0.9095	0.018243354954613
Both_11	Both_11;size=4729;	Both_11;size=5279;	1_323.71	Gray	0.4729	0.5279	323.71	0.5004	0.0388908729652601
Both_10	Both_10;size=4847;	Both_10;size=4746;	5_3.29	Black	0.4847	0.4746	3.29	0.47965	0.00714177848998409
Both_9	Both_9;size=4869;	Both_9;size=4710;	2_7.18	Black	0.4869	0.471	7.18	0.47895	0.0112429978208661
Both_12	Both_12;size=4578;	Both_12;size=4807;	1_323.71	Gray	0.4578	0.4807	323.71	0.46925	0.0161927452891719
Both_13	Both_13;size=4460;	Both_13;size=4420;	8_6.53	Black	0.446	0.442	6.53	0.444	0.00282842712474619
Both_14	Both_14;size=4429;	Both_14;size=3319;	1_323.71	Gray	0.4429	0.3319	323.71	0.3874	0.0784888527117068
Both_16	Both_16;size=2390;	Both_16;size=2686;	15_89.91	Gray	0.239	0.2686	89.91	0.2538	0.0209303607231218
Both_18	Both_18;size=2090;	Both_18;size=2953;	13_21.895	Black	0.209	0.2953	21.895	0.25215	0.0610233152163991
Both_17	Both_17;size=2231;	Both_17;size=1997;	9_2.965	Black	0.2231	0.1997	2.965	0.2114	0.0165462986797652
Both_19	Both_19;size=1573;	Both_19;size=1613;	4_60.375	Gray	0.1573	0.1613	60.375	0.1593	0.00282842712474619
Both_20	Both_20;size=1484;	Both_20;size=1395;	1_323.71	Gray	0.1484	0.1395	323.71	0.14395	0.00629325035256029
Both_23	Both_23;size=1338;	Both_23;size=1242;	1_323.71	Gray	0.1338	0.1242	323.71	0.129	0.00678822509939085
Both_24	Both_24;size=1309;	Both_24;size=1220;	1_323.71	Gray	0.1309	0.122	323.71	0.12645	0.00629325035256029
Both_27	Both_27;size=1157;	Both_27;size=1284;	1_323.71	Gray	0.1157	0.1284	323.71	0.12205	0.00898025612106915
Both_25	Both_25;size=1200;	Both_25;size=1145;	1_323.71	Gray	0.12	0.1145	323.71	0.11725	0.00388908729652601
Both_26	Both_26;size=1160;	Both_26;size=1177;	1_323.71	Gray	0.116	0.1177	323.71	0.11685	0.00120208152801714
Both_28	Both_28;size=1122;	Both_28;size=1138;	1_323.71	Gray	0.1122	0.1138	323.71	0.113	0.00113137084989847
Both_30	Both_30;size=1070;	Both_30;size=1081;	1_323.71	Gray	0.107	0.1081	323.71	0.10755	0.000777817459305195
Both_32	Both_32;size=1045;	Both_32;size=1101;	1_323.71	Gray	0.1045	0.1101	323.71	0.1073	0.00395979797464467
Both_33	Both_33;size=1044;	Both_33;size=1086;	1_323.71	Gray	0.1044	0.1086	323.71	0.1065	0.00296984848098349
Both_34	Both_34;size=1017;	Both_34;size=1059;	1_323.71	Gray	0.1017	0.1059	323.71	0.1038	0.00296984848098352
Both_39	Both_39;size=1009;	Both_39;size=1062;	1_323.71	Gray	0.1009	0.1062	323.71	0.10355	0.00374766594028871
Both_29	Both_29;size=1080;	Both_29;size=983;	1_323.71	Gray	0.108	0.0983	323.71	0.10315	0.00685893577750951
Both_35	Both_35;size=1016;	Both_35;size=1036;	1_323.71	Gray	0.1016	0.1036	323.71	0.1026	0.0014142135623731
Both_42	Both_42;size=986;	Both_42;size=1050;	1_323.71	Gray	0.0986	0.105	323.71	0.1018	0.00452548339959391
Both_31	Both_31;size=1046;	Both_31;size=987;	1_323.71	Gray	0.1046	0.0987	323.71	0.10165	0.00417193000900062
Both_36	Both_36;size=1012;	Both_36;size=958;	1_323.71	Gray	0.1012	0.0958	323.71	0.0985	0.00381837661840737
Both_41	Both_41;size=990;	Both_41;size=950;	1_323.71	Gray	0.099	0.095	323.71	0.097	0.00282842712474619
Both_38	Both_38;size=1010;	Both_38;size=870;	1_323.71	Gray	0.101	0.087	323.71	0.094	0.00989949493661167
Both_37	Both_37;size=1011;	Both_37;size=854;	1_323.71	Gray	0.1011	0.0854	323.71	0.09325	0.0111015764646288
Both_44	Both_44;size=943;	Both_44;size=860;	1_323.71	Gray	0.0943	0.086	323.71	0.09015	0.00586898628384836
Both_40	Both_40;size=999;	Both_40;size=803;	1_323.71	Gray	0.0999	0.0803	323.71	0.0901	0.0138592929112563
Both_50	Both_50;size=902;	Both_50;size=900;	1_323.71	Gray	0.0902	0.09	323.71	0.0901	0.000141421356237314
Both_43	Both_43;size=951;	Both_43;size=849;	1_323.71	Gray	0.0951	0.0849	323.71	0.09	0.00721248916810279
Both_47	Both_47;size=912;	Both_47;size=877;	1_323.71	Gray	0.0912	0.0877	323.71	0.08945	0.00247487373415292
Both_51	Both_51;size=881;	Both_51;size=896;	1_323.71	Gray	0.0881	0.0896	323.71	0.08885	0.00106066017177982
Both_48	Both_48;size=905;	Both_48;size=853;	12_0.145	Black	0.0905	0.0853	0.145	0.0879	0.00367695526217004
Both_45	Both_45;size=928;	Both_45;size=792;	1_323.71	Gray	0.0928	0.0792	323.71	0.086	0.00961665222413705
Both_49	Both_49;size=904;	Both_49;size=814;	1_323.71	Gray	0.0904	0.0814	323.71	0.0859	0.00636396103067892
Both_53	Both_53;size=860;	Both_53;size=832;	1_323.71	Gray	0.086	0.0832	323.71	0.0846	0.00197989898732233
Both_46	Both_46;size=927;	Both_46;size=758;	1_323.71	Gray	0.0927	0.0758	323.71	0.08425	0.0119501046020527
Both_57	Both_57;size=842;	Both_57;size=832;	1_323.71	Gray	0.0842	0.0832	323.71	0.0837	0.000707106781186548
Both_58	Both_58;size=832;	Both_58;size=832;	1_323.71	Gray	0.0832	0.0832	323.71	0.0832	0
Both_62	Both_62;size=805;	Both_62;size=802;	1_323.71	Gray	0.0805	0.0802	323.71	0.08035	0.00021213203435597
Both_54	Both_54;size=858;	Both_54;size=741;	1_323.71	Gray	0.0858	0.0741	323.71	0.07995	0.00827314933988261
Both_55	Both_55;size=850;	Both_55;size=747;	1_323.71	Gray	0.085	0.0747	323.71	0.07985	0.00728319984622143
Both_71	Both_71;size=756;	Both_71;size=814;	1_323.71	Gray	0.0756	0.0814	323.71	0.0785	0.00410121933088198
Both_66	Both_66;size=786;	Both_66;size=780;	1_323.71	Gray	0.0786	0.078	323.71	0.0783	0.000424264068711931
Both_21	Both_21;size=1405;	Both_21;size=160;	1_323.71	Gray	0.1405	0.016	323.71	0.07825	0.0880347942577252
Both_59	Both_59;size=830;	Both_59;size=732;	1_323.71	Gray	0.083	0.0732	323.71	0.0781	0.00692964645562817
Both_61	Both_61;size=814;	Both_61;size=733;	1_323.71	Gray	0.0814	0.0733	323.71	0.07735	0.00572756492761103
Both_63	Both_63;size=801;	Both_63;size=744;	1_323.71	Gray	0.0801	0.0744	323.71	0.07725	0.00403050865276332
Both_65	Both_65;size=786;	Both_65;size=737;	6_0.825	Black	0.0786	0.0737	0.825	0.07615	0.00346482322781408
Both_69	Both_69;size=758;	Both_69;size=748;	1_323.71	Gray	0.0758	0.0748	323.71	0.0753	0.000707106781186558
Both_67	Both_67;size=766;	Both_67;size=738;	1_323.71	Gray	0.0766	0.0738	323.71	0.0752	0.00197989898732233
Both_70	Both_70;size=757;	Both_70;size=732;	1_323.71	Gray	0.0757	0.0732	323.71	0.07445	0.00176776695296637
Both_60	Both_60;size=814;	Both_60;size=674;	1_323.71	Gray	0.0814	0.0674	323.71	0.0744	0.00989949493661166
Both_76	Both_76;size=724;	Both_76;size=762;	1_323.71	Gray	0.0724	0.0762	323.71	0.0743	0.00268700576850888
Both_64	Both_64;size=792;	Both_64;size=673;	1_323.71	Gray	0.0792	0.0673	323.71	0.07325	0.00841457069611991
Both_74	Both_74;size=740;	Both_74;size=724;	1_323.71	Gray	0.074	0.0724	323.71	0.0732	0.00113137084989847
Both_75	Both_75;size=727;	Both_75;size=714;	1_323.71	Gray	0.0727	0.0714	323.71	0.07205	0.000919238815542509
Both_52	Both_52;size=875;	Both_52;size=565;	1_323.71	Gray	0.0875	0.0565	323.71	0.072	0.021920310216783
Both_68	Both_68;size=759;	Both_68;size=672;	1_323.71	Gray	0.0759	0.0672	323.71	0.07155	0.00615182899632296
Both_78	Both_78;size=716;	Both_78;size=714;	1_323.71	Gray	0.0716	0.0714	323.71	0.0715	0.000141421356237304
Both_73	Both_73;size=743;	Both_73;size=674;	1_323.71	Gray	0.0743	0.0674	323.71	0.07085	0.00487903679018717
Both_81	Both_81;size=693;	Both_81;size=698;	1_323.71	Gray	0.0693	0.0698	323.71	0.06955	0.000353553390593274
Both_79	Both_79;size=715;	Both_79;size=674;	1_323.71	Gray	0.0715	0.0674	323.71	0.06945	0.00289913780286485
Both_80	Both_80;size=705;	Both_80;size=668;	1_323.71	Gray	0.0705	0.0668	323.71	0.06865	0.00261629509039023
Both_56	Both_56;size=847;	Both_56;size=514;	1_323.71	Gray	0.0847	0.0514	323.71	0.06805	0.023546655813512
Both_84	Both_84;size=679;	Both_84;size=675;	1_323.71	Gray	0.0679	0.0675	323.71	0.0677	0.000282842712474617
Both_83	Both_83;size=681;	Both_83;size=673;	1_323.71	Gray	0.0681	0.0673	323.71	0.0677	0.000565685424949235
Both_82	Both_82;size=685;	Both_82;size=659;	1_323.71	Gray	0.0685	0.0659	323.71	0.0672	0.00183847763108502
Both_77	Both_77;size=717;	Both_77;size=569;	1_323.71	Gray	0.0717	0.0569	323.71	0.0643	0.0104651803615609
Both_87	Both_87;size=637;	Both_87;size=642;	1_323.71	Gray	0.0637	0.0642	323.71	0.06395	0.000353553390593274
Both_88	Both_88;size=636;	Both_88;size=633;	1_323.71	Gray	0.0636	0.0633	323.71	0.06345	0.000212132034355961
Both_72	Both_72;size=747;	Both_72;size=517;	1_323.71	Gray	0.0747	0.0517	323.71	0.0632	0.0162634559672906
Both_93	Both_93;size=605;	Both_93;size=645;	1_323.71	Gray	0.0605	0.0645	323.71	0.0625	0.00282842712474619
Both_94	Both_94;size=604;	Both_94;size=640;	1_323.71	Gray	0.0604	0.064	323.71	0.0622	0.00254558441227157
Both_85	Both_85;size=642;	Both_85;size=587;	1_323.71	Gray	0.0642	0.0587	323.71	0.06145	0.00388908729652601
Both_90	Both_90;size=626;	Both_90;size=601;	1_323.71	Gray	0.0626	0.0601	323.71	0.06135	0.00176776695296637
Both_89	Both_89;size=631;	Both_89;size=586;	1_323.71	Gray	0.0631	0.0586	323.71	0.06085	0.00318198051533946
Both_92	Both_92;size=610;	Both_92;size=596;	1_323.71	Gray	0.061	0.0596	323.71	0.0603	0.00098994949366117
Both_91	Both_91;size=616;	Both_91;size=577;	1_323.71	Gray	0.0616	0.0577	323.71	0.05965	0.00275771644662754
Both_97	Both_97;size=585;	Both_97;size=582;	1_323.71	Gray	0.0585	0.0582	323.71	0.05835	0.000212132034355965
Both_98	Both_98;size=585;	Both_98;size=580;	1_323.71	Gray	0.0585	0.058	323.71	0.05825	0.000353553390593274
Both_107	Both_107;size=561;	Both_107;size=601;	10_39.96	Gray	0.0561	0.0601	39.96	0.0581	0.00282842712474619
Both_105	Both_105;size=562;	Both_105;size=582;	1_323.71	Gray	0.0562	0.0582	323.71	0.0572	0.0014142135623731
Both_111	Both_111;size=534;	Both_111;size=597;	1_323.71	Gray	0.0534	0.0597	323.71	0.05655	0.00445477272147525
Both_102	Both_102;size=569;	Both_102;size=557;	14_33.64	Gray	0.0569	0.0557	33.64	0.0563	0.000848528137423852
Both_101	Both_101;size=574;	Both_101;size=535;	1_323.71	Gray	0.0574	0.0535	323.71	0.05545	0.00275771644662754
Both_95	Both_95;size=604;	Both_95;size=495;	1_323.71	Gray	0.0604	0.0495	323.71	0.05495	0.00770746391493337
Both_108	Both_108;size=552;	Both_108;size=529;	1_323.71	Gray	0.0552	0.0529	323.71	0.05405	0.00162634559672906
Both_86	Both_86;size=639;	Both_86;size=432;	1_323.71	Gray	0.0639	0.0432	323.71	0.05355	0.0146371103705615
Both_100	Both_100;size=577;	Both_100;size=486;	1_323.71	Gray	0.0577	0.0486	323.71	0.05315	0.00643467170879759
Both_114	Both_114;size=524;	Both_114;size=529;	1_323.71	Gray	0.0524	0.0529	323.71	0.05265	0.000353553390593269
Both_104	Both_104;size=563;	Both_104;size=485;	1_323.71	Gray	0.0563	0.0485	323.71	0.0524	0.00551543289325507
Both_109	Both_109;size=547;	Both_109;size=492;	1_323.71	Gray	0.0547	0.0492	323.71	0.05195	0.00388908729652601
Both_96	Both_96;size=588;	Both_96;size=448;	1_323.71	Gray	0.0588	0.0448	323.71	0.0518	0.00989949493661166
Both_106	Both_106;size=562;	Both_106;size=469;	1_323.71	Gray	0.0562	0.0469	323.71	0.05155	0.00657609306503489
Both_99	Both_99;size=585;	Both_99;size=430;	1_323.71	Gray	0.0585	0.043	323.71	0.05075	0.0109601551083915
Both_110	Both_110;size=538;	Both_110;size=474;	1_323.71	Gray	0.0538	0.0474	323.71	0.0506	0.0045254833995939
Both_115	Both_115;size=521;	Both_115;size=429;	1_323.71	Gray	0.0521	0.0429	323.71	0.0475	0.00650538238691624
Both_112	Both_112;size=532;	Both_112;size=416;	1_323.71	Gray	0.0532	0.0416	323.71	0.0474	0.00820243866176396
Both_118	Both_118;size=487;	Both_118;size=459;	1_323.71	Gray	0.0487	0.0459	323.71	0.0473	0.00197989898732234
Both_113	Both_113;size=529;	Both_113;size=400;	1_323.71	Gray	0.0529	0.04	323.71	0.04645	0.00912167747730646
Both_119	Both_119;size=487;	Both_119;size=428;	1_323.71	Gray	0.0487	0.0428	323.71	0.04575	0.00417193000900063
Both_121	Both_121;size=481;	Both_121;size=424;	1_323.71	Gray	0.0481	0.0424	323.71	0.04525	0.00403050865276332
Both_117	Both_117;size=506;	Both_117;size=393;	1_323.71	Gray	0.0506	0.0393	323.71	0.04495	0.00799030662740799
Both_123	Both_123;size=465;	Both_123;size=430;	1_323.71	Gray	0.0465	0.043	323.71	0.04475	0.00247487373415292
Both_122	Both_122;size=481;	Both_122;size=413;	1_323.71	Gray	0.0481	0.0413	323.71	0.0447	0.00480832611206852
Both_120	Both_120;size=484;	Both_120;size=402;	1_323.71	Gray	0.0484	0.0402	323.71	0.0443	0.00579827560572969
Both_124	Both_124;size=458;	Both_124;size=368;	1_323.71	Gray	0.0458	0.0368	323.71	0.0413	0.00636396103067893
Both_129	Both_129;size=426;	Both_129;size=375;	1_323.71	Gray	0.0426	0.0375	323.71	0.04005	0.00360624458405139
Both_126	Both_126;size=451;	Both_126;size=347;	1_323.71	Gray	0.0451	0.0347	323.71	0.0399	0.0073539105243401
Both_128	Both_128;size=427;	Both_128;size=357;	1_323.71	Gray	0.0427	0.0357	323.71	0.0392	0.00494974746830583
Both_130	Both_130;size=415;	Both_130;size=346;	10_39.96	Gray	0.0415	0.0346	39.96	0.03805	0.00487903679018718
Both_135	Both_135;size=393;	Both_135;size=367;	10_39.96	Gray	0.0393	0.0367	39.96	0.038	0.00183847763108503
Both_137	Both_137;size=366;	Both_137;size=384;	14_33.64	Gray	0.0366	0.0384	33.64	0.0375	0.00127279220613579
Both_125	Both_125;size=455;	Both_125;size=293;	1_323.71	Gray	0.0455	0.0293	323.71	0.0374	0.0114551298552221
Both_132	Both_132;size=408;	Both_132;size=338;	1_323.71	Gray	0.0408	0.0338	323.71	0.0373	0.00494974746830584
Both_136	Both_136;size=383;	Both_136;size=361;	1_323.71	Gray	0.0383	0.0361	323.71	0.0372	0.0015556349186104
Both_142	Both_142;size=357;	Both_142;size=382;	1_323.71	Gray	0.0357	0.0382	323.71	0.03695	0.00176776695296637
Both_138	Both_138;size=365;	Both_138;size=370;	1_323.71	Gray	0.0365	0.037	323.71	0.03675	0.000353553390593274
Both_134	Both_134;size=398;	Both_134;size=334;	1_323.71	Gray	0.0398	0.0334	323.71	0.0366	0.00452548339959391
Both_140	Both_140;size=358;	Both_140;size=349;	1_323.71	Gray	0.0358	0.0349	323.71	0.03535	0.000636396103067891
Both_151	Both_151;size=324;	Both_151;size=356;	1_323.71	Gray	0.0324	0.0356	323.71	0.034	0.00226274169979695
Both_143	Both_143;size=349;	Both_143;size=322;	1_323.71	Gray	0.0349	0.0322	323.71	0.03355	0.00190918830920368
Both_149	Both_149;size=327;	Both_149;size=343;	1_323.71	Gray	0.0327	0.0343	323.71	0.0335	0.00113137084989847
Both_146	Both_146;size=335;	Both_146;size=320;	1_323.71	Gray	0.0335	0.032	323.71	0.03275	0.00106066017177982
Both_144	Both_144;size=343;	Both_144;size=307;	1_323.71	Gray	0.0343	0.0307	323.71	0.0325	0.00254558441227157
Both_133	Both_133;size=402;	Both_133;size=241;	1_323.71	Gray	0.0402	0.0241	323.71	0.03215	0.0113844191771034
Both_152	Both_152;size=322;	Both_152;size=312;	1_323.71	Gray	0.0322	0.0312	323.71	0.0317	0.000707106781186548
Both_153	Both_153;size=317;	Both_153;size=315;	1_323.71	Gray	0.0317	0.0315	323.71	0.0316	0.000141421356237309
Both_156	Both_156;size=309;	Both_156;size=323;	1_323.71	Gray	0.0309	0.0323	323.71	0.0316	0.00098994949366117
Both_150	Both_150;size=326;	Both_150;size=299;	1_323.71	Gray	0.0326	0.0299	323.71	0.03125	0.00190918830920368
Both_148	Both_148;size=327;	Both_148;size=285;	1_323.71	Gray	0.0327	0.0285	323.71	0.0306	0.0029698484809835
Both_159	Both_159;size=301;	Both_159;size=305;	1_323.71	Gray	0.0301	0.0305	323.71	0.0303	0.00028284271247462
Both_161	Both_161;size=293;	Both_161;size=311;	1_323.71	Gray	0.0293	0.0311	323.71	0.0302	0.00127279220613579
Both_155	Both_155;size=311;	Both_155;size=279;	1_323.71	Gray	0.0311	0.0279	323.71	0.0295	0.00226274169979695
Both_167	Both_167;size=279;	Both_167;size=308;	1_323.71	Gray	0.0279	0.0308	323.71	0.02935	0.00205060966544099
Both_145	Both_145;size=340;	Both_145;size=232;	1_323.71	Gray	0.034	0.0232	323.71	0.0286	0.00763675323681472
Both_162	Both_162;size=288;	Both_162;size=284;	1_323.71	Gray	0.0288	0.0284	323.71	0.0286	0.000282842712474617
Both_164	Both_164;size=283;	Both_164;size=278;	1_323.71	Gray	0.0283	0.0278	323.71	0.02805	0.000353553390593274
Both_166	Both_166;size=280;	Both_166;size=271;	1_323.71	Gray	0.028	0.0271	323.71	0.02755	0.000636396103067891
Both_147	Both_147;size=329;	Both_147;size=219;	1_323.71	Gray	0.0329	0.0219	323.71	0.0274	0.00777817459305202
Both_171	Both_171;size=267;	Both_171;size=277;	1_323.71	Gray	0.0267	0.0277	323.71	0.0272	0.000707106781186551
Both_141	Both_141;size=357;	Both_141;size=184;	1_323.71	Gray	0.0357	0.0184	323.71	0.02705	0.0122329473145273
Both_158	Both_158;size=302;	Both_158;size=235;	1_323.71	Gray	0.0302	0.0235	323.71	0.02685	0.00473761543394987
Both_163	Both_163;size=285;	Both_163;size=250;	1_323.71	Gray	0.0285	0.025	323.71	0.02675	0.00247487373415291
Both_168	Both_168;size=271;	Both_168;size=259;	1_323.71	Gray	0.0271	0.0259	323.71	0.0265	0.000848528137423857
Both_176	Both_176;size=252;	Both_176;size=268;	1_323.71	Gray	0.0252	0.0268	323.71	0.026	0.00113137084989848
Both_165	Both_165;size=282;	Both_165;size=235;	1_323.71	Gray	0.0282	0.0235	323.71	0.02585	0.00332340187157678
Both_160	Both_160;size=295;	Both_160;size=215;	14_33.64	Gray	0.0295	0.0215	33.64	0.0255	0.00565685424949238
Both_173	Both_173;size=260;	Both_173;size=243;	1_323.71	Gray	0.026	0.0243	323.71	0.02515	0.00120208152801713
Both_183	Both_183;size=238;	Both_183;size=265;	1_323.71	Gray	0.0238	0.0265	323.71	0.02515	0.00190918830920368
Both_169	Both_169;size=271;	Both_169;size=229;	1_323.71	Gray	0.0271	0.0229	323.71	0.025	0.0029698484809835
Both_177	Both_177;size=252;	Both_177;size=245;	1_323.71	Gray	0.0252	0.0245	323.71	0.02485	0.000494974746830583
Both_172	Both_172;size=262;	Both_172;size=230;	1_323.71	Gray	0.0262	0.023	323.71	0.0246	0.00226274169979695
Both_189	Both_189;size=232;	Both_189;size=260;	1_323.71	Gray	0.0232	0.026	323.71	0.0246	0.00197989898732233
Both_175	Both_175;size=257;	Both_175;size=233;	1_323.71	Gray	0.0257	0.0233	323.71	0.0245	0.00169705627484771
Both_184	Both_184;size=237;	Both_184;size=253;	1_323.71	Gray	0.0237	0.0253	323.71	0.0245	0.00113137084989848
Both_190	Both_190;size=229;	Both_190;size=258;	3_16.67	Gray	0.0229	0.0258	16.67	0.02435	0.00205060966544099
Both_179	Both_179;size=250;	Both_179;size=228;	1_323.71	Gray	0.025	0.0228	323.71	0.0239	0.0015556349186104
Both_182	Both_182;size=239;	Both_182;size=238;	1_323.71	Gray	0.0239	0.0238	323.71	0.02385	7.07106781186543e-05
Both_180	Both_180;size=248;	Both_180;size=228;	1_323.71	Gray	0.0248	0.0228	323.71	0.0238	0.0014142135623731
Both_187	Both_187;size=232;	Both_187;size=238;	1_323.71	Gray	0.0232	0.0238	323.71	0.0235	0.000424264068711931
Both_178	Both_178;size=252;	Both_178;size=217;	1_323.71	Gray	0.0252	0.0217	323.71	0.02345	0.00247487373415292
Both_131	Both_131;size=414;	Both_131;size=53;	1_323.71	Gray	0.0414	0.0053	323.71	0.02335	0.0255265548008344
Both_191	Both_191;size=229;	Both_191;size=236;	1_323.71	Gray	0.0229	0.0236	323.71	0.02325	0.000494974746830583
Both_195	Both_195;size=217;	Both_195;size=245;	1_323.71	Gray	0.0217	0.0245	323.71	0.0231	0.00197989898732233
Both_170	Both_170;size=268;	Both_170;size=192;	1_323.71	Gray	0.0268	0.0192	323.71	0.023	0.00537401153701776
Both_186	Both_186;size=234;	Both_186;size=226;	1_323.71	Gray	0.0234	0.0226	323.71	0.023	0.00056568542494924
Both_174	Both_174;size=259;	Both_174;size=200;	1_323.71	Gray	0.0259	0.02	323.71	0.02295	0.00417193000900063
Both_185	Both_185;size=237;	Both_185;size=221;	1_323.71	Gray	0.0237	0.0221	323.71	0.0229	0.00113137084989847
Both_181	Both_181;size=247;	Both_181;size=198;	1_323.71	Gray	0.0247	0.0198	323.71	0.02225	0.00346482322781408
Both_198	Both_198;size=214;	Both_198;size=226;	1_323.71	Gray	0.0214	0.0226	323.71	0.022	0.000848528137423857
Both_197	Both_197;size=215;	Both_197;size=209;	1_323.71	Gray	0.0215	0.0209	323.71	0.0212	0.000424264068711926
Both_201	Both_201;size=209;	Both_201;size=215;	1_323.71	Gray	0.0209	0.0215	323.71	0.0212	0.000424264068711926
Both_196	Both_196;size=215;	Both_196;size=195;	1_323.71	Gray	0.0215	0.0195	323.71	0.0205	0.00141421356237309
Both_188	Both_188;size=232;	Both_188;size=170;	1_323.71	Gray	0.0232	0.017	323.71	0.0201	0.00438406204335659
Both_212	Both_212;size=183;	Both_212;size=214;	1_323.71	Gray	0.0183	0.0214	323.71	0.01985	0.0021920310216783
Both_200	Both_200;size=212;	Both_200;size=175;	1_323.71	Gray	0.0212	0.0175	323.71	0.01935	0.00261629509039023
Both_193	Both_193;size=221;	Both_193;size=165;	1_323.71	Gray	0.0221	0.0165	323.71	0.0193	0.00395979797464467
Both_192	Both_192;size=222;	Both_192;size=159;	1_323.71	Gray	0.0222	0.0159	323.71	0.01905	0.00445477272147525
Both_207	Both_207;size=187;	Both_207;size=190;	1_323.71	Gray	0.0187	0.019	323.71	0.01885	0.000212132034355965
Both_594	Both_594;size=56;	Both_594;size=317;	1_323.71	Gray	0.0056	0.0317	323.71	0.01865	0.0184554869889689
Both_208	Both_208;size=185;	Both_208;size=187;	1_323.71	Gray	0.0185	0.0187	323.71	0.0186	0.000141421356237309
Both_194	Both_194;size=218;	Both_194;size=153;	6_0.825	Gray	0.0218	0.0153	0.825	0.01855	0.00459619407771256
Both_211	Both_211;size=183;	NA	10_39.96	Gray	0.0183	NA	39.96	0.0183	NA
Both_203	Both_203;size=200;	Both_203;size=164;	1_323.71	Gray	0.02	0.0164	323.71	0.0182	0.00254558441227157
Both_204	Both_204;size=197;	Both_204;size=159;	1_323.71	Gray	0.0197	0.0159	323.71	0.0178	0.00268700576850888
Both_213	Both_213;size=181;	Both_213;size=171;	1_323.71	Gray	0.0181	0.0171	323.71	0.0176	0.000707106781186548
Both_209	Both_209;size=184;	Both_209;size=158;	1_323.71	Gray	0.0184	0.0158	323.71	0.0171	0.00183847763108502
Both_220	Both_220;size=162;	Both_220;size=177;	1_323.71	Gray	0.0162	0.0177	323.71	0.01695	0.00106066017177982
Both_205	Both_205;size=197;	Both_205;size=138;	1_323.71	Gray	0.0197	0.0138	323.71	0.01675	0.00417193000900063
Both_599	Both_599;size=56;	Both_599;size=277;	1_323.71	Gray	0.0056	0.0277	323.71	0.01665	0.0156270598642227
Both_210	Both_210;size=183;	Both_210;size=150;	1_323.71	Gray	0.0183	0.015	323.71	0.01665	0.00233345237791561
Both_259	Both_259;size=129;	Both_259;size=202;	4_60.375	Gray	0.0129	0.0202	60.375	0.01655	0.0051618795026618
Both_215	Both_215;size=172;	Both_215;size=158;	7_26.36	Gray	0.0172	0.0158	26.36	0.0165	0.000989949493661168
Both_217	Both_217;size=165;	Both_217;size=165;	1_323.71	Gray	0.0165	0.0165	323.71	0.0165	0
Both_297	Both_297;size=113;	Both_297;size=217;	1_323.71	Gray	0.0113	0.0217	323.71	0.0165	0.00735391052434009
Both_225	Both_225;size=156;	Both_225;size=167;	10_39.96	Gray	0.0156	0.0167	39.96	0.01615	0.000777817459305202
Both_221	Both_221;size=161;	Both_221;size=159;	11_9.265	Gray	0.0161	0.0159	9.265	0.016	0.000141421356237311
Both_216	Both_216;size=170;	Both_216;size=147;	5_3.29	Gray	0.017	0.0147	3.29	0.01585	0.00162634559672906
Both_226	Both_226;size=155;	Both_226;size=160;	14_33.64	Gray	0.0155	0.016	33.64	0.01575	0.000353553390593274
Both_244	Both_244;size=138;	Both_244;size=177;	13_21.895	Gray	0.0138	0.0177	21.895	0.01575	0.00275771644662754
Both_206	Both_206;size=194;	Both_206;size=119;	10_39.96	Gray	0.0194	0.0119	39.96	0.01565	0.00530330085889911
Both_232	Both_232;size=146;	Both_232;size=165;	1_323.71	Gray	0.0146	0.0165	323.71	0.01555	0.00134350288425444
Both_236	Both_236;size=143;	Both_236;size=168;	15_89.91	Gray	0.0143	0.0168	89.91	0.01555	0.00176776695296637
Both_223	Both_223;size=158;	Both_223;size=149;	10_39.96	Gray	0.0158	0.0149	39.96	0.01535	0.000636396103067893
Both_219	Both_219;size=162;	Both_219;size=142;	1_323.71	Gray	0.0162	0.0142	323.71	0.0152	0.00141421356237309
Both_218	Both_218;size=163;	Both_218;size=132;	10_39.96	Gray	0.0163	0.0132	39.96	0.01475	0.0021920310216783
Both_248	Both_248;size=133;	Both_248;size=162;	5_3.29	Gray	0.0133	0.0162	3.29	0.01475	0.00205060966544099
Both_230	Both_230;size=150;	Both_230;size=139;	8_6.53	Gray	0.015	0.0139	6.53	0.01445	0.000777817459305202
Both_214	Both_214;size=175;	Both_214;size=113;	1_323.71	Gray	0.0175	0.0113	323.71	0.0144	0.00438406204335659
Both_224	Both_224;size=157;	Both_224;size=131;	1_323.71	Gray	0.0157	0.0131	323.71	0.0144	0.00183847763108502
Both_233	Both_233;size=145;	Both_233;size=142;	10_39.96	Gray	0.0145	0.0142	39.96	0.01435	0.000212132034355964
Both_253	Both_253;size=131;	Both_253;size=152;	3_16.67	Gray	0.0131	0.0152	16.67	0.01415	0.00148492424049175
Both_284	Both_284;size=118;	Both_284;size=165;	1_323.71	Gray	0.0118	0.0165	323.71	0.01415	0.00332340187157677
Both_247	Both_247;size=134;	Both_247;size=147;	1_323.71	Gray	0.0134	0.0147	323.71	0.01405	0.000919238815542511
Both_229	Both_229;size=150;	Both_229;size=130;	1_323.71	Gray	0.015	0.013	323.71	0.014	0.0014142135623731
Both_227	Both_227;size=154;	Both_227;size=125;	1_323.71	Gray	0.0154	0.0125	323.71	0.01395	0.00205060966544099
Both_240	Both_240;size=139;	NA	14_33.64	Gray	0.0139	NA	33.64	0.0139	NA
Both_266	Both_266;size=126;	Both_266;size=147;	14_33.64	Gray	0.0126	0.0147	33.64	0.01365	0.00148492424049175
Both_238	Both_238;size=141;	Both_238;size=131;	10_39.96	Gray	0.0141	0.0131	39.96	0.0136	0.000707106781186548
Both_250	Both_250;size=132;	Both_250;size=140;	10_39.96	Gray	0.0132	0.014	39.96	0.0136	0.000565685424949236
Both_242	Both_242;size=138;	Both_242;size=133;	14_33.64	Gray	0.0138	0.0133	33.64	0.01355	0.000353553390593273
Both_234	Both_234;size=145;	Both_234;size=124;	14_33.64	Gray	0.0145	0.0124	33.64	0.01345	0.00148492424049175
Both_241	Both_241;size=139;	Both_241;size=130;	1_323.71	Gray	0.0139	0.013	323.71	0.01345	0.000636396103067893
Both_260	Both_260;size=127;	Both_260;size=141;	10_39.96	Gray	0.0127	0.0141	39.96	0.0134	0.000989949493661168
Both_439	Both_439;size=77;	Both_439;size=188;	1_323.71	Gray	0.0077	0.0188	323.71	0.01325	0.00784888527117067
Both_235	Both_235;size=143;	Both_235;size=119;	14_33.64	Gray	0.0143	0.0119	33.64	0.0131	0.00169705627484771
Both_231	Both_231;size=149;	Both_231;size=112;	1_323.71	Gray	0.0149	0.0112	323.71	0.01305	0.00261629509039022
Both_257	Both_257;size=130;	Both_257;size=131;	14_33.64	Gray	0.013	0.0131	33.64	0.01305	7.07106781186556e-05
Both_361	Both_361;size=94;	Both_361;size=167;	1_323.71	Gray	0.0094	0.0167	323.71	0.01305	0.0051618795026618
Both_262	Both_262;size=127;	Both_262;size=133;	10_39.96	Gray	0.0127	0.0133	39.96	0.013	0.00042426406871193
Both_292	Both_292;size=115;	Both_292;size=145;	1_323.71	Gray	0.0115	0.0145	323.71	0.013	0.00212132034355964
Both_246	Both_246;size=134;	Both_246;size=123;	1_323.71	Gray	0.0134	0.0123	323.71	0.01285	0.000777817459305202
Both_249	Both_249;size=132;	Both_249;size=125;	14_33.64	Gray	0.0132	0.0125	33.64	0.01285	0.000494974746830584
Both_291	Both_291;size=115;	Both_291;size=142;	1_323.71	Gray	0.0115	0.0142	323.71	0.01285	0.00190918830920368
Both_245	Both_245;size=135;	Both_245;size=120;	10_39.96	Gray	0.0135	0.012	39.96	0.01275	0.00106066017177982
Both_222	Both_222;size=158;	Both_222;size=96;	1_323.71	Gray	0.0158	0.0096	323.71	0.0127	0.00438406204335659
Both_265	Both_265;size=126;	Both_265;size=126;	10_39.96	Gray	0.0126	0.0126	39.96	0.0126	0
Both_277	Both_277;size=119;	Both_277;size=132;	10_39.96	Gray	0.0119	0.0132	39.96	0.01255	0.000919238815542512
Both_255	Both_255;size=131;	Both_255;size=119;	1_323.71	Gray	0.0131	0.0119	323.71	0.0125	0.000848528137423857
Both_228	Both_228;size=151;	Both_228;size=95;	1_323.71	Gray	0.0151	0.0095	323.71	0.0123	0.00395979797464467
Both_269	Both_269;size=123;	Both_269;size=123;	1_323.71	Gray	0.0123	0.0123	323.71	0.0123	0
Both_258	Both_258;size=130;	Both_258;size=115;	14_33.64	Gray	0.013	0.0115	33.64	0.01225	0.00106066017177982
Both_282	Both_282;size=118;	Both_282;size=125;	10_39.96	Gray	0.0118	0.0125	39.96	0.01215	0.000494974746830584
Both_272	Both_272;size=122;	Both_272;size=121;	10_39.96	Gray	0.0122	0.0121	39.96	0.01215	7.07106781186543e-05
Both_305	Both_305;size=109;	Both_305;size=132;	10_39.96	Gray	0.0109	0.0132	39.96	0.01205	0.00162634559672906
Both_270	Both_270;size=122;	Both_270;size=119;	10_39.96	Gray	0.0122	0.0119	39.96	0.01205	0.000212132034355963
Both_302	Both_302;size=112;	Both_302;size=129;	8_6.53	Gray	0.0112	0.0129	6.53	0.01205	0.00120208152801713
Both_268	Both_268;size=124;	Both_268;size=115;	10_39.96	Gray	0.0124	0.0115	39.96	0.01195	0.000636396103067894
Both_274	Both_274;size=120;	Both_274;size=119;	10_39.96	Gray	0.012	0.0119	39.96	0.01195	7.07106781186543e-05
Both_251	Both_251;size=131;	Both_251;size=108;	1_323.71	Gray	0.0131	0.0108	323.71	0.01195	0.00162634559672906
Both_252	Both_252;size=131;	Both_252;size=108;	1_323.71	Gray	0.0131	0.0108	323.71	0.01195	0.00162634559672906
Both_237	Both_237;size=142;	Both_237;size=95;	1_323.71	Gray	0.0142	0.0095	323.71	0.01185	0.00332340187157677
Both_288	Both_288;size=116;	Both_288;size=121;	10_39.96	Gray	0.0116	0.0121	39.96	0.01185	0.000353553390593274
Both_271	Both_271;size=122;	Both_271;size=112;	14_33.64	Gray	0.0122	0.0112	33.64	0.0117	0.000707106781186547
Both_301	Both_301;size=112;	Both_301;size=122;	10_39.96	Gray	0.0112	0.0122	39.96	0.0117	0.000707106781186547
Both_273	Both_273;size=121;	Both_273;size=112;	10_39.96	Gray	0.0121	0.0112	39.96	0.01165	0.000636396103067893
Both_283	Both_283;size=118;	Both_283;size=114;	1_323.71	Gray	0.0118	0.0114	323.71	0.0116	0.000282842712474619
Both_287	Both_287;size=116;	Both_287;size=116;	10_39.96	Gray	0.0116	0.0116	39.96	0.0116	0
Both_337	Both_337;size=102;	Both_337;size=129;	1_323.71	Gray	0.0102	0.0129	323.71	0.01155	0.00190918830920368
Both_239	Both_239;size=140;	Both_239;size=90;	6_0.825	Gray	0.014	0.009	0.825	0.0115	0.00353553390593274
Both_256	Both_256;size=130;	Both_256;size=100;	10_39.96	Gray	0.013	0.01	39.96	0.0115	0.00212132034355964
Both_326	Both_326;size=104;	Both_326;size=125;	14_33.64	Gray	0.0104	0.0125	33.64	0.01145	0.00148492424049175
Both_318	Both_318;size=107;	Both_318;size=121;	14_33.64	Gray	0.0107	0.0121	33.64	0.0114	0.000989949493661167
Both_327	Both_327;size=104;	Both_327;size=124;	14_33.64	Gray	0.0104	0.0124	33.64	0.0114	0.0014142135623731
Both_312	Both_312;size=107;	Both_312;size=118;	10_39.96	Gray	0.0107	0.0118	39.96	0.01125	0.000777817459305202
Both_263	Both_263;size=126;	Both_263;size=95;	1_323.71	Gray	0.0126	0.0095	323.71	0.01105	0.0021920310216783
Both_311	Both_311;size=107;	Both_311;size=114;	10_39.96	Gray	0.0107	0.0114	39.96	0.01105	0.000494974746830584
Both_321	Both_321;size=105;	Both_321;size=114;	10_39.96	Gray	0.0105	0.0114	39.96	0.01095	0.000636396103067893
Both_276	Both_276;size=120;	Both_276;size=98;	1_323.71	Gray	0.012	0.0098	323.71	0.0109	0.0015556349186104
Both_299	Both_299;size=112;	Both_299;size=105;	14_33.64	Gray	0.0112	0.0105	33.64	0.01085	0.000494974746830583
Both_289	Both_289;size=116;	Both_289;size=100;	14_33.64	Gray	0.0116	0.01	33.64	0.0108	0.00113137084989848
Both_275	Both_275;size=120;	Both_275;size=95;	1_323.71	Gray	0.012	0.0095	323.71	0.01075	0.00176776695296637
Both_243	Both_243;size=138;	Both_243;size=76;	1_323.71	Gray	0.0138	0.0076	323.71	0.0107	0.00438406204335659
Both_323	Both_323;size=105;	Both_323;size=109;	10_39.96	Gray	0.0105	0.0109	39.96	0.0107	0.000282842712474619
Both_267	Both_267;size=125;	Both_267;size=88;	10_39.96	Gray	0.0125	0.0088	39.96	0.01065	0.00261629509039023
Both_313	Both_313;size=107;	Both_313;size=106;	14_33.64	Gray	0.0107	0.0106	33.64	0.01065	7.07106781186543e-05
Both_332	Both_332;size=103;	Both_332;size=110;	10_39.96	Gray	0.0103	0.011	39.96	0.01065	0.000494974746830584
Both_317	Both_317;size=107;	Both_317;size=104;	14_33.64	Gray	0.0107	0.0104	33.64	0.01055	0.000212132034355964
Both_295	Both_295;size=114;	Both_295;size=96;	14_33.64	Gray	0.0114	0.0096	33.64	0.0105	0.00127279220613579
Both_322	Both_322;size=105;	Both_322;size=105;	14_33.64	Gray	0.0105	0.0105	33.64	0.0105	0
Both_316	Both_316;size=107;	Both_316;size=103;	10_39.96	Gray	0.0107	0.0103	39.96	0.0105	0.000282842712474619
Both_306	Both_306;size=109;	Both_306;size=98;	14_33.64	Gray	0.0109	0.0098	33.64	0.01035	0.000777817459305202
Both_290	Both_290;size=115;	Both_290;size=91;	14_33.64	Gray	0.0115	0.0091	33.64	0.0103	0.00169705627484771
Both_308	Both_308;size=109;	Both_308;size=97;	14_33.64	Gray	0.0109	0.0097	33.64	0.0103	0.000848528137423857
Both_320	Both_320;size=105;	Both_320;size=101;	10_39.96	Gray	0.0105	0.0101	39.96	0.0103	0.00028284271247462
Both_264	Both_264;size=126;	Both_264;size=78;	1_323.71	Gray	0.0126	0.0078	323.71	0.0102	0.00339411254969543
Both_285	Both_285;size=117;	Both_285;size=87;	1_323.71	Gray	0.0117	0.0087	323.71	0.0102	0.00212132034355964
Both_319	Both_319;size=106;	Both_319;size=98;	10_39.96	Gray	0.0106	0.0098	39.96	0.0102	0.000565685424949238
Both_345	Both_345;size=100;	Both_345;size=104;	14_33.64	Gray	0.01	0.0104	33.64	0.0102	0.000282842712474619
Both_329	Both_329;size=103;	Both_329;size=100;	1_323.71	Gray	0.0103	0.01	323.71	0.01015	0.000212132034355964
Both_304	Both_304;size=110;	Both_304;size=92;	1_323.71	Gray	0.011	0.0092	323.71	0.0101	0.00127279220613579
Both_325	Both_325;size=105;	Both_325;size=97;	14_33.64	Gray	0.0105	0.0097	33.64	0.0101	0.000565685424949238
Both_343	Both_343;size=100;	Both_343;size=102;	10_39.96	Gray	0.01	0.0102	39.96	0.0101	0.00014142135623731
Both_280	Both_280;size=118;	Both_280;size=84;	1_323.71	Gray	0.0118	0.0084	323.71	0.0101	0.00240416305603426
Both_254	Both_254;size=131;	Both_254;size=69;	1_323.71	Gray	0.0131	0.0069	323.71	0.01	0.0043840620433566
Both_298	Both_298;size=113;	Both_298;size=87;	1_323.71	Gray	0.0113	0.0087	323.71	0.01	0.00183847763108502
Both_347	Both_347;size=99;	Both_347;size=101;	10_39.96	Gray	0.0099	0.0101	39.96	0.01	0.00014142135623731
Both_294	Both_294;size=114;	Both_294;size=85;	10_39.96	Gray	0.0114	0.0085	39.96	0.00995	0.00205060966544099
Both_330	Both_330;size=103;	Both_330;size=96;	14_33.64	Gray	0.0103	0.0096	33.64	0.00995	0.000494974746830583
Both_281	Both_281;size=118;	Both_281;size=80;	10_39.96	Gray	0.0118	0.008	39.96	0.0099	0.00268700576850888
Both_293	Both_293;size=114;	Both_293;size=84;	1_323.71	Gray	0.0114	0.0084	323.71	0.0099	0.00212132034355964
Both_362	Both_362;size=94;	Both_362;size=104;	10_39.96	Gray	0.0094	0.0104	39.96	0.0099	0.000707106781186548
Both_365	Both_365;size=94;	Both_365;size=104;	14_33.64	Gray	0.0094	0.0104	33.64	0.0099	0.000707106781186548
Both_296	Both_296;size=114;	Both_296;size=83;	7_26.36	Gray	0.0114	0.0083	26.36	0.00985	0.0021920310216783
Both_300	Both_300;size=112;	Both_300;size=85;	14_33.64	Gray	0.0112	0.0085	33.64	0.00985	0.00190918830920368
Both_338	Both_338;size=101;	Both_338;size=96;	14_33.64	Gray	0.0101	0.0096	33.64	0.00985	0.000353553390593273
Both_355	Both_355;size=96;	Both_355;size=101;	10_39.96	Gray	0.0096	0.0101	39.96	0.00985	0.000353553390593273
Both_339	Both_339;size=101;	Both_339;size=95;	10_39.96	Gray	0.0101	0.0095	39.96	0.0098	0.000424264068711928
Both_359	Both_359;size=95;	Both_359;size=101;	10_39.96	Gray	0.0095	0.0101	39.96	0.0098	0.000424264068711928
Both_324	Both_324;size=105;	Both_324;size=90;	14_33.64	Gray	0.0105	0.009	33.64	0.00975	0.00106066017177982
Both_357	Both_357;size=95;	Both_357;size=99;	10_39.96	Gray	0.0095	0.0099	39.96	0.0097	0.000282842712474619
Both_372	Both_372;size=92;	Both_372;size=102;	10_39.96	Gray	0.0092	0.0102	39.96	0.0097	0.000707106781186548
Both_340	Both_340;size=101;	Both_340;size=91;	1_323.71	Gray	0.0101	0.0091	323.71	0.0096	0.000707106781186547
Both_388	Both_388;size=88;	Both_388;size=102;	3_16.67	Gray	0.0088	0.0102	16.67	0.0095	0.000989949493661167
Both_309	Both_309;size=109;	Both_309;size=81;	10_39.96	Gray	0.0109	0.0081	39.96	0.0095	0.00197989898732233
Both_373	Both_373;size=91;	Both_373;size=99;	15_89.91	Gray	0.0091	0.0099	89.91	0.0095	0.000565685424949237
Both_310	Both_310;size=108;	Both_310;size=80;	1_323.71	Gray	0.0108	0.008	323.71	0.0094	0.00197989898732233
Both_344	Both_344;size=100;	Both_344;size=87;	1_323.71	Gray	0.01	0.0087	323.71	0.00935	0.000919238815542512
Both_348	Both_348;size=98;	Both_348;size=89;	14_33.64	Gray	0.0098	0.0089	33.64	0.00935	0.000636396103067893
Both_418	Both_418;size=81;	Both_418;size=106;	15_89.91	Gray	0.0081	0.0106	89.91	0.00935	0.00176776695296637
Both_442	Both_442;size=76;	Both_442;size=110;	14_33.64	Gray	0.0076	0.011	33.64	0.0093	0.00240416305603426
Both_509	Both_509;size=67;	Both_509;size=119;	15_89.91	Gray	0.0067	0.0119	89.91	0.0093	0.00367695526217005
Both_364	Both_364;size=94;	Both_364;size=92;	14_33.64	Gray	0.0094	0.0092	33.64	0.0093	0.000141421356237309
Both_367	Both_367;size=93;	Both_367;size=92;	10_39.96	Gray	0.0093	0.0092	39.96	0.00925	7.07106781186543e-05
Both_370	Both_370;size=92;	Both_370;size=93;	14_33.64	Gray	0.0092	0.0093	33.64	0.00925	7.07106781186543e-05
Both_278	Both_278;size=119;	Both_278;size=65;	1_323.71	Gray	0.0119	0.0065	323.71	0.0092	0.00381837661840736
Both_279	Both_279;size=119;	Both_279;size=65;	1_323.71	Gray	0.0119	0.0065	323.71	0.0092	0.00381837661840736
Both_1300	NA	Both_1300;size=92;	1_323.71	Gray	NA	0.0092	323.71	0.0092	NA
Both_333	Both_333;size=103;	Both_333;size=80;	10_39.96	Gray	0.0103	0.008	39.96	0.00915	0.00162634559672906
Both_376	Both_376;size=90;	Both_376;size=91;	14_33.64	Gray	0.009	0.0091	33.64	0.00905	7.07106781186543e-05
Both_314	Both_314;size=107;	Both_314;size=74;	14_33.64	Gray	0.0107	0.0074	33.64	0.00905	0.00233345237791561
Both_350	Both_350;size=97;	Both_350;size=84;	10_39.96	Gray	0.0097	0.0084	39.96	0.00905	0.000919238815542512
Both_328	Both_328;size=104;	Both_328;size=76;	10_39.96	Gray	0.0104	0.0076	39.96	0.009	0.00197989898732233
Both_378	Both_378;size=90;	Both_378;size=90;	1_323.71	Gray	0.009	0.009	323.71	0.009	0
Both_386	Both_386;size=88;	Both_386;size=92;	14_33.64	Gray	0.0088	0.0092	33.64	0.009	0.000282842712474619
Both_489	Both_489;size=68;	Both_489;size=112;	15_89.91	Gray	0.0068	0.0112	89.91	0.009	0.00311126983722081
Both_336	Both_336;size=102;	Both_336;size=77;	14_33.64	Gray	0.0102	0.0077	33.64	0.00895	0.00176776695296637
Both_360	Both_360;size=94;	Both_360;size=85;	14_33.64	Gray	0.0094	0.0085	33.64	0.00895	0.000636396103067891
Both_382	Both_382;size=89;	Both_382;size=90;	10_39.96	Gray	0.0089	0.009	39.96	0.00895	7.07106781186556e-05
Both_385	Both_385;size=88;	Both_385;size=91;	14_33.64	Gray	0.0088	0.0091	33.64	0.00895	0.000212132034355964
Both_315	Both_315;size=107;	Both_315;size=71;	1_323.71	Gray	0.0107	0.0071	323.71	0.0089	0.00254558441227157
Both_346	Both_346;size=100;	Both_346;size=78;	10_39.96	Gray	0.01	0.0078	39.96	0.0089	0.0015556349186104
Both_374	Both_374;size=91;	Both_374;size=87;	14_33.64	Gray	0.0091	0.0087	33.64	0.0089	0.00028284271247462
Both_379	Both_379;size=89;	Both_379;size=88;	14_33.64	Gray	0.0089	0.0088	33.64	0.00885	7.07106781186543e-05
Both_383	Both_383;size=89;	Both_383;size=88;	14_33.64	Gray	0.0089	0.0088	33.64	0.00885	7.07106781186543e-05
Both_389	Both_389;size=88;	Both_389;size=89;	10_39.96	Gray	0.0088	0.0089	39.96	0.00885	7.07106781186543e-05
Both_461	Both_461;size=73;	Both_461;size=104;	15_89.91	Gray	0.0073	0.0104	89.91	0.00885	0.0021920310216783
Both_303	Both_303;size=111;	Both_303;size=63;	10_39.96	Gray	0.0111	0.0063	39.96	0.0087	0.00339411254969543
Both_458	Both_458;size=73;	Both_458;size=101;	15_89.91	Gray	0.0073	0.0101	89.91	0.0087	0.00197989898732233
Both_482	Both_482;size=70;	Both_482;size=104;	15_89.91	Gray	0.007	0.0104	89.91	0.0087	0.00240416305603426
Both_547	Both_547;size=61;	Both_547;size=112;	15_89.91	Gray	0.0061	0.0112	89.91	0.00865	0.00360624458405139
Both_363	Both_363;size=94;	Both_363;size=79;	14_33.64	Gray	0.0094	0.0079	33.64	0.00865	0.00106066017177982
Both_398	Both_398;size=85;	Both_398;size=87;	10_39.96	Gray	0.0085	0.0087	39.96	0.0086	0.000141421356237309
Both_410	Both_410;size=83;	Both_410;size=89;	10_39.96	Gray	0.0083	0.0089	39.96	0.0086	0.000424264068711928
Both_450	Both_450;size=75;	Both_450;size=97;	15_89.91	Gray	0.0075	0.0097	89.91	0.0086	0.0015556349186104
Both_341	Both_341;size=100;	Both_341;size=71;	1_323.71	Gray	0.01	0.0071	323.71	0.00855	0.00205060966544099
Both_353	Both_353;size=96;	Both_353;size=75;	14_33.64	Gray	0.0096	0.0075	33.64	0.00855	0.00148492424049175
Both_335	Both_335;size=102;	Both_335;size=68;	14_33.64	Gray	0.0102	0.0068	33.64	0.0085	0.00240416305603426
Both_413	Both_413;size=82;	Both_413;size=88;	10_39.96	Gray	0.0082	0.0088	39.96	0.0085	0.000424264068711928
Both_546	Both_546;size=62;	Both_546;size=108;	15_89.91	Gray	0.0062	0.0108	89.91	0.0085	0.00325269119345812
Both_511	Both_511;size=66;	Both_511;size=103;	15_89.91	Gray	0.0066	0.0103	89.91	0.00845	0.00261629509039023
Both_371	Both_371;size=92;	Both_371;size=76;	14_33.64	Gray	0.0092	0.0076	33.64	0.0084	0.00113137084989848
Both_402	Both_402;size=84;	NA	15_89.91	Gray	0.0084	NA	89.91	0.0084	NA
Both_377	Both_377;size=90;	Both_377;size=77;	10_39.96	Gray	0.009	0.0077	39.96	0.00835	0.000919238815542512
Both_801	Both_801;size=36;	Both_801;size=131;	1_323.71	Gray	0.0036	0.0131	323.71	0.00835	0.0067175144212722
Both_380	Both_380;size=89;	Both_380;size=77;	14_33.64	Gray	0.0089	0.0077	33.64	0.0083	0.000848528137423857
Both_342	Both_342;size=100;	Both_342;size=65;	10_39.96	Gray	0.01	0.0065	39.96	0.00825	0.00247487373415292
Both_390	Both_390;size=87;	Both_390;size=77;	1_323.71	Gray	0.0087	0.0077	323.71	0.0082	0.000707106781186547
Both_393	Both_393;size=86;	Both_393;size=78;	14_33.64	Gray	0.0086	0.0078	33.64	0.0082	0.000565685424949238
Both_427	Both_427;size=79;	Both_427;size=85;	15_89.91	Gray	0.0079	0.0085	89.91	0.0082	0.00042426406871193
Both_375	Both_375;size=91;	Both_375;size=72;	14_33.64	Gray	0.0091	0.0072	33.64	0.00815	0.00134350288425444
Both_387	Both_387;size=88;	Both_387;size=73;	10_39.96	Gray	0.0088	0.0073	39.96	0.00805	0.00106066017177982
Both_400	Both_400;size=84;	Both_400;size=77;	10_39.96	Gray	0.0084	0.0077	39.96	0.00805	0.000494974746830583
Both_451	Both_451;size=74;	Both_451;size=87;	1_323.71	Gray	0.0074	0.0087	323.71	0.00805	0.000919238815542512
Both_541	Both_541;size=62;	Both_541;size=99;	15_89.91	Gray	0.0062	0.0099	89.91	0.00805	0.00261629509039022
Both_368	Both_368;size=93;	Both_368;size=67;	1_323.71	Gray	0.0093	0.0067	323.71	0.008	0.00183847763108502
Both_437	Both_437;size=78;	Both_437;size=82;	14_33.64	Gray	0.0078	0.0082	33.64	0.008	0.00028284271247462
Both_331	Both_331;size=103;	Both_331;size=56;	1_323.71	Gray	0.0103	0.0056	323.71	0.00795	0.00332340187157677
Both_356	Both_356;size=95;	Both_356;size=63;	14_33.64	Gray	0.0095	0.0063	33.64	0.0079	0.00226274169979695
Both_399	Both_399;size=85;	Both_399;size=73;	14_33.64	Gray	0.0085	0.0073	33.64	0.0079	0.000848528137423857
Both_415	Both_415;size=81;	Both_415;size=77;	1_323.71	Gray	0.0081	0.0077	323.71	0.0079	0.000282842712474619
Both_453	Both_453;size=74;	Both_453;size=84;	2_7.18	Gray	0.0074	0.0084	7.18	0.0079	0.000707106781186548
Both_354	Both_354;size=96;	Both_354;size=61;	14_33.64	Gray	0.0096	0.0061	33.64	0.00785	0.00247487373415292
Both_405	Both_405;size=83;	Both_405;size=74;	14_33.64	Gray	0.0083	0.0074	33.64	0.00785	0.000636396103067893
Both_409	Both_409;size=83;	Both_409;size=74;	11_9.265	Gray	0.0083	0.0074	9.265	0.00785	0.000636396103067893
Both_445	Both_445;size=76;	Both_445;size=81;	10_39.96	Gray	0.0076	0.0081	39.96	0.00785	0.000353553390593273
Both_446	Both_446;size=75;	Both_446;size=82;	10_39.96	Gray	0.0075	0.0082	39.96	0.00785	0.000494974746830584
Both_307	Both_307;size=109;	Both_307;size=46;	1_323.71	Gray	0.0109	0.0046	323.71	0.00775	0.00445477272147525
Both_406	Both_406;size=83;	Both_406;size=72;	10_39.96	Gray	0.0083	0.0072	39.96	0.00775	0.000777817459305202
Both_477	Both_477;size=70;	Both_477;size=85;	10_39.96	Gray	0.007	0.0085	39.96	0.00775	0.00106066017177982
Both_610	Both_610;size=54;	Both_610;size=101;	1_323.71	Gray	0.0054	0.0101	323.71	0.00775	0.00332340187157677
Both_352	Both_352;size=96;	Both_352;size=58;	14_33.64	Gray	0.0096	0.0058	33.64	0.0077	0.00268700576850888
Both_419	Both_419;size=81;	Both_419;size=73;	1_323.71	Gray	0.0081	0.0073	323.71	0.0077	0.000565685424949238
Both_435	Both_435;size=78;	Both_435;size=76;	11_9.265	Gray	0.0078	0.0076	9.265	0.0077	0.000141421356237309
Both_440	Both_440;size=77;	Both_440;size=77;	10_39.96	Gray	0.0077	0.0077	39.96	0.0077	0
Both_496	Both_496;size=68;	Both_496;size=86;	10_39.96	Gray	0.0068	0.0086	39.96	0.0077	0.00127279220613579
Both_403	Both_403;size=84;	Both_403;size=70;	14_33.64	Gray	0.0084	0.007	33.64	0.0077	0.000989949493661167
Both_349	Both_349;size=97;	Both_349;size=56;	1_323.71	Gray	0.0097	0.0056	323.71	0.00765	0.00289913780286485
Both_436	Both_436;size=78;	Both_436;size=75;	1_323.71	Gray	0.0078	0.0075	323.71	0.00765	0.000212132034355964
Both_417	Both_417;size=81;	Both_417;size=71;	15_89.91	Gray	0.0081	0.0071	89.91	0.0076	0.000707106781186547
Both_456	Both_456;size=74;	Both_456;size=78;	1_323.71	Gray	0.0074	0.0078	323.71	0.0076	0.000282842712474619
Both_381	Both_381;size=89;	Both_381;size=62;	1_323.71	Gray	0.0089	0.0062	323.71	0.00755	0.00190918830920368
Both_421	Both_421;size=80;	Both_421;size=71;	10_39.96	Gray	0.008	0.0071	39.96	0.00755	0.000636396103067893
Both_459	Both_459;size=73;	Both_459;size=78;	10_39.96	Gray	0.0073	0.0078	39.96	0.00755	0.000353553390593273
Both_608	Both_608;size=54;	Both_608;size=96;	15_89.91	Gray	0.0054	0.0096	89.91	0.0075	0.0029698484809835
Both_426	Both_426;size=79;	Both_426;size=70;	1_323.71	Gray	0.0079	0.007	323.71	0.00745	0.000636396103067893
Both_414	Both_414;size=82;	Both_414;size=66;	10_39.96	Gray	0.0082	0.0066	39.96	0.0074	0.00113137084989848
Both_391	Both_391;size=87;	Both_391;size=61;	10_39.96	Gray	0.0087	0.0061	39.96	0.0074	0.00183847763108502
Both_471	Both_471;size=71;	Both_471;size=76;	15_89.91	Gray	0.0071	0.0076	89.91	0.00735	0.000353553390593274
Both_394	Both_394;size=86;	Both_394;size=61;	1_323.71	Gray	0.0086	0.0061	323.71	0.00735	0.00176776695296637
Both_395	Both_395;size=86;	Both_395;size=61;	1_323.71	Gray	0.0086	0.0061	323.71	0.00735	0.00176776695296637
Both_555	Both_555;size=60;	Both_555;size=87;	14_33.64	Gray	0.006	0.0087	33.64	0.00735	0.00190918830920368
Both_384	Both_384;size=88;	Both_384;size=58;	10_39.96	Gray	0.0088	0.0058	39.96	0.0073	0.00212132034355964
Both_531	Both_531;size=63;	Both_531;size=83;	10_39.96	Gray	0.0063	0.0083	39.96	0.0073	0.0014142135623731
Both_578	Both_578;size=58;	Both_578;size=88;	15_89.91	Gray	0.0058	0.0088	89.91	0.0073	0.00212132034355964
Both_444	Both_444;size=76;	Both_444;size=69;	14_33.64	Gray	0.0076	0.0069	33.64	0.00725	0.000494974746830584
Both_392	Both_392;size=86;	Both_392;size=59;	10_39.96	Gray	0.0086	0.0059	39.96	0.00725	0.00190918830920368
Both_401	Both_401;size=84;	Both_401;size=61;	7_26.36	Gray	0.0084	0.0061	26.36	0.00725	0.00162634559672906
Both_416	Both_416;size=81;	Both_416;size=64;	1_323.71	Gray	0.0081	0.0064	323.71	0.00725	0.00120208152801713
Both_422	Both_422;size=80;	Both_422;size=65;	14_33.64	Gray	0.008	0.0065	33.64	0.00725	0.00106066017177982
Both_473	Both_473;size=71;	Both_473;size=74;	1_323.71	Gray	0.0071	0.0074	323.71	0.00725	0.000212132034355964
Both_491	Both_491;size=68;	Both_491;size=77;	10_39.96	Gray	0.0068	0.0077	39.96	0.00725	0.000636396103067893
Both_609	Both_609;size=54;	Both_609;size=91;	15_89.91	Gray	0.0054	0.0091	89.91	0.00725	0.00261629509039023
Both_500	Both_500;size=68;	Both_500;size=76;	1_323.71	Gray	0.0068	0.0076	323.71	0.0072	0.000565685424949239
Both_550	Both_550;size=60;	Both_550;size=84;	1_323.71	Gray	0.006	0.0084	323.71	0.0072	0.00169705627484771
Both_558	Both_558;size=60;	Both_558;size=84;	15_89.91	Gray	0.006	0.0084	89.91	0.0072	0.00169705627484771
Both_692	Both_692;size=44;	Both_692;size=100;	15_89.91	Gray	0.0044	0.01	89.91	0.0072	0.00395979797464467
Both_351	Both_351;size=97;	Both_351;size=46;	1_323.71	Gray	0.0097	0.0046	323.71	0.00715	0.00360624458405139
Both_397	Both_397;size=85;	Both_397;size=58;	14_33.64	Gray	0.0085	0.0058	33.64	0.00715	0.00190918830920368
Both_432	Both_432;size=78;	Both_432;size=65;	10_39.96	Gray	0.0078	0.0065	39.96	0.00715	0.000919238815542512
Both_593	Both_593;size=56;	Both_593;size=87;	15_89.91	Gray	0.0056	0.0087	89.91	0.00715	0.0021920310216783
Both_412	Both_412;size=83;	Both_412;size=59;	1_323.71	Gray	0.0083	0.0059	323.71	0.0071	0.00169705627484771
Both_448	Both_448;size=75;	Both_448;size=67;	1_323.71	Gray	0.0075	0.0067	323.71	0.0071	0.000565685424949238
Both_396	Both_396;size=86;	Both_396;size=55;	10_39.96	Gray	0.0086	0.0055	39.96	0.00705	0.0021920310216783
Both_431	Both_431;size=78;	Both_431;size=63;	14_33.64	Gray	0.0078	0.0063	33.64	0.00705	0.00106066017177982
Both_434	Both_434;size=78;	Both_434;size=63;	10_39.96	Gray	0.0078	0.0063	39.96	0.00705	0.00106066017177982
Both_423	Both_423;size=80;	Both_423;size=60;	1_323.71	Gray	0.008	0.006	323.71	0.007	0.0014142135623731
Both_460	Both_460;size=73;	Both_460;size=67;	14_33.64	Gray	0.0073	0.0067	33.64	0.007	0.000424264068711928
Both_468	Both_468;size=72;	Both_468;size=67;	1_323.71	Gray	0.0072	0.0067	323.71	0.00695	0.000353553390593273
Both_474	Both_474;size=70;	Both_474;size=69;	1_323.71	Gray	0.007	0.0069	323.71	0.00695	7.07106781186543e-05
Both_505	Both_505;size=67;	Both_505;size=72;	10_39.96	Gray	0.0067	0.0072	39.96	0.00695	0.000353553390593273
Both_334	Both_334;size=102;	Both_334;size=36;	1_323.71	Gray	0.0102	0.0036	323.71	0.0069	0.00466690475583121
Both_366	Both_366;size=94;	Both_366;size=44;	1_323.71	Gray	0.0094	0.0044	323.71	0.0069	0.00353553390593274
Both_449	Both_449;size=75;	Both_449;size=63;	1_323.71	Gray	0.0075	0.0063	323.71	0.0069	0.000848528137423857
Both_485	Both_485;size=69;	NA	1_323.71	Gray	0.0069	NA	323.71	0.0069	NA
Both_486	Both_486;size=69;	Both_486;size=68;	1_323.71	Gray	0.0069	0.0068	323.71	0.00685	7.07106781186549e-05
Both_538	Both_538;size=62;	Both_538;size=75;	14_33.64	Gray	0.0062	0.0075	33.64	0.00685	0.000919238815542511
Both_587	Both_587;size=57;	Both_587;size=80;	15_89.91	Gray	0.0057	0.008	89.91	0.00685	0.00162634559672906
Both_441	Both_441;size=76;	Both_441;size=60;	10_39.96	Gray	0.0076	0.006	39.96	0.0068	0.00113137084989848
Both_452	Both_452;size=74;	Both_452;size=62;	10_39.96	Gray	0.0074	0.0062	39.96	0.0068	0.000848528137423856
Both_540	Both_540;size=62;	Both_540;size=74;	1_323.71	Gray	0.0062	0.0074	323.71	0.0068	0.000848528137423856
Both_562	Both_562;size=59;	Both_562;size=77;	15_89.91	Gray	0.0059	0.0077	89.91	0.0068	0.00127279220613579
Both_1025	NA	Both_1025;size=68;	15_89.91	Gray	NA	0.0068	89.91	0.0068	NA
Both_574	Both_574;size=58;	Both_574;size=77;	14_33.64	Gray	0.0058	0.0077	33.64	0.00675	0.00134350288425444
Both_407	Both_407;size=83;	Both_407;size=51;	1_323.71	Gray	0.0083	0.0051	323.71	0.0067	0.00226274169979695
Both_490	Both_490;size=68;	Both_490;size=66;	14_33.64	Gray	0.0068	0.0066	33.64	0.0067	0.000141421356237309
Both_510	Both_510;size=67;	NA	1_323.71	Gray	0.0067	NA	323.71	0.0067	NA
Both_576	Both_576;size=58;	Both_576;size=76;	15_89.91	Gray	0.0058	0.0076	89.91	0.0067	0.00127279220613579
Both_488	Both_488;size=69;	Both_488;size=65;	15_89.91	Gray	0.0069	0.0065	89.91	0.0067	0.000282842712474619
Both_527	Both_527;size=64;	Both_527;size=70;	14_33.64	Gray	0.0064	0.007	33.64	0.0067	0.000424264068711928
Both_455	Both_455;size=74;	Both_455;size=59;	14_33.64	Gray	0.0074	0.0059	33.64	0.00665	0.00106066017177982
Both_515	Both_515;size=66;	NA	1_323.71	Gray	0.0066	NA	323.71	0.0066	NA
Both_433	Both_433;size=78;	Both_433;size=54;	10_39.96	Gray	0.0078	0.0054	39.96	0.0066	0.00169705627484771
Both_447	Both_447;size=75;	Both_447;size=56;	1_323.71	Gray	0.0075	0.0056	323.71	0.00655	0.00134350288425444
Both_498	Both_498;size=68;	Both_498;size=63;	15_89.91	Gray	0.0068	0.0063	89.91	0.00655	0.000353553390593273
Both_715	Both_715;size=42;	Both_715;size=89;	13_21.895	Gray	0.0042	0.0089	21.895	0.00655	0.00332340187157677
Both_428	Both_428;size=79;	Both_428;size=52;	10_39.96	Gray	0.0079	0.0052	39.96	0.00655	0.00190918830920368
Both_475	Both_475;size=70;	Both_475;size=61;	14_33.64	Gray	0.007	0.0061	33.64	0.00655	0.000636396103067893
Both_478	Both_478;size=70;	Both_478;size=61;	1_323.71	Gray	0.007	0.0061	323.71	0.00655	0.000636396103067893
Both_513	Both_513;size=66;	Both_513;size=64;	10_39.96	Gray	0.0066	0.0064	39.96	0.0065	0.00014142135623731
Both_542	Both_542;size=62;	Both_542;size=68;	15_89.91	Gray	0.0062	0.0068	89.91	0.0065	0.000424264068711928
Both_543	Both_543;size=62;	Both_543;size=68;	15_89.91	Gray	0.0062	0.0068	89.91	0.0065	0.000424264068711928
Both_467	Both_467;size=72;	Both_467;size=58;	1_323.71	Gray	0.0072	0.0058	323.71	0.0065	0.000989949493661167
Both_646	Both_646;size=49;	Both_646;size=80;	15_89.91	Gray	0.0049	0.008	89.91	0.00645	0.0021920310216783
Both_480	Both_480;size=70;	Both_480;size=59;	14_33.64	Gray	0.007	0.0059	33.64	0.00645	0.000777817459305202
Both_408	Both_408;size=83;	Both_408;size=45;	1_323.71	Gray	0.0083	0.0045	323.71	0.0064	0.00268700576850888
Both_462	Both_462;size=73;	Both_462;size=55;	14_33.64	Gray	0.0073	0.0055	33.64	0.0064	0.00127279220613579
Both_495	Both_495;size=68;	Both_495;size=60;	1_323.71	Gray	0.0068	0.006	323.71	0.0064	0.000565685424949238
Both_497	Both_497;size=68;	Both_497;size=60;	15_89.91	Gray	0.0068	0.006	89.91	0.0064	0.000565685424949238
Both_524	Both_524;size=64;	NA	10_39.96	Gray	0.0064	NA	39.96	0.0064	NA
Both_582	Both_582;size=58;	Both_582;size=70;	1_323.71	Gray	0.0058	0.007	323.71	0.0064	0.000848528137423857
Both_358	Both_358;size=95;	Both_358;size=32;	1_323.71	Gray	0.0095	0.0032	323.71	0.00635	0.00445477272147525
Both_506	Both_506;size=67;	Both_506;size=60;	14_33.64	Gray	0.0067	0.006	33.64	0.00635	0.000494974746830583
Both_544	Both_544;size=62;	Both_544;size=65;	14_33.64	Gray	0.0062	0.0065	33.64	0.00635	0.000212132034355964
Both_411	Both_411;size=83;	Both_411;size=43;	1_323.71	Gray	0.0083	0.0043	323.71	0.0063	0.00282842712474619
Both_521	Both_521;size=65;	Both_521;size=61;	14_33.64	Gray	0.0065	0.0061	33.64	0.0063	0.000282842712474619
Both_557	Both_557;size=60;	Both_557;size=66;	1_323.71	Gray	0.006	0.0066	323.71	0.0063	0.000424264068711929
Both_612	Both_612;size=54;	Both_612;size=72;	15_89.91	Gray	0.0054	0.0072	89.91	0.0063	0.00127279220613579
Both_645	Both_645;size=49;	Both_645;size=77;	15_89.91	Gray	0.0049	0.0077	89.91	0.0063	0.00197989898732233
Both_499	Both_499;size=68;	Both_499;size=57;	14_33.64	Gray	0.0068	0.0057	33.64	0.00625	0.000777817459305202
Both_508	Both_508;size=67;	Both_508;size=58;	10_39.96	Gray	0.0067	0.0058	39.96	0.00625	0.000636396103067893
Both_597	Both_597;size=56;	Both_597;size=69;	4_60.375	Gray	0.0056	0.0069	60.375	0.00625	0.000919238815542512
Both_424	Both_424;size=79;	Both_424;size=46;	14_33.64	Gray	0.0079	0.0046	33.64	0.00625	0.00233345237791561
Both_457	Both_457;size=73;	Both_457;size=51;	1_323.71	Gray	0.0073	0.0051	323.71	0.0062	0.0015556349186104
Both_483	Both_483;size=69;	Both_483;size=55;	14_33.64	Gray	0.0069	0.0055	33.64	0.0062	0.000989949493661166
Both_581	Both_581;size=58;	Both_581;size=66;	10_39.96	Gray	0.0058	0.0066	39.96	0.0062	0.000565685424949239
Both_438	Both_438;size=77;	Both_438;size=47;	1_323.71	Gray	0.0077	0.0047	323.71	0.0062	0.00212132034355964
Both_633	Both_633;size=50;	Both_633;size=74;	1_323.71	Gray	0.005	0.0074	323.71	0.0062	0.00169705627484771
Both_404	Both_404;size=83;	Both_404;size=40;	1_323.71	Gray	0.0083	0.004	323.71	0.00615	0.00304055915910215
Both_470	Both_470;size=71;	Both_470;size=52;	14_33.64	Gray	0.0071	0.0052	33.64	0.00615	0.00134350288425444
Both_472	Both_472;size=71;	Both_472;size=52;	1_323.71	Gray	0.0071	0.0052	323.71	0.00615	0.00134350288425444
Both_476	Both_476;size=70;	Both_476;size=53;	1_323.71	Gray	0.007	0.0053	323.71	0.00615	0.00120208152801713
Both_528	Both_528;size=64;	Both_528;size=59;	14_33.64	Gray	0.0064	0.0059	33.64	0.00615	0.000353553390593273
Both_568	Both_568;size=59;	Both_568;size=64;	10_39.96	Gray	0.0059	0.0064	39.96	0.00615	0.000353553390593273
Both_516	Both_516;size=66;	Both_516;size=56;	1_323.71	Gray	0.0066	0.0056	323.71	0.0061	0.000707106781186548
Both_537	Both_537;size=62;	Both_537;size=60;	14_33.64	Gray	0.0062	0.006	33.64	0.0061	0.00014142135623731
Both_603	Both_603;size=55;	Both_603;size=67;	15_89.91	Gray	0.0055	0.0067	89.91	0.0061	0.000848528137423857
Both_425	Both_425;size=79;	Both_425;size=43;	10_39.96	Gray	0.0079	0.0043	39.96	0.0061	0.00254558441227157
Both_454	Both_454;size=74;	Both_454;size=48;	1_323.71	Gray	0.0074	0.0048	323.71	0.0061	0.00183847763108502
Both_466	Both_466;size=72;	Both_466;size=50;	1_323.71	Gray	0.0072	0.005	323.71	0.0061	0.0015556349186104
Both_484	Both_484;size=69;	Both_484;size=53;	14_33.64	Gray	0.0069	0.0053	33.64	0.0061	0.00113137084989848
Both_580	Both_580;size=58;	Both_580;size=64;	4_60.375	Gray	0.0058	0.0064	60.375	0.0061	0.000424264068711928
Both_429	Both_429;size=79;	Both_429;size=42;	1_323.71	Gray	0.0079	0.0042	323.71	0.00605	0.00261629509039023
Both_584	Both_584;size=57;	Both_584;size=64;	10_39.96	Gray	0.0057	0.0064	39.96	0.00605	0.000494974746830583
Both_595	Both_595;size=56;	Both_595;size=65;	15_89.91	Gray	0.0056	0.0065	89.91	0.00605	0.000636396103067893
Both_464	Both_464;size=72;	Both_464;size=48;	10_39.96	Gray	0.0072	0.0048	39.96	0.006	0.00169705627484771
Both_556	Both_556;size=60;	NA	1_323.71	Gray	0.006	NA	323.71	0.006	NA
Both_572	Both_572;size=58;	Both_572;size=62;	1_323.71	Gray	0.0058	0.0062	323.71	0.006	0.00028284271247462
Both_607	Both_607;size=55;	Both_607;size=65;	1_323.71	Gray	0.0055	0.0065	323.71	0.006	0.000707106781186547
Both_635	Both_635;size=50;	Both_635;size=70;	15_89.91	Gray	0.005	0.007	89.91	0.006	0.00141421356237309
Both_479	Both_479;size=70;	Both_479;size=49;	14_33.64	Gray	0.007	0.0049	33.64	0.00595	0.00148492424049175
Both_504	Both_504;size=67;	Both_504;size=51;	1_323.71	Gray	0.0067	0.0051	323.71	0.0059	0.00113137084989848
Both_512	Both_512;size=66;	Both_512;size=52;	10_39.96	Gray	0.0066	0.0052	39.96	0.0059	0.000989949493661167
Both_602	Both_602;size=55;	Both_602;size=63;	4_60.375	Gray	0.0055	0.0063	60.375	0.0059	0.000565685424949238
Both_627	Both_627;size=52;	Both_627;size=66;	4_60.375	Gray	0.0052	0.0066	60.375	0.0059	0.000989949493661167
Both_617	Both_617;size=53;	Both_617;size=65;	1_323.71	Gray	0.0053	0.0065	323.71	0.0059	0.000848528137423857
Both_643	Both_643;size=49;	Both_643;size=69;	15_89.91	Gray	0.0049	0.0069	89.91	0.0059	0.0014142135623731
Both_443	Both_443;size=76;	Both_443;size=41;	1_323.71	Gray	0.0076	0.0041	323.71	0.00585	0.00247487373415292
Both_628	Both_628;size=51;	Both_628;size=66;	4_60.375	Gray	0.0051	0.0066	60.375	0.00585	0.00106066017177982
Both_502	Both_502;size=67;	Both_502;size=50;	1_323.71	Gray	0.0067	0.005	323.71	0.00585	0.00120208152801713
Both_691	Both_691;size=44;	Both_691;size=73;	4_60.375	Gray	0.0044	0.0073	60.375	0.00585	0.00205060966544099
Both_522	Both_522;size=65;	Both_522;size=52;	14_33.64	Gray	0.0065	0.0052	33.64	0.00585	0.000919238815542512
Both_613	Both_613;size=54;	Both_613;size=63;	14_33.64	Gray	0.0054	0.0063	33.64	0.00585	0.000636396103067893
Both_514	Both_514;size=66;	Both_514;size=50;	1_323.71	Gray	0.0066	0.005	323.71	0.0058	0.00113137084989848
Both_465	Both_465;size=72;	Both_465;size=44;	14_33.64	Gray	0.0072	0.0044	33.64	0.0058	0.00197989898732233
Both_469	Both_469;size=72;	Both_469;size=44;	14_33.64	Gray	0.0072	0.0044	33.64	0.0058	0.00197989898732233
Both_507	Both_507;size=67;	Both_507;size=49;	10_39.96	Gray	0.0067	0.0049	39.96	0.0058	0.00127279220613579
Both_535	Both_535;size=62;	Both_535;size=54;	14_33.64	Gray	0.0062	0.0054	33.64	0.0058	0.000565685424949239
Both_577	Both_577;size=58;	NA	1_323.71	Gray	0.0058	NA	323.71	0.0058	NA
Both_668	Both_668;size=46;	Both_668;size=70;	4_60.375	Gray	0.0046	0.007	60.375	0.0058	0.00169705627484771
Both_670	Both_670;size=46;	Both_670;size=70;	4_60.375	Gray	0.0046	0.007	60.375	0.0058	0.00169705627484771
Both_463	Both_463;size=73;	Both_463;size=42;	1_323.71	Gray	0.0073	0.0042	323.71	0.00575	0.0021920310216783
Both_529	Both_529;size=64;	Both_529;size=51;	14_33.64	Gray	0.0064	0.0051	33.64	0.00575	0.000919238815542511
Both_420	Both_420;size=80;	Both_420;size=34;	1_323.71	Gray	0.008	0.0034	323.71	0.0057	0.00325269119345812
Both_534	Both_534;size=63;	Both_534;size=51;	14_33.64	Gray	0.0063	0.0051	33.64	0.0057	0.000848528137423857
Both_552	Both_552;size=60;	Both_552;size=54;	1_323.71	Gray	0.006	0.0054	323.71	0.0057	0.000424264068711929
Both_589	Both_589;size=57;	NA	4_60.375	Gray	0.0057	NA	60.375	0.0057	NA
Both_604	Both_604;size=55;	Both_604;size=59;	1_323.71	Gray	0.0055	0.0059	323.71	0.0057	0.000282842712474619
Both_526	Both_526;size=64;	Both_526;size=49;	1_323.71	Gray	0.0064	0.0049	323.71	0.00565	0.00106066017177982
Both_560	Both_560;size=59;	Both_560;size=54;	10_39.96	Gray	0.0059	0.0054	39.96	0.00565	0.000353553390593274
Both_517	Both_517;size=66;	Both_517;size=46;	14_33.64	Gray	0.0066	0.0046	33.64	0.0056	0.0014142135623731
Both_518	Both_518;size=66;	Both_518;size=46;	10_39.96	Gray	0.0066	0.0046	39.96	0.0056	0.0014142135623731
Both_536	Both_536;size=62;	Both_536;size=50;	10_39.96	Gray	0.0062	0.005	39.96	0.0056	0.000848528137423857
Both_539	Both_539;size=62;	Both_539;size=50;	10_39.96	Gray	0.0062	0.005	39.96	0.0056	0.000848528137423857
Both_585	Both_585;size=57;	Both_585;size=55;	14_33.64	Gray	0.0057	0.0055	33.64	0.0056	0.000141421356237309
Both_430	Both_430;size=78;	Both_430;size=34;	1_323.71	Gray	0.0078	0.0034	323.71	0.0056	0.00311126983722081
Both_501	Both_501;size=68;	Both_501;size=44;	14_33.64	Gray	0.0068	0.0044	33.64	0.0056	0.00169705627484771
Both_532	Both_532;size=63;	Both_532;size=48;	10_39.96	Gray	0.0063	0.0048	39.96	0.00555	0.00106066017177982
Both_533	Both_533;size=63;	Both_533;size=48;	1_323.71	Gray	0.0063	0.0048	323.71	0.00555	0.00106066017177982
Both_545	Both_545;size=62;	Both_545;size=49;	1_323.71	Gray	0.0062	0.0049	323.71	0.00555	0.000919238815542512
Both_631	Both_631;size=51;	Both_631;size=60;	15_89.91	Gray	0.0051	0.006	89.91	0.00555	0.000636396103067893
Both_656	Both_656;size=48;	Both_656;size=63;	15_89.91	Gray	0.0048	0.0063	89.91	0.00555	0.00106066017177982
Both_481	Both_481;size=70;	Both_481;size=41;	10_39.96	Gray	0.007	0.0041	39.96	0.00555	0.00205060966544099
Both_565	Both_565;size=59;	Both_565;size=52;	14_33.64	Gray	0.0059	0.0052	33.64	0.00555	0.000494974746830583
Both_566	Both_566;size=59;	Both_566;size=52;	10_39.96	Gray	0.0059	0.0052	39.96	0.00555	0.000494974746830583
Both_583	Both_583;size=57;	Both_583;size=54;	10_39.96	Gray	0.0057	0.0054	39.96	0.00555	0.000212132034355965
Both_664	Both_664;size=47;	Both_664;size=64;	15_89.91	Gray	0.0047	0.0064	89.91	0.00555	0.00120208152801713
Both_548	Both_548;size=61;	Both_548;size=49;	10_39.96	Gray	0.0061	0.0049	39.96	0.0055	0.000848528137423857
Both_525	Both_525;size=64;	Both_525;size=45;	1_323.71	Gray	0.0064	0.0045	323.71	0.00545	0.00134350288425444
Both_530	Both_530;size=63;	Both_530;size=46;	14_33.64	Gray	0.0063	0.0046	33.64	0.00545	0.00120208152801713
Both_600	Both_600;size=56;	Both_600;size=53;	1_323.71	Gray	0.0056	0.0053	323.71	0.00545	0.000212132034355964
Both_614	Both_614;size=54;	Both_614;size=55;	1_323.71	Gray	0.0054	0.0055	323.71	0.00545	7.07106781186556e-05
Both_641	Both_641;size=49;	Both_641;size=60;	1_323.71	Gray	0.0049	0.006	323.71	0.00545	0.000777817459305202
Both_700	Both_700;size=44;	Both_700;size=65;	15_89.91	Gray	0.0044	0.0065	89.91	0.00545	0.00148492424049175
Both_553	Both_553;size=60;	Both_553;size=48;	1_323.71	Gray	0.006	0.0048	323.71	0.0054	0.000848528137423857
Both_563	Both_563;size=59;	Both_563;size=49;	1_323.71	Gray	0.0059	0.0049	323.71	0.0054	0.000707106781186548
Both_590	Both_590;size=57;	Both_590;size=51;	1_323.71	Gray	0.0057	0.0051	323.71	0.0054	0.000424264068711928
Both_1044	NA	Both_1044;size=54;	4_60.375	Gray	NA	0.0054	60.375	0.0054	NA
Both_621	Both_621;size=52;	Both_621;size=55;	10_39.96	Gray	0.0052	0.0055	39.96	0.00535	0.000212132034355965
Both_649	Both_649;size=48;	Both_649;size=59;	4_60.375	Gray	0.0048	0.0059	60.375	0.00535	0.000777817459305202
Both_493	Both_493;size=68;	Both_493;size=39;	15_89.91	Gray	0.0068	0.0039	89.91	0.00535	0.00205060966544099
Both_503	Both_503;size=67;	Both_503;size=39;	1_323.71	Gray	0.0067	0.0039	323.71	0.0053	0.00197989898732233
Both_573	Both_573;size=58;	Both_573;size=48;	10_39.96	Gray	0.0058	0.0048	39.96	0.0053	0.000707106781186547
Both_579	Both_579;size=58;	Both_579;size=48;	1_323.71	Gray	0.0058	0.0048	323.71	0.0053	0.000707106781186547
Both_672	Both_672;size=46;	Both_672;size=60;	15_89.91	Gray	0.0046	0.006	89.91	0.0053	0.000989949493661167
Both_519	Both_519;size=65;	Both_519;size=40;	10_39.96	Gray	0.0065	0.004	39.96	0.00525	0.00176776695296637
Both_648	Both_648;size=49;	Both_648;size=56;	1_323.71	Gray	0.0049	0.0056	323.71	0.00525	0.000494974746830583
Both_660	Both_660;size=47;	Both_660;size=58;	15_89.91	Gray	0.0047	0.0058	89.91	0.00525	0.000777817459305202
Both_731	Both_731;size=41;	Both_731;size=64;	4_60.375	Gray	0.0041	0.0064	60.375	0.00525	0.00162634559672906
Both_494	Both_494;size=68;	Both_494;size=36;	1_323.71	Gray	0.0068	0.0036	323.71	0.0052	0.00226274169979695
Both_520	Both_520;size=65;	Both_520;size=39;	1_323.71	Gray	0.0065	0.0039	323.71	0.0052	0.00183847763108502
Both_551	Both_551;size=60;	Both_551;size=44;	1_323.71	Gray	0.006	0.0044	323.71	0.0052	0.00113137084989848
Both_567	Both_567;size=59;	Both_567;size=45;	14_33.64	Gray	0.0059	0.0045	33.64	0.0052	0.000989949493661166
Both_785	Both_785;size=37;	Both_785;size=67;	15_89.91	Gray	0.0037	0.0067	89.91	0.0052	0.00212132034355964
Both_1014	NA	Both_1014;size=52;	4_60.375	Gray	NA	0.0052	60.375	0.0052	NA
Both_561	Both_561;size=59;	Both_561;size=44;	10_39.96	Gray	0.0059	0.0044	39.96	0.00515	0.00106066017177982
Both_696	Both_696;size=44;	Both_696;size=59;	15_89.91	Gray	0.0044	0.0059	89.91	0.00515	0.00106066017177982
Both_554	Both_554;size=60;	Both_554;size=42;	1_323.71	Gray	0.006	0.0042	323.71	0.0051	0.00127279220613579
Both_559	Both_559;size=60;	Both_559;size=42;	1_323.71	Gray	0.006	0.0042	323.71	0.0051	0.00127279220613579
Both_586	Both_586;size=57;	Both_586;size=45;	10_39.96	Gray	0.0057	0.0045	39.96	0.0051	0.000848528137423857
Both_616	Both_616;size=53;	Both_616;size=49;	1_323.71	Gray	0.0053	0.0049	323.71	0.0051	0.000282842712474619
Both_632	Both_632;size=51;	NA	1_323.71	Gray	0.0051	NA	323.71	0.0051	NA
Both_733	Both_733;size=40;	Both_733;size=62;	4_60.375	Gray	0.004	0.0062	60.375	0.0051	0.0015556349186104
Both_620	Both_620;size=53;	Both_620;size=48;	15_89.91	Gray	0.0053	0.0048	89.91	0.00505	0.000353553390593273
Both_765	Both_765;size=39;	Both_765;size=62;	15_89.91	Gray	0.0039	0.0062	89.91	0.00505	0.00162634559672906
Both_711	Both_711;size=43;	Both_711;size=58;	4_60.375	Gray	0.0043	0.0058	60.375	0.00505	0.00106066017177982
Both_688	Both_688;size=45;	Both_688;size=55;	15_89.91	Gray	0.0045	0.0055	89.91	0.005	0.000707106781186548
Both_636	Both_636;size=50;	NA	10_39.96	Gray	0.005	NA	39.96	0.005	NA
Both_637	Both_637;size=50;	NA	1_323.71	Gray	0.005	NA	323.71	0.005	NA
Both_926	NA	Both_926;size=50;	4_60.375	Gray	NA	0.005	60.375	0.005	NA
Both_657	Both_657;size=47;	Both_657;size=53;	1_323.71	Gray	0.0047	0.0053	323.71	0.005	0.000424264068711929
Both_629	Both_629;size=51;	Both_629;size=48;	14_33.64	Gray	0.0051	0.0048	33.64	0.00495	0.000212132034355964
Both_630	Both_630;size=51;	Both_630;size=48;	4_60.375	Gray	0.0051	0.0048	60.375	0.00495	0.000212132034355964
Both_702	Both_702;size=44;	Both_702;size=55;	15_89.91	Gray	0.0044	0.0055	89.91	0.00495	0.000777817459305202
Both_844	Both_844;size=33;	Both_844;size=66;	4_60.375	Gray	0.0033	0.0066	60.375	0.00495	0.00233345237791561
Both_618	Both_618;size=53;	Both_618;size=46;	1_323.71	Gray	0.0053	0.0046	323.71	0.00495	0.000494974746830583
Both_622	Both_622;size=52;	Both_622;size=47;	2_7.18	Gray	0.0052	0.0047	7.18	0.00495	0.000353553390593274
Both_626	Both_626;size=52;	Both_626;size=47;	15_89.91	Gray	0.0052	0.0047	89.91	0.00495	0.000353553390593274
Both_658	Both_658;size=47;	Both_658;size=52;	15_89.91	Gray	0.0047	0.0052	89.91	0.00495	0.000353553390593274
Both_549	Both_549;size=61;	Both_549;size=37;	14_33.64	Gray	0.0061	0.0037	33.64	0.0049	0.00169705627484771
Both_571	Both_571;size=58;	Both_571;size=40;	1_323.71	Gray	0.0058	0.004	323.71	0.0049	0.00127279220613579
Both_592	Both_592;size=56;	Both_592;size=42;	10_39.96	Gray	0.0056	0.0042	39.96	0.0049	0.000989949493661167
Both_619	Both_619;size=53;	Both_619;size=45;	15_89.91	Gray	0.0053	0.0045	89.91	0.0049	0.000565685424949238
Both_642	Both_642;size=49;	NA	1_323.71	Gray	0.0049	NA	323.71	0.0049	NA
Both_644	Both_644;size=49;	Both_644;size=49;	9_2.965	Gray	0.0049	0.0049	2.965	0.0049	0
Both_653	Both_653;size=48;	Both_653;size=50;	15_89.91	Gray	0.0048	0.005	89.91	0.0049	0.000141421356237309
Both_769	Both_769;size=38;	Both_769;size=60;	4_60.375	Gray	0.0038	0.006	60.375	0.0049	0.0015556349186104
Both_601	Both_601;size=55;	Both_601;size=42;	5_3.29	Gray	0.0055	0.0042	3.29	0.00485	0.000919238815542512
Both_667	Both_667;size=46;	Both_667;size=51;	1_323.71	Gray	0.0046	0.0051	323.71	0.00485	0.000353553390593274
Both_673	Both_673;size=46;	Both_673;size=51;	4_60.375	Gray	0.0046	0.0051	60.375	0.00485	0.000353553390593274
Both_727	Both_727;size=41;	Both_727;size=56;	15_89.91	Gray	0.0041	0.0056	89.91	0.00485	0.00106066017177982
Both_830	Both_830;size=34;	Both_830;size=63;	15_89.91	Gray	0.0034	0.0063	89.91	0.00485	0.00205060966544099
Both_523	Both_523;size=65;	Both_523;size=31;	1_323.71	Gray	0.0065	0.0031	323.71	0.0048	0.00240416305603426
Both_693	Both_693;size=44;	Both_693;size=52;	4_60.375	Gray	0.0044	0.0052	60.375	0.0048	0.000565685424949238
Both_923	NA	Both_923;size=48;	1_323.71	Gray	NA	0.0048	323.71	0.0048	NA
Both_965	NA	Both_965;size=48;	15_89.91	Gray	NA	0.0048	89.91	0.0048	NA
Both_1016	NA	Both_1016;size=48;	1_323.71	Gray	NA	0.0048	323.71	0.0048	NA
Both_588	Both_588;size=57;	Both_588;size=38;	1_323.71	Gray	0.0057	0.0038	323.71	0.00475	0.00134350288425444
Both_683	Both_683;size=45;	Both_683;size=50;	4_60.375	Gray	0.0045	0.005	60.375	0.00475	0.000353553390593273
Both_570	Both_570;size=58;	Both_570;size=37;	10_39.96	Gray	0.0058	0.0037	39.96	0.00475	0.00148492424049175
Both_746	Both_746;size=39;	Both_746;size=56;	4_60.375	Gray	0.0039	0.0056	60.375	0.00475	0.00120208152801713
Both_615	Both_615;size=53;	Both_615;size=41;	6_0.825	Gray	0.0053	0.0041	0.825	0.0047	0.000848528137423857
Both_671	Both_671;size=46;	Both_671;size=48;	15_89.91	Gray	0.0046	0.0048	89.91	0.0047	0.00014142135623731
Both_713	Both_713;size=43;	Both_713;size=51;	15_89.91	Gray	0.0043	0.0051	89.91	0.0047	0.000565685424949238
Both_575	Both_575;size=58;	Both_575;size=36;	4_60.375	Gray	0.0058	0.0036	60.375	0.0047	0.0015556349186104
Both_659	Both_659;size=47;	Both_659;size=47;	4_60.375	Gray	0.0047	0.0047	60.375	0.0047	0
Both_661	Both_661;size=47;	NA	1_323.71	Gray	0.0047	NA	323.71	0.0047	NA
Both_663	Both_663;size=47;	NA	14_33.64	Gray	0.0047	NA	33.64	0.0047	NA
Both_794	Both_794;size=36;	Both_794;size=58;	4_60.375	Gray	0.0036	0.0058	60.375	0.0047	0.0015556349186104
Both_797	Both_797;size=36;	Both_797;size=58;	15_89.91	Gray	0.0036	0.0058	89.91	0.0047	0.0015556349186104
Both_768	Both_768;size=38;	Both_768;size=55;	15_89.91	Gray	0.0038	0.0055	89.91	0.00465	0.00120208152801713
Both_776	Both_776;size=38;	Both_776;size=55;	1_323.71	Gray	0.0038	0.0055	323.71	0.00465	0.00120208152801713
Both_611	Both_611;size=54;	Both_611;size=39;	14_33.64	Gray	0.0054	0.0039	33.64	0.00465	0.00106066017177982
Both_625	Both_625;size=52;	Both_625;size=41;	1_323.71	Gray	0.0052	0.0041	323.71	0.00465	0.000777817459305202
Both_634	Both_634;size=50;	Both_634;size=43;	10_39.96	Gray	0.005	0.0043	39.96	0.00465	0.000494974746830583
Both_680	Both_680;size=46;	Both_680;size=47;	14_33.64	Gray	0.0046	0.0047	33.64	0.00465	7.07106781186543e-05
Both_698	Both_698;size=44;	Both_698;size=49;	15_89.91	Gray	0.0044	0.0049	89.91	0.00465	0.000353553390593273
Both_855	Both_855;size=32;	Both_855;size=61;	15_89.91	Gray	0.0032	0.0061	89.91	0.00465	0.00205060966544099
Both_598	Both_598;size=56;	Both_598;size=36;	7_26.36	Gray	0.0056	0.0036	26.36	0.0046	0.0014142135623731
Both_623	Both_623;size=52;	Both_623;size=40;	1_323.71	Gray	0.0052	0.004	323.71	0.0046	0.000848528137423857
Both_675	Both_675;size=46;	NA	10_39.96	Gray	0.0046	NA	39.96	0.0046	NA
Both_968	NA	Both_968;size=46;	4_60.375	Gray	NA	0.0046	60.375	0.0046	NA
Both_990	NA	Both_990;size=46;	4_60.375	Gray	NA	0.0046	60.375	0.0046	NA
Both_1193	NA	Both_1193;size=46;	1_323.71	Gray	NA	0.0046	323.71	0.0046	NA
Both_564	Both_564;size=59;	Both_564;size=32;	1_323.71	Gray	0.0059	0.0032	323.71	0.00455	0.00190918830920368
Both_596	Both_596;size=56;	Both_596;size=35;	14_33.64	Gray	0.0056	0.0035	33.64	0.00455	0.00148492424049175
Both_741	Both_741;size=40;	Both_741;size=51;	4_60.375	Gray	0.004	0.0051	60.375	0.00455	0.000777817459305202
Both_750	Both_750;size=39;	Both_750;size=52;	1_323.71	Gray	0.0039	0.0052	323.71	0.00455	0.000919238815542512
Both_868	Both_868;size=32;	Both_868;size=59;	15_89.91	Gray	0.0032	0.0059	89.91	0.00455	0.00190918830920368
Both_651	Both_651;size=48;	Both_651;size=42;	4_60.375	Gray	0.0048	0.0042	60.375	0.0045	0.000424264068711929
Both_685	Both_685;size=45;	NA	1_323.71	Gray	0.0045	NA	323.71	0.0045	NA
Both_742	Both_742;size=40;	Both_742;size=50;	1_323.71	Gray	0.004	0.005	323.71	0.0045	0.000707106781186548
Both_743	Both_743;size=40;	Both_743;size=50;	10_39.96	Gray	0.004	0.005	39.96	0.0045	0.000707106781186548
Both_755	Both_755;size=39;	Both_755;size=51;	4_60.375	Gray	0.0039	0.0051	60.375	0.0045	0.000848528137423857
Both_939	NA	Both_939;size=45;	4_60.375	Gray	NA	0.0045	60.375	0.0045	NA
Both_687	Both_687;size=45;	Both_687;size=44;	1_323.71	Gray	0.0045	0.0044	323.71	0.00445	7.07106781186549e-05
Both_569	Both_569;size=58;	Both_569;size=31;	1_323.71	Gray	0.0058	0.0031	323.71	0.00445	0.00190918830920368
Both_591	Both_591;size=56;	Both_591;size=33;	10_39.96	Gray	0.0056	0.0033	39.96	0.00445	0.00162634559672906
Both_710	Both_710;size=43;	Both_710;size=46;	15_89.91	Gray	0.0043	0.0046	89.91	0.00445	0.000212132034355964
Both_739	Both_739;size=40;	Both_739;size=49;	15_89.91	Gray	0.004	0.0049	89.91	0.00445	0.000636396103067893
Both_786	Both_786;size=37;	Both_786;size=52;	1_323.71	Gray	0.0037	0.0052	323.71	0.00445	0.00106066017177982
Both_606	Both_606;size=55;	Both_606;size=33;	1_323.71	Gray	0.0055	0.0033	323.71	0.0044	0.0015556349186104
Both_652	Both_652;size=48;	Both_652;size=40;	1_323.71	Gray	0.0048	0.004	323.71	0.0044	0.000565685424949238
Both_689	Both_689;size=44;	NA	1_323.71	Gray	0.0044	NA	323.71	0.0044	NA
Both_690	Both_690;size=44;	NA	1_323.71	Gray	0.0044	NA	323.71	0.0044	NA
Both_699	Both_699;size=44;	NA	6_0.825	Gray	0.0044	NA	0.825	0.0044	NA
Both_942	NA	Both_942;size=44;	1_323.71	Gray	NA	0.0044	323.71	0.0044	NA
Both_679	Both_679;size=46;	Both_679;size=42;	1_323.71	Gray	0.0046	0.0042	323.71	0.0044	0.000282842712474619
Both_722	Both_722;size=41;	Both_722;size=47;	10_39.96	Gray	0.0041	0.0047	39.96	0.0044	0.000424264068711928
Both_759	Both_759;size=39;	Both_759;size=49;	1_323.71	Gray	0.0039	0.0049	323.71	0.0044	0.000707106781186548
Both_793	Both_793;size=36;	Both_793;size=52;	15_89.91	Gray	0.0036	0.0052	89.91	0.0044	0.00113137084989848
Both_605	Both_605;size=55;	Both_605;size=32;	14_33.64	Gray	0.0055	0.0032	33.64	0.00435	0.00162634559672906
Both_640	Both_640;size=49;	Both_640;size=38;	1_323.71	Gray	0.0049	0.0038	323.71	0.00435	0.000777817459305202
Both_681	Both_681;size=46;	Both_681;size=41;	15_89.91	Gray	0.0046	0.0041	89.91	0.00435	0.000353553390593273
Both_732	Both_732;size=40;	Both_732;size=47;	4_60.375	Gray	0.004	0.0047	60.375	0.00435	0.000494974746830583
Both_745	Both_745;size=39;	Both_745;size=48;	14_33.64	Gray	0.0039	0.0048	33.64	0.00435	0.000636396103067893
Both_695	Both_695;size=44;	Both_695;size=42;	14_33.64	Gray	0.0044	0.0042	33.64	0.0043	0.00014142135623731
Both_705	Both_705;size=43;	NA	1_323.71	Gray	0.0043	NA	323.71	0.0043	NA
Both_707	Both_707;size=43;	NA	10_39.96	Gray	0.0043	NA	39.96	0.0043	NA
Both_709	Both_709;size=43;	NA	1_323.71	Gray	0.0043	NA	323.71	0.0043	NA
Both_712	Both_712;size=43;	NA	14_33.64	Gray	0.0043	NA	33.64	0.0043	NA
Both_729	Both_729;size=41;	Both_729;size=45;	1_323.71	Gray	0.0041	0.0045	323.71	0.0043	0.000282842712474619
Both_802	Both_802;size=36;	Both_802;size=50;	15_89.91	Gray	0.0036	0.005	89.91	0.0043	0.000989949493661167
Both_803	Both_803;size=36;	Both_803;size=50;	15_89.91	Gray	0.0036	0.005	89.91	0.0043	0.000989949493661167
Both_991	NA	Both_991;size=43;	15_89.91	Gray	NA	0.0043	89.91	0.0043	NA
Both_993	NA	Both_993;size=43;	1_323.71	Gray	NA	0.0043	323.71	0.0043	NA
Both_1004	NA	Both_1004;size=43;	1_323.71	Gray	NA	0.0043	323.71	0.0043	NA
Both_624	Both_624;size=52;	Both_624;size=33;	14_33.64	Gray	0.0052	0.0033	33.64	0.00425	0.00134350288425444
Both_650	Both_650;size=48;	Both_650;size=37;	14_33.64	Gray	0.0048	0.0037	33.64	0.00425	0.000777817459305203
Both_662	Both_662;size=47;	Both_662;size=38;	1_323.71	Gray	0.0047	0.0038	323.71	0.00425	0.000636396103067892
Both_726	Both_726;size=41;	Both_726;size=44;	2_7.18	Gray	0.0041	0.0044	7.18	0.00425	0.000212132034355964
Both_747	Both_747;size=39;	Both_747;size=46;	4_60.375	Gray	0.0039	0.0046	60.375	0.00425	0.000494974746830583
Both_783	Both_783;size=37;	Both_783;size=48;	4_60.375	Gray	0.0037	0.0048	60.375	0.00425	0.000777817459305203
Both_677	Both_677;size=46;	Both_677;size=38;	1_323.71	Gray	0.0046	0.0038	323.71	0.0042	0.000565685424949238
Both_678	Both_678;size=46;	Both_678;size=38;	4_60.375	Gray	0.0046	0.0038	60.375	0.0042	0.000565685424949238
Both_734	Both_734;size=40;	Both_734;size=44;	15_89.91	Gray	0.004	0.0044	89.91	0.0042	0.000282842712474619
Both_760	Both_760;size=39;	Both_760;size=45;	15_89.91	Gray	0.0039	0.0045	89.91	0.0042	0.000424264068711929
Both_761	Both_761;size=39;	Both_761;size=45;	14_33.64	Gray	0.0039	0.0045	33.64	0.0042	0.000424264068711929
Both_718	Both_718;size=42;	NA	1_323.71	Gray	0.0042	NA	323.71	0.0042	NA
Both_1178	NA	Both_1178;size=42;	4_60.375	Gray	NA	0.0042	60.375	0.0042	NA
Both_1186	NA	Both_1186;size=42;	15_89.91	Gray	NA	0.0042	89.91	0.0042	NA
Both_638	Both_638;size=50;	Both_638;size=33;	1_323.71	Gray	0.005	0.0033	323.71	0.00415	0.00120208152801713
Both_654	Both_654;size=48;	Both_654;size=35;	1_323.71	Gray	0.0048	0.0035	323.71	0.00415	0.000919238815542512
Both_666	Both_666;size=46;	Both_666;size=37;	1_323.71	Gray	0.0046	0.0037	323.71	0.00415	0.000636396103067893
Both_723	Both_723;size=41;	NA	14_33.64	Gray	0.0041	NA	33.64	0.0041	NA
Both_725	Both_725;size=41;	NA	1_323.71	Gray	0.0041	NA	323.71	0.0041	NA
Both_728	Both_728;size=41;	NA	1_323.71	Gray	0.0041	NA	323.71	0.0041	NA
Both_730	Both_730;size=41;	NA	11_9.265	Gray	0.0041	NA	9.265	0.0041	NA
Both_825	Both_825;size=34;	Both_825;size=48;	15_89.91	Gray	0.0034	0.0048	89.91	0.0041	0.000989949493661167
Both_839	Both_839;size=33;	Both_839;size=49;	15_89.91	Gray	0.0033	0.0049	89.91	0.0041	0.00113137084989848
Both_851	Both_851;size=33;	Both_851;size=49;	10_39.96	Gray	0.0033	0.0049	39.96	0.0041	0.00113137084989848
Both_1142	NA	Both_1142;size=41;	4_60.375	Gray	NA	0.0041	60.375	0.0041	NA
Both_704	Both_704;size=43;	Both_704;size=39;	15_89.91	Gray	0.0043	0.0039	89.91	0.0041	0.000282842712474619
Both_762	Both_762;size=39;	Both_762;size=43;	10_39.96	Gray	0.0039	0.0043	39.96	0.0041	0.000282842712474619
Both_639	Both_639;size=49;	Both_639;size=32;	8_6.53	Gray	0.0049	0.0032	6.53	0.00405	0.00120208152801713
Both_647	Both_647;size=49;	Both_647;size=32;	15_89.91	Gray	0.0049	0.0032	89.91	0.00405	0.00120208152801713
Both_717	Both_717;size=42;	Both_717;size=39;	15_89.91	Gray	0.0042	0.0039	89.91	0.00405	0.000212132034355964
Both_863	Both_863;size=32;	Both_863;size=49;	15_89.91	Gray	0.0032	0.0049	89.91	0.00405	0.00120208152801713
Both_872	Both_872;size=32;	Both_872;size=49;	15_89.91	Gray	0.0032	0.0049	89.91	0.00405	0.00120208152801713
Both_674	Both_674;size=46;	Both_674;size=34;	10_39.96	Gray	0.0046	0.0034	39.96	0.004	0.000848528137423857
Both_686	Both_686;size=45;	Both_686;size=35;	1_323.71	Gray	0.0045	0.0035	323.71	0.004	0.000707106781186548
Both_701	Both_701;size=44;	Both_701;size=36;	14_33.64	Gray	0.0044	0.0036	33.64	0.004	0.000565685424949238
Both_716	Both_716;size=42;	Both_716;size=38;	4_60.375	Gray	0.0042	0.0038	60.375	0.004	0.000282842712474619
Both_737	Both_737;size=40;	NA	1_323.71	Gray	0.004	NA	323.71	0.004	NA
Both_749	Both_749;size=39;	Both_749;size=41;	15_89.91	Gray	0.0039	0.0041	89.91	0.004	0.00014142135623731
Both_766	Both_766;size=38;	Both_766;size=42;	15_89.91	Gray	0.0038	0.0042	89.91	0.004	0.000282842712474619
Both_777	Both_777;size=38;	Both_777;size=42;	14_33.64	Gray	0.0038	0.0042	33.64	0.004	0.000282842712474619
Both_867	Both_867;size=32;	Both_867;size=48;	15_89.91	Gray	0.0032	0.0048	89.91	0.004	0.00113137084989848
Both_924	NA	Both_924;size=40;	4_60.375	Gray	NA	0.004	60.375	0.004	NA
Both_1032	NA	Both_1032;size=40;	1_323.71	Gray	NA	0.004	323.71	0.004	NA
Both_665	Both_665;size=46;	Both_665;size=33;	1_323.71	Gray	0.0046	0.0033	323.71	0.00395	0.000919238815542511
Both_706	Both_706;size=43;	Both_706;size=36;	10_39.96	Gray	0.0043	0.0036	39.96	0.00395	0.000494974746830583
Both_740	Both_740;size=40;	Both_740;size=39;	15_89.91	Gray	0.004	0.0039	89.91	0.00395	7.07106781186549e-05
Both_754	Both_754;size=39;	Both_754;size=40;	1_323.71	Gray	0.0039	0.004	323.71	0.00395	7.07106781186549e-05
Both_799	Both_799;size=36;	Both_799;size=43;	10_39.96	Gray	0.0036	0.0043	39.96	0.00395	0.000494974746830583
Both_818	Both_818;size=35;	Both_818;size=44;	1_323.71	Gray	0.0035	0.0044	323.71	0.00395	0.000636396103067893
Both_822	Both_822;size=35;	Both_822;size=44;	15_89.91	Gray	0.0035	0.0044	89.91	0.00395	0.000636396103067893
Both_655	Both_655;size=48;	Both_655;size=30;	1_323.71	Gray	0.0048	0.003	323.71	0.0039	0.00127279220613579
Both_738	Both_738;size=40;	Both_738;size=38;	15_89.91	Gray	0.004	0.0038	89.91	0.0039	0.000141421356237309
Both_752	Both_752;size=39;	NA	10_39.96	Gray	0.0039	NA	39.96	0.0039	NA
Both_753	Both_753;size=39;	Both_753;size=39;	15_89.91	Gray	0.0039	0.0039	89.91	0.0039	0
Both_757	Both_757;size=39;	NA	1_323.71	Gray	0.0039	NA	323.71	0.0039	NA
Both_764	Both_764;size=39;	NA	1_323.71	Gray	0.0039	NA	323.71	0.0039	NA
Both_814	Both_814;size=35;	Both_814;size=43;	15_89.91	Gray	0.0035	0.0043	89.91	0.0039	0.000565685424949238
Both_893	Both_893;size=31;	Both_893;size=47;	15_89.91	Gray	0.0031	0.0047	89.91	0.0039	0.00113137084989848
Both_918	NA	Both_918;size=39;	1_323.71	Gray	NA	0.0039	323.71	0.0039	NA
Both_1079	NA	Both_1079;size=39;	4_60.375	Gray	NA	0.0039	60.375	0.0039	NA
Both_676	Both_676;size=46;	Both_676;size=31;	1_323.71	Gray	0.0046	0.0031	323.71	0.00385	0.00106066017177982
Both_682	Both_682;size=45;	Both_682;size=32;	1_323.71	Gray	0.0045	0.0032	323.71	0.00385	0.000919238815542512
Both_694	Both_694;size=44;	Both_694;size=33;	14_33.64	Gray	0.0044	0.0033	33.64	0.00385	0.000777817459305202
Both_714	Both_714;size=43;	Both_714;size=34;	14_33.64	Gray	0.0043	0.0034	33.64	0.00385	0.000636396103067893
Both_720	Both_720;size=41;	Both_720;size=36;	14_33.64	Gray	0.0041	0.0036	33.64	0.00385	0.000353553390593274
Both_724	Both_724;size=41;	Both_724;size=36;	1_323.71	Gray	0.0041	0.0036	323.71	0.00385	0.000353553390593274
Both_735	Both_735;size=40;	Both_735;size=37;	9_2.965	Gray	0.004	0.0037	2.965	0.00385	0.000212132034355964
Both_773	Both_773;size=38;	NA	1_323.71	Gray	0.0038	NA	323.71	0.0038	NA
Both_775	Both_775;size=38;	NA	1_323.71	Gray	0.0038	NA	323.71	0.0038	NA
Both_929	NA	Both_929;size=38;	4_60.375	Gray	NA	0.0038	60.375	0.0038	NA
Both_1023	NA	Both_1023;size=38;	14_33.64	Gray	NA	0.0038	33.64	0.0038	NA
Both_1156	NA	Both_1156;size=38;	4_60.375	Gray	NA	0.0038	60.375	0.0038	NA
Both_669	Both_669;size=46;	Both_669;size=30;	4_60.375	Gray	0.0046	0.003	60.375	0.0038	0.00113137084989848
Both_810	Both_810;size=35;	Both_810;size=41;	4_60.375	Gray	0.0035	0.0041	60.375	0.0038	0.000424264068711929
Both_719	Both_719;size=42;	Both_719;size=34;	10_39.96	Gray	0.0042	0.0034	39.96	0.0038	0.000565685424949238
Both_751	Both_751;size=39;	Both_751;size=37;	1_323.71	Gray	0.0039	0.0037	323.71	0.0038	0.00014142135623731
Both_684	Both_684;size=45;	Both_684;size=30;	1_323.71	Gray	0.0045	0.003	323.71	0.00375	0.00106066017177982
Both_748	Both_748;size=39;	Both_748;size=36;	1_323.71	Gray	0.0039	0.0036	323.71	0.00375	0.000212132034355964
Both_763	Both_763;size=39;	Both_763;size=36;	4_60.375	Gray	0.0039	0.0036	60.375	0.00375	0.000212132034355964
Both_778	Both_778;size=38;	Both_778;size=37;	4_60.375	Gray	0.0038	0.0037	60.375	0.00375	7.07106781186552e-05
Both_869	Both_869;size=32;	Both_869;size=43;	14_33.64	Gray	0.0032	0.0043	33.64	0.00375	0.000777817459305202
Both_697	Both_697;size=44;	Both_697;size=30;	14_33.64	Gray	0.0044	0.003	33.64	0.0037	0.000989949493661167
Both_767	Both_767;size=38;	Both_767;size=36;	1_323.71	Gray	0.0038	0.0036	323.71	0.0037	0.00014142135623731
Both_832	Both_832;size=34;	Both_832;size=40;	15_89.91	Gray	0.0034	0.004	89.91	0.0037	0.000424264068711929
Both_843	Both_843;size=33;	Both_843;size=41;	15_89.91	Gray	0.0033	0.0041	89.91	0.0037	0.000565685424949238
Both_849	Both_849;size=33;	Both_849;size=41;	1_323.71	Gray	0.0033	0.0041	323.71	0.0037	0.000565685424949238
Both_780	Both_780;size=37;	NA	1_323.71	Gray	0.0037	NA	323.71	0.0037	NA
Both_782	Both_782;size=37;	NA	1_323.71	Gray	0.0037	NA	323.71	0.0037	NA
Both_787	Both_787;size=37;	NA	1_323.71	Gray	0.0037	NA	323.71	0.0037	NA
Both_789	Both_789;size=37;	Both_789;size=37;	4_60.375	Gray	0.0037	0.0037	60.375	0.0037	0
Both_790	Both_790;size=37;	NA	14_33.64	Gray	0.0037	NA	33.64	0.0037	NA
Both_792	Both_792;size=37;	NA	10_39.96	Gray	0.0037	NA	39.96	0.0037	NA
Both_856	Both_856;size=32;	Both_856;size=42;	4_60.375	Gray	0.0032	0.0042	60.375	0.0037	0.000707106781186548
Both_866	Both_866;size=32;	Both_866;size=42;	10_39.96	Gray	0.0032	0.0042	39.96	0.0037	0.000707106781186548
Both_983	NA	Both_983;size=37;	4_60.375	Gray	NA	0.0037	60.375	0.0037	NA
Both_1130	NA	Both_1130;size=37;	4_60.375	Gray	NA	0.0037	60.375	0.0037	NA
Both_848	Both_848;size=33;	Both_848;size=40;	1_323.71	Gray	0.0033	0.004	323.71	0.00365	0.000494974746830583
Both_703	Both_703;size=43;	Both_703;size=30;	10_39.96	Gray	0.0043	0.003	39.96	0.00365	0.000919238815542512
Both_721	Both_721;size=41;	Both_721;size=32;	10_39.96	Gray	0.0041	0.0032	39.96	0.00365	0.000636396103067893
Both_772	Both_772;size=38;	Both_772;size=35;	14_33.64	Gray	0.0038	0.0035	33.64	0.00365	0.000212132034355965
Both_774	Both_774;size=38;	Both_774;size=35;	14_33.64	Gray	0.0038	0.0035	33.64	0.00365	0.000212132034355965
Both_821	Both_821;size=35;	Both_821;size=38;	14_33.64	Gray	0.0035	0.0038	33.64	0.00365	0.000212132034355965
Both_876	Both_876;size=31;	Both_876;size=42;	10_39.96	Gray	0.0031	0.0042	39.96	0.00365	0.000777817459305202
Both_788	Both_788;size=37;	Both_788;size=36;	1_323.71	Gray	0.0037	0.0036	323.71	0.00365	7.07106781186546e-05
Both_804	Both_804;size=36;	Both_804;size=37;	1_323.71	Gray	0.0036	0.0037	323.71	0.00365	7.07106781186546e-05
Both_827	Both_827;size=34;	Both_827;size=39;	10_39.96	Gray	0.0034	0.0039	39.96	0.00365	0.000353553390593274
Both_756	Both_756;size=39;	Both_756;size=33;	4_60.375	Gray	0.0039	0.0033	60.375	0.0036	0.000424264068711928
Both_796	Both_796;size=36;	NA	1_323.71	Gray	0.0036	NA	323.71	0.0036	NA
Both_806	Both_806;size=36;	NA	10_39.96	Gray	0.0036	NA	39.96	0.0036	NA
Both_817	Both_817;size=35;	Both_817;size=37;	4_60.375	Gray	0.0035	0.0037	60.375	0.0036	0.00014142135623731
Both_838	Both_838;size=33;	Both_838;size=39;	7_26.36	Gray	0.0033	0.0039	26.36	0.0036	0.000424264068711928
Both_1017	NA	Both_1017;size=36;	14_33.64	Gray	NA	0.0036	33.64	0.0036	NA
Both_1112	NA	Both_1112;size=36;	4_60.375	Gray	NA	0.0036	60.375	0.0036	NA
Both_1153	NA	Both_1153;size=36;	15_89.91	Gray	NA	0.0036	89.91	0.0036	NA
OnlyA_10346	OnlyA_10346;size=36;	NA	14_33.64	Gray	0.0036	NA	NA	0.0036	NA
Both_744	Both_744;size=39;	Both_744;size=32;	6_0.825	Gray	0.0039	0.0032	0.825	0.00355	0.000494974746830583
Both_779	Both_779;size=37;	Both_779;size=34;	1_323.71	Gray	0.0037	0.0034	323.71	0.00355	0.000212132034355964
Both_791	Both_791;size=37;	Both_791;size=34;	4_60.375	Gray	0.0037	0.0034	60.375	0.00355	0.000212132034355964
Both_809	Both_809;size=35;	Both_809;size=36;	1_323.71	Gray	0.0035	0.0036	323.71	0.00355	7.07106781186549e-05
Both_829	Both_829;size=34;	Both_829;size=37;	10_39.96	Gray	0.0034	0.0037	39.96	0.00355	0.000212132034355964
Both_736	Both_736;size=40;	Both_736;size=30;	10_39.96	Gray	0.004	0.003	39.96	0.0035	0.000707106781186548
Both_758	Both_758;size=39;	Both_758;size=31;	10_39.96	Gray	0.0039	0.0031	39.96	0.0035	0.000565685424949238
Both_871	Both_871;size=32;	Both_871;size=38;	14_33.64	Gray	0.0032	0.0038	33.64	0.0035	0.000424264068711929
Both_798	Both_798;size=36;	Both_798;size=34;	1_323.71	Gray	0.0036	0.0034	323.71	0.0035	0.00014142135623731
Both_800	Both_800;size=36;	Both_800;size=34;	1_323.71	Gray	0.0036	0.0034	323.71	0.0035	0.00014142135623731
Both_808	Both_808;size=35;	NA	10_39.96	Gray	0.0035	NA	39.96	0.0035	NA
Both_811	Both_811;size=35;	NA	1_323.71	Gray	0.0035	NA	323.71	0.0035	NA
Both_812	Both_812;size=35;	NA	1_323.71	Gray	0.0035	NA	323.71	0.0035	NA
Both_813	Both_813;size=35;	NA	10_39.96	Gray	0.0035	NA	39.96	0.0035	NA
Both_816	Both_816;size=35;	NA	10_39.96	Gray	0.0035	NA	39.96	0.0035	NA
Both_921	NA	Both_921;size=35;	3_16.67	Gray	NA	0.0035	16.67	0.0035	NA
Both_940	NA	Both_940;size=35;	1_323.71	Gray	NA	0.0035	323.71	0.0035	NA
Both_941	NA	Both_941;size=35;	10_39.96	Gray	NA	0.0035	39.96	0.0035	NA
Both_951	NA	Both_951;size=35;	10_39.96	Gray	NA	0.0035	39.96	0.0035	NA
Both_973	NA	Both_973;size=35;	10_39.96	Gray	NA	0.0035	39.96	0.0035	NA
Both_977	NA	Both_977;size=35;	4_60.375	Gray	NA	0.0035	60.375	0.0035	NA
Both_1063	NA	Both_1063;size=35;	14_33.64	Gray	NA	0.0035	33.64	0.0035	NA
Both_1085	NA	Both_1085;size=35;	15_89.91	Gray	NA	0.0035	89.91	0.0035	NA
Both_1174	NA	Both_1174;size=35;	4_60.375	Gray	NA	0.0035	60.375	0.0035	NA
Both_1297	NA	Both_1297;size=35;	4_60.375	Gray	NA	0.0035	60.375	0.0035	NA
Both_1325	NA	Both_1325;size=35;	15_89.91	Gray	NA	0.0035	89.91	0.0035	NA
Both_2980	NA	Both_2980;size=35;	10_39.96	Gray	NA	0.0035	39.96	0.0035	NA
Both_807	Both_807;size=36;	Both_807;size=33;	10_39.96	Gray	0.0036	0.0033	39.96	0.00345	0.000212132034355964
Both_828	Both_828;size=34;	Both_828;size=35;	1_323.71	Gray	0.0034	0.0035	323.71	0.00345	7.07106781186546e-05
Both_770	Both_770;size=38;	Both_770;size=30;	10_39.96	Gray	0.0038	0.003	39.96	0.0034	0.000565685424949238
Both_784	Both_784;size=37;	Both_784;size=31;	14_33.64	Gray	0.0037	0.0031	33.64	0.0034	0.000424264068711928
Both_819	Both_819;size=35;	Both_819;size=33;	10_39.96	Gray	0.0035	0.0033	39.96	0.0034	0.000141421356237309
Both_841	Both_841;size=33;	Both_841;size=35;	4_60.375	Gray	0.0033	0.0035	60.375	0.0034	0.000141421356237309
Both_878	Both_878;size=31;	Both_878;size=37;	15_89.91	Gray	0.0031	0.0037	89.91	0.0034	0.000424264068711928
Both_886	Both_886;size=31;	Both_886;size=37;	15_89.91	Gray	0.0031	0.0037	89.91	0.0034	0.000424264068711928
Both_805	Both_805;size=36;	Both_805;size=32;	10_39.96	Gray	0.0036	0.0032	39.96	0.0034	0.000282842712474619
Both_824	Both_824;size=34;	NA	15_89.91	Gray	0.0034	NA	89.91	0.0034	NA
Both_833	Both_833;size=34;	NA	10_39.96	Gray	0.0034	NA	39.96	0.0034	NA
Both_834	Both_834;size=34;	NA	1_323.71	Gray	0.0034	NA	323.71	0.0034	NA
Both_919	NA	Both_919;size=34;	15_89.91	Gray	NA	0.0034	89.91	0.0034	NA
Both_925	NA	Both_925;size=34;	15_89.91	Gray	NA	0.0034	89.91	0.0034	NA
Both_931	NA	Both_931;size=34;	1_323.71	Gray	NA	0.0034	323.71	0.0034	NA
Both_964	NA	Both_964;size=34;	10_39.96	Gray	NA	0.0034	39.96	0.0034	NA
Both_969	NA	Both_969;size=34;	4_60.375	Gray	NA	0.0034	60.375	0.0034	NA
Both_1008	NA	Both_1008;size=34;	10_39.96	Gray	NA	0.0034	39.96	0.0034	NA
Both_1028	NA	Both_1028;size=34;	1_323.71	Gray	NA	0.0034	323.71	0.0034	NA
Both_1075	NA	Both_1075;size=34;	15_89.91	Gray	NA	0.0034	89.91	0.0034	NA
Both_1109	NA	Both_1109;size=34;	14_33.64	Gray	NA	0.0034	33.64	0.0034	NA
Both_1120	NA	Both_1120;size=34;	3_16.67	Gray	NA	0.0034	16.67	0.0034	NA
Both_1210	NA	Both_1210;size=34;	15_89.91	Gray	NA	0.0034	89.91	0.0034	NA
Both_1259	NA	Both_1259;size=34;	4_60.375	Gray	NA	0.0034	60.375	0.0034	NA
Both_1333	NA	Both_1333;size=34;	4_60.375	Gray	NA	0.0034	60.375	0.0034	NA
Both_835	Both_835;size=34;	Both_835;size=33;	1_323.71	Gray	0.0034	0.0033	323.71	0.00335	7.07106781186543e-05
Both_842	Both_842;size=33;	Both_842;size=34;	10_39.96	Gray	0.0033	0.0034	39.96	0.00335	7.07106781186543e-05
Both_885	Both_885;size=31;	Both_885;size=36;	5_3.29	Gray	0.0031	0.0036	3.29	0.00335	0.000353553390593273
Both_905	Both_905;size=30;	Both_905;size=37;	10_39.96	Gray	0.003	0.0037	39.96	0.00335	0.000494974746830583
Both_908	Both_908;size=30;	Both_908;size=37;	15_89.91	Gray	0.003	0.0037	89.91	0.00335	0.000494974746830583
Both_840	Both_840;size=33;	NA	1_323.71	Gray	0.0033	NA	323.71	0.0033	NA
Both_845	Both_845;size=33;	NA	1_323.71	Gray	0.0033	NA	323.71	0.0033	NA
Both_846	Both_846;size=33;	NA	1_323.71	Gray	0.0033	NA	323.71	0.0033	NA
Both_847	Both_847;size=33;	NA	10_39.96	Gray	0.0033	NA	39.96	0.0033	NA
Both_850	Both_850;size=33;	NA	10_39.96	Gray	0.0033	NA	39.96	0.0033	NA
Both_852	Both_852;size=33;	Both_852;size=33;	1_323.71	Gray	0.0033	0.0033	323.71	0.0033	0
Both_853	Both_853;size=33;	NA	14_33.64	Gray	0.0033	NA	33.64	0.0033	NA
Both_974	NA	Both_974;size=33;	4_60.375	Gray	NA	0.0033	60.375	0.0033	NA
Both_984	NA	Both_984;size=33;	15_89.91	Gray	NA	0.0033	89.91	0.0033	NA
Both_1012	NA	Both_1012;size=33;	14_33.64	Gray	NA	0.0033	33.64	0.0033	NA
Both_1029	NA	Both_1029;size=33;	4_60.375	Gray	NA	0.0033	60.375	0.0033	NA
Both_1037	NA	Both_1037;size=33;	10_39.96	Gray	NA	0.0033	39.96	0.0033	NA
Both_1051	NA	Both_1051;size=33;	14_33.64	Gray	NA	0.0033	33.64	0.0033	NA
Both_1096	NA	Both_1096;size=33;	14_33.64	Gray	NA	0.0033	33.64	0.0033	NA
Both_1160	NA	Both_1160;size=33;	15_89.91	Gray	NA	0.0033	89.91	0.0033	NA
Both_1469	NA	Both_1469;size=33;	15_89.91	Gray	NA	0.0033	89.91	0.0033	NA
Both_795	Both_795;size=36;	Both_795;size=30;	14_33.64	Gray	0.0036	0.003	33.64	0.0033	0.000424264068711928
Both_820	Both_820;size=35;	Both_820;size=31;	1_323.71	Gray	0.0035	0.0031	323.71	0.0033	0.000282842712474619
Both_861	Both_861;size=32;	Both_861;size=34;	14_33.64	Gray	0.0032	0.0034	33.64	0.0033	0.00014142135623731
Both_881	Both_881;size=31;	Both_881;size=35;	15_89.91	Gray	0.0031	0.0035	89.91	0.0033	0.000282842712474619
Both_882	Both_882;size=31;	Both_882;size=35;	4_60.375	Gray	0.0031	0.0035	60.375	0.0033	0.000282842712474619
Both_836	Both_836;size=34;	Both_836;size=31;	1_323.71	Gray	0.0034	0.0031	323.71	0.00325	0.000212132034355964
Both_862	Both_862;size=32;	Both_862;size=33;	10_39.96	Gray	0.0032	0.0033	39.96	0.00325	7.07106781186552e-05
Both_823	Both_823;size=35;	Both_823;size=30;	14_33.64	Gray	0.0035	0.003	33.64	0.00325	0.000353553390593273
Both_837	Both_837;size=33;	Both_837;size=31;	1_323.71	Gray	0.0033	0.0031	323.71	0.0032	0.00014142135623731
Both_831	Both_831;size=34;	Both_831;size=30;	15_89.91	Gray	0.0034	0.003	89.91	0.0032	0.000282842712474619
Both_854	Both_854;size=32;	NA	1_323.71	Gray	0.0032	NA	323.71	0.0032	NA
Both_859	Both_859;size=32;	NA	11_9.265	Gray	0.0032	NA	9.265	0.0032	NA
Both_858	Both_858;size=32;	NA	14_33.64	Gray	0.0032	NA	33.64	0.0032	NA
Both_864	Both_864;size=32;	NA	14_33.64	Gray	0.0032	NA	33.64	0.0032	NA
Both_865	Both_865;size=32;	NA	14_33.64	Gray	0.0032	NA	33.64	0.0032	NA
Both_870	Both_870;size=32;	NA	14_33.64	Gray	0.0032	NA	33.64	0.0032	NA
Both_873	Both_873;size=32;	Both_873;size=32;	14_33.64	Gray	0.0032	0.0032	33.64	0.0032	0
Both_874	Both_874;size=32;	NA	4_60.375	Gray	0.0032	NA	60.375	0.0032	NA
Both_907	Both_907;size=30;	Both_907;size=34;	4_60.375	Gray	0.003	0.0034	60.375	0.0032	0.000282842712474619
Both_909	Both_909;size=30;	Both_909;size=34;	14_33.64	Gray	0.003	0.0034	33.64	0.0032	0.000282842712474619
Both_912	Both_912;size=30;	Both_912;size=34;	1_323.71	Gray	0.003	0.0034	323.71	0.0032	0.000282842712474619
Both_961	NA	Both_961;size=32;	1_323.71	Gray	NA	0.0032	323.71	0.0032	NA
Both_981	NA	Both_981;size=32;	1_323.71	Gray	NA	0.0032	323.71	0.0032	NA
Both_989	NA	Both_989;size=32;	14_33.64	Gray	NA	0.0032	33.64	0.0032	NA
Both_1020	NA	Both_1020;size=32;	8_6.53	Gray	NA	0.0032	6.53	0.0032	NA
Both_1034	NA	Both_1034;size=32;	14_33.64	Gray	NA	0.0032	33.64	0.0032	NA
Both_1087	NA	Both_1087;size=32;	15_89.91	Gray	NA	0.0032	89.91	0.0032	NA
Both_1102	NA	Both_1102;size=32;	4_60.375	Gray	NA	0.0032	60.375	0.0032	NA
Both_1124	NA	Both_1124;size=32;	1_323.71	Gray	NA	0.0032	323.71	0.0032	NA
Both_1144	NA	Both_1144;size=32;	15_89.91	Gray	NA	0.0032	89.91	0.0032	NA
Both_1157	NA	Both_1157;size=32;	4_60.375	Gray	NA	0.0032	60.375	0.0032	NA
Both_1192	NA	Both_1192;size=32;	4_60.375	Gray	NA	0.0032	60.375	0.0032	NA
Both_1524	NA	Both_1524;size=32;	4_60.375	Gray	NA	0.0032	60.375	0.0032	NA
Both_2554	NA	Both_2554;size=32;	14_33.64	Gray	NA	0.0032	33.64	0.0032	NA
Both_857	Both_857;size=32;	Both_857;size=31;	14_33.64	Gray	0.0032	0.0031	33.64	0.00315	7.07106781186543e-05
Both_884	Both_884;size=31;	Both_884;size=32;	10_39.96	Gray	0.0031	0.0032	39.96	0.00315	7.07106781186543e-05
Both_894	Both_894;size=30;	Both_894;size=33;	14_33.64	Gray	0.003	0.0033	33.64	0.00315	0.000212132034355964
Both_879	Both_879;size=31;	NA	1_323.71	Gray	0.0031	NA	323.71	0.0031	NA
Both_880	Both_880;size=31;	NA	11_9.265	Gray	0.0031	NA	9.265	0.0031	NA
Both_883	Both_883;size=31;	NA	10_39.96	Gray	0.0031	NA	39.96	0.0031	NA
Both_887	Both_887;size=31;	NA	10_39.96	Gray	0.0031	NA	39.96	0.0031	NA
Both_890	Both_890;size=31;	NA	5_3.29	Gray	0.0031	NA	3.29	0.0031	NA
Both_888	Both_888;size=31;	NA	1_323.71	Gray	0.0031	NA	323.71	0.0031	NA
Both_889	Both_889;size=31;	NA	11_9.265	Gray	0.0031	NA	9.265	0.0031	NA
Both_891	Both_891;size=31;	NA	14_33.64	Gray	0.0031	NA	33.64	0.0031	NA
Both_892	Both_892;size=31;	NA	1_323.71	Gray	0.0031	NA	323.71	0.0031	NA
Both_922	NA	Both_922;size=31;	1_323.71	Gray	NA	0.0031	323.71	0.0031	NA
Both_933	NA	Both_933;size=31;	4_60.375	Gray	NA	0.0031	60.375	0.0031	NA
Both_950	NA	Both_950;size=31;	8_6.53	Gray	NA	0.0031	6.53	0.0031	NA
Both_957	NA	Both_957;size=31;	10_39.96	Gray	NA	0.0031	39.96	0.0031	NA
Both_970	NA	Both_970;size=31;	10_39.96	Gray	NA	0.0031	39.96	0.0031	NA
Both_994	NA	Both_994;size=31;	15_89.91	Gray	NA	0.0031	89.91	0.0031	NA
Both_996	NA	Both_996;size=31;	14_33.64	Gray	NA	0.0031	33.64	0.0031	NA
Both_1027	NA	Both_1027;size=31;	10_39.96	Gray	NA	0.0031	39.96	0.0031	NA
Both_1078	NA	Both_1078;size=31;	14_33.64	Gray	NA	0.0031	33.64	0.0031	NA
Both_1107	NA	Both_1107;size=31;	14_33.64	Gray	NA	0.0031	33.64	0.0031	NA
Both_1363	NA	Both_1363;size=31;	4_60.375	Gray	NA	0.0031	60.375	0.0031	NA
Both_1487	NA	Both_1487;size=31;	4_60.375	Gray	NA	0.0031	60.375	0.0031	NA
Both_2092	NA	Both_2092;size=31;	14_33.64	Gray	NA	0.0031	33.64	0.0031	NA
Both_860	Both_860;size=32;	Both_860;size=30;	14_33.64	Gray	0.0032	0.003	33.64	0.0031	0.000141421356237309
Both_911	Both_911;size=30;	Both_911;size=32;	4_60.375	Gray	0.003	0.0032	60.375	0.0031	0.000141421356237309
Both_895	Both_895;size=30;	NA	7_26.36	Gray	0.003	NA	26.36	0.003	NA
Both_896	Both_896;size=30;	NA	11_9.265	Gray	0.003	NA	9.265	0.003	NA
Both_897	Both_897;size=30;	NA	1_323.71	Gray	0.003	NA	323.71	0.003	NA
Both_900	Both_900;size=30;	NA	1_323.71	Gray	0.003	NA	323.71	0.003	NA
Both_899	Both_899;size=30;	NA	1_323.71	Gray	0.003	NA	323.71	0.003	NA
Both_898	Both_898;size=30;	NA	1_323.71	Gray	0.003	NA	323.71	0.003	NA
Both_901	Both_901;size=30;	NA	10_39.96	Gray	0.003	NA	39.96	0.003	NA
Both_902	Both_902;size=30;	NA	10_39.96	Gray	0.003	NA	39.96	0.003	NA
Both_903	Both_903;size=30;	NA	3_16.67	Gray	0.003	NA	16.67	0.003	NA
Both_904	Both_904;size=30;	NA	1_323.71	Gray	0.003	NA	323.71	0.003	NA
Both_906	Both_906;size=30;	NA	11_9.265	Gray	0.003	NA	9.265	0.003	NA
Both_910	Both_910;size=30;	NA	1_323.71	Gray	0.003	NA	323.71	0.003	NA
Both_913	Both_913;size=30;	NA	5_3.29	Gray	0.003	NA	3.29	0.003	NA
Both_914	Both_914;size=30;	NA	11_9.265	Gray	0.003	NA	9.265	0.003	NA
Both_916	Both_916;size=30;	NA	10_39.96	Gray	0.003	NA	39.96	0.003	NA
Both_915	Both_915;size=30;	Both_915;size=30;	1_323.71	Gray	0.003	0.003	323.71	0.003	0
Both_1001	NA	Both_1001;size=30;	4_60.375	Gray	NA	0.003	60.375	0.003	NA
Both_1011	NA	Both_1011;size=30;	14_33.64	Gray	NA	0.003	33.64	0.003	NA
Both_1138	NA	Both_1138;size=30;	4_60.375	Gray	NA	0.003	60.375	0.003	NA
Both_1167	NA	Both_1167;size=30;	15_89.91	Gray	NA	0.003	89.91	0.003	NA
Both_1219	NA	Both_1219;size=30;	4_60.375	Gray	NA	0.003	60.375	0.003	NA
Both_1320	NA	Both_1320;size=30;	15_89.91	Gray	NA	0.003	89.91	0.003	NA
Both_1490	NA	Both_1490;size=30;	4_60.375	Gray	NA	0.003	60.375	0.003	NA
Both_1540	NA	Both_1540;size=30;	10_39.96	Gray	NA	0.003	39.96	0.003	NA
