# Supplementary material for: Estimating intraspecific genetic diversity from community DNA metabarcoding data
Source: PeerJ. 2018 Apr 9;6:e4644. doi: 10.7717/peerj.4644 (PMC5896493; doi:10.7717/peerj.4644)
Supplement: Supplemental Information 8 [file peerj-06-4644-s008.zip › Scripts_S1_v3/1_Single_species_mock/R_dif_ee_filtering/1_tables/2_DceM__ee2_noDenoise.csv]

ID	A	B	mgorig	color	abund_A	abund_B	mg	mean	sd
Both_1	Both_1;size=533365;	Both_1;size=530315;	1_323.71	Black	53.3365	53.0315	323.71	53.184	0.215667568261897
Both_2	Both_2;size=66063;	Both_2;size=64951;	10_39.96	Black	6.6063	6.4951	39.96	6.5507	0.0786302740679442
Both_3	Both_3;size=60916;	Both_3;size=60737;	14_33.64	Black	6.0916	6.0737	33.64	6.08265	0.0126572113832392
Both_4	Both_4;size=34638;	Both_4;size=47514;	15_89.91	Black	3.4638	4.7514	89.91	4.1076	0.910470691455799
Both_5	Both_5;size=22008;	Both_5;size=29617;	4_60.375	Black	2.2008	2.9617	60.375	2.58125	0.538037549804844
Both_6	Both_6;size=10965;	Both_6;size=10708;	11_9.265	Black	1.0965	1.0708	9.265	1.08365	0.0181726442764943
Both_8	Both_8;size=9120;	Both_8;size=11308;	3_16.67	Black	0.912	1.1308	16.67	1.0214	0.154714963723617
Both_7	Both_7;size=9147;	Both_7;size=8952;	7_26.36	Black	0.9147	0.8952	26.36	0.90495	0.0137885822331377
Both_11	Both_11;size=4808;	Both_11;size=5309;	1_323.71	Gray	0.4808	0.5309	323.71	0.50585	0.0354260497374461
Both_10	Both_10;size=4894;	Both_10;size=4792;	5_3.29	Black	0.4894	0.4792	3.29	0.4843	0.00721248916810278
Both_9	Both_9;size=4919;	Both_9;size=4682;	2_7.18	Black	0.4919	0.4682	7.18	0.48005	0.0167584307141211
Both_12	Both_12;size=4599;	Both_12;size=4817;	1_323.71	Gray	0.4599	0.4817	323.71	0.4708	0.0154149278298668
Both_13	Both_13;size=4428;	Both_13;size=4458;	8_6.53	Black	0.4428	0.4458	6.53	0.4443	0.00212132034355968
Both_14	Both_14;size=4387;	Both_14;size=3306;	1_323.71	Gray	0.4387	0.3306	323.71	0.38465	0.0764382430462658
Both_16	Both_16;size=2461;	Both_16;size=2684;	15_89.91	Gray	0.2461	0.2684	89.91	0.25725	0.01576848122046
Both_18	Both_18;size=2090;	Both_18;size=3019;	13_21.895	Black	0.209	0.3019	21.895	0.25545	0.0656902199722303
Both_17	Both_17;size=2218;	Both_17;size=1981;	9_2.965	Black	0.2218	0.1981	2.965	0.20995	0.0167584307141212
Both_19	Both_19;size=1612;	Both_19;size=1649;	4_60.375	Gray	0.1612	0.1649	60.375	0.16305	0.00261629509039025
Both_20	Both_20;size=1491;	Both_20;size=1421;	1_323.71	Gray	0.1491	0.1421	323.71	0.1456	0.00494974746830582
Both_23	Both_23;size=1364;	Both_23;size=1207;	1_323.71	Gray	0.1364	0.1207	323.71	0.12855	0.0111015764646288
Both_24	Both_24;size=1321;	Both_24;size=1209;	1_323.71	Gray	0.1321	0.1209	323.71	0.1265	0.00791959594928932
Both_28	Both_28;size=1121;	Both_28;size=1267;	1_323.71	Gray	0.1121	0.1267	323.71	0.1194	0.0103237590053236
Both_25	Both_25;size=1199;	Both_25;size=1178;	1_323.71	Gray	0.1199	0.1178	323.71	0.11885	0.00148492424049174
Both_26	Both_26;size=1165;	Both_26;size=1161;	1_323.71	Gray	0.1165	0.1161	323.71	0.1163	0.000282842712474627
Both_27	Both_27;size=1153;	Both_27;size=1169;	1_323.71	Gray	0.1153	0.1169	323.71	0.1161	0.00113137084989847
Both_30	Both_30;size=1078;	Both_30;size=1076;	1_323.71	Gray	0.1078	0.1076	323.71	0.1077	0.000141421356237314
Both_29	Both_29;size=1088;	Both_29;size=1053;	1_323.71	Gray	0.1088	0.1053	323.71	0.10705	0.00247487373415292
Both_32	Both_32;size=1031;	Both_32;size=1109;	1_323.71	Gray	0.1031	0.1109	323.71	0.107	0.00551543289325507
Both_31	Both_31;size=1072;	Both_31;size=1005;	1_323.71	Gray	0.1072	0.1005	323.71	0.10385	0.00473761543394987
Both_36	Both_36;size=1010;	Both_36;size=1065;	1_323.71	Gray	0.101	0.1065	323.71	0.10375	0.003889087296526
Both_37	Both_37;size=1005;	Both_37;size=1061;	1_323.71	Gray	0.1005	0.1061	323.71	0.1033	0.00395979797464467
Both_41	Both_41;size=1003;	Both_41;size=1038;	1_323.71	Gray	0.1003	0.1038	323.71	0.10205	0.00247487373415292
Both_38	Both_38;size=1004;	Both_38;size=1029;	1_323.71	Gray	0.1004	0.1029	323.71	0.10165	0.00176776695296637
Both_33	Both_33;size=1030;	Both_33;size=969;	1_323.71	Gray	0.103	0.0969	323.71	0.09995	0.00431335136523795
Both_35	Both_35;size=1018;	Both_35;size=924;	1_323.71	Gray	0.1018	0.0924	323.71	0.0971	0.00664680374315355
Both_34	Both_34;size=1026;	Both_34;size=895;	1_323.71	Gray	0.1026	0.0895	323.71	0.09605	0.00926309883354377
Both_40	Both_40;size=1004;	Both_40;size=903;	1_323.71	Gray	0.1004	0.0903	323.71	0.09535	0.00714177848998412
Both_43	Both_43;size=969;	Both_43;size=929;	1_323.71	Gray	0.0969	0.0929	323.71	0.0949	0.00282842712474619
Both_39	Both_39;size=1004;	Both_39;size=858;	1_323.71	Gray	0.1004	0.0858	323.71	0.0931	0.0103237590053236
Both_45	Both_45;size=933;	Both_45;size=873;	1_323.71	Gray	0.0933	0.0873	323.71	0.0903	0.00424264068711929
Both_42	Both_42;size=1000;	Both_42;size=800;	1_323.71	Gray	0.1	0.08	323.71	0.09	0.014142135623731
Both_47	Both_47;size=912;	Both_47;size=887;	1_323.71	Gray	0.0912	0.0887	323.71	0.08995	0.00176776695296637
Both_49	Both_49;size=896;	Both_49;size=888;	1_323.71	Gray	0.0896	0.0888	323.71	0.0892	0.000565685424949235
Both_46	Both_46;size=919;	Both_46;size=859;	12_0.145	Black	0.0919	0.0859	0.145	0.0889	0.00424264068711929
Both_48	Both_48;size=911;	Both_48;size=843;	1_323.71	Gray	0.0911	0.0843	323.71	0.0877	0.00480832611206852
Both_44	Both_44;size=937;	Both_44;size=789;	1_323.71	Gray	0.0937	0.0789	323.71	0.0863	0.0104651803615609
Both_54	Both_54;size=868;	Both_54;size=854;	1_323.71	Gray	0.0868	0.0854	323.71	0.0861	0.000989949493661165
Both_55	Both_55;size=861;	Both_55;size=853;	1_323.71	Gray	0.0861	0.0853	323.71	0.0857	0.000565685424949235
Both_53	Both_53;size=874;	Both_53;size=833;	1_323.71	Gray	0.0874	0.0833	323.71	0.08535	0.00289913780286485
Both_52	Both_52;size=888;	Both_52;size=811;	1_323.71	Gray	0.0888	0.0811	323.71	0.08495	0.00544472221513643
Both_50	Both_50;size=890;	Both_50;size=777;	1_323.71	Gray	0.089	0.0777	323.71	0.08335	0.00799030662740798
Both_65	Both_65;size=788;	Both_65;size=813;	1_323.71	Gray	0.0788	0.0813	323.71	0.08005	0.00176776695296637
Both_68	Both_68;size=767;	Both_68;size=819;	1_323.71	Gray	0.0767	0.0819	323.71	0.0793	0.00367695526217004
Both_60	Both_60;size=819;	Both_60;size=765;	1_323.71	Gray	0.0819	0.0765	323.71	0.0792	0.00381837661840736
Both_57	Both_57;size=840;	Both_57;size=743;	1_323.71	Gray	0.084	0.0743	323.71	0.07915	0.00685893577750952
Both_21	Both_21;size=1414;	Both_21;size=161;	1_323.71	Gray	0.1414	0.0161	323.71	0.07875	0.0886004796826744
Both_56	Both_56;size=849;	Both_56;size=720;	1_323.71	Gray	0.0849	0.072	323.71	0.07845	0.00912167747730646
Both_64	Both_64;size=799;	Both_64;size=754;	1_323.71	Gray	0.0799	0.0754	323.71	0.07765	0.00318198051533947
Both_58	Both_58;size=835;	Both_58;size=709;	1_323.71	Gray	0.0835	0.0709	323.71	0.0772	0.0089095454429505
Both_62	Both_62;size=813;	Both_62;size=730;	1_323.71	Gray	0.0813	0.073	323.71	0.07715	0.00586898628384835
Both_67	Both_67;size=767;	Both_67;size=766;	1_323.71	Gray	0.0767	0.0766	323.71	0.07665	7.07106781186568e-05
Both_61	Both_61;size=814;	Both_61;size=701;	1_323.71	Gray	0.0814	0.0701	323.71	0.07575	0.00799030662740799
Both_66	Both_66;size=777;	Both_66;size=736;	1_323.71	Gray	0.0777	0.0736	323.71	0.07565	0.00289913780286485
Both_77	Both_77;size=727;	Both_77;size=774;	1_323.71	Gray	0.0727	0.0774	323.71	0.07505	0.00332340187157677
Both_70	Both_70;size=760;	Both_70;size=729;	1_323.71	Gray	0.076	0.0729	323.71	0.07445	0.00219203102167829
Both_72	Both_72;size=754;	Both_72;size=722;	6_0.825	Black	0.0754	0.0722	0.825	0.0738	0.00226274169979695
Both_63	Both_63;size=808;	Both_63;size=661;	1_323.71	Gray	0.0808	0.0661	323.71	0.07345	0.0103944696834422
Both_76	Both_76;size=732;	Both_76;size=729;	1_323.71	Gray	0.0732	0.0729	323.71	0.07305	0.000212132034355961
Both_79	Both_79;size=724;	Both_79;size=730;	1_323.71	Gray	0.0724	0.073	323.71	0.0727	0.000424264068711921
Both_51	Both_51;size=890;	Both_51;size=563;	1_323.71	Gray	0.089	0.0563	323.71	0.07265	0.0231223917448001
Both_73	Both_73;size=741;	Both_73;size=707;	1_323.71	Gray	0.0741	0.0707	323.71	0.0724	0.00240416305603426
Both_69	Both_69;size=762;	Both_69;size=678;	1_323.71	Gray	0.0762	0.0678	323.71	0.072	0.005939696961967
Both_75	Both_75;size=733;	Both_75;size=686;	1_323.71	Gray	0.0733	0.0686	323.71	0.07095	0.00332340187157678
Both_74	Both_74;size=738;	Both_74;size=664;	1_323.71	Gray	0.0738	0.0664	323.71	0.0701	0.00523259018078045
Both_82	Both_82;size=709;	Both_82;size=689;	1_323.71	Gray	0.0709	0.0689	323.71	0.0699	0.0014142135623731
Both_78	Both_78;size=724;	Both_78;size=668;	1_323.71	Gray	0.0724	0.0668	323.71	0.0696	0.00395979797464467
Both_80	Both_80;size=714;	Both_80;size=670;	1_323.71	Gray	0.0714	0.067	323.71	0.0692	0.00311126983722081
Both_83	Both_83;size=678;	Both_83;size=677;	1_323.71	Gray	0.0678	0.0677	323.71	0.06775	7.07106781186568e-05
Both_84	Both_84;size=677;	Both_84;size=675;	1_323.71	Gray	0.0677	0.0675	323.71	0.0676	0.000141421356237304
Both_59	Both_59;size=831;	Both_59;size=511;	1_323.71	Gray	0.0831	0.0511	323.71	0.0671	0.0226274169979695
Both_81	Both_81;size=709;	Both_81;size=580;	1_323.71	Gray	0.0709	0.058	323.71	0.06445	0.00912167747730647
Both_71	Both_71;size=759;	Both_71;size=520;	1_323.71	Gray	0.0759	0.052	323.71	0.06395	0.0168998520703585
Both_85	Both_85;size=657;	Both_85;size=619;	1_323.71	Gray	0.0657	0.0619	323.71	0.0638	0.00268700576850889
Both_90	Both_90;size=617;	Both_90;size=638;	1_323.71	Gray	0.0617	0.0638	323.71	0.06275	0.00148492424049174
Both_88	Both_88;size=629;	Both_88;size=619;	1_323.71	Gray	0.0629	0.0619	323.71	0.0624	0.000707106781186548
Both_95	Both_95;size=591;	Both_95;size=647;	1_323.71	Gray	0.0591	0.0647	323.71	0.0619	0.00395979797464467
Both_86	Both_86;size=652;	Both_86;size=583;	1_323.71	Gray	0.0652	0.0583	323.71	0.06175	0.00487903679018719
Both_94	Both_94;size=603;	Both_94;size=613;	1_323.71	Gray	0.0603	0.0613	323.71	0.0608	0.000707106781186553
Both_87	Both_87;size=642;	Both_87;size=574;	1_323.71	Gray	0.0642	0.0574	323.71	0.0608	0.00480832611206852
Both_89	Both_89;size=628;	Both_89;size=586;	1_323.71	Gray	0.0628	0.0586	323.71	0.0607	0.00296984848098349
Both_97	Both_97;size=586;	Both_97;size=611;	10_39.96	Gray	0.0586	0.0611	39.96	0.05985	0.00176776695296637
Both_93	Both_93;size=604;	Both_93;size=583;	1_323.71	Gray	0.0604	0.0583	323.71	0.05935	0.00148492424049175
Both_106	Both_106;size=558;	Both_106;size=616;	1_323.71	Gray	0.0558	0.0616	323.71	0.0587	0.00410121933088198
Both_99	Both_99;size=584;	Both_99;size=579;	1_323.71	Gray	0.0584	0.0579	323.71	0.05815	0.000353553390593274
Both_101	Both_101;size=580;	Both_101;size=574;	1_323.71	Gray	0.058	0.0574	323.71	0.0577	0.000424264068711931
Both_92	Both_92;size=605;	Both_92;size=542;	1_323.71	Gray	0.0605	0.0542	323.71	0.05735	0.00445477272147525
Both_102	Both_102;size=571;	Both_102;size=575;	1_323.71	Gray	0.0571	0.0575	323.71	0.0573	0.000282842712474617
Both_108	Both_108;size=553;	Both_108;size=562;	14_33.64	Gray	0.0553	0.0562	33.64	0.05575	0.000636396103067891
Both_104	Both_104;size=563;	Both_104;size=540;	1_323.71	Gray	0.0563	0.054	323.71	0.05515	0.00162634559672906
Both_98	Both_98;size=584;	Both_98;size=509;	1_323.71	Gray	0.0584	0.0509	323.71	0.05465	0.00530330085889911
Both_103	Both_103;size=570;	Both_103;size=473;	1_323.71	Gray	0.057	0.0473	323.71	0.05215	0.00685893577750951
Both_110	Both_110;size=542;	Both_110;size=498;	1_323.71	Gray	0.0542	0.0498	323.71	0.052	0.00311126983722081
Both_91	Both_91;size=617;	Both_91;size=421;	1_323.71	Gray	0.0617	0.0421	323.71	0.0519	0.0138592929112563
Both_116	Both_116;size=506;	Both_116;size=529;	1_323.71	Gray	0.0506	0.0529	323.71	0.05175	0.00162634559672905
Both_96	Both_96;size=586;	Both_96;size=447;	1_323.71	Gray	0.0586	0.0447	323.71	0.05165	0.00982878425849301
Both_107	Both_107;size=557;	Both_107;size=476;	1_323.71	Gray	0.0557	0.0476	323.71	0.05165	0.00572756492761103
Both_100	Both_100;size=582;	Both_100;size=441;	1_323.71	Gray	0.0582	0.0441	323.71	0.05115	0.00997020561473032
Both_114	Both_114;size=513;	Both_114;size=492;	1_323.71	Gray	0.0513	0.0492	323.71	0.05025	0.00148492424049175
Both_111	Both_111;size=531;	Both_111;size=462;	1_323.71	Gray	0.0531	0.0462	323.71	0.04965	0.00487903679018718
Both_109	Both_109;size=548;	Both_109;size=399;	1_323.71	Gray	0.0548	0.0399	323.71	0.04735	0.0105358910396796
Both_112	Both_112;size=525;	Both_112;size=416;	1_323.71	Gray	0.0525	0.0416	323.71	0.04705	0.00770746391493337
Both_118	Both_118;size=500;	Both_118;size=432;	1_323.71	Gray	0.05	0.0432	323.71	0.0466	0.00480832611206853
Both_113	Both_113;size=516;	Both_113;size=416;	1_323.71	Gray	0.0516	0.0416	323.71	0.0466	0.00707106781186547
Both_119	Both_119;size=485;	Both_119;size=423;	1_323.71	Gray	0.0485	0.0423	323.71	0.0454	0.0043840620433566
Both_124	Both_124;size=458;	Both_124;size=450;	1_323.71	Gray	0.0458	0.045	323.71	0.0454	0.00056568542494924
Both_122	Both_122;size=469;	Both_122;size=432;	1_323.71	Gray	0.0469	0.0432	323.71	0.04505	0.00261629509039023
Both_123	Both_123;size=461;	Both_123;size=429;	1_323.71	Gray	0.0461	0.0429	323.71	0.0445	0.00226274169979695
Both_121	Both_121;size=478;	Both_121;size=408;	1_323.71	Gray	0.0478	0.0408	323.71	0.0443	0.00494974746830583
Both_117	Both_117;size=503;	Both_117;size=382;	1_323.71	Gray	0.0503	0.0382	323.71	0.04425	0.00855599205235722
Both_125	Both_125;size=448;	Both_125;size=368;	1_323.71	Gray	0.0448	0.0368	323.71	0.0408	0.00565685424949238
Both_133	Both_133;size=407;	Both_133;size=408;	10_39.96	Gray	0.0407	0.0408	39.96	0.04075	7.07106781186568e-05
Both_127	Both_127;size=438;	Both_127;size=371;	1_323.71	Gray	0.0438	0.0371	323.71	0.04045	0.00473761543394987
Both_126	Both_126;size=445;	Both_126;size=358;	1_323.71	Gray	0.0445	0.0358	323.71	0.04015	0.00615182899632296
Both_131	Both_131;size=413;	Both_131;size=389;	1_323.71	Gray	0.0413	0.0389	323.71	0.0401	0.00169705627484771
Both_120	Both_120;size=485;	Both_120;size=300;	1_323.71	Gray	0.0485	0.03	323.71	0.03925	0.0130814754519511
Both_136	Both_136;size=381;	Both_136;size=395;	1_323.71	Gray	0.0381	0.0395	323.71	0.0388	0.000989949493661165
Both_129	Both_129;size=417;	Both_129;size=354;	1_323.71	Gray	0.0417	0.0354	323.71	0.03855	0.00445477272147525
Both_132	Both_132;size=412;	Both_132;size=357;	10_39.96	Gray	0.0412	0.0357	39.96	0.03845	0.00388908729652601
Both_134	Both_134;size=390;	Both_134;size=360;	1_323.71	Gray	0.039	0.036	323.71	0.0375	0.00212132034355964
Both_137	Both_137;size=379;	Both_137;size=350;	1_323.71	Gray	0.0379	0.035	323.71	0.03645	0.00205060966544099
Both_142	Both_142;size=351;	Both_142;size=363;	1_323.71	Gray	0.0351	0.0363	323.71	0.0357	0.000848528137423857
Both_141	Both_141;size=354;	Both_141;size=357;	1_323.71	Gray	0.0354	0.0357	323.71	0.03555	0.000212132034355965
Both_146	Both_146;size=337;	Both_146;size=368;	14_33.64	Gray	0.0337	0.0368	33.64	0.03525	0.0021920310216783
Both_140	Both_140;size=355;	Both_140;size=344;	1_323.71	Gray	0.0355	0.0344	323.71	0.03495	0.000777817459305205
Both_156	Both_156;size=319;	Both_156;size=343;	1_323.71	Gray	0.0319	0.0343	323.71	0.0331	0.00169705627484771
Both_143	Both_143;size=350;	Both_143;size=308;	1_323.71	Gray	0.035	0.0308	323.71	0.0329	0.0029698484809835
Both_144	Both_144;size=348;	Both_144;size=305;	1_323.71	Gray	0.0348	0.0305	323.71	0.03265	0.00304055915910215
Both_150	Both_150;size=325;	Both_150;size=324;	1_323.71	Gray	0.0325	0.0324	323.71	0.03245	7.07106781186568e-05
Both_154	Both_154;size=321;	Both_154;size=327;	1_323.71	Gray	0.0321	0.0327	323.71	0.0324	0.000424264068711931
Both_153	Both_153;size=322;	Both_153;size=322;	1_323.71	Gray	0.0322	0.0322	323.71	0.0322	0
Both_158	Both_158;size=301;	Both_158;size=332;	1_323.71	Gray	0.0301	0.0332	323.71	0.03165	0.0021920310216783
Both_135	Both_135;size=382;	Both_135;size=244;	1_323.71	Gray	0.0382	0.0244	323.71	0.0313	0.00975807358037436
Both_155	Both_155;size=321;	Both_155;size=295;	1_323.71	Gray	0.0321	0.0295	323.71	0.0308	0.00183847763108502
Both_160	Both_160;size=296;	Both_160;size=312;	1_323.71	Gray	0.0296	0.0312	323.71	0.0304	0.00113137084989848
Both_151	Both_151;size=323;	Both_151;size=282;	1_323.71	Gray	0.0323	0.0282	323.71	0.03025	0.00289913780286484
Both_149	Both_149;size=330;	Both_149;size=257;	1_323.71	Gray	0.033	0.0257	323.71	0.02935	0.0051618795026618
Both_171	Both_171;size=268;	Both_171;size=311;	1_323.71	Gray	0.0268	0.0311	323.71	0.02895	0.00304055915910216
Both_165	Both_165;size=283;	Both_165;size=296;	1_323.71	Gray	0.0283	0.0296	323.71	0.02895	0.000919238815542511
Both_145	Both_145;size=346;	Both_145;size=231;	1_323.71	Gray	0.0346	0.0231	323.71	0.02885	0.0081317279836453
Both_167	Both_167;size=281;	Both_167;size=291;	1_323.71	Gray	0.0281	0.0291	323.71	0.0286	0.000707106781186548
Both_163	Both_163;size=291;	Both_163;size=276;	1_323.71	Gray	0.0291	0.0276	323.71	0.02835	0.00106066017177982
Both_157	Both_157;size=309;	Both_157;size=254;	1_323.71	Gray	0.0309	0.0254	323.71	0.02815	0.00388908729652601
Both_148	Both_148;size=330;	Both_148;size=221;	1_323.71	Gray	0.033	0.0221	323.71	0.02755	0.00770746391493337
Both_174	Both_174;size=262;	Both_174;size=286;	1_323.71	Gray	0.0262	0.0286	323.71	0.0274	0.00169705627484771
Both_139	Both_139;size=365;	Both_139;size=176;	1_323.71	Gray	0.0365	0.0176	323.71	0.02705	0.0133643181644257
Both_176	Both_176;size=258;	Both_176;size=282;	1_323.71	Gray	0.0258	0.0282	323.71	0.027	0.00169705627484772
Both_162	Both_162;size=292;	Both_162;size=247;	1_323.71	Gray	0.0292	0.0247	323.71	0.02695	0.00318198051533946
Both_168	Both_168;size=281;	Both_168;size=249;	1_323.71	Gray	0.0281	0.0249	323.71	0.0265	0.00226274169979695
Both_161	Both_161;size=294;	Both_161;size=233;	1_323.71	Gray	0.0294	0.0233	323.71	0.02635	0.00431335136523794
Both_170	Both_170;size=268;	Both_170;size=254;	1_323.71	Gray	0.0268	0.0254	323.71	0.0261	0.000989949493661168
Both_179	Both_179;size=246;	Both_179;size=265;	1_323.71	Gray	0.0246	0.0265	323.71	0.02555	0.00134350288425444
Both_166	Both_166;size=282;	Both_166;size=228;	1_323.71	Gray	0.0282	0.0228	323.71	0.0255	0.00381837661840736
Both_173	Both_173;size=262;	Both_173;size=244;	1_323.71	Gray	0.0262	0.0244	323.71	0.0253	0.00127279220613579
Both_172	Both_172;size=266;	Both_172;size=236;	1_323.71	Gray	0.0266	0.0236	323.71	0.0251	0.00212132034355964
Both_169	Both_169;size=271;	Both_169;size=229;	1_323.71	Gray	0.0271	0.0229	323.71	0.025	0.0029698484809835
Both_159	Both_159;size=297;	Both_159;size=202;	14_33.64	Gray	0.0297	0.0202	33.64	0.02495	0.0067175144212722
Both_183	Both_183;size=244;	Both_183;size=255;	1_323.71	Gray	0.0244	0.0255	323.71	0.02495	0.000777817459305205
Both_185	Both_185;size=240;	Both_185;size=259;	3_16.67	Gray	0.024	0.0259	16.67	0.02495	0.00134350288425444
Both_180	Both_180;size=245;	Both_180;size=252;	1_323.71	Gray	0.0245	0.0252	323.71	0.02485	0.000494974746830583
Both_175	Both_175;size=260;	Both_175;size=237;	1_323.71	Gray	0.026	0.0237	323.71	0.02485	0.00162634559672906
Both_186	Both_186;size=240;	Both_186;size=251;	1_323.71	Gray	0.024	0.0251	323.71	0.02455	0.0007778174593052
Both_164	Both_164;size=283;	Both_164;size=206;	1_323.71	Gray	0.0283	0.0206	323.71	0.02445	0.00544472221513641
Both_191	Both_191;size=229;	Both_191;size=257;	1_323.71	Gray	0.0229	0.0257	323.71	0.0243	0.00197989898732233
Both_182	Both_182;size=244;	Both_182;size=242;	1_323.71	Gray	0.0244	0.0242	323.71	0.0243	0.000141421356237309
Both_193	Both_193;size=228;	Both_193;size=257;	1_323.71	Gray	0.0228	0.0257	323.71	0.02425	0.00205060966544099
Both_128	Both_128;size=428;	Both_128;size=52;	1_323.71	Gray	0.0428	0.0052	323.71	0.024	0.0265872149726142
Both_178	Both_178;size=254;	Both_178;size=226;	1_323.71	Gray	0.0254	0.0226	323.71	0.024	0.00197989898732233
Both_184	Both_184;size=243;	Both_184;size=232;	1_323.71	Gray	0.0243	0.0232	323.71	0.02375	0.000777817459305202
Both_177	Both_177;size=254;	Both_177;size=214;	1_323.71	Gray	0.0254	0.0214	323.71	0.0234	0.00282842712474619
Both_189	Both_189;size=232;	Both_189;size=236;	1_323.71	Gray	0.0232	0.0236	323.71	0.0234	0.00028284271247462
Both_181	Both_181;size=244;	Both_181;size=205;	1_323.71	Gray	0.0244	0.0205	323.71	0.02245	0.00275771644662753
Both_196	Both_196;size=219;	Both_196;size=221;	1_323.71	Gray	0.0219	0.0221	323.71	0.022	0.000141421356237309
Both_192	Both_192;size=229;	Both_192;size=210;	1_323.71	Gray	0.0229	0.021	323.71	0.02195	0.00134350288425444
Both_187	Both_187;size=235;	Both_187;size=203;	1_323.71	Gray	0.0235	0.0203	323.71	0.0219	0.00226274169979695
Both_197	Both_197;size=217;	Both_197;size=206;	1_323.71	Gray	0.0217	0.0206	323.71	0.02115	0.000777817459305202
Both_201	Both_201;size=205;	Both_201;size=213;	1_323.71	Gray	0.0205	0.0213	323.71	0.0209	0.000565685424949237
Both_199	Both_199;size=211;	Both_199;size=203;	1_323.71	Gray	0.0211	0.0203	323.71	0.0207	0.00056568542494924
Both_188	Both_188;size=235;	Both_188;size=168;	1_323.71	Gray	0.0235	0.0168	323.71	0.02015	0.00473761543394987
Both_198	Both_198;size=212;	Both_198;size=178;	1_323.71	Gray	0.0212	0.0178	323.71	0.0195	0.00240416305603426
Both_202	Both_202;size=201;	Both_202;size=189;	1_323.71	Gray	0.0201	0.0189	323.71	0.0195	0.000848528137423857
Both_209	Both_209;size=186;	Both_209;size=203;	1_323.71	Gray	0.0186	0.0203	323.71	0.01945	0.00120208152801713
Both_190	Both_190;size=231;	Both_190;size=156;	1_323.71	Gray	0.0231	0.0156	323.71	0.01935	0.00530330085889911
Both_216	Both_216;size=173;	Both_216;size=212;	1_323.71	Gray	0.0173	0.0212	323.71	0.01925	0.00275771644662754
Both_195	Both_195;size=220;	Both_195;size=156;	1_323.71	Gray	0.022	0.0156	323.71	0.0188	0.00452548339959391
Both_208	Both_208;size=187;	NA	10_39.96	Gray	0.0187	NA	39.96	0.0187	NA
Both_603	Both_603;size=54;	Both_603;size=317;	1_323.71	Gray	0.0054	0.0317	323.71	0.01855	0.0185969083452062
Both_203	Both_203;size=199;	Both_203;size=167;	1_323.71	Gray	0.0199	0.0167	323.71	0.0183	0.00226274169979695
Both_200	Both_200;size=209;	Both_200;size=150;	6_0.825	Gray	0.0209	0.015	0.825	0.01795	0.00417193000900063
Both_204	Both_204;size=197;	Both_204;size=162;	1_323.71	Gray	0.0197	0.0162	323.71	0.01795	0.00247487373415292
Both_211	Both_211;size=182;	Both_211;size=168;	1_323.71	Gray	0.0182	0.0168	323.71	0.0175	0.000989949493661168
Both_218	Both_218;size=167;	Both_218;size=182;	1_323.71	Gray	0.0167	0.0182	323.71	0.01745	0.00106066017177982
Both_239	Both_239;size=138;	Both_239;size=211;	4_60.375	Gray	0.0138	0.0211	60.375	0.01745	0.0051618795026618
Both_207	Both_207;size=189;	Both_207;size=156;	1_323.71	Gray	0.0189	0.0156	323.71	0.01725	0.00233345237791561
Both_301	Both_301;size=113;	Both_301;size=227;	1_323.71	Gray	0.0113	0.0227	323.71	0.017	0.00806101730552664
Both_220	Both_220;size=165;	Both_220;size=172;	1_323.71	Gray	0.0165	0.0172	323.71	0.01685	0.000494974746830583
Both_214	Both_214;size=181;	Both_214;size=155;	7_26.36	Gray	0.0181	0.0155	26.36	0.0168	0.00183847763108502
Both_213	Both_213;size=181;	Both_213;size=153;	5_3.29	Gray	0.0181	0.0153	3.29	0.0167	0.00197989898732233
Both_206	Both_206;size=194;	Both_206;size=136;	10_39.96	Gray	0.0194	0.0136	39.96	0.0165	0.00410121933088198
Both_222	Both_222;size=163;	Both_222;size=164;	1_323.71	Gray	0.0163	0.0164	323.71	0.01635	7.07106781186543e-05
Both_605	Both_605;size=53;	Both_605;size=273;	1_323.71	Gray	0.0053	0.0273	323.71	0.0163	0.015556349186104
Both_237	Both_237;size=141;	Both_237;size=179;	13_21.895	Gray	0.0141	0.0179	21.895	0.016	0.00268700576850888
Both_215	Both_215;size=173;	Both_215;size=144;	10_39.96	Gray	0.0173	0.0144	39.96	0.01585	0.00205060966544099
Both_210	Both_210;size=186;	Both_210;size=129;	1_323.71	Gray	0.0186	0.0129	323.71	0.01575	0.00403050865276332
Both_212	Both_212;size=181;	Both_212;size=131;	1_323.71	Gray	0.0181	0.0131	323.71	0.0156	0.00353553390593274
Both_228	Both_228;size=149;	Both_228;size=163;	10_39.96	Gray	0.0149	0.0163	39.96	0.0156	0.000989949493661169
Both_225	Both_225;size=158;	Both_225;size=153;	14_33.64	Gray	0.0158	0.0153	33.64	0.01555	0.000353553390593272
Both_235	Both_235;size=142;	Both_235;size=168;	15_89.91	Gray	0.0142	0.0168	89.91	0.0155	0.00183847763108502
Both_233	Both_233;size=142;	Both_233;size=159;	11_9.265	Gray	0.0142	0.0159	9.265	0.01505	0.00120208152801713
Both_217	Both_217;size=168;	Both_217;size=131;	8_6.53	Gray	0.0168	0.0131	6.53	0.01495	0.00261629509039022
Both_226	Both_226;size=153;	Both_226;size=141;	10_39.96	Gray	0.0153	0.0141	39.96	0.0147	0.000848528137423857
Both_227	Both_227;size=150;	Both_227;size=144;	10_39.96	Gray	0.015	0.0144	39.96	0.0147	0.000424264068711928
Both_231	Both_231;size=144;	NA	14_33.64	Gray	0.0144	NA	33.64	0.0144	NA
Both_256	Both_256;size=129;	Both_256;size=156;	5_3.29	Gray	0.0129	0.0156	3.29	0.01425	0.00190918830920368
Both_223	Both_223;size=160;	Both_223;size=123;	1_323.71	Gray	0.016	0.0123	323.71	0.01415	0.00261629509039023
Both_245	Both_245;size=135;	Both_245;size=148;	14_33.64	Gray	0.0135	0.0148	33.64	0.01415	0.000919238815542511
Both_229	Both_229;size=149;	Both_229;size=133;	1_323.71	Gray	0.0149	0.0133	323.71	0.0141	0.00113137084989847
Both_247	Both_247;size=135;	Both_247;size=146;	1_323.71	Gray	0.0135	0.0146	323.71	0.01405	0.000777817459305202
Both_224	Both_224;size=158;	Both_224;size=120;	1_323.71	Gray	0.0158	0.012	323.71	0.0139	0.00268700576850888
Both_219	Both_219;size=166;	Both_219;size=111;	1_323.71	Gray	0.0166	0.0111	323.71	0.01385	0.00388908729652601
Both_232	Both_232;size=144;	Both_232;size=132;	1_323.71	Gray	0.0144	0.0132	323.71	0.0138	0.000848528137423856
Both_243	Both_243;size=136;	Both_243;size=139;	10_39.96	Gray	0.0136	0.0139	39.96	0.01375	0.000212132034355964
Both_249	Both_249;size=133;	Both_249;size=139;	14_33.64	Gray	0.0133	0.0139	33.64	0.0136	0.000424264068711927
Both_253	Both_253;size=130;	Both_253;size=142;	10_39.96	Gray	0.013	0.0142	39.96	0.0136	0.000848528137423858
Both_262	Both_262;size=127;	Both_262;size=145;	14_33.64	Gray	0.0127	0.0145	33.64	0.0136	0.00127279220613579
Both_274	Both_274;size=121;	Both_274;size=151;	1_323.71	Gray	0.0121	0.0151	323.71	0.0136	0.00212132034355964
Both_230	Both_230;size=146;	Both_230;size=124;	1_323.71	Gray	0.0146	0.0124	323.71	0.0135	0.0015556349186104
Both_240	Both_240;size=138;	Both_240;size=130;	1_323.71	Gray	0.0138	0.013	323.71	0.0134	0.000565685424949238
Both_329	Both_329;size=106;	Both_329;size=161;	1_323.71	Gray	0.0106	0.0161	323.71	0.01335	0.00388908729652601
Both_254	Both_254;size=130;	Both_254;size=136;	14_33.64	Gray	0.013	0.0136	33.64	0.0133	0.000424264068711928
Both_279	Both_279;size=120;	Both_279;size=145;	1_323.71	Gray	0.012	0.0145	323.71	0.01325	0.00176776695296637
Both_259	Both_259;size=129;	Both_259;size=136;	10_39.96	Gray	0.0129	0.0136	39.96	0.01325	0.000494974746830584
Both_244	Both_244;size=135;	Both_244;size=127;	10_39.96	Gray	0.0135	0.0127	39.96	0.0131	0.000565685424949238
Both_221	Both_221;size=164;	Both_221;size=95;	1_323.71	Gray	0.0164	0.0095	323.71	0.01295	0.00487903679018718
Both_242	Both_242;size=137;	Both_242;size=118;	10_39.96	Gray	0.0137	0.0118	39.96	0.01275	0.00134350288425444
Both_443	Both_443;size=77;	Both_443;size=178;	1_323.71	Gray	0.0077	0.0178	323.71	0.01275	0.00714177848998413
Both_251	Both_251;size=132;	Both_251;size=122;	10_39.96	Gray	0.0132	0.0122	39.96	0.0127	0.000707106781186549
Both_266	Both_266;size=124;	Both_266;size=130;	8_6.53	Gray	0.0124	0.013	6.53	0.0127	0.000424264068711927
Both_317	Both_317;size=109;	Both_317;size=144;	3_16.67	Gray	0.0109	0.0144	16.67	0.01265	0.00247487373415292
Both_298	Both_298;size=114;	Both_298;size=137;	14_33.64	Gray	0.0114	0.0137	33.64	0.01255	0.00162634559672906
Both_246	Both_246;size=135;	Both_246;size=114;	14_33.64	Gray	0.0135	0.0114	33.64	0.01245	0.00148492424049175
Both_278	Both_278;size=120;	Both_278;size=129;	10_39.96	Gray	0.012	0.0129	39.96	0.01245	0.000636396103067891
Both_289	Both_289;size=116;	Both_289;size=133;	10_39.96	Gray	0.0116	0.0133	39.96	0.01245	0.00120208152801713
Both_428	Both_428;size=79;	Both_428;size=170;	1_323.71	Gray	0.0079	0.017	323.71	0.01245	0.00643467170879758
Both_257	Both_257;size=129;	Both_257;size=117;	10_39.96	Gray	0.0129	0.0117	39.96	0.0123	0.000848528137423856
Both_275	Both_275;size=120;	Both_275;size=125;	14_33.64	Gray	0.012	0.0125	33.64	0.01225	0.000353553390593274
Both_283	Both_283;size=117;	Both_283;size=127;	10_39.96	Gray	0.0117	0.0127	39.96	0.0122	0.000707106781186547
Both_241	Both_241;size=138;	Both_241;size=105;	1_323.71	Gray	0.0138	0.0105	323.71	0.01215	0.00233345237791561
Both_252	Both_252;size=131;	Both_252;size=112;	10_39.96	Gray	0.0131	0.0112	39.96	0.01215	0.00134350288425444
Both_288	Both_288;size=116;	Both_288;size=127;	14_33.64	Gray	0.0116	0.0127	33.64	0.01215	0.000777817459305202
Both_260	Both_260;size=128;	Both_260;size=114;	1_323.71	Gray	0.0128	0.0114	323.71	0.0121	0.000989949493661165
Both_285	Both_285;size=117;	Both_285;size=124;	14_33.64	Gray	0.0117	0.0124	33.64	0.01205	0.000494974746830584
Both_248	Both_248;size=133;	Both_248;size=107;	1_323.71	Gray	0.0133	0.0107	323.71	0.012	0.00183847763108502
Both_280	Both_280;size=118;	Both_280;size=121;	10_39.96	Gray	0.0118	0.0121	39.96	0.01195	0.000212132034355964
Both_294	Both_294;size=115;	Both_294;size=123;	10_39.96	Gray	0.0115	0.0123	39.96	0.0119	0.000565685424949238
Both_297	Both_297;size=115;	Both_297;size=122;	10_39.96	Gray	0.0115	0.0122	39.96	0.01185	0.000494974746830583
Both_299	Both_299;size=113;	Both_299;size=124;	10_39.96	Gray	0.0113	0.0124	39.96	0.01185	0.000777817459305204
Both_265	Both_265;size=126;	Both_265;size=109;	14_33.64	Gray	0.0126	0.0109	33.64	0.01175	0.00120208152801713
Both_303	Both_303;size=112;	Both_303;size=123;	10_39.96	Gray	0.0112	0.0123	39.96	0.01175	0.000777817459305202
Both_255	Both_255;size=130;	Both_255;size=104;	1_323.71	Gray	0.013	0.0104	323.71	0.0117	0.00183847763108502
Both_234	Both_234;size=142;	Both_234;size=90;	1_323.71	Gray	0.0142	0.009	323.71	0.0116	0.00367695526217005
Both_273	Both_273;size=121;	Both_273;size=111;	1_323.71	Gray	0.0121	0.0111	323.71	0.0116	0.000707106781186547
Both_269	Both_269;size=123;	Both_269;size=108;	10_39.96	Gray	0.0123	0.0108	39.96	0.01155	0.00106066017177982
Both_268	Both_268;size=123;	Both_268;size=107;	1_323.71	Gray	0.0123	0.0107	323.71	0.0115	0.00113137084989848
Both_272	Both_272;size=122;	Both_272;size=108;	10_39.96	Gray	0.0122	0.0108	39.96	0.0115	0.000989949493661167
Both_264	Both_264;size=126;	Both_264;size=103;	1_323.71	Gray	0.0126	0.0103	323.71	0.01145	0.00162634559672906
Both_305	Both_305;size=112;	Both_305;size=117;	14_33.64	Gray	0.0112	0.0117	33.64	0.01145	0.000353553390593274
Both_310	Both_310;size=111;	Both_310;size=115;	10_39.96	Gray	0.0111	0.0115	39.96	0.0113	0.000282842712474619
Both_238	Both_238;size=139;	Both_238;size=87;	1_323.71	Gray	0.0139	0.0087	323.71	0.0113	0.00367695526217005
Both_282	Both_282;size=118;	Both_282;size=107;	14_33.64	Gray	0.0118	0.0107	33.64	0.01125	0.000777817459305202
Both_304	Both_304;size=112;	Both_304;size=112;	10_39.96	Gray	0.0112	0.0112	39.96	0.0112	0
Both_319	Both_319;size=108;	Both_319;size=115;	10_39.96	Gray	0.0108	0.0115	39.96	0.01115	0.000494974746830584
Both_327	Both_327;size=107;	Both_327;size=116;	10_39.96	Gray	0.0107	0.0116	39.96	0.01115	0.000636396103067893
Both_372	Both_372;size=91;	Both_372;size=130;	1_323.71	Gray	0.0091	0.013	323.71	0.01105	0.00275771644662753
Both_326	Both_326;size=107;	Both_326;size=113;	10_39.96	Gray	0.0107	0.0113	39.96	0.011	0.000424264068711928
Both_290	Both_290;size=116;	Both_290;size=103;	14_33.64	Gray	0.0116	0.0103	33.64	0.01095	0.000919238815542511
Both_250	Both_250;size=132;	Both_250;size=84;	1_323.71	Gray	0.0132	0.0084	323.71	0.0108	0.00339411254969543
Both_296	Both_296;size=115;	Both_296;size=101;	14_33.64	Gray	0.0115	0.0101	33.64	0.0108	0.000989949493661167
Both_321	Both_321;size=108;	Both_321;size=107;	14_33.64	Gray	0.0108	0.0107	33.64	0.01075	7.07106781186543e-05
Both_341	Both_341;size=103;	Both_341;size=111;	14_33.64	Gray	0.0103	0.0111	33.64	0.0107	0.000565685424949238
Both_236	Both_236;size=141;	Both_236;size=72;	1_323.71	Gray	0.0141	0.0072	323.71	0.01065	0.00487903679018718
Both_263	Both_263;size=127;	Both_263;size=86;	10_39.96	Gray	0.0127	0.0086	39.96	0.01065	0.00289913780286484
Both_292	Both_292;size=115;	Both_292;size=98;	10_39.96	Gray	0.0115	0.0098	39.96	0.01065	0.00120208152801713
Both_314	Both_314;size=109;	Both_314;size=104;	10_39.96	Gray	0.0109	0.0104	39.96	0.01065	0.000353553390593274
Both_311	Both_311;size=111;	Both_311;size=101;	14_33.64	Gray	0.0111	0.0101	33.64	0.0106	0.000707106781186548
Both_325	Both_325;size=107;	Both_325;size=105;	10_39.96	Gray	0.0107	0.0105	39.96	0.0106	0.000141421356237309
Both_258	Both_258;size=129;	Both_258;size=83;	6_0.825	Gray	0.0129	0.0083	0.825	0.0106	0.00325269119345812
Both_324	Both_324;size=107;	Both_324;size=104;	14_33.64	Gray	0.0107	0.0104	33.64	0.01055	0.000212132034355964
Both_271	Both_271;size=122;	Both_271;size=88;	1_323.71	Gray	0.0122	0.0088	323.71	0.0105	0.00240416305603426
Both_306	Both_306;size=111;	Both_306;size=98;	1_323.71	Gray	0.0111	0.0098	323.71	0.01045	0.000919238815542512
Both_313	Both_313;size=110;	Both_313;size=99;	1_323.71	Gray	0.011	0.0099	323.71	0.01045	0.000777817459305204
Both_267	Both_267;size=123;	Both_267;size=85;	14_33.64	Gray	0.0123	0.0085	33.64	0.0104	0.00268700576850888
Both_295	Both_295;size=115;	Both_295;size=92;	10_39.96	Gray	0.0115	0.0092	39.96	0.01035	0.00162634559672906
Both_337	Both_337;size=104;	Both_337;size=103;	10_39.96	Gray	0.0104	0.0103	39.96	0.01035	7.07106781186543e-05
Both_320	Both_320;size=108;	Both_320;size=99;	14_33.64	Gray	0.0108	0.0099	33.64	0.01035	0.000636396103067893
Both_342	Both_342;size=103;	Both_342;size=103;	10_39.96	Gray	0.0103	0.0103	39.96	0.0103	0
Both_276	Both_276;size=120;	Both_276;size=85;	7_26.36	Gray	0.012	0.0085	26.36	0.01025	0.00247487373415292
Both_284	Both_284;size=117;	Both_284;size=88;	1_323.71	Gray	0.0117	0.0088	323.71	0.01025	0.00205060966544099
Both_328	Both_328;size=106;	Both_328;size=99;	10_39.96	Gray	0.0106	0.0099	39.96	0.01025	0.000494974746830584
Both_361	Both_361;size=94;	Both_361;size=111;	10_39.96	Gray	0.0094	0.0111	39.96	0.01025	0.00120208152801713
Both_307	Both_307;size=111;	Both_307;size=93;	14_33.64	Gray	0.0111	0.0093	33.64	0.0102	0.00127279220613579
Both_315	Both_315;size=109;	Both_315;size=95;	14_33.64	Gray	0.0109	0.0095	33.64	0.0102	0.000989949493661167
Both_286	Both_286;size=117;	Both_286;size=86;	1_323.71	Gray	0.0117	0.0086	323.71	0.01015	0.0021920310216783
Both_302	Both_302;size=112;	Both_302;size=91;	1_323.71	Gray	0.0112	0.0091	323.71	0.01015	0.00148492424049175
Both_330	Both_330;size=106;	Both_330;size=97;	14_33.64	Gray	0.0106	0.0097	33.64	0.01015	0.000636396103067893
Both_308	Both_308;size=111;	Both_308;size=90;	14_33.64	Gray	0.0111	0.009	33.64	0.01005	0.00148492424049175
Both_335	Both_335;size=104;	Both_335;size=96;	14_33.64	Gray	0.0104	0.0096	33.64	0.01	0.000565685424949237
Both_354	Both_354;size=98;	Both_354;size=100;	14_33.64	Gray	0.0098	0.01	33.64	0.0099	0.00014142135623731
Both_318	Both_318;size=109;	Both_318;size=88;	10_39.96	Gray	0.0109	0.0088	39.96	0.00985	0.00148492424049175
Both_291	Both_291;size=116;	Both_291;size=80;	1_323.71	Gray	0.0116	0.008	323.71	0.0098	0.00254558441227157
Both_369	Both_369;size=91;	Both_369;size=105;	1_323.71	Gray	0.0091	0.0105	323.71	0.0098	0.000989949493661167
Both_261	Both_261;size=128;	Both_261;size=66;	1_323.71	Gray	0.0128	0.0066	323.71	0.0097	0.00438406204335659
Both_464	Both_464;size=74;	Both_464;size=120;	15_89.91	Gray	0.0074	0.012	89.91	0.0097	0.00325269119345812
Both_343	Both_343;size=102;	Both_343;size=91;	1_323.71	Gray	0.0102	0.0091	323.71	0.00965	0.000777817459305202
Both_375	Both_375;size=90;	Both_375;size=102;	10_39.96	Gray	0.009	0.0102	39.96	0.0096	0.000848528137423857
Both_332	Both_332;size=105;	Both_332;size=86;	1_323.71	Gray	0.0105	0.0086	323.71	0.00955	0.00134350288425444
Both_347	Both_347;size=101;	Both_347;size=90;	14_33.64	Gray	0.0101	0.009	33.64	0.00955	0.000777817459305201
Both_355	Both_355;size=98;	Both_355;size=93;	14_33.64	Gray	0.0098	0.0093	33.64	0.00955	0.000353553390593274
Both_365	Both_365;size=93;	Both_365;size=97;	10_39.96	Gray	0.0093	0.0097	39.96	0.0095	0.00028284271247462
Both_366	Both_366;size=93;	Both_366;size=97;	14_33.64	Gray	0.0093	0.0097	33.64	0.0095	0.00028284271247462
Both_401	Both_401;size=84;	Both_401;size=106;	10_39.96	Gray	0.0084	0.0106	39.96	0.0095	0.0015556349186104
Both_423	Both_423;size=81;	Both_423;size=109;	3_16.67	Gray	0.0081	0.0109	16.67	0.0095	0.00197989898732233
Both_333	Both_333;size=104;	Both_333;size=83;	1_323.71	Gray	0.0104	0.0083	323.71	0.00935	0.00148492424049175
Both_346	Both_346;size=101;	Both_346;size=86;	14_33.64	Gray	0.0101	0.0086	33.64	0.00935	0.00106066017177982
Both_452	Both_452;size=76;	Both_452;size=111;	15_89.91	Gray	0.0076	0.0111	89.91	0.00935	0.00247487373415292
Both_1196	NA	Both_1196;size=93;	1_323.71	Gray	NA	0.0093	323.71	0.0093	NA
Both_281	Both_281;size=118;	Both_281;size=67;	1_323.71	Gray	0.0118	0.0067	323.71	0.00925	0.00360624458405139
Both_300	Both_300;size=113;	Both_300;size=72;	10_39.96	Gray	0.0113	0.0072	39.96	0.00925	0.00289913780286484
Both_309	Both_309;size=111;	Both_309;size=74;	10_39.96	Gray	0.0111	0.0074	39.96	0.00925	0.00261629509039023
Both_385	Both_385;size=88;	Both_385;size=96;	15_89.91	Gray	0.0088	0.0096	89.91	0.0092	0.000565685424949238
Both_356	Both_356;size=96;	Both_356;size=87;	10_39.96	Gray	0.0096	0.0087	39.96	0.00915	0.000636396103067894
Both_376	Both_376;size=89;	Both_376;size=94;	14_33.64	Gray	0.0089	0.0094	33.64	0.00915	0.000353553390593273
Both_312	Both_312;size=110;	Both_312;size=72;	1_323.71	Gray	0.011	0.0072	323.71	0.0091	0.00268700576850888
Both_340	Both_340;size=103;	Both_340;size=79;	14_33.64	Gray	0.0103	0.0079	33.64	0.0091	0.00169705627484771
Both_422	Both_422;size=81;	Both_422;size=101;	15_89.91	Gray	0.0081	0.0101	89.91	0.0091	0.0014142135623731
Both_457	Both_457;size=75;	Both_457;size=107;	14_33.64	Gray	0.0075	0.0107	33.64	0.0091	0.00226274169979695
Both_358	Both_358;size=96;	Both_358;size=85;	10_39.96	Gray	0.0096	0.0085	39.96	0.00905	0.000777817459305202
Both_360	Both_360;size=94;	Both_360;size=87;	10_39.96	Gray	0.0094	0.0087	39.96	0.00905	0.000494974746830583
Both_418	Both_418;size=81;	Both_418;size=100;	15_89.91	Gray	0.0081	0.01	89.91	0.00905	0.00134350288425444
Both_373	Both_373;size=90;	Both_373;size=90;	10_39.96	Gray	0.009	0.009	39.96	0.009	0
Both_379	Both_379;size=89;	Both_379;size=91;	10_39.96	Gray	0.0089	0.0091	39.96	0.009	0.00014142135623731
Both_336	Both_336;size=104;	Both_336;size=75;	14_33.64	Gray	0.0104	0.0075	33.64	0.00895	0.00205060966544099
Both_353	Both_353;size=98;	Both_353;size=81;	10_39.96	Gray	0.0098	0.0081	39.96	0.00895	0.00120208152801713
Both_456	Both_456;size=75;	Both_456;size=104;	15_89.91	Gray	0.0075	0.0104	89.91	0.00895	0.00205060966544099
Both_381	Both_381;size=89;	Both_381;size=89;	14_33.64	Gray	0.0089	0.0089	33.64	0.0089	0
Both_383	Both_383;size=88;	NA	15_89.91	Gray	0.0088	NA	89.91	0.0088	NA
Both_344	Both_344;size=101;	Both_344;size=75;	14_33.64	Gray	0.0101	0.0075	33.64	0.0088	0.00183847763108502
Both_345	Both_345;size=101;	Both_345;size=75;	1_323.71	Gray	0.0101	0.0075	323.71	0.0088	0.00183847763108502
Both_392	Both_392;size=87;	Both_392;size=89;	10_39.96	Gray	0.0087	0.0089	39.96	0.0088	0.00014142135623731
Both_477	Both_477;size=72;	Both_477;size=104;	15_89.91	Gray	0.0072	0.0104	89.91	0.0088	0.00226274169979695
Both_388	Both_388;size=88;	Both_388;size=87;	10_39.96	Gray	0.0088	0.0087	39.96	0.00875	7.07106781186556e-05
Both_323	Both_323;size=107;	Both_323;size=68;	10_39.96	Gray	0.0107	0.0068	39.96	0.00875	0.00275771644662754
Both_421	Both_421;size=81;	Both_421;size=94;	10_39.96	Gray	0.0081	0.0094	39.96	0.00875	0.000919238815542511
Both_378	Both_378;size=89;	Both_378;size=85;	1_323.71	Gray	0.0089	0.0085	323.71	0.0087	0.000282842712474619
Both_410	Both_410;size=82;	Both_410;size=92;	14_33.64	Gray	0.0082	0.0092	33.64	0.0087	0.000707106781186547
Both_338	Both_338;size=104;	Both_338;size=69;	14_33.64	Gray	0.0104	0.0069	33.64	0.00865	0.00247487373415292
Both_439	Both_439;size=78;	Both_439;size=95;	14_33.64	Gray	0.0078	0.0095	33.64	0.00865	0.00120208152801713
Both_349	Both_349;size=100;	Both_349;size=72;	1_323.71	Gray	0.01	0.0072	323.71	0.0086	0.00197989898732233
Both_363	Both_363;size=94;	Both_363;size=78;	14_33.64	Gray	0.0094	0.0078	33.64	0.0086	0.00113137084989848
Both_371	Both_371;size=91;	Both_371;size=80;	14_33.64	Gray	0.0091	0.008	33.64	0.00855	0.000777817459305202
Both_398	Both_398;size=85;	Both_398;size=86;	14_33.64	Gray	0.0085	0.0086	33.64	0.00855	7.07106781186543e-05
Both_348	Both_348;size=100;	Both_348;size=70;	14_33.64	Gray	0.01	0.007	33.64	0.0085	0.00212132034355964
Both_350	Both_350;size=99;	Both_350;size=71;	14_33.64	Gray	0.0099	0.0071	33.64	0.0085	0.00197989898732233
Both_270	Both_270;size=123;	Both_270;size=46;	1_323.71	Gray	0.0123	0.0046	323.71	0.00845	0.00544472221513642
Both_394	Both_394;size=85;	Both_394;size=84;	14_33.64	Gray	0.0085	0.0084	33.64	0.00845	7.07106781186556e-05
Both_499	Both_499;size=68;	Both_499;size=101;	15_89.91	Gray	0.0068	0.0101	89.91	0.00845	0.00233345237791561
Both_550	Both_550;size=60;	Both_550;size=109;	15_89.91	Gray	0.006	0.0109	89.91	0.00845	0.00346482322781408
Both_374	Both_374;size=90;	Both_374;size=78;	10_39.96	Gray	0.009	0.0078	39.96	0.0084	0.000848528137423858
Both_322	Both_322;size=107;	Both_322;size=61;	14_33.64	Gray	0.0107	0.0061	33.64	0.0084	0.00325269119345812
Both_339	Both_339;size=103;	Both_339;size=65;	10_39.96	Gray	0.0103	0.0065	39.96	0.0084	0.00268700576850888
Both_391	Both_391;size=87;	Both_391;size=81;	10_39.96	Gray	0.0087	0.0081	39.96	0.0084	0.000424264068711928
Both_449	Both_449;size=77;	Both_449;size=90;	10_39.96	Gray	0.0077	0.009	39.96	0.00835	0.000919238815542512
Both_367	Both_367;size=91;	Both_367;size=75;	1_323.71	Gray	0.0091	0.0075	323.71	0.0083	0.00113137084989848
Both_408	Both_408;size=83;	Both_408;size=83;	1_323.71	Gray	0.0083	0.0083	323.71	0.0083	0
Both_331	Both_331;size=106;	Both_331;size=59;	10_39.96	Gray	0.0106	0.0059	39.96	0.00825	0.00332340187157677
Both_351	Both_351;size=99;	Both_351;size=66;	14_33.64	Gray	0.0099	0.0066	33.64	0.00825	0.00233345237791561
Both_387	Both_387;size=88;	Both_387;size=77;	1_323.71	Gray	0.0088	0.0077	323.71	0.00825	0.000777817459305202
Both_406	Both_406;size=83;	Both_406;size=82;	14_33.64	Gray	0.0083	0.0082	33.64	0.00825	7.07106781186543e-05
Both_334	Both_334;size=104;	Both_334;size=60;	1_323.71	Gray	0.0104	0.006	323.71	0.0082	0.00311126983722081
Both_382	Both_382;size=88;	Both_382;size=75;	14_33.64	Gray	0.0088	0.0075	33.64	0.00815	0.000919238815542512
Both_414	Both_414;size=82;	Both_414;size=81;	2_7.18	Gray	0.0082	0.0081	7.18	0.00815	7.07106781186556e-05
Both_500	Both_500;size=68;	Both_500;size=95;	15_89.91	Gray	0.0068	0.0095	89.91	0.00815	0.00190918830920368
Both_364	Both_364;size=94;	Both_364;size=68;	14_33.64	Gray	0.0094	0.0068	33.64	0.0081	0.00183847763108502
Both_468	Both_468;size=73;	Both_468;size=89;	1_323.71	Gray	0.0073	0.0089	323.71	0.0081	0.00113137084989848
Both_316	Both_316;size=109;	Both_316;size=52;	1_323.71	Gray	0.0109	0.0052	323.71	0.00805	0.00403050865276332
Both_403	Both_403;size=84;	Both_403;size=77;	14_33.64	Gray	0.0084	0.0077	33.64	0.00805	0.000494974746830583
Both_437	Both_437;size=78;	Both_437;size=83;	10_39.96	Gray	0.0078	0.0083	39.96	0.00805	0.000353553390593274
Both_362	Both_362;size=94;	Both_362;size=66;	10_39.96	Gray	0.0094	0.0066	39.96	0.008	0.00197989898732233
Both_411	Both_411;size=82;	Both_411;size=78;	14_33.64	Gray	0.0082	0.0078	33.64	0.008	0.00028284271247462
Both_426	Both_426;size=80;	Both_426;size=80;	10_39.96	Gray	0.008	0.008	39.96	0.008	0
Both_502	Both_502;size=67;	Both_502;size=93;	15_89.91	Gray	0.0067	0.0093	89.91	0.008	0.00183847763108502
Both_567	Both_567;size=59;	Both_567;size=100;	15_89.91	Gray	0.0059	0.01	89.91	0.00795	0.00289913780286485
Both_434	Both_434;size=78;	Both_434;size=81;	14_33.64	Gray	0.0078	0.0081	33.64	0.00795	0.000212132034355964
Both_872	Both_872;size=32;	Both_872;size=127;	1_323.71	Gray	0.0032	0.0127	323.71	0.00795	0.0067175144212722
Both_393	Both_393;size=87;	Both_393;size=71;	10_39.96	Gray	0.0087	0.0071	39.96	0.0079	0.00113137084989848
Both_453	Both_453;size=76;	Both_453;size=82;	10_39.96	Gray	0.0076	0.0082	39.96	0.0079	0.000424264068711928
Both_454	Both_454;size=76;	Both_454;size=82;	1_323.71	Gray	0.0076	0.0082	323.71	0.0079	0.000424264068711928
Both_465	Both_465;size=74;	Both_465;size=84;	15_89.91	Gray	0.0074	0.0084	89.91	0.0079	0.000707106781186548
Both_451	Both_451;size=76;	Both_451;size=81;	11_9.265	Gray	0.0076	0.0081	9.265	0.00785	0.000353553390593273
Both_534	Both_534;size=62;	Both_534;size=95;	15_89.91	Gray	0.0062	0.0095	89.91	0.00785	0.00233345237791561
Both_413	Both_413;size=82;	Both_413;size=74;	15_89.91	Gray	0.0082	0.0074	89.91	0.0078	0.000565685424949239
Both_460	Both_460;size=75;	Both_460;size=81;	1_323.71	Gray	0.0075	0.0081	323.71	0.0078	0.000424264068711928
Both_287	Both_287;size=117;	Both_287;size=38;	1_323.71	Gray	0.0117	0.0038	323.71	0.00775	0.00558614357137373
Both_424	Both_424;size=80;	Both_424;size=74;	10_39.96	Gray	0.008	0.0074	39.96	0.0077	0.000424264068711929
Both_444	Both_444;size=77;	Both_444;size=76;	1_323.71	Gray	0.0077	0.0076	323.71	0.00765	7.07106781186543e-05
Both_641	Both_641;size=49;	Both_641;size=104;	15_89.91	Gray	0.0049	0.0104	89.91	0.00765	0.00388908729652601
Both_503	Both_503;size=67;	Both_503;size=85;	10_39.96	Gray	0.0067	0.0085	39.96	0.0076	0.00127279220613579
Both_407	Both_407;size=83;	Both_407;size=69;	14_33.64	Gray	0.0083	0.0069	33.64	0.0076	0.000989949493661167
Both_409	Both_409;size=83;	Both_409;size=69;	1_323.71	Gray	0.0083	0.0069	323.71	0.0076	0.000989949493661167
Both_419	Both_419;size=81;	Both_419;size=71;	1_323.71	Gray	0.0081	0.0071	323.71	0.0076	0.000707106781186547
Both_587	Both_587;size=57;	Both_587;size=95;	15_89.91	Gray	0.0057	0.0095	89.91	0.0076	0.00268700576850888
Both_571	Both_571;size=59;	Both_571;size=93;	1_323.71	Gray	0.0059	0.0093	323.71	0.0076	0.00240416305603426
Both_384	Both_384;size=88;	Both_384;size=62;	1_323.71	Gray	0.0088	0.0062	323.71	0.0075	0.00183847763108502
Both_357	Both_357;size=96;	Both_357;size=54;	1_323.71	Gray	0.0096	0.0054	323.71	0.0075	0.0029698484809835
Both_417	Both_417;size=81;	Both_417;size=69;	7_26.36	Gray	0.0081	0.0069	26.36	0.0075	0.000848528137423857
Both_432	Both_432;size=79;	Both_432;size=71;	10_39.96	Gray	0.0079	0.0071	39.96	0.0075	0.000565685424949237
Both_519	Both_519;size=64;	Both_519;size=86;	14_33.64	Gray	0.0064	0.0086	33.64	0.0075	0.0015556349186104
Both_450	Both_450;size=77;	Both_450;size=72;	10_39.96	Gray	0.0077	0.0072	39.96	0.00745	0.000353553390593274
Both_396	Both_396;size=85;	Both_396;size=63;	10_39.96	Gray	0.0085	0.0063	39.96	0.0074	0.0015556349186104
Both_501	Both_501;size=68;	Both_501;size=80;	10_39.96	Gray	0.0068	0.008	39.96	0.0074	0.000848528137423857
Both_377	Both_377;size=89;	Both_377;size=58;	14_33.64	Gray	0.0089	0.0058	33.64	0.00735	0.0021920310216783
Both_445	Both_445;size=77;	Both_445;size=70;	1_323.71	Gray	0.0077	0.007	323.71	0.00735	0.000494974746830584
Both_608	Both_608;size=53;	Both_608;size=94;	13_21.895	Gray	0.0053	0.0094	21.895	0.00735	0.00289913780286484
Both_397	Both_397;size=85;	Both_397;size=61;	1_323.71	Gray	0.0085	0.0061	323.71	0.0073	0.00169705627484771
Both_404	Both_404;size=84;	Both_404;size=62;	1_323.71	Gray	0.0084	0.0062	323.71	0.0073	0.0015556349186104
Both_467	Both_467;size=73;	Both_467;size=73;	15_89.91	Gray	0.0073	0.0073	89.91	0.0073	0
Both_586	Both_586;size=57;	Both_586;size=88;	15_89.91	Gray	0.0057	0.0088	89.91	0.00725	0.0021920310216783
Both_425	Both_425;size=80;	Both_425;size=65;	10_39.96	Gray	0.008	0.0065	39.96	0.00725	0.00106066017177982
Both_433	Both_433;size=78;	Both_433;size=67;	11_9.265	Gray	0.0078	0.0067	9.265	0.00725	0.000777817459305202
Both_448	Both_448;size=77;	Both_448;size=68;	14_33.64	Gray	0.0077	0.0068	33.64	0.00725	0.000636396103067893
Both_476	Both_476;size=72;	Both_476;size=73;	1_323.71	Gray	0.0072	0.0073	323.71	0.00725	7.07106781186549e-05
Both_543	Both_543;size=61;	Both_543;size=84;	10_39.96	Gray	0.0061	0.0084	39.96	0.00725	0.00162634559672906
Both_386	Both_386;size=88;	Both_386;size=55;	10_39.96	Gray	0.0088	0.0055	39.96	0.00715	0.00233345237791561
Both_399	Both_399;size=85;	Both_399;size=58;	14_33.64	Gray	0.0085	0.0058	33.64	0.00715	0.00190918830920368
Both_484	Both_484;size=71;	Both_484;size=72;	15_89.91	Gray	0.0071	0.0072	89.91	0.00715	7.07106781186543e-05
Both_412	Both_412;size=82;	Both_412;size=60;	1_323.71	Gray	0.0082	0.006	323.71	0.0071	0.0015556349186104
Both_569	Both_569;size=59;	Both_569;size=83;	15_89.91	Gray	0.0059	0.0083	89.91	0.0071	0.00169705627484771
Both_431	Both_431;size=79;	Both_431;size=62;	1_323.71	Gray	0.0079	0.0062	323.71	0.00705	0.00120208152801713
Both_395	Both_395;size=85;	Both_395;size=55;	10_39.96	Gray	0.0085	0.0055	39.96	0.007	0.00212132034355964
Both_436	Both_436;size=78;	Both_436;size=62;	1_323.71	Gray	0.0078	0.0062	323.71	0.007	0.00113137084989848
Both_495	Both_495;size=69;	Both_495;size=71;	10_39.96	Gray	0.0069	0.0071	39.96	0.007	0.00014142135623731
Both_402	Both_402;size=84;	Both_402;size=56;	1_323.71	Gray	0.0084	0.0056	323.71	0.007	0.00197989898732233
Both_420	Both_420;size=81;	Both_420;size=59;	1_323.71	Gray	0.0081	0.0059	323.71	0.007	0.0015556349186104
Both_966	NA	Both_966;size=70;	15_89.91	Gray	NA	0.007	89.91	0.007	NA
Both_370	Both_370;size=91;	Both_370;size=48;	1_323.71	Gray	0.0091	0.0048	323.71	0.00695	0.00304055915910215
Both_389	Both_389;size=88;	Both_389;size=51;	1_323.71	Gray	0.0088	0.0051	323.71	0.00695	0.00261629509039023
Both_507	Both_507;size=66;	Both_507;size=73;	15_89.91	Gray	0.0066	0.0073	89.91	0.00695	0.000494974746830583
Both_352	Both_352;size=98;	Both_352;size=41;	1_323.71	Gray	0.0098	0.0041	323.71	0.00695	0.00403050865276332
Both_390	Both_390;size=87;	Both_390;size=52;	10_39.96	Gray	0.0087	0.0052	39.96	0.00695	0.00247487373415292
Both_482	Both_482;size=71;	Both_482;size=68;	14_33.64	Gray	0.0071	0.0068	33.64	0.00695	0.000212132034355965
Both_441	Both_441;size=78;	Both_441;size=60;	14_33.64	Gray	0.0078	0.006	33.64	0.0069	0.00127279220613579
Both_483	Both_483;size=71;	Both_483;size=67;	15_89.91	Gray	0.0071	0.0067	89.91	0.0069	0.000282842712474619
Both_497	Both_497;size=69;	NA	10_39.96	Gray	0.0069	NA	39.96	0.0069	NA
Both_427	Both_427;size=80;	Both_427;size=57;	1_323.71	Gray	0.008	0.0057	323.71	0.00685	0.00162634559672906
Both_485	Both_485;size=71;	Both_485;size=66;	1_323.71	Gray	0.0071	0.0066	323.71	0.00685	0.000353553390593273
Both_541	Both_541;size=62;	Both_541;size=74;	14_33.64	Gray	0.0062	0.0074	33.64	0.0068	0.000848528137423856
Both_557	Both_557;size=60;	Both_557;size=76;	15_89.91	Gray	0.006	0.0076	89.91	0.0068	0.00113137084989848
Both_652	Both_652;size=48;	Both_652;size=88;	1_323.71	Gray	0.0048	0.0088	323.71	0.0068	0.00282842712474619
Both_473	Both_473;size=72;	Both_473;size=64;	14_33.64	Gray	0.0072	0.0064	33.64	0.0068	0.000565685424949238
Both_474	Both_474;size=72;	Both_474;size=64;	1_323.71	Gray	0.0072	0.0064	323.71	0.0068	0.000565685424949238
Both_532	Both_532;size=62;	Both_532;size=73;	4_60.375	Gray	0.0062	0.0073	60.375	0.00675	0.000777817459305202
Both_463	Both_463;size=74;	Both_463;size=61;	10_39.96	Gray	0.0074	0.0061	39.96	0.00675	0.000919238815542512
Both_639	Both_639;size=49;	Both_639;size=85;	15_89.91	Gray	0.0049	0.0085	89.91	0.0067	0.00254558441227157
Both_651	Both_651;size=48;	Both_651;size=86;	15_89.91	Gray	0.0048	0.0086	89.91	0.0067	0.00268700576850888
Both_430	Both_430;size=79;	Both_430;size=55;	10_39.96	Gray	0.0079	0.0055	39.96	0.0067	0.00169705627484771
Both_466	Both_466;size=74;	Both_466;size=60;	14_33.64	Gray	0.0074	0.006	33.64	0.0067	0.000989949493661166
Both_488	Both_488;size=70;	Both_488;size=64;	14_33.64	Gray	0.007	0.0064	33.64	0.0067	0.000424264068711928
Both_455	Both_455;size=76;	Both_455;size=57;	1_323.71	Gray	0.0076	0.0057	323.71	0.00665	0.00134350288425444
Both_416	Both_416;size=81;	Both_416;size=52;	10_39.96	Gray	0.0081	0.0052	39.96	0.00665	0.00205060966544099
Both_611	Both_611;size=52;	Both_611;size=81;	15_89.91	Gray	0.0052	0.0081	89.91	0.00665	0.00205060966544099
Both_446	Both_446;size=77;	Both_446;size=55;	10_39.96	Gray	0.0077	0.0055	39.96	0.0066	0.0015556349186104
Both_585	Both_585;size=57;	Both_585;size=75;	1_323.71	Gray	0.0057	0.0075	323.71	0.0066	0.00127279220613579
Both_458	Both_458;size=75;	Both_458;size=56;	10_39.96	Gray	0.0075	0.0056	39.96	0.00655	0.00134350288425444
Both_429	Both_429;size=79;	Both_429;size=52;	1_323.71	Gray	0.0079	0.0052	323.71	0.00655	0.00190918830920368
Both_368	Both_368;size=91;	Both_368;size=39;	1_323.71	Gray	0.0091	0.0039	323.71	0.0065	0.00367695526217005
Both_400	Both_400;size=85;	Both_400;size=45;	1_323.71	Gray	0.0085	0.0045	323.71	0.0065	0.00282842712474619
Both_524	Both_524;size=64;	Both_524;size=66;	14_33.64	Gray	0.0064	0.0066	33.64	0.0065	0.00014142135623731
Both_572	Both_572;size=59;	Both_572;size=71;	15_89.91	Gray	0.0059	0.0071	89.91	0.0065	0.000848528137423857
Both_415	Both_415;size=81;	Both_415;size=49;	14_33.64	Gray	0.0081	0.0049	33.64	0.0065	0.00226274169979695
Both_447	Both_447;size=77;	Both_447;size=52;	14_33.64	Gray	0.0077	0.0052	33.64	0.00645	0.00176776695296637
Both_559	Both_559;size=60;	Both_559;size=69;	1_323.71	Gray	0.006	0.0069	323.71	0.00645	0.000636396103067893
Both_489	Both_489;size=70;	Both_489;size=59;	1_323.71	Gray	0.007	0.0059	323.71	0.00645	0.000777817459305202
Both_359	Both_359;size=95;	Both_359;size=33;	1_323.71	Gray	0.0095	0.0033	323.71	0.0064	0.00438406204335659
Both_478	Both_478;size=72;	Both_478;size=56;	1_323.71	Gray	0.0072	0.0056	323.71	0.0064	0.00113137084989848
Both_506	Both_506;size=67;	Both_506;size=61;	15_89.91	Gray	0.0067	0.0061	89.91	0.0064	0.000424264068711929
Both_577	Both_577;size=58;	Both_577;size=70;	14_33.64	Gray	0.0058	0.007	33.64	0.0064	0.000848528137423857
Both_631	Both_631;size=50;	Both_631;size=78;	15_89.91	Gray	0.005	0.0078	89.91	0.0064	0.00197989898732233
Both_471	Both_471;size=73;	Both_471;size=54;	14_33.64	Gray	0.0073	0.0054	33.64	0.00635	0.00134350288425444
Both_487	Both_487;size=70;	Both_487;size=57;	14_33.64	Gray	0.007	0.0057	33.64	0.00635	0.000919238815542511
Both_523	Both_523;size=64;	Both_523;size=63;	15_89.91	Gray	0.0064	0.0063	89.91	0.00635	7.07106781186543e-05
Both_566	Both_566;size=59;	Both_566;size=68;	1_323.71	Gray	0.0059	0.0068	323.71	0.00635	0.000636396103067893
Both_581	Both_581;size=57;	Both_581;size=70;	15_89.91	Gray	0.0057	0.007	89.91	0.00635	0.000919238815542511
Both_438	Both_438;size=78;	Both_438;size=48;	10_39.96	Gray	0.0078	0.0048	39.96	0.0063	0.00212132034355964
Both_479	Both_479;size=72;	Both_479;size=54;	10_39.96	Gray	0.0072	0.0054	39.96	0.0063	0.00127279220613579
Both_493	Both_493;size=69;	Both_493;size=57;	14_33.64	Gray	0.0069	0.0057	33.64	0.0063	0.000848528137423857
Both_494	Both_494;size=69;	Both_494;size=57;	14_33.64	Gray	0.0069	0.0057	33.64	0.0063	0.000848528137423857
Both_517	Both_517;size=64;	Both_517;size=62;	1_323.71	Gray	0.0064	0.0062	323.71	0.0063	0.000141421356237309
Both_552	Both_552;size=60;	Both_552;size=66;	15_89.91	Gray	0.006	0.0066	89.91	0.0063	0.000424264068711929
Both_595	Both_595;size=55;	Both_595;size=71;	1_323.71	Gray	0.0055	0.0071	323.71	0.0063	0.00113137084989848
Both_469	Both_469;size=73;	Both_469;size=52;	14_33.64	Gray	0.0073	0.0052	33.64	0.00625	0.00148492424049175
Both_475	Both_475;size=72;	Both_475;size=53;	1_323.71	Gray	0.0072	0.0053	323.71	0.00625	0.00134350288425444
Both_531	Both_531;size=63;	Both_531;size=62;	10_39.96	Gray	0.0063	0.0062	39.96	0.00625	7.07106781186543e-05
Both_470	Both_470;size=73;	Both_470;size=51;	10_39.96	Gray	0.0073	0.0051	39.96	0.0062	0.0015556349186104
Both_440	Both_440;size=78;	Both_440;size=46;	14_33.64	Gray	0.0078	0.0046	33.64	0.0062	0.00226274169979695
Both_435	Both_435;size=78;	Both_435;size=45;	10_39.96	Gray	0.0078	0.0045	39.96	0.00615	0.00233345237791561
Both_442	Both_442;size=77;	Both_442;size=46;	1_323.71	Gray	0.0077	0.0046	323.71	0.00615	0.0021920310216783
Both_491	Both_491;size=70;	Both_491;size=53;	1_323.71	Gray	0.007	0.0053	323.71	0.00615	0.00120208152801713
Both_565	Both_565;size=59;	Both_565;size=64;	10_39.96	Gray	0.0059	0.0064	39.96	0.00615	0.000353553390593273
Both_568	Both_568;size=59;	Both_568;size=64;	14_33.64	Gray	0.0059	0.0064	33.64	0.00615	0.000353553390593273
Both_609	Both_609;size=53;	Both_609;size=70;	15_89.91	Gray	0.0053	0.007	89.91	0.00615	0.00120208152801713
Both_684	Both_684;size=44;	Both_684;size=79;	4_60.375	Gray	0.0044	0.0079	60.375	0.00615	0.00247487373415292
Both_582	Both_582;size=57;	Both_582;size=65;	14_33.64	Gray	0.0057	0.0065	33.64	0.0061	0.000565685424949238
Both_613	Both_613;size=52;	Both_613;size=70;	15_89.91	Gray	0.0052	0.007	89.91	0.0061	0.00127279220613579
Both_492	Both_492;size=70;	Both_492;size=51;	1_323.71	Gray	0.007	0.0051	323.71	0.00605	0.00134350288425444
Both_525	Both_525;size=64;	Both_525;size=57;	10_39.96	Gray	0.0064	0.0057	39.96	0.00605	0.000494974746830583
Both_574	Both_574;size=58;	Both_574;size=63;	4_60.375	Gray	0.0058	0.0063	60.375	0.00605	0.000353553390593274
Both_602	Both_602;size=54;	Both_602;size=67;	4_60.375	Gray	0.0054	0.0067	60.375	0.00605	0.000919238815542512
Both_462	Both_462;size=74;	Both_462;size=46;	1_323.71	Gray	0.0074	0.0046	323.71	0.006	0.00197989898732233
Both_528	Both_528;size=63;	Both_528;size=57;	14_33.64	Gray	0.0063	0.0057	33.64	0.006	0.000424264068711928
Both_573	Both_573;size=58;	Both_573;size=62;	10_39.96	Gray	0.0058	0.0062	39.96	0.006	0.00028284271247462
Both_496	Both_496;size=69;	Both_496;size=50;	14_33.64	Gray	0.0069	0.005	33.64	0.00595	0.00134350288425444
Both_520	Both_520;size=64;	Both_520;size=55;	10_39.96	Gray	0.0064	0.0055	39.96	0.00595	0.000636396103067892
Both_526	Both_526;size=63;	Both_526;size=56;	14_33.64	Gray	0.0063	0.0056	33.64	0.00595	0.000494974746830583
Both_604	Both_604;size=53;	Both_604;size=66;	1_323.71	Gray	0.0053	0.0066	323.71	0.00595	0.000919238815542512
Both_618	Both_618;size=51;	Both_618;size=67;	15_89.91	Gray	0.0051	0.0067	89.91	0.0059	0.00113137084989848
Both_549	Both_549;size=60;	Both_549;size=58;	1_323.71	Gray	0.006	0.0058	323.71	0.0059	0.00014142135623731
Both_564	Both_564;size=59;	NA	10_39.96	Gray	0.0059	NA	39.96	0.0059	NA
Both_598	Both_598;size=54;	Both_598;size=64;	1_323.71	Gray	0.0054	0.0064	323.71	0.0059	0.000707106781186548
Both_539	Both_539;size=62;	Both_539;size=55;	14_33.64	Gray	0.0062	0.0055	33.64	0.00585	0.000494974746830583
Both_593	Both_593;size=55;	Both_593;size=62;	14_33.64	Gray	0.0055	0.0062	33.64	0.00585	0.000494974746830583
Both_614	Both_614;size=51;	Both_614;size=66;	15_89.91	Gray	0.0051	0.0066	89.91	0.00585	0.00106066017177982
Both_461	Both_461;size=75;	Both_461;size=42;	1_323.71	Gray	0.0075	0.0042	323.71	0.00585	0.00233345237791561
Both_509	Both_509;size=65;	Both_509;size=52;	1_323.71	Gray	0.0065	0.0052	323.71	0.00585	0.000919238815542512
Both_511	Both_511;size=65;	Both_511;size=52;	10_39.96	Gray	0.0065	0.0052	39.96	0.00585	0.000919238815542512
Both_514	Both_514;size=65;	Both_514;size=52;	10_39.96	Gray	0.0065	0.0052	39.96	0.00585	0.000919238815542512
Both_540	Both_540;size=62;	Both_540;size=54;	1_323.71	Gray	0.0062	0.0054	323.71	0.0058	0.000565685424949239
Both_554	Both_554;size=60;	Both_554;size=56;	14_33.64	Gray	0.006	0.0056	33.64	0.0058	0.000282842712474619
Both_691	Both_691;size=44;	Both_691;size=72;	1_323.71	Gray	0.0044	0.0072	323.71	0.0058	0.00197989898732233
Both_459	Both_459;size=75;	Both_459;size=40;	1_323.71	Gray	0.0075	0.004	323.71	0.00575	0.00247487373415292
Both_515	Both_515;size=65;	Both_515;size=50;	1_323.71	Gray	0.0065	0.005	323.71	0.00575	0.00106066017177982
Both_530	Both_530;size=63;	Both_530;size=52;	1_323.71	Gray	0.0063	0.0052	323.71	0.00575	0.000777817459305202
Both_563	Both_563;size=59;	Both_563;size=56;	10_39.96	Gray	0.0059	0.0056	39.96	0.00575	0.000212132034355964
Both_505	Both_505;size=67;	Both_505;size=47;	10_39.96	Gray	0.0067	0.0047	39.96	0.0057	0.0014142135623731
Both_584	Both_584;size=57;	NA	1_323.71	Gray	0.0057	NA	323.71	0.0057	NA
Both_689	Both_689;size=44;	Both_689;size=70;	4_60.375	Gray	0.0044	0.007	60.375	0.0057	0.00183847763108502
Both_946	NA	Both_946;size=57;	4_60.375	Gray	NA	0.0057	60.375	0.0057	NA
Both_405	Both_405;size=83;	Both_405;size=30;	1_323.71	Gray	0.0083	0.003	323.71	0.00565	0.0037476659402887
Both_537	Both_537;size=62;	Both_537;size=51;	10_39.96	Gray	0.0062	0.0051	39.96	0.00565	0.000777817459305202
Both_555	Both_555;size=60;	Both_555;size=53;	14_33.64	Gray	0.006	0.0053	33.64	0.00565	0.000494974746830583
Both_558	Both_558;size=60;	Both_558;size=53;	14_33.64	Gray	0.006	0.0053	33.64	0.00565	0.000494974746830583
Both_630	Both_630;size=50;	Both_630;size=63;	15_89.91	Gray	0.005	0.0063	89.91	0.00565	0.000919238815542512
Both_669	Both_669;size=46;	Both_669;size=67;	4_60.375	Gray	0.0046	0.0067	60.375	0.00565	0.00148492424049175
Both_700	Both_700;size=43;	Both_700;size=70;	15_89.91	Gray	0.0043	0.007	89.91	0.00565	0.00190918830920368
Both_580	Both_580;size=57;	Both_580;size=55;	14_33.64	Gray	0.0057	0.0055	33.64	0.0056	0.000141421356237309
Both_553	Both_553;size=60;	Both_553;size=52;	10_39.96	Gray	0.006	0.0052	39.96	0.0056	0.000565685424949238
Both_588	Both_588;size=56;	NA	1_323.71	Gray	0.0056	NA	323.71	0.0056	NA
Both_575	Both_575;size=58;	Both_575;size=54;	14_33.64	Gray	0.0058	0.0054	33.64	0.0056	0.000282842712474619
Both_619	Both_619;size=51;	Both_619;size=60;	4_60.375	Gray	0.0051	0.006	60.375	0.00555	0.000636396103067893
Both_498	Both_498;size=68;	Both_498;size=43;	1_323.71	Gray	0.0068	0.0043	323.71	0.00555	0.00176776695296637
Both_596	Both_596;size=54;	Both_596;size=57;	15_89.91	Gray	0.0054	0.0057	89.91	0.00555	0.000212132034355965
Both_610	Both_610;size=53;	Both_610;size=58;	1_323.71	Gray	0.0053	0.0058	323.71	0.00555	0.000353553390593273
Both_682	Both_682;size=44;	Both_682;size=66;	15_89.91	Gray	0.0044	0.0066	89.91	0.0055	0.0015556349186104
Both_481	Both_481;size=71;	Both_481;size=39;	1_323.71	Gray	0.0071	0.0039	323.71	0.0055	0.00226274169979695
Both_490	Both_490;size=70;	Both_490;size=40;	1_323.71	Gray	0.007	0.004	323.71	0.0055	0.00212132034355964
Both_518	Both_518;size=64;	Both_518;size=46;	1_323.71	Gray	0.0064	0.0046	323.71	0.0055	0.00127279220613579
Both_560	Both_560;size=60;	Both_560;size=50;	1_323.71	Gray	0.006	0.005	323.71	0.0055	0.000707106781186548
Both_562	Both_562;size=59;	Both_562;size=51;	15_89.91	Gray	0.0059	0.0051	89.91	0.0055	0.000565685424949238
Both_576	Both_576;size=58;	Both_576;size=52;	15_89.91	Gray	0.0058	0.0052	89.91	0.0055	0.000424264068711928
Both_548	Both_548;size=60;	Both_548;size=49;	10_39.96	Gray	0.006	0.0049	39.96	0.00545	0.000777817459305202
Both_592	Both_592;size=55;	Both_592;size=54;	1_323.71	Gray	0.0055	0.0054	323.71	0.00545	7.07106781186556e-05
Both_521	Both_521;size=64;	Both_521;size=44;	1_323.71	Gray	0.0064	0.0044	323.71	0.0054	0.00141421356237309
Both_529	Both_529;size=63;	Both_529;size=45;	1_323.71	Gray	0.0063	0.0045	323.71	0.0054	0.00127279220613579
Both_545	Both_545;size=61;	Both_545;size=47;	1_323.71	Gray	0.0061	0.0047	323.71	0.0054	0.000989949493661167
Both_536	Both_536;size=62;	Both_536;size=45;	14_33.64	Gray	0.0062	0.0045	33.64	0.00535	0.00120208152801713
Both_679	Both_679;size=45;	Both_679;size=62;	15_89.91	Gray	0.0045	0.0062	89.91	0.00535	0.00120208152801713
Both_544	Both_544;size=61;	Both_544;size=46;	10_39.96	Gray	0.0061	0.0046	39.96	0.00535	0.00106066017177982
Both_551	Both_551;size=60;	Both_551;size=47;	14_33.64	Gray	0.006	0.0047	33.64	0.00535	0.000919238815542512
Both_556	Both_556;size=60;	Both_556;size=47;	14_33.64	Gray	0.006	0.0047	33.64	0.00535	0.000919238815542512
Both_638	Both_638;size=49;	Both_638;size=58;	14_33.64	Gray	0.0049	0.0058	33.64	0.00535	0.000636396103067893
Both_615	Both_615;size=51;	Both_615;size=55;	4_60.375	Gray	0.0051	0.0055	60.375	0.0053	0.000282842712474619
Both_480	Both_480;size=71;	Both_480;size=35;	1_323.71	Gray	0.0071	0.0035	323.71	0.0053	0.00254558441227157
Both_486	Both_486;size=71;	Both_486;size=35;	1_323.71	Gray	0.0071	0.0035	323.71	0.0053	0.00254558441227157
Both_546	Both_546;size=61;	Both_546;size=45;	10_39.96	Gray	0.0061	0.0045	39.96	0.0053	0.00113137084989848
Both_579	Both_579;size=58;	Both_579;size=48;	10_39.96	Gray	0.0058	0.0048	39.96	0.0053	0.000707106781186547
Both_607	Both_607;size=53;	NA	14_33.64	Gray	0.0053	NA	33.64	0.0053	NA
Both_606	Both_606;size=53;	Both_606;size=53;	10_39.96	Gray	0.0053	0.0053	39.96	0.0053	0
Both_752	Both_752;size=39;	Both_752;size=67;	15_89.91	Gray	0.0039	0.0067	89.91	0.0053	0.00197989898732233
Both_941	NA	Both_941;size=53;	4_60.375	Gray	NA	0.0053	60.375	0.0053	NA
Both_504	Both_504;size=67;	Both_504;size=38;	14_33.64	Gray	0.0067	0.0038	33.64	0.00525	0.00205060966544099
Both_594	Both_594;size=55;	Both_594;size=50;	14_33.64	Gray	0.0055	0.005	33.64	0.00525	0.000353553390593274
Both_650	Both_650;size=48;	Both_650;size=57;	10_39.96	Gray	0.0048	0.0057	39.96	0.00525	0.000636396103067893
Both_706	Both_706;size=43;	Both_706;size=62;	15_89.91	Gray	0.0043	0.0062	89.91	0.00525	0.00134350288425444
Both_754	Both_754;size=39;	Both_754;size=66;	4_60.375	Gray	0.0039	0.0066	60.375	0.00525	0.00190918830920368
Both_512	Both_512;size=65;	Both_512;size=40;	10_39.96	Gray	0.0065	0.004	39.96	0.00525	0.00176776695296637
Both_547	Both_547;size=61;	Both_547;size=44;	1_323.71	Gray	0.0061	0.0044	323.71	0.00525	0.00120208152801713
Both_472	Both_472;size=72;	Both_472;size=32;	1_323.71	Gray	0.0072	0.0032	323.71	0.0052	0.00282842712474619
Both_522	Both_522;size=64;	Both_522;size=40;	10_39.96	Gray	0.0064	0.004	39.96	0.0052	0.00169705627484771
Both_640	Both_640;size=49;	Both_640;size=55;	15_89.91	Gray	0.0049	0.0055	89.91	0.0052	0.000424264068711929
Both_665	Both_665;size=46;	Both_665;size=58;	4_60.375	Gray	0.0046	0.0058	60.375	0.0052	0.000848528137423857
Both_704	Both_704;size=43;	Both_704;size=61;	15_89.91	Gray	0.0043	0.0061	89.91	0.0052	0.00127279220613579
Both_751	Both_751;size=39;	Both_751;size=65;	15_89.91	Gray	0.0039	0.0065	89.91	0.0052	0.00183847763108502
Both_510	Both_510;size=65;	Both_510;size=38;	1_323.71	Gray	0.0065	0.0038	323.71	0.00515	0.00190918830920368
Both_516	Both_516;size=64;	Both_516;size=39;	1_323.71	Gray	0.0064	0.0039	323.71	0.00515	0.00176776695296637
Both_591	Both_591;size=56;	Both_591;size=47;	9_2.965	Gray	0.0056	0.0047	2.965	0.00515	0.000636396103067893
Both_642	Both_642;size=49;	Both_642;size=54;	1_323.71	Gray	0.0049	0.0054	323.71	0.00515	0.000353553390593273
Both_644	Both_644;size=49;	Both_644;size=54;	4_60.375	Gray	0.0049	0.0054	60.375	0.00515	0.000353553390593273
Both_656	Both_656;size=47;	Both_656;size=56;	1_323.71	Gray	0.0047	0.0056	323.71	0.00515	0.000636396103067893
Both_707	Both_707;size=42;	Both_707;size=61;	15_89.91	Gray	0.0042	0.0061	89.91	0.00515	0.00134350288425444
Both_508	Both_508;size=66;	Both_508;size=36;	15_89.91	Gray	0.0066	0.0036	89.91	0.0051	0.00212132034355964
Both_589	Both_589;size=56;	Both_589;size=46;	14_33.64	Gray	0.0056	0.0046	33.64	0.0051	0.000707106781186548
Both_617	Both_617;size=51;	NA	1_323.71	Gray	0.0051	NA	323.71	0.0051	NA
Both_685	Both_685;size=44;	Both_685;size=58;	15_89.91	Gray	0.0044	0.0058	89.91	0.0051	0.000989949493661166
Both_590	Both_590;size=56;	Both_590;size=45;	14_33.64	Gray	0.0056	0.0045	33.64	0.00505	0.000777817459305202
Both_789	Both_789;size=37;	Both_789;size=64;	4_60.375	Gray	0.0037	0.0064	60.375	0.00505	0.00190918830920368
Both_542	Both_542;size=62;	Both_542;size=38;	1_323.71	Gray	0.0062	0.0038	323.71	0.005	0.00169705627484771
Both_561	Both_561;size=59;	Both_561;size=41;	10_39.96	Gray	0.0059	0.0041	39.96	0.005	0.00127279220613579
Both_624	Both_624;size=50;	NA	1_323.71	Gray	0.005	NA	323.71	0.005	NA
Both_628	Both_628;size=50;	NA	4_60.375	Gray	0.005	NA	60.375	0.005	NA
Both_777	Both_777;size=37;	Both_777;size=63;	4_60.375	Gray	0.0037	0.0063	60.375	0.005	0.00183847763108502
Both_1058	NA	Both_1058;size=50;	15_89.91	Gray	NA	0.005	89.91	0.005	NA
Both_795	Both_795;size=36;	Both_795;size=64;	15_89.91	Gray	0.0036	0.0064	89.91	0.005	0.00197989898732233
Both_583	Both_583;size=57;	Both_583;size=42;	10_39.96	Gray	0.0057	0.0042	39.96	0.00495	0.00106066017177982
Both_660	Both_660;size=47;	Both_660;size=52;	14_33.64	Gray	0.0047	0.0052	33.64	0.00495	0.000353553390593274
Both_674	Both_674;size=45;	Both_674;size=54;	4_60.375	Gray	0.0045	0.0054	60.375	0.00495	0.000636396103067892
Both_599	Both_599;size=54;	Both_599;size=44;	1_323.71	Gray	0.0054	0.0044	323.71	0.0049	0.000707106781186547
Both_780	Both_780;size=37;	Both_780;size=61;	4_60.375	Gray	0.0037	0.0061	60.375	0.0049	0.00169705627484771
Both_533	Both_533;size=62;	Both_533;size=35;	4_60.375	Gray	0.0062	0.0035	60.375	0.00485	0.00190918830920368
Both_535	Both_535;size=62;	Both_535;size=35;	1_323.71	Gray	0.0062	0.0035	323.71	0.00485	0.00190918830920368
Both_578	Both_578;size=58;	Both_578;size=39;	1_323.71	Gray	0.0058	0.0039	323.71	0.00485	0.00134350288425444
Both_600	Both_600;size=54;	Both_600;size=43;	1_323.71	Gray	0.0054	0.0043	323.71	0.00485	0.000777817459305202
Both_716	Both_716;size=42;	Both_716;size=55;	1_323.71	Gray	0.0042	0.0055	323.71	0.00485	0.000919238815542512
Both_620	Both_620;size=51;	Both_620;size=45;	1_323.71	Gray	0.0051	0.0045	323.71	0.0048	0.000424264068711928
Both_627	Both_627;size=50;	Both_627;size=46;	2_7.18	Gray	0.005	0.0046	7.18	0.0048	0.000282842712474619
Both_646	Both_646;size=48;	NA	1_323.71	Gray	0.0048	NA	323.71	0.0048	NA
Both_649	Both_649;size=48;	NA	14_33.64	Gray	0.0048	NA	33.64	0.0048	NA
Both_699	Both_699;size=43;	Both_699;size=53;	14_33.64	Gray	0.0043	0.0053	33.64	0.0048	0.000707106781186548
Both_720	Both_720;size=41;	Both_720;size=55;	4_60.375	Gray	0.0041	0.0055	60.375	0.0048	0.000989949493661167
Both_793	Both_793;size=36;	Both_793;size=60;	4_60.375	Gray	0.0036	0.006	60.375	0.0048	0.00169705627484771
Both_984	NA	Both_984;size=48;	4_60.375	Gray	NA	0.0048	60.375	0.0048	NA
Both_995	NA	Both_995;size=48;	4_60.375	Gray	NA	0.0048	60.375	0.0048	NA
Both_637	Both_637;size=49;	Both_637;size=47;	1_323.71	Gray	0.0049	0.0047	323.71	0.0048	0.00014142135623731
Both_657	Both_657;size=47;	Both_657;size=49;	15_89.91	Gray	0.0047	0.0049	89.91	0.0048	0.00014142135623731
Both_659	Both_659;size=47;	Both_659;size=48;	10_39.96	Gray	0.0047	0.0048	39.96	0.00475	7.07106781186556e-05
Both_527	Both_527;size=63;	Both_527;size=31;	1_323.71	Gray	0.0063	0.0031	323.71	0.0047	0.00226274169979695
Both_661	Both_661;size=46;	Both_661;size=48;	4_60.375	Gray	0.0046	0.0048	60.375	0.0047	0.00014142135623731
Both_719	Both_719;size=41;	Both_719;size=53;	4_60.375	Gray	0.0041	0.0053	60.375	0.0047	0.000848528137423857
Both_723	Both_723;size=41;	Both_723;size=53;	1_323.71	Gray	0.0041	0.0053	323.71	0.0047	0.000848528137423857
Both_734	Both_734;size=40;	Both_734;size=54;	15_89.91	Gray	0.004	0.0054	89.91	0.0047	0.000989949493661166
Both_741	Both_741;size=40;	Both_741;size=54;	4_60.375	Gray	0.004	0.0054	60.375	0.0047	0.000989949493661166
Both_770	Both_770;size=38;	Both_770;size=55;	15_89.91	Gray	0.0038	0.0055	89.91	0.00465	0.00120208152801713
Both_845	Both_845;size=33;	Both_845;size=60;	1_323.71	Gray	0.0033	0.006	323.71	0.00465	0.00190918830920368
Both_622	Both_622;size=50;	Both_622;size=43;	1_323.71	Gray	0.005	0.0043	323.71	0.00465	0.000494974746830583
Both_632	Both_632;size=49;	Both_632;size=44;	2_7.18	Gray	0.0049	0.0044	7.18	0.00465	0.000353553390593273
Both_633	Both_633;size=49;	Both_633;size=44;	1_323.71	Gray	0.0049	0.0044	323.71	0.00465	0.000353553390593273
Both_645	Both_645;size=49;	Both_645;size=44;	1_323.71	Gray	0.0049	0.0044	323.71	0.00465	0.000353553390593273
Both_703	Both_703;size=43;	Both_703;size=50;	4_60.375	Gray	0.0043	0.005	60.375	0.00465	0.000494974746830583
Both_612	Both_612;size=52;	Both_612;size=40;	5_3.29	Gray	0.0052	0.004	3.29	0.0046	0.000848528137423857
Both_662	Both_662;size=46;	NA	1_323.71	Gray	0.0046	NA	323.71	0.0046	NA
Both_695	Both_695;size=43;	Both_695;size=49;	15_89.91	Gray	0.0043	0.0049	89.91	0.0046	0.000424264068711928
Both_1068	NA	Both_1068;size=46;	15_89.91	Gray	NA	0.0046	89.91	0.0046	NA
Both_625	Both_625;size=50;	Both_625;size=41;	10_39.96	Gray	0.005	0.0041	39.96	0.00455	0.000636396103067893
Both_629	Both_629;size=50;	Both_629;size=41;	10_39.96	Gray	0.005	0.0041	39.96	0.00455	0.000636396103067893
Both_710	Both_710;size=42;	Both_710;size=49;	15_89.91	Gray	0.0042	0.0049	89.91	0.00455	0.000494974746830583
Both_768	Both_768;size=38;	Both_768;size=53;	4_60.375	Gray	0.0038	0.0053	60.375	0.00455	0.00106066017177982
Both_801	Both_801;size=36;	Both_801;size=55;	15_89.91	Gray	0.0036	0.0055	89.91	0.00455	0.00134350288425444
Both_597	Both_597;size=54;	Both_597;size=37;	1_323.71	Gray	0.0054	0.0037	323.71	0.00455	0.00120208152801713
Both_570	Both_570;size=59;	Both_570;size=31;	1_323.71	Gray	0.0059	0.0031	323.71	0.0045	0.00197989898732233
Both_672	Both_672;size=46;	Both_672;size=44;	4_60.375	Gray	0.0046	0.0044	60.375	0.0045	0.000141421356237309
Both_675	Both_675;size=45;	NA	11_9.265	Gray	0.0045	NA	9.265	0.0045	NA
Both_676	Both_676;size=45;	NA	1_323.71	Gray	0.0045	NA	323.71	0.0045	NA
Both_677	Both_677;size=45;	Both_677;size=45;	14_33.64	Gray	0.0045	0.0045	33.64	0.0045	0
Both_771	Both_771;size=38;	Both_771;size=52;	4_60.375	Gray	0.0038	0.0052	60.375	0.0045	0.000989949493661166
Both_851	Both_851;size=33;	Both_851;size=57;	15_89.91	Gray	0.0033	0.0057	89.91	0.0045	0.00169705627484771
Both_938	NA	Both_938;size=45;	4_60.375	Gray	NA	0.0045	60.375	0.0045	NA
Both_1268	NA	Both_1268;size=45;	1_323.71	Gray	NA	0.0045	323.71	0.0045	NA
Both_825	Both_825;size=34;	Both_825;size=56;	15_89.91	Gray	0.0034	0.0056	89.91	0.0045	0.0015556349186104
Both_841	Both_841;size=34;	Both_841;size=56;	15_89.91	Gray	0.0034	0.0056	89.91	0.0045	0.0015556349186104
Both_673	Both_673;size=45;	Both_673;size=44;	15_89.91	Gray	0.0045	0.0044	89.91	0.00445	7.07106781186549e-05
Both_666	Both_666;size=46;	Both_666;size=43;	15_89.91	Gray	0.0046	0.0043	89.91	0.00445	0.000212132034355964
Both_827	Both_827;size=34;	Both_827;size=55;	15_89.91	Gray	0.0034	0.0055	89.91	0.00445	0.00148492424049175
Both_654	Both_654;size=47;	Both_654;size=42;	15_89.91	Gray	0.0047	0.0042	89.91	0.00445	0.000353553390593273
Both_810	Both_810;size=35;	Both_810;size=54;	4_60.375	Gray	0.0035	0.0054	60.375	0.00445	0.00134350288425444
Both_681	Both_681;size=44;	NA	6_0.825	Gray	0.0044	NA	0.825	0.0044	NA
Both_683	Both_683;size=44;	NA	1_323.71	Gray	0.0044	NA	323.71	0.0044	NA
Both_687	Both_687;size=44;	NA	1_323.71	Gray	0.0044	NA	323.71	0.0044	NA
Both_690	Both_690;size=44;	Both_690;size=44;	1_323.71	Gray	0.0044	0.0044	323.71	0.0044	0
Both_784	Both_784;size=37;	Both_784;size=51;	15_89.91	Gray	0.0037	0.0051	89.91	0.0044	0.000989949493661167
Both_601	Both_601;size=54;	Both_601;size=34;	14_33.64	Gray	0.0054	0.0034	33.64	0.0044	0.00141421356237309
Both_663	Both_663;size=46;	Both_663;size=42;	1_323.71	Gray	0.0046	0.0042	323.71	0.0044	0.000282842712474619
Both_668	Both_668;size=46;	Both_668;size=42;	1_323.71	Gray	0.0046	0.0042	323.71	0.0044	0.000282842712474619
Both_623	Both_623;size=50;	Both_623;size=37;	1_323.71	Gray	0.005	0.0037	323.71	0.00435	0.000919238815542512
Both_658	Both_658;size=47;	Both_658;size=40;	1_323.71	Gray	0.0047	0.004	323.71	0.00435	0.000494974746830583
Both_783	Both_783;size=37;	Both_783;size=50;	15_89.91	Gray	0.0037	0.005	89.91	0.00435	0.000919238815542512
Both_616	Both_616;size=51;	Both_616;size=35;	1_323.71	Gray	0.0051	0.0035	323.71	0.0043	0.00113137084989848
Both_698	Both_698;size=43;	NA	14_33.64	Gray	0.0043	NA	33.64	0.0043	NA
Both_701	Both_701;size=43;	NA	1_323.71	Gray	0.0043	NA	323.71	0.0043	NA
Both_702	Both_702;size=43;	NA	10_39.96	Gray	0.0043	NA	39.96	0.0043	NA
Both_814	Both_814;size=35;	Both_814;size=51;	1_323.71	Gray	0.0035	0.0051	323.71	0.0043	0.00113137084989848
Both_1042	NA	Both_1042;size=43;	4_60.375	Gray	NA	0.0043	60.375	0.0043	NA
Both_626	Both_626;size=50;	Both_626;size=35;	1_323.71	Gray	0.005	0.0035	323.71	0.00425	0.00106066017177982
Both_643	Both_643;size=49;	Both_643;size=36;	7_26.36	Gray	0.0049	0.0036	26.36	0.00425	0.000919238815542512
Both_718	Both_718;size=41;	Both_718;size=44;	14_33.64	Gray	0.0041	0.0044	33.64	0.00425	0.000212132034355964
Both_785	Both_785;size=37;	Both_785;size=48;	15_89.91	Gray	0.0037	0.0048	89.91	0.00425	0.000777817459305203
Both_803	Both_803;size=36;	Both_803;size=49;	15_89.91	Gray	0.0036	0.0049	89.91	0.00425	0.000919238815542512
Both_730	Both_730;size=40;	Both_730;size=44;	1_323.71	Gray	0.004	0.0044	323.71	0.0042	0.000282842712474619
Both_709	Both_709;size=42;	NA	14_33.64	Gray	0.0042	NA	33.64	0.0042	NA
Both_711	Both_711;size=42;	NA	1_323.71	Gray	0.0042	NA	323.71	0.0042	NA
Both_712	Both_712;size=42;	NA	1_323.71	Gray	0.0042	NA	323.71	0.0042	NA
Both_815	Both_815;size=35;	Both_815;size=49;	15_89.91	Gray	0.0035	0.0049	89.91	0.0042	0.000989949493661167
Both_920	NA	Both_920;size=42;	15_89.91	Gray	NA	0.0042	89.91	0.0042	NA
Both_923	NA	Both_923;size=42;	14_33.64	Gray	NA	0.0042	33.64	0.0042	NA
Both_1002	NA	Both_1002;size=42;	10_39.96	Gray	NA	0.0042	39.96	0.0042	NA
Both_1048	NA	Both_1048;size=42;	4_60.375	Gray	NA	0.0042	60.375	0.0042	NA
Both_763	Both_763;size=38;	Both_763;size=45;	14_33.64	Gray	0.0038	0.0045	33.64	0.00415	0.000494974746830583
Both_647	Both_647;size=48;	Both_647;size=35;	1_323.71	Gray	0.0048	0.0035	323.71	0.00415	0.000919238815542512
Both_726	Both_726;size=41;	Both_726;size=42;	15_89.91	Gray	0.0041	0.0042	89.91	0.00415	7.07106781186543e-05
Both_634	Both_634;size=49;	Both_634;size=33;	15_89.91	Gray	0.0049	0.0033	89.91	0.0041	0.00113137084989848
Both_721	Both_721;size=41;	NA	10_39.96	Gray	0.0041	NA	39.96	0.0041	NA
Both_722	Both_722;size=41;	NA	1_323.71	Gray	0.0041	NA	323.71	0.0041	NA
Both_773	Both_773;size=38;	Both_773;size=44;	1_323.71	Gray	0.0038	0.0044	323.71	0.0041	0.000424264068711928
Both_942	NA	Both_942;size=41;	1_323.71	Gray	NA	0.0041	323.71	0.0041	NA
Both_968	NA	Both_968;size=41;	1_323.71	Gray	NA	0.0041	323.71	0.0041	NA
Both_655	Both_655;size=47;	Both_655;size=35;	15_89.91	Gray	0.0047	0.0035	89.91	0.0041	0.000848528137423857
Both_746	Both_746;size=39;	Both_746;size=43;	14_33.64	Gray	0.0039	0.0043	33.64	0.0041	0.000282842712474619
Both_876	Both_876;size=32;	Both_876;size=50;	15_89.91	Gray	0.0032	0.005	89.91	0.0041	0.00127279220613579
Both_621	Both_621;size=50;	Both_621;size=31;	1_323.71	Gray	0.005	0.0031	323.71	0.00405	0.00134350288425444
Both_636	Both_636;size=49;	Both_636;size=32;	1_323.71	Gray	0.0049	0.0032	323.71	0.00405	0.00120208152801713
Both_664	Both_664;size=46;	Both_664;size=35;	14_33.64	Gray	0.0046	0.0035	33.64	0.00405	0.000777817459305202
Both_680	Both_680;size=45;	Both_680;size=36;	10_39.96	Gray	0.0045	0.0036	39.96	0.00405	0.000636396103067893
Both_688	Both_688;size=44;	Both_688;size=37;	14_33.64	Gray	0.0044	0.0037	33.64	0.00405	0.000494974746830584
Both_694	Both_694;size=43;	Both_694;size=38;	4_60.375	Gray	0.0043	0.0038	60.375	0.00405	0.000353553390593273
Both_715	Both_715;size=42;	Both_715;size=39;	1_323.71	Gray	0.0042	0.0039	323.71	0.00405	0.000212132034355964
Both_731	Both_731;size=40;	Both_731;size=41;	10_39.96	Gray	0.004	0.0041	39.96	0.00405	7.07106781186549e-05
Both_735	Both_735;size=40;	Both_735;size=41;	15_89.91	Gray	0.004	0.0041	89.91	0.00405	7.07106781186549e-05
Both_772	Both_772;size=38;	Both_772;size=43;	1_323.71	Gray	0.0038	0.0043	323.71	0.00405	0.000353553390593273
Both_908	Both_908;size=30;	Both_908;size=51;	4_60.375	Gray	0.003	0.0051	60.375	0.00405	0.00148492424049175
Both_635	Both_635;size=49;	Both_635;size=31;	14_33.64	Gray	0.0049	0.0031	33.64	0.004	0.00127279220613579
Both_692	Both_692;size=44;	Both_692;size=36;	6_0.825	Gray	0.0044	0.0036	0.825	0.004	0.000565685424949238
Both_705	Both_705;size=43;	Both_705;size=37;	15_89.91	Gray	0.0043	0.0037	89.91	0.004	0.000424264068711929
Both_728	Both_728;size=40;	NA	1_323.71	Gray	0.004	NA	323.71	0.004	NA
Both_729	Both_729;size=40;	Both_729;size=40;	10_39.96	Gray	0.004	0.004	39.96	0.004	0
Both_732	Both_732;size=40;	NA	1_323.71	Gray	0.004	NA	323.71	0.004	NA
Both_733	Both_733;size=40;	Both_733;size=40;	1_323.71	Gray	0.004	0.004	323.71	0.004	0
Both_742	Both_742;size=40;	NA	1_323.71	Gray	0.004	NA	323.71	0.004	NA
Both_743	Both_743;size=40;	Both_743;size=40;	4_60.375	Gray	0.004	0.004	60.375	0.004	0
Both_744	Both_744;size=40;	NA	10_39.96	Gray	0.004	NA	39.96	0.004	NA
Both_749	Both_749;size=39;	Both_749;size=41;	15_89.91	Gray	0.0039	0.0041	89.91	0.004	0.00014142135623731
Both_918	NA	Both_918;size=40;	1_323.71	Gray	NA	0.004	323.71	0.004	NA
Both_1439	NA	Both_1439;size=40;	4_60.375	Gray	NA	0.004	60.375	0.004	NA
Both_667	Both_667;size=46;	Both_667;size=33;	1_323.71	Gray	0.0046	0.0033	323.71	0.00395	0.000919238815542511
Both_670	Both_670;size=46;	Both_670;size=33;	1_323.71	Gray	0.0046	0.0033	323.71	0.00395	0.000919238815542511
Both_678	Both_678;size=45;	Both_678;size=34;	14_33.64	Gray	0.0045	0.0034	33.64	0.00395	0.000777817459305203
Both_727	Both_727;size=41;	Both_727;size=38;	15_89.91	Gray	0.0041	0.0038	89.91	0.00395	0.000212132034355964
Both_740	Both_740;size=40;	Both_740;size=39;	4_60.375	Gray	0.004	0.0039	60.375	0.00395	7.07106781186549e-05
Both_774	Both_774;size=38;	Both_774;size=41;	4_60.375	Gray	0.0038	0.0041	60.375	0.00395	0.000212132034355964
Both_800	Both_800;size=36;	Both_800;size=43;	10_39.96	Gray	0.0036	0.0043	39.96	0.00395	0.000494974746830583
Both_849	Both_849;size=33;	Both_849;size=46;	4_60.375	Gray	0.0033	0.0046	60.375	0.00395	0.000919238815542511
Both_886	Both_886;size=31;	Both_886;size=48;	15_89.91	Gray	0.0031	0.0048	89.91	0.00395	0.00120208152801713
Both_653	Both_653;size=47;	Both_653;size=32;	1_323.71	Gray	0.0047	0.0032	323.71	0.00395	0.00106066017177982
Both_860	Both_860;size=33;	Both_860;size=45;	1_323.71	Gray	0.0033	0.0045	323.71	0.0039	0.000848528137423857
Both_648	Both_648;size=48;	Both_648;size=30;	10_39.96	Gray	0.0048	0.003	39.96	0.0039	0.00127279220613579
Both_766	Both_766;size=38;	Both_766;size=40;	7_26.36	Gray	0.0038	0.004	26.36	0.0039	0.000141421356237309
Both_900	Both_900;size=30;	Both_900;size=48;	15_89.91	Gray	0.003	0.0048	89.91	0.0039	0.00127279220613579
Both_671	Both_671;size=46;	Both_671;size=32;	1_323.71	Gray	0.0046	0.0032	323.71	0.0039	0.000989949493661167
Both_693	Both_693;size=44;	Both_693;size=34;	14_33.64	Gray	0.0044	0.0034	33.64	0.0039	0.000707106781186548
Both_708	Both_708;size=42;	Both_708;size=36;	1_323.71	Gray	0.0042	0.0036	323.71	0.0039	0.000424264068711928
Both_747	Both_747;size=39;	NA	1_323.71	Gray	0.0039	NA	323.71	0.0039	NA
Both_753	Both_753;size=39;	NA	10_39.96	Gray	0.0039	NA	39.96	0.0039	NA
Both_757	Both_757;size=39;	NA	1_323.71	Gray	0.0039	NA	323.71	0.0039	NA
Both_758	Both_758;size=39;	NA	14_33.64	Gray	0.0039	NA	33.64	0.0039	NA
Both_759	Both_759;size=39;	Both_759;size=39;	15_89.91	Gray	0.0039	0.0039	89.91	0.0039	0
Both_761	Both_761;size=39;	NA	14_33.64	Gray	0.0039	NA	33.64	0.0039	NA
Both_805	Both_805;size=36;	Both_805;size=42;	4_60.375	Gray	0.0036	0.0042	60.375	0.0039	0.000424264068711928
Both_824	Both_824;size=34;	Both_824;size=44;	4_60.375	Gray	0.0034	0.0044	60.375	0.0039	0.000707106781186548
Both_866	Both_866;size=32;	Both_866;size=46;	1_323.71	Gray	0.0032	0.0046	323.71	0.0039	0.000989949493661167
Both_880	Both_880;size=31;	Both_880;size=47;	15_89.91	Gray	0.0031	0.0047	89.91	0.0039	0.00113137084989848
Both_978	NA	Both_978;size=39;	15_89.91	Gray	NA	0.0039	89.91	0.0039	NA
Both_1079	NA	Both_1079;size=39;	4_60.375	Gray	NA	0.0039	60.375	0.0039	NA
Both_2811	NA	Both_2811;size=39;	10_39.96	Gray	NA	0.0039	39.96	0.0039	NA
Both_724	Both_724;size=41;	Both_724;size=36;	14_33.64	Gray	0.0041	0.0036	33.64	0.00385	0.000353553390593274
Both_738	Both_738;size=40;	Both_738;size=37;	14_33.64	Gray	0.004	0.0037	33.64	0.00385	0.000212132034355964
Both_756	Both_756;size=39;	Both_756;size=38;	15_89.91	Gray	0.0039	0.0038	89.91	0.00385	7.07106781186543e-05
Both_760	Both_760;size=39;	Both_760;size=38;	1_323.71	Gray	0.0039	0.0038	323.71	0.00385	7.07106781186543e-05
Both_697	Both_697;size=43;	Both_697;size=33;	1_323.71	Gray	0.0043	0.0033	323.71	0.0038	0.000707106781186547
Both_765	Both_765;size=38;	NA	1_323.71	Gray	0.0038	NA	323.71	0.0038	NA
Both_767	Both_767;size=38;	NA	1_323.71	Gray	0.0038	NA	323.71	0.0038	NA
Both_769	Both_769;size=38;	NA	1_323.71	Gray	0.0038	NA	323.71	0.0038	NA
Both_885	Both_885;size=31;	Both_885;size=45;	1_323.71	Gray	0.0031	0.0045	323.71	0.0038	0.000989949493661167
Both_895	Both_895;size=31;	Both_895;size=45;	1_323.71	Gray	0.0031	0.0045	323.71	0.0038	0.000989949493661167
Both_929	NA	Both_929;size=38;	15_89.91	Gray	NA	0.0038	89.91	0.0038	NA
Both_1063	NA	Both_1063;size=38;	14_33.64	Gray	NA	0.0038	33.64	0.0038	NA
Both_1307	NA	Both_1307;size=38;	4_60.375	Gray	NA	0.0038	60.375	0.0038	NA
Both_737	Both_737;size=40;	Both_737;size=36;	1_323.71	Gray	0.004	0.0036	323.71	0.0038	0.000282842712474619
Both_813	Both_813;size=35;	Both_813;size=41;	15_89.91	Gray	0.0035	0.0041	89.91	0.0038	0.000424264068711929
Both_870	Both_870;size=32;	Both_870;size=44;	10_39.96	Gray	0.0032	0.0044	39.96	0.0038	0.000848528137423857
Both_834	Both_834;size=34;	Both_834;size=42;	10_39.96	Gray	0.0034	0.0042	39.96	0.0038	0.000565685424949238
Both_837	Both_837;size=34;	Both_837;size=42;	15_89.91	Gray	0.0034	0.0042	89.91	0.0038	0.000565685424949238
Both_894	Both_894;size=31;	Both_894;size=44;	4_60.375	Gray	0.0031	0.0044	60.375	0.00375	0.000919238815542512
Both_748	Both_748;size=39;	Both_748;size=36;	1_323.71	Gray	0.0039	0.0036	323.71	0.00375	0.000212132034355964
Both_750	Both_750;size=39;	Both_750;size=36;	10_39.96	Gray	0.0039	0.0036	39.96	0.00375	0.000212132034355964
Both_778	Both_778;size=37;	Both_778;size=38;	5_3.29	Gray	0.0037	0.0038	3.29	0.00375	7.07106781186552e-05
Both_786	Both_786;size=37;	Both_786;size=38;	1_323.71	Gray	0.0037	0.0038	323.71	0.00375	7.07106781186552e-05
Both_788	Both_788;size=37;	Both_788;size=38;	4_60.375	Gray	0.0037	0.0038	60.375	0.00375	7.07106781186552e-05
Both_792	Both_792;size=36;	Both_792;size=39;	1_323.71	Gray	0.0036	0.0039	323.71	0.00375	0.000212132034355964
Both_802	Both_802;size=36;	Both_802;size=39;	1_323.71	Gray	0.0036	0.0039	323.71	0.00375	0.000212132034355964
Both_806	Both_806;size=35;	Both_806;size=40;	10_39.96	Gray	0.0035	0.004	39.96	0.00375	0.000353553390593274
Both_686	Both_686;size=44;	Both_686;size=30;	1_323.71	Gray	0.0044	0.003	323.71	0.0037	0.000989949493661167
Both_791	Both_791;size=36;	Both_791;size=38;	15_89.91	Gray	0.0036	0.0038	89.91	0.0037	0.00014142135623731
Both_790	Both_790;size=36;	Both_790;size=38;	14_33.64	Gray	0.0036	0.0038	33.64	0.0037	0.00014142135623731
Both_826	Both_826;size=34;	Both_826;size=40;	10_39.96	Gray	0.0034	0.004	39.96	0.0037	0.000424264068711929
Both_713	Both_713;size=42;	Both_713;size=32;	8_6.53	Gray	0.0042	0.0032	6.53	0.0037	0.000707106781186548
Both_714	Both_714;size=42;	Both_714;size=32;	10_39.96	Gray	0.0042	0.0032	39.96	0.0037	0.000707106781186548
Both_779	Both_779;size=37;	NA	1_323.71	Gray	0.0037	NA	323.71	0.0037	NA
Both_781	Both_781;size=37;	NA	10_39.96	Gray	0.0037	NA	39.96	0.0037	NA
Both_782	Both_782;size=37;	NA	10_39.96	Gray	0.0037	NA	39.96	0.0037	NA
Both_787	Both_787;size=37;	NA	14_33.64	Gray	0.0037	NA	33.64	0.0037	NA
Both_960	NA	Both_960;size=37;	14_33.64	Gray	NA	0.0037	33.64	0.0037	NA
Both_1004	NA	Both_1004;size=37;	15_89.91	Gray	NA	0.0037	89.91	0.0037	NA
Both_1126	NA	Both_1126;size=37;	15_89.91	Gray	NA	0.0037	89.91	0.0037	NA
Both_1200	NA	Both_1200;size=37;	1_323.71	Gray	NA	0.0037	323.71	0.0037	NA
Both_717	Both_717;size=42;	Both_717;size=31;	10_39.96	Gray	0.0042	0.0031	39.96	0.00365	0.000777817459305202
Both_808	Both_808;size=35;	Both_808;size=38;	15_89.91	Gray	0.0035	0.0038	89.91	0.00365	0.000212132034355965
Both_820	Both_820;size=35;	Both_820;size=38;	1_323.71	Gray	0.0035	0.0038	323.71	0.00365	0.000212132034355965
Both_831	Both_831;size=34;	Both_831;size=39;	15_89.91	Gray	0.0034	0.0039	89.91	0.00365	0.000353553390593274
Both_796	Both_796;size=36;	NA	10_39.96	Gray	0.0036	NA	39.96	0.0036	NA
Both_797	Both_797;size=36;	Both_797;size=36;	4_60.375	Gray	0.0036	0.0036	60.375	0.0036	0
Both_798	Both_798;size=36;	NA	14_33.64	Gray	0.0036	NA	33.64	0.0036	NA
Both_799	Both_799;size=36;	Both_799;size=36;	9_2.965	Gray	0.0036	0.0036	2.965	0.0036	0
Both_804	Both_804;size=36;	NA	10_39.96	Gray	0.0036	NA	39.96	0.0036	NA
Both_818	Both_818;size=35;	Both_818;size=37;	1_323.71	Gray	0.0035	0.0037	323.71	0.0036	0.00014142135623731
Both_838	Both_838;size=34;	Both_838;size=38;	4_60.375	Gray	0.0034	0.0038	60.375	0.0036	0.000282842712474619
Both_850	Both_850;size=33;	Both_850;size=39;	4_60.375	Gray	0.0033	0.0039	60.375	0.0036	0.000424264068711928
Both_951	NA	Both_951;size=36;	8_6.53	Gray	NA	0.0036	6.53	0.0036	NA
Both_1060	NA	Both_1060;size=36;	4_60.375	Gray	NA	0.0036	60.375	0.0036	NA
Both_2687	NA	Both_2687;size=36;	14_33.64	Gray	NA	0.0036	33.64	0.0036	NA
Both_725	Both_725;size=41;	Both_725;size=30;	4_60.375	Gray	0.0041	0.003	60.375	0.00355	0.000777817459305202
Both_739	Both_739;size=40;	Both_739;size=31;	14_33.64	Gray	0.004	0.0031	33.64	0.00355	0.000636396103067893
Both_854	Both_854;size=33;	Both_854;size=38;	4_60.375	Gray	0.0033	0.0038	60.375	0.00355	0.000353553390593274
Both_755	Both_755;size=39;	Both_755;size=32;	1_323.71	Gray	0.0039	0.0032	323.71	0.00355	0.000494974746830583
Both_776	Both_776;size=37;	Both_776;size=34;	14_33.64	Gray	0.0037	0.0034	33.64	0.00355	0.000212132034355964
Both_829	Both_829;size=34;	Both_829;size=37;	1_323.71	Gray	0.0034	0.0037	323.71	0.00355	0.000212132034355964
Both_745	Both_745;size=39;	Both_745;size=31;	4_60.375	Gray	0.0039	0.0031	60.375	0.0035	0.000565685424949238
Both_762	Both_762;size=38;	Both_762;size=32;	10_39.96	Gray	0.0038	0.0032	39.96	0.0035	0.000424264068711929
Both_853	Both_853;size=33;	Both_853;size=37;	15_89.91	Gray	0.0033	0.0037	89.91	0.0035	0.000282842712474619
Both_869	Both_869;size=32;	Both_869;size=38;	10_39.96	Gray	0.0032	0.0038	39.96	0.0035	0.000424264068711929
Both_794	Both_794;size=36;	Both_794;size=34;	14_33.64	Gray	0.0036	0.0034	33.64	0.0035	0.00014142135623731
Both_811	Both_811;size=35;	NA	14_33.64	Gray	0.0035	NA	33.64	0.0035	NA
Both_817	Both_817;size=35;	NA	10_39.96	Gray	0.0035	NA	39.96	0.0035	NA
Both_819	Both_819;size=35;	Both_819;size=35;	10_39.96	Gray	0.0035	0.0035	39.96	0.0035	0
Both_821	Both_821;size=35;	NA	10_39.96	Gray	0.0035	NA	39.96	0.0035	NA
Both_823	Both_823;size=34;	Both_823;size=36;	1_323.71	Gray	0.0034	0.0036	323.71	0.0035	0.00014142135623731
Both_832	Both_832;size=34;	Both_832;size=36;	1_323.71	Gray	0.0034	0.0036	323.71	0.0035	0.00014142135623731
Both_843	Both_843;size=34;	Both_843;size=36;	4_60.375	Gray	0.0034	0.0036	60.375	0.0035	0.00014142135623731
Both_922	NA	Both_922;size=35;	1_323.71	Gray	NA	0.0035	323.71	0.0035	NA
Both_944	NA	Both_944;size=35;	14_33.64	Gray	NA	0.0035	33.64	0.0035	NA
Both_958	NA	Both_958;size=35;	4_60.375	Gray	NA	0.0035	60.375	0.0035	NA
Both_959	NA	Both_959;size=35;	1_323.71	Gray	NA	0.0035	323.71	0.0035	NA
Both_967	NA	Both_967;size=35;	14_33.64	Gray	NA	0.0035	33.64	0.0035	NA
Both_985	NA	Both_985;size=35;	1_323.71	Gray	NA	0.0035	323.71	0.0035	NA
Both_1061	NA	Both_1061;size=35;	4_60.375	Gray	NA	0.0035	60.375	0.0035	NA
Both_1103	NA	Both_1103;size=35;	14_33.64	Gray	NA	0.0035	33.64	0.0035	NA
Both_1168	NA	Both_1168;size=35;	15_89.91	Gray	NA	0.0035	89.91	0.0035	NA
Both_1179	NA	Both_1179;size=35;	15_89.91	Gray	NA	0.0035	89.91	0.0035	NA
Both_1293	NA	Both_1293;size=35;	15_89.91	Gray	NA	0.0035	89.91	0.0035	NA
Both_775	Both_775;size=37;	Both_775;size=32;	6_0.825	Gray	0.0037	0.0032	0.825	0.00345	0.000353553390593274
Both_816	Both_816;size=35;	Both_816;size=34;	10_39.96	Gray	0.0035	0.0034	39.96	0.00345	7.07106781186546e-05
Both_877	Both_877;size=32;	Both_877;size=37;	15_89.91	Gray	0.0032	0.0037	89.91	0.00345	0.000353553390593274
Both_764	Both_764;size=38;	Both_764;size=30;	1_323.71	Gray	0.0038	0.003	323.71	0.0034	0.000565685424949238
Both_858	Both_858;size=33;	Both_858;size=35;	15_89.91	Gray	0.0033	0.0035	89.91	0.0034	0.000141421356237309
Both_857	Both_857;size=33;	Both_857;size=35;	10_39.96	Gray	0.0033	0.0035	39.96	0.0034	0.000141421356237309
Both_822	Both_822;size=34;	NA	15_89.91	Gray	0.0034	NA	89.91	0.0034	NA
Both_828	Both_828;size=34;	NA	11_9.265	Gray	0.0034	NA	9.265	0.0034	NA
Both_830	Both_830;size=34;	NA	5_3.29	Gray	0.0034	NA	3.29	0.0034	NA
Both_833	Both_833;size=34;	NA	1_323.71	Gray	0.0034	NA	323.71	0.0034	NA
Both_835	Both_835;size=34;	NA	10_39.96	Gray	0.0034	NA	39.96	0.0034	NA
Both_836	Both_836;size=34;	NA	11_9.265	Gray	0.0034	NA	9.265	0.0034	NA
Both_839	Both_839;size=34;	NA	1_323.71	Gray	0.0034	NA	323.71	0.0034	NA
Both_842	Both_842;size=34;	NA	1_323.71	Gray	0.0034	NA	323.71	0.0034	NA
Both_844	Both_844;size=34;	NA	1_323.71	Gray	0.0034	NA	323.71	0.0034	NA
Both_864	Both_864;size=32;	Both_864;size=36;	1_323.71	Gray	0.0032	0.0036	323.71	0.0034	0.000282842712474619
Both_930	NA	Both_930;size=34;	1_323.71	Gray	NA	0.0034	323.71	0.0034	NA
Both_961	NA	Both_961;size=34;	1_323.71	Gray	NA	0.0034	323.71	0.0034	NA
Both_980	NA	Both_980;size=34;	10_39.96	Gray	NA	0.0034	39.96	0.0034	NA
Both_1008	NA	Both_1008;size=34;	4_60.375	Gray	NA	0.0034	60.375	0.0034	NA
Both_1034	NA	Both_1034;size=34;	14_33.64	Gray	NA	0.0034	33.64	0.0034	NA
Both_1083	NA	Both_1083;size=34;	1_323.71	Gray	NA	0.0034	323.71	0.0034	NA
Both_1128	NA	Both_1128;size=34;	4_60.375	Gray	NA	0.0034	60.375	0.0034	NA
Both_1153	NA	Both_1153;size=34;	15_89.91	Gray	NA	0.0034	89.91	0.0034	NA
Both_1198	NA	Both_1198;size=34;	4_60.375	Gray	NA	0.0034	60.375	0.0034	NA
Both_1249	NA	Both_1249;size=34;	3_16.67	Gray	NA	0.0034	16.67	0.0034	NA
Both_1272	NA	Both_1272;size=34;	15_89.91	Gray	NA	0.0034	89.91	0.0034	NA
Both_1280	NA	Both_1280;size=34;	4_60.375	Gray	NA	0.0034	60.375	0.0034	NA
Both_840	Both_840;size=34;	Both_840;size=33;	14_33.64	Gray	0.0034	0.0033	33.64	0.00335	7.07106781186543e-05
Both_859	Both_859;size=33;	Both_859;size=34;	10_39.96	Gray	0.0033	0.0034	39.96	0.00335	7.07106781186543e-05
Both_809	Both_809;size=35;	Both_809;size=32;	14_33.64	Gray	0.0035	0.0032	33.64	0.00335	0.000212132034355964
Both_846	Both_846;size=33;	NA	10_39.96	Gray	0.0033	NA	39.96	0.0033	NA
Both_847	Both_847;size=33;	NA	4_60.375	Gray	0.0033	NA	60.375	0.0033	NA
Both_852	Both_852;size=33;	NA	1_323.71	Gray	0.0033	NA	323.71	0.0033	NA
Both_855	Both_855;size=33;	Both_855;size=33;	15_89.91	Gray	0.0033	0.0033	89.91	0.0033	0
Both_856	Both_856;size=33;	NA	11_9.265	Gray	0.0033	NA	9.265	0.0033	NA
Both_979	NA	Both_979;size=33;	14_33.64	Gray	NA	0.0033	33.64	0.0033	NA
Both_1053	NA	Both_1053;size=33;	15_89.91	Gray	NA	0.0033	89.91	0.0033	NA
Both_1158	NA	Both_1158;size=33;	15_89.91	Gray	NA	0.0033	89.91	0.0033	NA
Both_1217	NA	Both_1217;size=33;	4_60.375	Gray	NA	0.0033	60.375	0.0033	NA
Both_1262	NA	Both_1262;size=33;	4_60.375	Gray	NA	0.0033	60.375	0.0033	NA
Both_1315	NA	Both_1315;size=33;	4_60.375	Gray	NA	0.0033	60.375	0.0033	NA
Both_807	Both_807;size=35;	Both_807;size=31;	1_323.71	Gray	0.0035	0.0031	323.71	0.0033	0.000282842712474619
Both_874	Both_874;size=32;	Both_874;size=34;	10_39.96	Gray	0.0032	0.0034	39.96	0.0033	0.00014142135623731
Both_863	Both_863;size=32;	Both_863;size=33;	10_39.96	Gray	0.0032	0.0033	39.96	0.00325	7.07106781186552e-05
Both_882	Both_882;size=31;	Both_882;size=34;	4_60.375	Gray	0.0031	0.0034	60.375	0.00325	0.000212132034355964
Both_861	Both_861;size=32;	NA	1_323.71	Gray	0.0032	NA	323.71	0.0032	NA
Both_862	Both_862;size=32;	NA	1_323.71	Gray	0.0032	NA	323.71	0.0032	NA
Both_867	Both_867;size=32;	NA	1_323.71	Gray	0.0032	NA	323.71	0.0032	NA
Both_873	Both_873;size=32;	NA	10_39.96	Gray	0.0032	NA	39.96	0.0032	NA
Both_871	Both_871;size=32;	NA	10_39.96	Gray	0.0032	NA	39.96	0.0032	NA
Both_875	Both_875;size=32;	NA	11_9.265	Gray	0.0032	NA	9.265	0.0032	NA
Both_878	Both_878;size=32;	Both_878;size=32;	15_89.91	Gray	0.0032	0.0032	89.91	0.0032	0
Both_1007	NA	Both_1007;size=32;	14_33.64	Gray	NA	0.0032	33.64	0.0032	NA
Both_1020	NA	Both_1020;size=32;	1_323.71	Gray	NA	0.0032	323.71	0.0032	NA
Both_1098	NA	Both_1098;size=32;	15_89.91	Gray	NA	0.0032	89.91	0.0032	NA
Both_1132	NA	Both_1132;size=32;	4_60.375	Gray	NA	0.0032	60.375	0.0032	NA
Both_1143	NA	Both_1143;size=32;	4_60.375	Gray	NA	0.0032	60.375	0.0032	NA
Both_1145	NA	Both_1145;size=32;	8_6.53	Gray	NA	0.0032	6.53	0.0032	NA
Both_1159	NA	Both_1159;size=32;	15_89.91	Gray	NA	0.0032	89.91	0.0032	NA
Both_1166	NA	Both_1166;size=32;	14_33.64	Gray	NA	0.0032	33.64	0.0032	NA
Both_1216	NA	Both_1216;size=32;	1_323.71	Gray	NA	0.0032	323.71	0.0032	NA
Both_1934	NA	Both_1934;size=32;	14_33.64	Gray	NA	0.0032	33.64	0.0032	NA
Both_848	Both_848;size=33;	Both_848;size=30;	14_33.64	Gray	0.0033	0.003	33.64	0.00315	0.000212132034355964
Both_868	Both_868;size=32;	Both_868;size=31;	14_33.64	Gray	0.0032	0.0031	33.64	0.00315	7.07106781186543e-05
Both_904	Both_904;size=30;	Both_904;size=33;	4_60.375	Gray	0.003	0.0033	60.375	0.00315	0.000212132034355964
Both_881	Both_881;size=31;	NA	1_323.71	Gray	0.0031	NA	323.71	0.0031	NA
Both_883	Both_883;size=31;	NA	10_39.96	Gray	0.0031	NA	39.96	0.0031	NA
Both_887	Both_887;size=31;	NA	10_39.96	Gray	0.0031	NA	39.96	0.0031	NA
Both_889	Both_889;size=31;	NA	7_26.36	Gray	0.0031	NA	26.36	0.0031	NA
Both_890	Both_890;size=31;	Both_890;size=31;	14_33.64	Gray	0.0031	0.0031	33.64	0.0031	0
Both_891	Both_891;size=31;	Both_891;size=31;	1_323.71	Gray	0.0031	0.0031	323.71	0.0031	0
Both_892	Both_892;size=31;	NA	10_39.96	Gray	0.0031	NA	39.96	0.0031	NA
Both_896	Both_896;size=31;	NA	7_26.36	Gray	0.0031	NA	26.36	0.0031	NA
Both_897	Both_897;size=31;	NA	1_323.71	Gray	0.0031	NA	323.71	0.0031	NA
Both_952	NA	Both_952;size=31;	14_33.64	Gray	NA	0.0031	33.64	0.0031	NA
Both_977	NA	Both_977;size=31;	4_60.375	Gray	NA	0.0031	60.375	0.0031	NA
Both_983	NA	Both_983;size=31;	4_60.375	Gray	NA	0.0031	60.375	0.0031	NA
Both_993	NA	Both_993;size=31;	1_323.71	Gray	NA	0.0031	323.71	0.0031	NA
Both_996	NA	Both_996;size=31;	3_16.67	Gray	NA	0.0031	16.67	0.0031	NA
Both_1012	NA	Both_1012;size=31;	14_33.64	Gray	NA	0.0031	33.64	0.0031	NA
Both_1022	NA	Both_1022;size=31;	14_33.64	Gray	NA	0.0031	33.64	0.0031	NA
Both_1116	NA	Both_1116;size=31;	4_60.375	Gray	NA	0.0031	60.375	0.0031	NA
Both_1167	NA	Both_1167;size=31;	15_89.91	Gray	NA	0.0031	89.91	0.0031	NA
Both_1170	NA	Both_1170;size=31;	14_33.64	Gray	NA	0.0031	33.64	0.0031	NA
Both_1236	NA	Both_1236;size=31;	4_60.375	Gray	NA	0.0031	60.375	0.0031	NA
Both_1619	NA	Both_1619;size=31;	15_89.91	Gray	NA	0.0031	89.91	0.0031	NA
Both_865	Both_865;size=32;	Both_865;size=30;	10_39.96	Gray	0.0032	0.003	39.96	0.0031	0.000141421356237309
Both_879	Both_879;size=32;	Both_879;size=30;	1_323.71	Gray	0.0032	0.003	323.71	0.0031	0.000141421356237309
Both_893	Both_893;size=31;	Both_893;size=30;	11_9.265	Gray	0.0031	0.003	9.265	0.00305	7.07106781186549e-05
Both_901	Both_901;size=30;	Both_901;size=31;	10_39.96	Gray	0.003	0.0031	39.96	0.00305	7.07106781186549e-05
Both_898	Both_898;size=30;	NA	15_89.91	Gray	0.003	NA	89.91	0.003	NA
Both_899	Both_899;size=30;	NA	10_39.96	Gray	0.003	NA	39.96	0.003	NA
Both_902	Both_902;size=30;	Both_902;size=30;	1_323.71	Gray	0.003	0.003	323.71	0.003	0
Both_903	Both_903;size=30;	NA	14_33.64	Gray	0.003	NA	33.64	0.003	NA
Both_905	Both_905;size=30;	NA	1_323.71	Gray	0.003	NA	323.71	0.003	NA
Both_906	Both_906;size=30;	NA	10_39.96	Gray	0.003	NA	39.96	0.003	NA
Both_907	Both_907;size=30;	Both_907;size=30;	10_39.96	Gray	0.003	0.003	39.96	0.003	0
Both_909	Both_909;size=30;	NA	1_323.71	Gray	0.003	NA	323.71	0.003	NA
Both_932	NA	Both_932;size=30;	1_323.71	Gray	NA	0.003	323.71	0.003	NA
Both_936	NA	Both_936;size=30;	10_39.96	Gray	NA	0.003	39.96	0.003	NA
Both_963	NA	Both_963;size=30;	10_39.96	Gray	NA	0.003	39.96	0.003	NA
Both_987	NA	Both_987;size=30;	10_39.96	Gray	NA	0.003	39.96	0.003	NA
Both_998	NA	Both_998;size=30;	14_33.64	Gray	NA	0.003	33.64	0.003	NA
Both_1017	NA	Both_1017;size=30;	4_60.375	Gray	NA	0.003	60.375	0.003	NA
Both_1032	NA	Both_1032;size=30;	15_89.91	Gray	NA	0.003	89.91	0.003	NA
Both_1045	NA	Both_1045;size=30;	14_33.64	Gray	NA	0.003	33.64	0.003	NA
Both_1072	NA	Both_1072;size=30;	4_60.375	Gray	NA	0.003	60.375	0.003	NA
Both_1088	NA	Both_1088;size=30;	15_89.91	Gray	NA	0.003	89.91	0.003	NA
Both_1094	NA	Both_1094;size=30;	4_60.375	Gray	NA	0.003	60.375	0.003	NA
Both_1120	NA	Both_1120;size=30;	4_60.375	Gray	NA	0.003	60.375	0.003	NA
Both_1192	NA	Both_1192;size=30;	14_33.64	Gray	NA	0.003	33.64	0.003	NA
Both_1239	NA	Both_1239;size=30;	15_89.91	Gray	NA	0.003	89.91	0.003	NA
Both_1460	NA	Both_1460;size=30;	4_60.375	Gray	NA	0.003	60.375	0.003	NA
