# Supplementary material for: Estimating intraspecific genetic diversity from community DNA metabarcoding data
Source: PeerJ. 2018 Apr 9;6:e4644. doi: 10.7717/peerj.4644 (PMC5896493; doi:10.7717/peerj.4644)
Supplement: Supplemental Information 8 [file peerj-06-4644-s008.zip › Scripts_S1_v3/1_Single_species_mock/R_dif_ee_filtering/1_tables/3_DceM__ee1_noDenoise.csv]

ID	A	B	mgorig	color	abund_A	abund_B	mg	mean	sd
Both_1	Both_1;size=535987;	Both_1;size=532872;	1_323.71	Black	53.5987	53.2872	323.71	53.44295	0.220263762339611
Both_2	Both_2;size=66391;	Both_2;size=65253;	10_39.96	Black	6.6391	6.5253	39.96	6.5822	0.0804687516990294
Both_3	Both_3;size=60948;	Both_3;size=60968;	14_33.64	Black	6.0948	6.0968	33.64	6.0958	0.00141421356237294
Both_4	Both_4;size=35053;	Both_4;size=47731;	15_89.91	Black	3.5053	4.7731	89.91	4.1392	0.896469977188305
Both_5	Both_5;size=22072;	Both_5;size=29710;	4_60.375	Black	2.2072	2.971	60.375	2.5891	0.540088159470285
Both_6	Both_6;size=11046;	Both_6;size=10742;	11_9.265	Black	1.1046	1.0742	9.265	1.0894	0.021496046148071
Both_7	Both_7;size=9189;	Both_7;size=11420;	3_16.67	Black	0.9189	1.142	16.67	1.03045	0.157755522882719
Both_8	Both_8;size=9178;	Both_8;size=9067;	7_26.36	Black	0.9178	0.9067	26.36	0.91225	0.00784888527117068
Both_11	Both_11;size=4749;	Both_11;size=5371;	1_323.71	Gray	0.4749	0.5371	323.71	0.506	0.0439820417898033
Both_10	Both_10;size=4869;	Both_10;size=4810;	5_3.29	Black	0.4869	0.481	3.29	0.48395	0.00417193000900064
Both_9	Both_9;size=4939;	Both_9;size=4737;	2_7.18	Black	0.4939	0.4737	7.18	0.4838	0.0142835569799683
Both_12	Both_12;size=4595;	Both_12;size=4773;	1_323.71	Gray	0.4595	0.4773	323.71	0.4684	0.0125865007051206
Both_13	Both_13;size=4493;	Both_13;size=4471;	8_6.53	Black	0.4493	0.4471	6.53	0.4482	0.00155563491861039
Both_14	Both_14;size=4385;	Both_14;size=3359;	1_323.71	Gray	0.4385	0.3359	323.71	0.3872	0.0725491557497398
Both_16	Both_16;size=2445;	Both_16;size=2712;	15_89.91	Gray	0.2445	0.2712	89.91	0.25785	0.0188797510576808
Both_18	Both_18;size=2112;	Both_18;size=3000;	13_21.895	Black	0.2112	0.3	21.895	0.2556	0.0627910821693654
Both_17	Both_17;size=2248;	Both_17;size=2011;	9_2.965	Black	0.2248	0.2011	2.965	0.21295	0.0167584307141212
Both_19	Both_19;size=1625;	Both_19;size=1639;	4_60.375	Gray	0.1625	0.1639	60.375	0.1632	0.000989949493661175
Both_20	Both_20;size=1503;	Both_20;size=1387;	1_323.71	Gray	0.1503	0.1387	323.71	0.1445	0.00820243866176395
Both_22	Both_22;size=1348;	Both_22;size=1231;	1_323.71	Gray	0.1348	0.1231	323.71	0.12895	0.0082731493398826
Both_24	Both_24;size=1269;	Both_24;size=1215;	1_323.71	Gray	0.1269	0.1215	323.71	0.1242	0.00381837661840735
Both_28	Both_28;size=1117;	Both_28;size=1282;	1_323.71	Gray	0.1117	0.1282	323.71	0.11995	0.011667261889578
Both_27	Both_27;size=1152;	Both_27;size=1185;	1_323.71	Gray	0.1152	0.1185	323.71	0.11685	0.00233345237791561
Both_26	Both_26;size=1156;	Both_26;size=1156;	1_323.71	Gray	0.1156	0.1156	323.71	0.1156	0
Both_25	Both_25;size=1160;	Both_25;size=1135;	1_323.71	Gray	0.116	0.1135	323.71	0.11475	0.00176776695296638
Both_31	Both_31;size=1053;	Both_31;size=1100;	1_323.71	Gray	0.1053	0.11	323.71	0.10765	0.00332340187157678
Both_30	Both_30;size=1067;	Both_30;size=1078;	1_323.71	Gray	0.1067	0.1078	323.71	0.10725	0.000777817459305195
Both_33	Both_33;size=1033;	Both_33;size=1097;	1_323.71	Gray	0.1033	0.1097	323.71	0.1065	0.00452548339959391
Both_35	Both_35;size=1028;	Both_35;size=1087;	1_323.71	Gray	0.1028	0.1087	323.71	0.10575	0.00417193000900063
Both_36	Both_36;size=1026;	Both_36;size=1062;	1_323.71	Gray	0.1026	0.1062	323.71	0.1044	0.00254558441227158
Both_34	Both_34;size=1029;	Both_34;size=1054;	1_323.71	Gray	0.1029	0.1054	323.71	0.10415	0.00176776695296638
Both_29	Both_29;size=1077;	Both_29;size=985;	1_323.71	Gray	0.1077	0.0985	323.71	0.1031	0.00650538238691624
Both_32	Both_32;size=1051;	Both_32;size=981;	1_323.71	Gray	0.1051	0.0981	323.71	0.1016	0.00494974746830584
Both_42	Both_42;size=972;	Both_42;size=1022;	1_323.71	Gray	0.0972	0.1022	323.71	0.0997	0.00353553390593273
Both_38	Both_38;size=991;	Both_38;size=933;	1_323.71	Gray	0.0991	0.0933	323.71	0.0962	0.00410121933088197
Both_39	Both_39;size=988;	Both_39;size=932;	1_323.71	Gray	0.0988	0.0932	323.71	0.096	0.00395979797464466
Both_37	Both_37;size=999;	Both_37;size=866;	1_323.71	Gray	0.0999	0.0866	323.71	0.09325	0.0094045201897811
Both_41	Both_41;size=973;	Both_41;size=876;	1_323.71	Gray	0.0973	0.0876	323.71	0.09245	0.0068589357775095
Both_45	Both_45;size=955;	Both_45;size=870;	1_323.71	Gray	0.0955	0.087	323.71	0.09125	0.00601040764008566
Both_44	Both_44;size=961;	Both_44;size=863;	1_323.71	Gray	0.0961	0.0863	323.71	0.0912	0.00692964645562817
Both_49	Both_49;size=911;	Both_49;size=907;	1_323.71	Gray	0.0911	0.0907	323.71	0.0909	0.000282842712474617
Both_46	Both_46;size=955;	Both_46;size=862;	12_0.145	Black	0.0955	0.0862	0.145	0.09085	0.00657609306503489
Both_47	Both_47;size=941;	Both_47;size=859;	1_323.71	Gray	0.0941	0.0859	323.71	0.09	0.0057982756057297
Both_55	Both_55;size=863;	Both_55;size=915;	1_323.71	Gray	0.0863	0.0915	323.71	0.0889	0.00367695526217004
Both_40	Both_40;size=988;	Both_40;size=785;	1_323.71	Gray	0.0988	0.0785	323.71	0.08865	0.0143542676580869
Both_56	Both_56;size=860;	Both_56;size=870;	1_323.71	Gray	0.086	0.087	323.71	0.0865	0.000707106781186548
Both_48	Both_48;size=915;	Both_48;size=808;	1_323.71	Gray	0.0915	0.0808	323.71	0.08615	0.00756604255869606
Both_57	Both_57;size=853;	Both_57;size=866;	1_323.71	Gray	0.0853	0.0866	323.71	0.08595	0.000919238815542509
Both_43	Both_43;size=961;	Both_43;size=755;	1_323.71	Gray	0.0961	0.0755	323.71	0.0858	0.0145663996924429
Both_50	Both_50;size=890;	Both_50;size=778;	1_323.71	Gray	0.089	0.0778	323.71	0.0834	0.00791959594928932
Both_59	Both_59;size=831;	Both_59;size=837;	1_323.71	Gray	0.0831	0.0837	323.71	0.0834	0.000424264068711921
Both_62	Both_62;size=810;	Both_62;size=805;	1_323.71	Gray	0.081	0.0805	323.71	0.08075	0.000353553390593264
Both_51	Both_51;size=877;	Both_51;size=737;	1_323.71	Gray	0.0877	0.0737	323.71	0.0807	0.00989949493661166
Both_61	Both_61;size=822;	Both_61;size=781;	1_323.71	Gray	0.0822	0.0781	323.71	0.08015	0.00289913780286485
Both_58	Both_58;size=834;	Both_58;size=761;	1_323.71	Gray	0.0834	0.0761	323.71	0.07975	0.0051618795026618
Both_21	Both_21;size=1424;	Both_21;size=158;	1_323.71	Gray	0.1424	0.0158	323.71	0.0791	0.0895197184982169
Both_70	Both_70;size=751;	Both_70;size=829;	1_323.71	Gray	0.0751	0.0829	323.71	0.079	0.00551543289325507
Both_53	Both_53;size=870;	Both_53;size=707;	1_323.71	Gray	0.087	0.0707	323.71	0.07885	0.0115258405333407
Both_65	Both_65;size=793;	Both_65;size=762;	1_323.71	Gray	0.0793	0.0762	323.71	0.07775	0.00219203102167829
Both_60	Both_60;size=824;	Both_60;size=710;	1_323.71	Gray	0.0824	0.071	323.71	0.0767	0.00806101730552664
Both_66	Both_66;size=775;	Both_66;size=748;	1_323.71	Gray	0.0775	0.0748	323.71	0.07615	0.00190918830920368
Both_63	Both_63;size=805;	Both_63;size=699;	1_323.71	Gray	0.0805	0.0699	323.71	0.0752	0.00749533188057741
Both_79	Both_79;size=715;	Both_79;size=784;	1_323.71	Gray	0.0715	0.0784	323.71	0.07495	0.00487903679018717
Both_67	Both_67;size=762;	Both_67;size=726;	1_323.71	Gray	0.0762	0.0726	323.71	0.0744	0.00254558441227158
Both_64	Both_64;size=794;	Both_64;size=692;	1_323.71	Gray	0.0794	0.0692	323.71	0.0743	0.00721248916810279
Both_73	Both_73;size=734;	Both_73;size=749;	1_323.71	Gray	0.0734	0.0749	323.71	0.07415	0.00106066017177982
Both_72	Both_72;size=736;	Both_72;size=739;	1_323.71	Gray	0.0736	0.0739	323.71	0.07375	0.000212132034355961
Both_71	Both_71;size=745;	Both_71;size=722;	6_0.825	Black	0.0745	0.0722	0.825	0.07335	0.00162634559672906
Both_52	Both_52;size=873;	Both_52;size=583;	1_323.71	Gray	0.0873	0.0583	323.71	0.0728	0.0205060966544099
Both_77	Both_77;size=724;	Both_77;size=729;	1_323.71	Gray	0.0724	0.0729	323.71	0.07265	0.000353553390593274
Both_78	Both_78;size=720;	Both_78;size=718;	1_323.71	Gray	0.072	0.0718	323.71	0.0719	0.000141421356237314
Both_69	Both_69;size=754;	Both_69;size=681;	1_323.71	Gray	0.0754	0.0681	323.71	0.07175	0.0051618795026618
Both_75	Both_75;size=729;	Both_75;size=685;	1_323.71	Gray	0.0729	0.0685	323.71	0.0707	0.00311126983722082
Both_74	Both_74;size=729;	Both_74;size=679;	1_323.71	Gray	0.0729	0.0679	323.71	0.0704	0.00353553390593274
Both_76	Both_76;size=727;	Both_76;size=672;	1_323.71	Gray	0.0727	0.0672	323.71	0.06995	0.00388908729652601
Both_82	Both_82;size=707;	Both_82;size=674;	1_323.71	Gray	0.0707	0.0674	323.71	0.06905	0.0023334523779156
Both_80	Both_80;size=714;	Both_80;size=665;	1_323.71	Gray	0.0714	0.0665	323.71	0.06895	0.00346482322781408
Both_54	Both_54;size=865;	Both_54;size=509;	1_323.71	Gray	0.0865	0.0509	323.71	0.0687	0.0251730014102411
Both_83	Both_83;size=691;	Both_83;size=679;	1_323.71	Gray	0.0691	0.0679	323.71	0.0685	0.000848528137423852
Both_88	Both_88;size=656;	Both_88;size=664;	1_323.71	Gray	0.0656	0.0664	323.71	0.066	0.000565685424949235
Both_84	Both_84;size=671;	Both_84;size=634;	1_323.71	Gray	0.0671	0.0634	323.71	0.06525	0.00261629509039023
Both_68	Both_68;size=760;	Both_68;size=535;	1_323.71	Gray	0.076	0.0535	323.71	0.06475	0.0159099025766973
Both_81	Both_81;size=711;	Both_81;size=584;	1_323.71	Gray	0.0711	0.0584	323.71	0.06475	0.00898025612106916
Both_91	Both_91;size=622;	Both_91;size=651;	1_323.71	Gray	0.0622	0.0651	323.71	0.06365	0.00205060966544099
Both_87	Both_87;size=659;	Both_87;size=600;	1_323.71	Gray	0.0659	0.06	323.71	0.06295	0.00417193000900063
Both_92	Both_92;size=619;	Both_92;size=630;	1_323.71	Gray	0.0619	0.063	323.71	0.06245	0.000777817459305205
Both_85	Both_85;size=665;	Both_85;size=579;	1_323.71	Gray	0.0665	0.0579	323.71	0.0622	0.00608111831820431
Both_94	Both_94;size=592;	Both_94;size=650;	1_323.71	Gray	0.0592	0.065	323.71	0.0621	0.00410121933088198
Both_89	Both_89;size=640;	Both_89;size=599;	1_323.71	Gray	0.064	0.0599	323.71	0.06195	0.00289913780286484
Both_90	Both_90;size=632;	Both_90;size=588;	1_323.71	Gray	0.0632	0.0588	323.71	0.061	0.00311126983722081
Both_93	Both_93;size=616;	Both_93;size=584;	1_323.71	Gray	0.0616	0.0584	323.71	0.06	0.00226274169979695
Both_98	Both_98;size=580;	Both_98;size=619;	10_39.96	Gray	0.058	0.0619	39.96	0.05995	0.00275771644662753
Both_95	Both_95;size=585;	Both_95;size=599;	1_323.71	Gray	0.0585	0.0599	323.71	0.0592	0.000989949493661165
Both_106	Both_106;size=555;	Both_106;size=593;	1_323.71	Gray	0.0555	0.0593	323.71	0.0574	0.00268700576850887
Both_103	Both_103;size=560;	Both_103;size=587;	1_323.71	Gray	0.056	0.0587	323.71	0.05735	0.00190918830920368
Both_104	Both_104;size=560;	Both_104;size=577;	1_323.71	Gray	0.056	0.0577	323.71	0.05685	0.00120208152801714
Both_100	Both_100;size=569;	Both_100;size=552;	14_33.64	Gray	0.0569	0.0552	33.64	0.05605	0.00120208152801713
Both_96	Both_96;size=585;	Both_96;size=534;	1_323.71	Gray	0.0585	0.0534	323.71	0.05595	0.0036062445840514
Both_97	Both_97;size=584;	Both_97;size=511;	1_323.71	Gray	0.0584	0.0511	323.71	0.05475	0.0051618795026618
Both_86	Both_86;size=662;	Both_86;size=423;	1_323.71	Gray	0.0662	0.0423	323.71	0.05425	0.0168998520703585
Both_111	Both_111;size=543;	Both_111;size=513;	1_323.71	Gray	0.0543	0.0513	323.71	0.0528	0.00212132034355964
Both_113	Both_113;size=540;	Both_113;size=512;	1_323.71	Gray	0.054	0.0512	323.71	0.0526	0.00197989898732234
Both_105	Both_105;size=558;	Both_105;size=486;	1_323.71	Gray	0.0558	0.0486	323.71	0.0522	0.00509116882454315
Both_108	Both_108;size=546;	Both_108;size=498;	1_323.71	Gray	0.0546	0.0498	323.71	0.0522	0.00339411254969543
Both_99	Both_99;size=577;	Both_99;size=457;	1_323.71	Gray	0.0577	0.0457	323.71	0.0517	0.00848528137423857
Both_107	Both_107;size=552;	Both_107;size=482;	1_323.71	Gray	0.0552	0.0482	323.71	0.0517	0.00494974746830583
Both_101	Both_101;size=566;	Both_101;size=455;	1_323.71	Gray	0.0566	0.0455	323.71	0.05105	0.00784888527117068
Both_112	Both_112;size=541;	Both_112;size=464;	1_323.71	Gray	0.0541	0.0464	323.71	0.05025	0.00544472221513642
Both_116	Both_116;size=527;	Both_116;size=477;	1_323.71	Gray	0.0527	0.0477	323.71	0.0502	0.00353553390593274
Both_110	Both_110;size=545;	Both_110;size=417;	1_323.71	Gray	0.0545	0.0417	323.71	0.0481	0.00905096679918781
Both_114	Both_114;size=539;	Both_114;size=403;	1_323.71	Gray	0.0539	0.0403	323.71	0.0471	0.00961665222413705
Both_115	Both_115;size=533;	Both_115;size=400;	1_323.71	Gray	0.0533	0.04	323.71	0.04665	0.00940452018978109
Both_119	Both_119;size=485;	Both_119;size=443;	1_323.71	Gray	0.0485	0.0443	323.71	0.0464	0.0029698484809835
Both_120	Both_120;size=481;	Both_120;size=436;	1_323.71	Gray	0.0481	0.0436	323.71	0.04585	0.00318198051533946
Both_123	Both_123;size=464;	Both_123;size=449;	1_323.71	Gray	0.0464	0.0449	323.71	0.04565	0.00106066017177982
Both_117	Both_117;size=521;	Both_117;size=382;	1_323.71	Gray	0.0521	0.0382	323.71	0.04515	0.00982878425849301
Both_122	Both_122;size=472;	Both_122;size=429;	1_323.71	Gray	0.0472	0.0429	323.71	0.04505	0.00304055915910215
Both_118	Both_118;size=505;	Both_118;size=395;	1_323.71	Gray	0.0505	0.0395	323.71	0.045	0.00777817459305202
Both_121	Both_121;size=475;	Both_121;size=421;	1_323.71	Gray	0.0475	0.0421	323.71	0.0448	0.00381837661840736
Both_127	Both_127;size=435;	Both_127;size=382;	1_323.71	Gray	0.0435	0.0382	323.71	0.04085	0.0037476659402887
Both_124	Both_124;size=450;	Both_124;size=363;	1_323.71	Gray	0.045	0.0363	323.71	0.04065	0.00615182899632296
Both_125	Both_125;size=436;	Both_125;size=366;	1_323.71	Gray	0.0436	0.0366	323.71	0.0401	0.00494974746830583
Both_131	Both_131;size=411;	Both_131;size=390;	1_323.71	Gray	0.0411	0.039	323.71	0.04005	0.00148492424049175
Both_129	Both_129;size=429;	Both_129;size=343;	10_39.96	Gray	0.0429	0.0343	39.96	0.0386	0.00608111831820431
Both_130	Both_130;size=418;	Both_130;size=344;	1_323.71	Gray	0.0418	0.0344	323.71	0.0381	0.00523259018078045
Both_138	Both_138;size=374;	Both_138;size=386;	1_323.71	Gray	0.0374	0.0386	323.71	0.038	0.000848528137423862
Both_133	Both_133;size=398;	Both_133;size=350;	1_323.71	Gray	0.0398	0.035	323.71	0.0374	0.00339411254969543
Both_136	Both_136;size=381;	Both_136;size=364;	1_323.71	Gray	0.0381	0.0364	323.71	0.03725	0.00120208152801713
Both_137	Both_137;size=375;	Both_137;size=368;	10_39.96	Gray	0.0375	0.0368	39.96	0.03715	0.000494974746830583
Both_135	Both_135;size=387;	Both_135;size=354;	1_323.71	Gray	0.0387	0.0354	323.71	0.03705	0.0023334523779156
Both_140	Both_140;size=368;	Both_140;size=372;	1_323.71	Gray	0.0368	0.0372	323.71	0.037	0.000282842712474617
Both_128	Both_128;size=434;	Both_128;size=297;	1_323.71	Gray	0.0434	0.0297	323.71	0.03655	0.0096873629022557
Both_142	Both_142;size=351;	Both_142;size=379;	14_33.64	Gray	0.0351	0.0379	33.64	0.0365	0.00197989898732234
Both_144	Both_144;size=345;	Both_144;size=326;	1_323.71	Gray	0.0345	0.0326	323.71	0.03355	0.00134350288425443
Both_153	Both_153;size=318;	Both_153;size=347;	1_323.71	Gray	0.0318	0.0347	323.71	0.03325	0.00205060966544099
Both_148	Both_148;size=334;	Both_148;size=326;	1_323.71	Gray	0.0334	0.0326	323.71	0.033	0.000565685424949235
Both_147	Both_147;size=337;	Both_147;size=315;	1_323.71	Gray	0.0337	0.0315	323.71	0.0326	0.0015556349186104
Both_132	Both_132;size=403;	Both_132;size=249;	1_323.71	Gray	0.0403	0.0249	323.71	0.0326	0.0108894444302728
Both_146	Both_146;size=340;	Both_146;size=309;	1_323.71	Gray	0.034	0.0309	323.71	0.03245	0.0021920310216783
Both_161	Both_161;size=290;	Both_161;size=343;	1_323.71	Gray	0.029	0.0343	323.71	0.03165	0.0037476659402887
Both_149	Both_149;size=328;	Both_149;size=304;	1_323.71	Gray	0.0328	0.0304	323.71	0.0316	0.00169705627484771
Both_157	Both_157;size=308;	Both_157;size=319;	1_323.71	Gray	0.0308	0.0319	323.71	0.03135	0.0007778174593052
Both_154	Both_154;size=315;	Both_154;size=300;	1_323.71	Gray	0.0315	0.03	323.71	0.03075	0.00106066017177982
Both_151	Both_151;size=325;	Both_151;size=272;	1_323.71	Gray	0.0325	0.0272	323.71	0.02985	0.0037476659402887
Both_165	Both_165;size=279;	Both_165;size=316;	1_323.71	Gray	0.0279	0.0316	323.71	0.02975	0.00261629509039022
Both_160	Both_160;size=291;	Both_160;size=292;	1_323.71	Gray	0.0291	0.0292	323.71	0.02915	7.07106781186543e-05
Both_158	Both_158;size=306;	Both_158;size=273;	1_323.71	Gray	0.0306	0.0273	323.71	0.02895	0.00233345237791561
Both_164	Both_164;size=282;	Both_164;size=293;	1_323.71	Gray	0.0282	0.0293	323.71	0.02875	0.000777817459305202
Both_162	Both_162;size=288;	Both_162;size=286;	1_323.71	Gray	0.0288	0.0286	323.71	0.0287	0.000141421356237309
Both_145	Both_145;size=341;	Both_145;size=230;	1_323.71	Gray	0.0341	0.023	323.71	0.02855	0.00784888527117068
Both_143	Both_143;size=345;	Both_143;size=224;	1_323.71	Gray	0.0345	0.0224	323.71	0.02845	0.00855599205235722
Both_168	Both_168;size=272;	Both_168;size=289;	1_323.71	Gray	0.0272	0.0289	323.71	0.02805	0.00120208152801713
Both_155	Both_155;size=315;	Both_155;size=240;	1_323.71	Gray	0.0315	0.024	323.71	0.02775	0.00530330085889911
Both_167	Both_167;size=276;	Both_167;size=278;	1_323.71	Gray	0.0276	0.0278	323.71	0.0277	0.000141421356237309
Both_141	Both_141;size=356;	Both_141;size=189;	1_323.71	Gray	0.0356	0.0189	323.71	0.02725	0.0118086832458153
Both_163	Both_163;size=284;	Both_163;size=251;	1_323.71	Gray	0.0284	0.0251	323.71	0.02675	0.00233345237791561
Both_156	Both_156;size=312;	Both_156;size=221;	14_33.64	Gray	0.0312	0.0221	33.64	0.02665	0.00643467170879758
Both_185	Both_185;size=242;	Both_185;size=285;	1_323.71	Gray	0.0242	0.0285	323.71	0.02635	0.00304055915910215
Both_173	Both_173;size=259;	Both_173;size=263;	1_323.71	Gray	0.0259	0.0263	323.71	0.0261	0.00028284271247462
Both_159	Both_159;size=292;	Both_159;size=225;	1_323.71	Gray	0.0292	0.0225	323.71	0.02585	0.00473761543394987
Both_172	Both_172;size=259;	Both_172;size=256;	1_323.71	Gray	0.0259	0.0256	323.71	0.02575	0.000212132034355965
Both_182	Both_182;size=243;	Both_182;size=266;	1_323.71	Gray	0.0243	0.0266	323.71	0.02545	0.00162634559672906
Both_166	Both_166;size=277;	Both_166;size=231;	1_323.71	Gray	0.0277	0.0231	323.71	0.0254	0.00325269119345812
Both_175	Both_175;size=252;	Both_175;size=252;	1_323.71	Gray	0.0252	0.0252	323.71	0.0252	0
Both_170	Both_170;size=268;	Both_170;size=234;	1_323.71	Gray	0.0268	0.0234	323.71	0.0251	0.00240416305603426
Both_176	Both_176;size=251;	Both_176;size=250;	1_323.71	Gray	0.0251	0.025	323.71	0.02505	7.07106781186519e-05
Both_177	Both_177;size=249;	Both_177;size=251;	3_16.67	Gray	0.0249	0.0251	16.67	0.025	0.000141421356237309
Both_179	Both_179;size=248;	Both_179;size=246;	1_323.71	Gray	0.0248	0.0246	323.71	0.0247	0.000141421356237311
Both_183	Both_183;size=243;	Both_183;size=250;	1_323.71	Gray	0.0243	0.025	323.71	0.02465	0.000494974746830585
Both_188	Both_188;size=234;	Both_188;size=259;	1_323.71	Gray	0.0234	0.0259	323.71	0.02465	0.00176776695296637
Both_195	Both_195;size=220;	Both_195;size=268;	1_323.71	Gray	0.022	0.0268	323.71	0.0244	0.00339411254969543
Both_171	Both_171;size=260;	Both_171;size=225;	1_323.71	Gray	0.026	0.0225	323.71	0.02425	0.00247487373415292
Both_174	Both_174;size=256;	Both_174;size=229;	1_323.71	Gray	0.0256	0.0229	323.71	0.02425	0.00190918830920368
Both_184	Both_184;size=243;	Both_184;size=238;	1_323.71	Gray	0.0243	0.0238	323.71	0.02405	0.000353553390593272
Both_169	Both_169;size=269;	Both_169;size=210;	1_323.71	Gray	0.0269	0.021	323.71	0.02395	0.00417193000900063
Both_180	Both_180;size=244;	Both_180;size=233;	1_323.71	Gray	0.0244	0.0233	323.71	0.02385	0.0007778174593052
Both_187	Both_187;size=237;	Both_187;size=239;	1_323.71	Gray	0.0237	0.0239	323.71	0.0238	0.000141421356237311
Both_181	Both_181;size=244;	Both_181;size=231;	1_323.71	Gray	0.0244	0.0231	323.71	0.02375	0.000919238815542511
Both_190	Both_190;size=227;	Both_190;size=243;	1_323.71	Gray	0.0227	0.0243	323.71	0.0235	0.00113137084989848
Both_178	Both_178;size=248;	Both_178;size=206;	1_323.71	Gray	0.0248	0.0206	323.71	0.0227	0.0029698484809835
Both_186	Both_186;size=238;	Both_186;size=216;	1_323.71	Gray	0.0238	0.0216	323.71	0.0227	0.00155563491861041
Both_191	Both_191;size=227;	Both_191;size=217;	1_323.71	Gray	0.0227	0.0217	323.71	0.0222	0.000707106781186546
Both_134	Both_134;size=387;	Both_134;size=47;	1_323.71	Gray	0.0387	0.0047	323.71	0.0217	0.0240416305603426
Both_197	Both_197;size=216;	Both_197;size=209;	1_323.71	Gray	0.0216	0.0209	323.71	0.02125	0.00049497474683058
Both_198	Both_198;size=213;	Both_198;size=210;	1_323.71	Gray	0.0213	0.021	323.71	0.02115	0.000212132034355963
Both_200	Both_200;size=206;	Both_200;size=210;	1_323.71	Gray	0.0206	0.021	323.71	0.0208	0.00028284271247462
Both_207	Both_207;size=192;	Both_207;size=215;	1_323.71	Gray	0.0192	0.0215	323.71	0.02035	0.00162634559672906
Both_206	Both_206;size=195;	Both_206;size=207;	1_323.71	Gray	0.0195	0.0207	323.71	0.0201	0.000848528137423857
Both_193	Both_193;size=223;	Both_193;size=176;	1_323.71	Gray	0.0223	0.0176	323.71	0.01995	0.00332340187157677
Both_199	Both_199;size=208;	Both_199;size=191;	1_323.71	Gray	0.0208	0.0191	323.71	0.01995	0.00120208152801713
Both_211	Both_211;size=185;	Both_211;size=199;	1_323.71	Gray	0.0185	0.0199	323.71	0.0192	0.000989949493661168
Both_194	Both_194;size=222;	Both_194;size=159;	1_323.71	Gray	0.0222	0.0159	323.71	0.01905	0.00445477272147525
Both_192	Both_192;size=224;	Both_192;size=151;	1_323.71	Gray	0.0224	0.0151	323.71	0.01875	0.0051618795026618
Both_196	Both_196;size=217;	Both_196;size=158;	1_323.71	Gray	0.0217	0.0158	323.71	0.01875	0.00417193000900063
Both_201	Both_201;size=204;	Both_201;size=164;	1_323.71	Gray	0.0204	0.0164	323.71	0.0184	0.00282842712474619
Both_209	Both_209;size=190;	Both_209;size=174;	1_323.71	Gray	0.019	0.0174	323.71	0.0182	0.00113137084989848
Both_212	Both_212;size=180;	NA	10_39.96	Gray	0.018	NA	39.96	0.018	NA
Both_205	Both_205;size=198;	Both_205;size=158;	1_323.71	Gray	0.0198	0.0158	323.71	0.0178	0.00282842712474619
Both_203	Both_203;size=199;	Both_203;size=155;	6_0.825	Gray	0.0199	0.0155	0.825	0.0177	0.00311126983722081
Both_214	Both_214;size=174;	Both_214;size=175;	1_323.71	Gray	0.0174	0.0175	323.71	0.01745	7.07106781186543e-05
Both_235	Both_235;size=144;	Both_235;size=205;	4_60.375	Gray	0.0144	0.0205	60.375	0.01745	0.00431335136523794
Both_629	Both_629;size=51;	Both_629;size=293;	1_323.71	Gray	0.0051	0.0293	323.71	0.0172	0.0171119841047145
Both_204	Both_204;size=199;	Both_204;size=132;	1_323.71	Gray	0.0199	0.0132	323.71	0.01655	0.00473761543394987
Both_217	Both_217;size=163;	Both_217;size=168;	14_33.64	Gray	0.0163	0.0168	33.64	0.01655	0.000353553390593272
Both_208	Both_208;size=190;	Both_208;size=138;	1_323.71	Gray	0.019	0.0138	323.71	0.0164	0.00367695526217005
Both_216	Both_216;size=168;	Both_216;size=157;	7_26.36	Gray	0.0168	0.0157	26.36	0.01625	0.000777817459305202
Both_210	Both_210;size=189;	Both_210;size=135;	10_39.96	Gray	0.0189	0.0135	39.96	0.0162	0.00381837661840736
Both_215	Both_215;size=171;	Both_215;size=153;	5_3.29	Gray	0.0171	0.0153	3.29	0.0162	0.00127279220613579
Both_234	Both_234;size=145;	Both_234;size=177;	13_21.895	Gray	0.0145	0.0177	21.895	0.0161	0.00226274169979695
Both_232	Both_232;size=147;	Both_232;size=171;	15_89.91	Gray	0.0147	0.0171	89.91	0.0159	0.00169705627484771
Both_221	Both_221;size=157;	Both_221;size=158;	1_323.71	Gray	0.0157	0.0158	323.71	0.01575	7.07106781186543e-05
Both_222	Both_222;size=157;	Both_222;size=158;	10_39.96	Gray	0.0157	0.0158	39.96	0.01575	7.07106781186543e-05
Both_227	Both_227;size=150;	Both_227;size=160;	1_323.71	Gray	0.015	0.016	323.71	0.0155	0.000707106781186548
Both_224	Both_224;size=156;	Both_224;size=153;	10_39.96	Gray	0.0156	0.0153	39.96	0.01545	0.000212132034355963
Both_228	Both_228;size=150;	Both_228;size=156;	1_323.71	Gray	0.015	0.0156	323.71	0.0153	0.000424264068711928
Both_220	Both_220;size=157;	Both_220;size=143;	11_9.265	Gray	0.0157	0.0143	9.265	0.015	0.000989949493661165
Both_333	Both_333;size=101;	Both_333;size=197;	1_323.71	Gray	0.0101	0.0197	323.71	0.0149	0.00678822509939086
Both_218	Both_218;size=162;	Both_218;size=135;	8_6.53	Gray	0.0162	0.0135	6.53	0.01485	0.00190918830920368
Both_225	Both_225;size=153;	Both_225;size=142;	10_39.96	Gray	0.0153	0.0142	39.96	0.01475	0.000777817459305202
Both_236	Both_236;size=143;	Both_236;size=147;	1_323.71	Gray	0.0143	0.0147	323.71	0.0145	0.000282842712474619
Both_230	Both_230;size=149;	Both_230;size=139;	10_39.96	Gray	0.0149	0.0139	39.96	0.0144	0.000707106781186547
Both_677	Both_677;size=45;	Both_677;size=238;	1_323.71	Gray	0.0045	0.0238	323.71	0.01415	0.0136471608769004
Both_219	Both_219;size=158;	Both_219;size=124;	1_323.71	Gray	0.0158	0.0124	323.71	0.0141	0.00240416305603426
Both_231	Both_231;size=148;	Both_231;size=133;	1_323.71	Gray	0.0148	0.0133	323.71	0.01405	0.00106066017177982
Both_266	Both_266;size=123;	Both_266;size=158;	5_3.29	Gray	0.0123	0.0158	3.29	0.01405	0.00247487373415291
Both_243	Both_243;size=137;	NA	14_33.64	Gray	0.0137	NA	33.64	0.0137	NA
Both_237	Both_237;size=142;	Both_237;size=131;	10_39.96	Gray	0.0142	0.0131	39.96	0.01365	0.000777817459305202
Both_238	Both_238;size=142;	Both_238;size=131;	1_323.71	Gray	0.0142	0.0131	323.71	0.01365	0.000777817459305202
Both_239	Both_239;size=141;	Both_239;size=131;	14_33.64	Gray	0.0141	0.0131	33.64	0.0136	0.000707106781186548
Both_233	Both_233;size=147;	Both_233;size=122;	1_323.71	Gray	0.0147	0.0122	323.71	0.01345	0.00176776695296637
Both_269	Both_269;size=122;	Both_269;size=147;	14_33.64	Gray	0.0122	0.0147	33.64	0.01345	0.00176776695296637
Both_315	Both_315;size=108;	Both_315;size=161;	1_323.71	Gray	0.0108	0.0161	323.71	0.01345	0.0037476659402887
Both_213	Both_213;size=176;	Both_213;size=92;	1_323.71	Gray	0.0176	0.0092	323.71	0.0134	0.005939696961967
Both_226	Both_226;size=153;	Both_226;size=115;	1_323.71	Gray	0.0153	0.0115	323.71	0.0134	0.00268700576850888
Both_241	Both_241;size=137;	Both_241;size=130;	10_39.96	Gray	0.0137	0.013	39.96	0.01335	0.000494974746830584
Both_263	Both_263;size=126;	Both_263;size=140;	14_33.64	Gray	0.0126	0.014	33.64	0.0133	0.000989949493661165
Both_297	Both_297;size=113;	Both_297;size=153;	3_16.67	Gray	0.0113	0.0153	16.67	0.0133	0.00282842712474619
Both_274	Both_274;size=121;	Both_274;size=143;	10_39.96	Gray	0.0121	0.0143	39.96	0.0132	0.0015556349186104
Both_229	Both_229;size=149;	Both_229;size=114;	1_323.71	Gray	0.0149	0.0114	323.71	0.01315	0.00247487373415291
Both_261	Both_261;size=127;	Both_261;size=136;	10_39.96	Gray	0.0127	0.0136	39.96	0.01315	0.000636396103067893
Both_273	Both_273;size=121;	Both_273;size=141;	10_39.96	Gray	0.0121	0.0141	39.96	0.0131	0.0014142135623731
Both_244	Both_244;size=136;	Both_244;size=124;	1_323.71	Gray	0.0136	0.0124	323.71	0.013	0.000848528137423856
Both_251	Both_251;size=131;	Both_251;size=127;	14_33.64	Gray	0.0131	0.0127	33.64	0.0129	0.00028284271247462
Both_275	Both_275;size=121;	Both_275;size=136;	14_33.64	Gray	0.0121	0.0136	33.64	0.01285	0.00106066017177982
Both_252	Both_252;size=131;	Both_252;size=125;	14_33.64	Gray	0.0131	0.0125	33.64	0.0128	0.000424264068711928
Both_256	Both_256;size=129;	Both_256;size=125;	10_39.96	Gray	0.0129	0.0125	39.96	0.0127	0.000282842712474617
Both_249	Both_249;size=133;	Both_249;size=119;	10_39.96	Gray	0.0133	0.0119	39.96	0.0126	0.000989949493661167
Both_254	Both_254;size=130;	Both_254;size=121;	10_39.96	Gray	0.013	0.0121	39.96	0.01255	0.000636396103067893
Both_286	Both_286;size=116;	Both_286;size=135;	14_33.64	Gray	0.0116	0.0135	33.64	0.01255	0.00134350288425444
Both_246	Both_246;size=135;	Both_246;size=114;	10_39.96	Gray	0.0135	0.0114	39.96	0.01245	0.00148492424049175
Both_250	Both_250;size=133;	Both_250;size=115;	1_323.71	Gray	0.0133	0.0115	323.71	0.0124	0.00127279220613579
Both_272	Both_272;size=121;	Both_272;size=127;	10_39.96	Gray	0.0121	0.0127	39.96	0.0124	0.000424264068711928
Both_253	Both_253;size=131;	Both_253;size=116;	14_33.64	Gray	0.0131	0.0116	33.64	0.01235	0.00106066017177982
Both_255	Both_255;size=129;	Both_255;size=118;	14_33.64	Gray	0.0129	0.0118	33.64	0.01235	0.000777817459305201
Both_267	Both_267;size=123;	Both_267;size=124;	10_39.96	Gray	0.0123	0.0124	39.96	0.01235	7.07106781186556e-05
Both_270	Both_270;size=121;	Both_270;size=126;	10_39.96	Gray	0.0121	0.0126	39.96	0.01235	0.000353553390593274
Both_311	Both_311;size=108;	Both_311;size=137;	1_323.71	Gray	0.0108	0.0137	323.71	0.01225	0.00205060966544099
Both_248	Both_248;size=133;	Both_248;size=111;	1_323.71	Gray	0.0133	0.0111	323.71	0.0122	0.0015556349186104
Both_257	Both_257;size=129;	Both_257;size=113;	1_323.71	Gray	0.0129	0.0113	323.71	0.0121	0.00113137084989848
Both_282	Both_282;size=118;	Both_282;size=124;	10_39.96	Gray	0.0118	0.0124	39.96	0.0121	0.00042426406871193
Both_301	Both_301;size=112;	Both_301;size=130;	10_39.96	Gray	0.0112	0.013	39.96	0.0121	0.00127279220613579
Both_278	Both_278;size=118;	Both_278;size=122;	14_33.64	Gray	0.0118	0.0122	33.64	0.012	0.000282842712474619
Both_331	Both_331;size=102;	Both_331;size=137;	1_323.71	Gray	0.0102	0.0137	323.71	0.01195	0.00247487373415292
Both_298	Both_298;size=113;	Both_298;size=124;	10_39.96	Gray	0.0113	0.0124	39.96	0.01185	0.000777817459305204
Both_264	Both_264;size=124;	Both_264;size=107;	1_323.71	Gray	0.0124	0.0107	323.71	0.01155	0.00120208152801713
Both_406	Both_406;size=83;	Both_406;size=148;	1_323.71	Gray	0.0083	0.0148	323.71	0.01155	0.00459619407771256
Both_312	Both_312;size=108;	Both_312;size=122;	8_6.53	Gray	0.0108	0.0122	6.53	0.0115	0.000989949493661167
Both_287	Both_287;size=115;	Both_287;size=114;	10_39.96	Gray	0.0115	0.0114	39.96	0.01145	7.07106781186543e-05
Both_316	Both_316;size=107;	Both_316;size=122;	10_39.96	Gray	0.0107	0.0122	39.96	0.01145	0.00106066017177982
Both_461	Both_461;size=72;	Both_461;size=156;	1_323.71	Gray	0.0072	0.0156	323.71	0.0114	0.005939696961967
Both_223	Both_223;size=156;	Both_223;size=71;	1_323.71	Gray	0.0156	0.0071	323.71	0.01135	0.00601040764008565
Both_240	Both_240;size=140;	Both_240;size=87;	6_0.825	Gray	0.014	0.0087	0.825	0.01135	0.0037476659402887
Both_265	Both_265;size=123;	Both_265;size=104;	14_33.64	Gray	0.0123	0.0104	33.64	0.01135	0.00134350288425444
Both_303	Both_303;size=111;	Both_303;size=116;	10_39.96	Gray	0.0111	0.0116	39.96	0.01135	0.000353553390593273
Both_271	Both_271;size=121;	Both_271;size=105;	10_39.96	Gray	0.0121	0.0105	39.96	0.0113	0.00113137084989848
Both_304	Both_304;size=110;	Both_304;size=116;	10_39.96	Gray	0.011	0.0116	39.96	0.0113	0.000424264068711927
Both_280	Both_280;size=118;	Both_280;size=106;	1_323.71	Gray	0.0118	0.0106	323.71	0.0112	0.000848528137423857
Both_260	Both_260;size=127;	Both_260;size=96;	1_323.71	Gray	0.0127	0.0096	323.71	0.01115	0.0021920310216783
Both_350	Both_350;size=97;	Both_350;size=125;	14_33.64	Gray	0.0097	0.0125	33.64	0.0111	0.00197989898732233
Both_314	Both_314;size=108;	Both_314;size=114;	10_39.96	Gray	0.0108	0.0114	39.96	0.0111	0.00042426406871193
Both_242	Both_242;size=137;	Both_242;size=83;	1_323.71	Gray	0.0137	0.0083	323.71	0.011	0.00381837661840736
Both_285	Both_285;size=116;	Both_285;size=103;	14_33.64	Gray	0.0116	0.0103	33.64	0.01095	0.000919238815542511
Both_281	Both_281;size=118;	Both_281;size=100;	10_39.96	Gray	0.0118	0.01	39.96	0.0109	0.00127279220613579
Both_292	Both_292;size=114;	Both_292;size=104;	1_323.71	Gray	0.0114	0.0104	323.71	0.0109	0.000707106781186548
Both_295	Both_295;size=113;	Both_295;size=105;	14_33.64	Gray	0.0113	0.0105	33.64	0.0109	0.000565685424949237
Both_305	Both_305;size=110;	Both_305;size=108;	1_323.71	Gray	0.011	0.0108	323.71	0.0109	0.000141421356237311
Both_290	Both_290;size=114;	Both_290;size=103;	14_33.64	Gray	0.0114	0.0103	33.64	0.01085	0.000777817459305202
Both_322	Both_322;size=104;	Both_322;size=113;	1_323.71	Gray	0.0104	0.0113	323.71	0.01085	0.000636396103067893
Both_245	Both_245;size=136;	Both_245;size=80;	1_323.71	Gray	0.0136	0.008	323.71	0.0108	0.00395979797464467
Both_259	Both_259;size=127;	Both_259;size=89;	10_39.96	Gray	0.0127	0.0089	39.96	0.0108	0.00268700576850888
Both_309	Both_309;size=109;	Both_309;size=107;	10_39.96	Gray	0.0109	0.0107	39.96	0.0108	0.00014142135623731
Both_307	Both_307;size=109;	Both_307;size=106;	14_33.64	Gray	0.0109	0.0106	33.64	0.01075	0.000212132034355964
Both_336	Both_336;size=100;	Both_336;size=115;	10_39.96	Gray	0.01	0.0115	39.96	0.01075	0.00106066017177982
Both_300	Both_300;size=112;	Both_300;size=102;	14_33.64	Gray	0.0112	0.0102	33.64	0.0107	0.000707106781186547
Both_293	Both_293;size=113;	Both_293;size=100;	14_33.64	Gray	0.0113	0.01	33.64	0.01065	0.000919238815542511
Both_247	Both_247;size=134;	Both_247;size=78;	10_39.96	Gray	0.0134	0.0078	39.96	0.0106	0.00395979797464467
Both_276	Both_276;size=119;	Both_276;size=93;	1_323.71	Gray	0.0119	0.0093	323.71	0.0106	0.00183847763108502
Both_320	Both_320;size=105;	Both_320;size=106;	14_33.64	Gray	0.0105	0.0106	33.64	0.01055	7.07106781186543e-05
Both_313	Both_313;size=108;	Both_313;size=102;	10_39.96	Gray	0.0108	0.0102	39.96	0.0105	0.000424264068711927
Both_288	Both_288;size=114;	Both_288;size=94;	10_39.96	Gray	0.0114	0.0094	39.96	0.0104	0.0014142135623731
Both_329	Both_329;size=102;	Both_329;size=106;	10_39.96	Gray	0.0102	0.0106	39.96	0.0104	0.000282842712474619
Both_299	Both_299;size=113;	Both_299;size=93;	14_33.64	Gray	0.0113	0.0093	33.64	0.0103	0.0014142135623731
Both_342	Both_342;size=99;	Both_342;size=106;	10_39.96	Gray	0.0099	0.0106	39.96	0.01025	0.000494974746830584
Both_279	Both_279;size=118;	Both_279;size=86;	10_39.96	Gray	0.0118	0.0086	39.96	0.0102	0.00226274169979695
Both_351	Both_351;size=97;	Both_351;size=105;	10_39.96	Gray	0.0097	0.0105	39.96	0.0101	0.000565685424949238
Both_268	Both_268;size=122;	Both_268;size=79;	1_323.71	Gray	0.0122	0.0079	323.71	0.01005	0.00304055915910215
Both_302	Both_302;size=112;	Both_302;size=88;	14_33.64	Gray	0.0112	0.0088	33.64	0.01	0.00169705627484771
Both_376	Both_376;size=89;	Both_376;size=111;	3_16.67	Gray	0.0089	0.0111	16.67	0.01	0.0015556349186104
Both_319	Both_319;size=105;	Both_319;size=94;	10_39.96	Gray	0.0105	0.0094	39.96	0.00995	0.000777817459305204
Both_347	Both_347;size=98;	Both_347;size=101;	10_39.96	Gray	0.0098	0.0101	39.96	0.00995	0.000212132034355964
Both_354	Both_354;size=96;	Both_354;size=102;	14_33.64	Gray	0.0096	0.0102	33.64	0.0099	0.000424264068711928
Both_355	Both_355;size=96;	Both_355;size=102;	14_33.64	Gray	0.0096	0.0102	33.64	0.0099	0.000424264068711928
Both_291	Both_291;size=114;	Both_291;size=84;	1_323.71	Gray	0.0114	0.0084	323.71	0.0099	0.00212132034355964
Both_346	Both_346;size=98;	Both_346;size=100;	14_33.64	Gray	0.0098	0.01	33.64	0.0099	0.00014142135623731
Both_284	Both_284;size=117;	Both_284;size=80;	7_26.36	Gray	0.0117	0.008	26.36	0.00985	0.00261629509039023
Both_338	Both_338;size=100;	Both_338;size=97;	10_39.96	Gray	0.01	0.0097	39.96	0.00985	0.000212132034355964
Both_294	Both_294;size=113;	Both_294;size=83;	1_323.71	Gray	0.0113	0.0083	323.71	0.0098	0.00212132034355964
Both_357	Both_357;size=96;	Both_357;size=100;	10_39.96	Gray	0.0096	0.01	39.96	0.0098	0.000282842712474619
Both_369	Both_369;size=91;	Both_369;size=105;	10_39.96	Gray	0.0091	0.0105	39.96	0.0098	0.000989949493661167
Both_289	Both_289;size=114;	Both_289;size=81;	1_323.71	Gray	0.0114	0.0081	323.71	0.00975	0.00233345237791561
Both_326	Both_326;size=104;	Both_326;size=91;	1_323.71	Gray	0.0104	0.0091	323.71	0.00975	0.000919238815542511
Both_345	Both_345;size=98;	Both_345;size=96;	14_33.64	Gray	0.0098	0.0096	33.64	0.0097	0.000141421356237309
Both_444	Both_444;size=76;	Both_444;size=118;	1_323.71	Gray	0.0076	0.0118	323.71	0.0097	0.0029698484809835
Both_480	Both_480;size=69;	Both_480;size=125;	15_89.91	Gray	0.0069	0.0125	89.91	0.0097	0.00395979797464467
Both_262	Both_262;size=127;	Both_262;size=66;	1_323.71	Gray	0.0127	0.0066	323.71	0.00965	0.00431335136523794
Both_321	Both_321;size=104;	Both_321;size=89;	1_323.71	Gray	0.0104	0.0089	323.71	0.00965	0.00106066017177982
Both_432	Both_432;size=78;	Both_432;size=115;	15_89.91	Gray	0.0078	0.0115	89.91	0.00965	0.00261629509039023
Both_343	Both_343;size=99;	Both_343;size=91;	14_33.64	Gray	0.0099	0.0091	33.64	0.0095	0.000565685424949237
Both_356	Both_356;size=96;	Both_356;size=93;	14_33.64	Gray	0.0096	0.0093	33.64	0.00945	0.000212132034355965
Both_363	Both_363;size=92;	Both_363;size=96;	14_33.64	Gray	0.0092	0.0096	33.64	0.0094	0.00028284271247462
Both_368	Both_368;size=92;	Both_368;size=96;	15_89.91	Gray	0.0092	0.0096	89.91	0.0094	0.00028284271247462
Both_382	Both_382;size=88;	Both_382;size=100;	10_39.96	Gray	0.0088	0.01	39.96	0.0094	0.000848528137423857
Both_296	Both_296;size=113;	Both_296;size=75;	10_39.96	Gray	0.0113	0.0075	39.96	0.0094	0.00268700576850888
Both_339	Both_339;size=99;	Both_339;size=89;	10_39.96	Gray	0.0099	0.0089	39.96	0.0094	0.000707106781186547
Both_401	Both_401;size=84;	Both_401;size=104;	15_89.91	Gray	0.0084	0.0104	89.91	0.0094	0.0014142135623731
Both_340	Both_340;size=99;	Both_340;size=88;	10_39.96	Gray	0.0099	0.0088	39.96	0.00935	0.000777817459305201
Both_277	Both_277;size=119;	Both_277;size=67;	1_323.71	Gray	0.0119	0.0067	323.71	0.0093	0.00367695526217005
Both_344	Both_344;size=99;	Both_344;size=87;	1_323.71	Gray	0.0099	0.0087	323.71	0.0093	0.000848528137423857
Both_419	Both_419;size=81;	Both_419;size=105;	15_89.91	Gray	0.0081	0.0105	89.91	0.0093	0.00169705627484771
Both_439	Both_439;size=77;	Both_439;size=108;	14_33.64	Gray	0.0077	0.0108	33.64	0.00925	0.0021920310216783
Both_318	Both_318;size=105;	Both_318;size=79;	1_323.71	Gray	0.0105	0.0079	323.71	0.0092	0.00183847763108502
Both_323	Both_323;size=104;	Both_323;size=80;	14_33.64	Gray	0.0104	0.008	33.64	0.0092	0.00169705627484771
Both_317	Both_317;size=106;	Both_317;size=76;	10_39.96	Gray	0.0106	0.0076	39.96	0.0091	0.00212132034355964
Both_370	Both_370;size=91;	NA	1_323.71	Gray	0.0091	NA	323.71	0.0091	NA
Both_383	Both_383;size=88;	Both_383;size=94;	14_33.64	Gray	0.0088	0.0094	33.64	0.0091	0.000424264068711927
Both_328	Both_328;size=103;	Both_328;size=78;	10_39.96	Gray	0.0103	0.0078	39.96	0.00905	0.00176776695296637
Both_324	Both_324;size=104;	Both_324;size=76;	1_323.71	Gray	0.0104	0.0076	323.71	0.009	0.00197989898732233
Both_372	Both_372;size=90;	NA	15_89.91	Gray	0.009	NA	89.91	0.009	NA
Both_378	Both_378;size=89;	Both_378;size=89;	10_39.96	Gray	0.0089	0.0089	39.96	0.0089	0
Both_403	Both_403;size=83;	Both_403;size=95;	14_33.64	Gray	0.0083	0.0095	33.64	0.0089	0.000848528137423857
Both_425	Both_425;size=80;	Both_425;size=98;	14_33.64	Gray	0.008	0.0098	33.64	0.0089	0.00127279220613579
Both_475	Both_475;size=69;	Both_475;size=109;	15_89.91	Gray	0.0069	0.0109	89.91	0.0089	0.00282842712474619
Both_335	Both_335;size=101;	Both_335;size=76;	14_33.64	Gray	0.0101	0.0076	33.64	0.00885	0.00176776695296637
Both_332	Both_332;size=101;	Both_332;size=75;	1_323.71	Gray	0.0101	0.0075	323.71	0.0088	0.00183847763108502
Both_358	Both_358;size=94;	Both_358;size=82;	14_33.64	Gray	0.0094	0.0082	33.64	0.0088	0.000848528137423856
Both_469	Both_469;size=70;	Both_469;size=106;	15_89.91	Gray	0.007	0.0106	89.91	0.0088	0.00254558441227157
Both_349	Both_349;size=97;	Both_349;size=78;	14_33.64	Gray	0.0097	0.0078	33.64	0.00875	0.00134350288425444
Both_353	Both_353;size=96;	Both_353;size=79;	10_39.96	Gray	0.0096	0.0079	39.96	0.00875	0.00120208152801713
Both_380	Both_380;size=88;	Both_380;size=87;	10_39.96	Gray	0.0088	0.0087	39.96	0.00875	7.07106781186556e-05
Both_536	Both_536;size=61;	Both_536;size=114;	15_89.91	Gray	0.0061	0.0114	89.91	0.00875	0.0037476659402887
Both_337	Both_337;size=100;	Both_337;size=74;	14_33.64	Gray	0.01	0.0074	33.64	0.0087	0.00183847763108502
Both_366	Both_366;size=92;	Both_366;size=82;	10_39.96	Gray	0.0092	0.0082	39.96	0.0087	0.000707106781186547
Both_330	Both_330;size=102;	Both_330;size=71;	10_39.96	Gray	0.0102	0.0071	39.96	0.00865	0.0021920310216783
Both_360	Both_360;size=93;	Both_360;size=80;	14_33.64	Gray	0.0093	0.008	33.64	0.00865	0.000919238815542511
Both_389	Both_389;size=86;	Both_389;size=87;	10_39.96	Gray	0.0086	0.0087	39.96	0.00865	7.07106781186543e-05
Both_373	Both_373;size=90;	Both_373;size=82;	14_33.64	Gray	0.009	0.0082	33.64	0.0086	0.000565685424949238
Both_395	Both_395;size=85;	Both_395;size=87;	10_39.96	Gray	0.0085	0.0087	39.96	0.0086	0.000141421356237309
Both_396	Both_396;size=85;	Both_396;size=87;	1_323.71	Gray	0.0085	0.0087	323.71	0.0086	0.000141421356237309
Both_412	Both_412;size=82;	Both_412;size=90;	14_33.64	Gray	0.0082	0.009	33.64	0.0086	0.000565685424949238
Both_414	Both_414;size=82;	Both_414;size=87;	14_33.64	Gray	0.0082	0.0087	33.64	0.00845	0.000353553390593273
Both_458	Both_458;size=72;	Both_458;size=97;	15_89.91	Gray	0.0072	0.0097	89.91	0.00845	0.00176776695296637
Both_352	Both_352;size=97;	Both_352;size=71;	10_39.96	Gray	0.0097	0.0071	39.96	0.0084	0.00183847763108502
Both_391	Both_391;size=86;	Both_391;size=82;	14_33.64	Gray	0.0086	0.0082	33.64	0.0084	0.000282842712474619
Both_310	Both_310;size=109;	Both_310;size=59;	10_39.96	Gray	0.0109	0.0059	39.96	0.0084	0.00353553390593274
Both_362	Both_362;size=93;	Both_362;size=75;	14_33.64	Gray	0.0093	0.0075	33.64	0.0084	0.00127279220613579
Both_416	Both_416;size=81;	Both_416;size=87;	1_323.71	Gray	0.0081	0.0087	323.71	0.0084	0.000424264068711928
Both_611	Both_611;size=53;	Both_611;size=115;	15_89.91	Gray	0.0053	0.0115	89.91	0.0084	0.00438406204335659
Both_348	Both_348;size=97;	Both_348;size=69;	1_323.71	Gray	0.0097	0.0069	323.71	0.0083	0.00197989898732233
Both_477	Both_477;size=69;	Both_477;size=97;	15_89.91	Gray	0.0069	0.0097	89.91	0.0083	0.00197989898732233
Both_359	Both_359;size=94;	Both_359;size=71;	1_323.71	Gray	0.0094	0.0071	323.71	0.00825	0.00162634559672906
Both_386	Both_386;size=87;	Both_386;size=78;	14_33.64	Gray	0.0087	0.0078	33.64	0.00825	0.000636396103067893
Both_341	Both_341;size=99;	Both_341;size=65;	14_33.64	Gray	0.0099	0.0065	33.64	0.0082	0.00240416305603426
Both_483	Both_483;size=69;	Both_483;size=95;	15_89.91	Gray	0.0069	0.0095	89.91	0.0082	0.00183847763108502
Both_387	Both_387;size=87;	Both_387;size=76;	14_33.64	Gray	0.0087	0.0076	33.64	0.00815	0.000777817459305201
Both_398	Both_398;size=85;	Both_398;size=78;	14_33.64	Gray	0.0085	0.0078	33.64	0.00815	0.000494974746830584
Both_308	Both_308;size=109;	Both_308;size=54;	1_323.71	Gray	0.0109	0.0054	323.71	0.00815	0.00388908729652601
Both_488	Both_488;size=68;	Both_488;size=95;	1_323.71	Gray	0.0068	0.0095	323.71	0.00815	0.00190918830920368
Both_327	Both_327;size=103;	Both_327;size=58;	14_33.64	Gray	0.0103	0.0058	33.64	0.00805	0.00318198051533946
Both_405	Both_405;size=83;	Both_405;size=78;	10_39.96	Gray	0.0083	0.0078	39.96	0.00805	0.000353553390593274
Both_449	Both_449;size=74;	Both_449;size=87;	2_7.18	Gray	0.0074	0.0087	7.18	0.00805	0.000919238815542512
Both_371	Both_371;size=91;	Both_371;size=69;	14_33.64	Gray	0.0091	0.0069	33.64	0.008	0.0015556349186104
Both_375	Both_375;size=89;	Both_375;size=71;	14_33.64	Gray	0.0089	0.0071	33.64	0.008	0.00127279220613579
Both_394	Both_394;size=85;	Both_394;size=75;	11_9.265	Gray	0.0085	0.0075	9.265	0.008	0.000707106781186548
Both_413	Both_413;size=82;	Both_413;size=78;	14_33.64	Gray	0.0082	0.0078	33.64	0.008	0.00028284271247462
Both_447	Both_447;size=75;	Both_447;size=85;	1_323.71	Gray	0.0075	0.0085	323.71	0.008	0.000707106781186548
Both_364	Both_364;size=92;	Both_364;size=66;	14_33.64	Gray	0.0092	0.0066	33.64	0.0079	0.00183847763108502
Both_457	Both_457;size=73;	Both_457;size=85;	10_39.96	Gray	0.0073	0.0085	39.96	0.0079	0.000848528137423857
Both_306	Both_306;size=109;	Both_306;size=48;	1_323.71	Gray	0.0109	0.0048	323.71	0.00785	0.00431335136523794
Both_435	Both_435;size=78;	Both_435;size=79;	10_39.96	Gray	0.0078	0.0079	39.96	0.00785	7.07106781186543e-05
Both_392	Both_392;size=86;	Both_392;size=70;	1_323.71	Gray	0.0086	0.007	323.71	0.0078	0.00113137084989848
Both_426	Both_426;size=79;	Both_426;size=77;	15_89.91	Gray	0.0079	0.0077	89.91	0.0078	0.000141421356237309
Both_377	Both_377;size=89;	Both_377;size=66;	1_323.71	Gray	0.0089	0.0066	323.71	0.00775	0.00162634559672906
Both_379	Both_379;size=88;	Both_379;size=67;	10_39.96	Gray	0.0088	0.0067	39.96	0.00775	0.00148492424049175
Both_560	Both_560;size=59;	Both_560;size=96;	15_89.91	Gray	0.0059	0.0096	89.91	0.00775	0.00261629509039023
Both_334	Both_334;size=101;	Both_334;size=53;	1_323.71	Gray	0.0101	0.0053	323.71	0.0077	0.00339411254969543
Both_390	Both_390;size=86;	Both_390;size=68;	14_33.64	Gray	0.0086	0.0068	33.64	0.0077	0.00127279220613579
Both_404	Both_404;size=83;	Both_404;size=71;	1_323.71	Gray	0.0083	0.0071	323.71	0.0077	0.000848528137423857
Both_434	Both_434;size=78;	Both_434;size=76;	10_39.96	Gray	0.0078	0.0076	39.96	0.0077	0.000141421356237309
Both_474	Both_474;size=69;	Both_474;size=85;	14_33.64	Gray	0.0069	0.0085	33.64	0.0077	0.00113137084989848
Both_511	Both_511;size=65;	Both_511;size=89;	15_89.91	Gray	0.0065	0.0089	89.91	0.0077	0.00169705627484771
Both_440	Both_440;size=77;	Both_440;size=76;	15_89.91	Gray	0.0077	0.0076	89.91	0.00765	7.07106781186543e-05
Both_400	Both_400;size=84;	Both_400;size=69;	15_89.91	Gray	0.0084	0.0069	89.91	0.00765	0.00106066017177982
Both_433	Both_433;size=78;	Both_433;size=75;	11_9.265	Gray	0.0078	0.0075	9.265	0.00765	0.000212132034355964
Both_427	Both_427;size=79;	Both_427;size=74;	7_26.36	Gray	0.0079	0.0074	26.36	0.00765	0.000353553390593273
Both_374	Both_374;size=90;	Both_374;size=62;	10_39.96	Gray	0.009	0.0062	39.96	0.0076	0.00197989898732233
Both_1299	NA	Both_1299;size=76;	1_323.71	Gray	NA	0.0076	323.71	0.0076	NA
Both_463	Both_463;size=71;	Both_463;size=81;	10_39.96	Gray	0.0071	0.0081	39.96	0.0076	0.000707106781186547
Both_827	Both_827;size=34;	Both_827;size=118;	1_323.71	Gray	0.0034	0.0118	323.71	0.0076	0.005939696961967
Both_381	Both_381;size=88;	Both_381;size=63;	14_33.64	Gray	0.0088	0.0063	33.64	0.00755	0.00176776695296637
Both_408	Both_408;size=82;	Both_408;size=69;	10_39.96	Gray	0.0082	0.0069	39.96	0.00755	0.000919238815542512
Both_441	Both_441;size=77;	Both_441;size=74;	10_39.96	Gray	0.0077	0.0074	39.96	0.00755	0.000212132034355965
Both_503	Both_503;size=65;	Both_503;size=86;	15_89.91	Gray	0.0065	0.0086	89.91	0.00755	0.00148492424049175
Both_519	Both_519;size=64;	Both_519;size=87;	14_33.64	Gray	0.0064	0.0087	33.64	0.00755	0.00162634559672906
Both_420	Both_420;size=81;	Both_420;size=69;	10_39.96	Gray	0.0081	0.0069	39.96	0.0075	0.000848528137423857
Both_429	Both_429;size=79;	Both_429;size=71;	10_39.96	Gray	0.0079	0.0071	39.96	0.0075	0.000565685424949237
Both_464	Both_464;size=71;	Both_464;size=78;	10_39.96	Gray	0.0071	0.0078	39.96	0.00745	0.000494974746830583
Both_546	Both_546;size=60;	Both_546;size=89;	15_89.91	Gray	0.006	0.0089	89.91	0.00745	0.00205060966544099
Both_422	Both_422;size=81;	Both_422;size=67;	1_323.71	Gray	0.0081	0.0067	323.71	0.0074	0.000989949493661166
Both_603	Both_603;size=53;	Both_603;size=95;	15_89.91	Gray	0.0053	0.0095	89.91	0.0074	0.0029698484809835
Both_446	Both_446;size=75;	Both_446;size=72;	10_39.96	Gray	0.0075	0.0072	39.96	0.00735	0.000212132034355964
Both_602	Both_602;size=54;	Both_602;size=93;	1_323.71	Gray	0.0054	0.0093	323.71	0.00735	0.00275771644662754
Both_399	Both_399;size=85;	Both_399;size=61;	1_323.71	Gray	0.0085	0.0061	323.71	0.0073	0.00169705627484771
Both_388	Both_388;size=87;	Both_388;size=59;	10_39.96	Gray	0.0087	0.0059	39.96	0.0073	0.00197989898732233
Both_421	Both_421;size=81;	Both_421;size=65;	10_39.96	Gray	0.0081	0.0065	39.96	0.0073	0.00113137084989848
Both_325	Both_325;size=104;	Both_325;size=40;	1_323.71	Gray	0.0104	0.004	323.71	0.0072	0.0045254833995939
Both_513	Both_513;size=64;	Both_513;size=80;	10_39.96	Gray	0.0064	0.008	39.96	0.0072	0.00113137084989848
Both_616	Both_616;size=52;	Both_616;size=91;	13_21.895	Gray	0.0052	0.0091	21.895	0.00715	0.00275771644662754
Both_407	Both_407;size=82;	Both_407;size=60;	10_39.96	Gray	0.0082	0.006	39.96	0.0071	0.0015556349186104
Both_409	Both_409;size=82;	Both_409;size=60;	1_323.71	Gray	0.0082	0.006	323.71	0.0071	0.0015556349186104
Both_482	Both_482;size=69;	Both_482;size=73;	15_89.91	Gray	0.0069	0.0073	89.91	0.0071	0.000282842712474619
Both_582	Both_582;size=57;	Both_582;size=85;	15_89.91	Gray	0.0057	0.0085	89.91	0.0071	0.00197989898732233
Both_423	Both_423;size=81;	Both_423;size=61;	10_39.96	Gray	0.0081	0.0061	39.96	0.0071	0.0014142135623731
Both_555	Both_555;size=59;	Both_555;size=81;	10_39.96	Gray	0.0059	0.0081	39.96	0.007	0.0015556349186104
Both_418	Both_418;size=81;	Both_418;size=58;	14_33.64	Gray	0.0081	0.0058	33.64	0.00695	0.00162634559672906
Both_459	Both_459;size=72;	Both_459;size=67;	14_33.64	Gray	0.0072	0.0067	33.64	0.00695	0.000353553390593273
Both_402	Both_402;size=83;	Both_402;size=55;	10_39.96	Gray	0.0083	0.0055	39.96	0.0069	0.00197989898732233
Both_468	Both_468;size=70;	Both_468;size=68;	15_89.91	Gray	0.007	0.0068	89.91	0.0069	0.000141421356237309
Both_491	Both_491;size=67;	Both_491;size=71;	14_33.64	Gray	0.0067	0.0071	33.64	0.0069	0.000282842712474619
Both_453	Both_453;size=74;	Both_453;size=63;	14_33.64	Gray	0.0074	0.0063	33.64	0.00685	0.000777817459305202
Both_556	Both_556;size=59;	Both_556;size=78;	15_89.91	Gray	0.0059	0.0078	89.91	0.00685	0.00134350288425444
Both_410	Both_410;size=82;	Both_410;size=54;	1_323.71	Gray	0.0082	0.0054	323.71	0.0068	0.00197989898732233
Both_467	Both_467;size=70;	Both_467;size=66;	1_323.71	Gray	0.007	0.0066	323.71	0.0068	0.000282842712474618
Both_492	Both_492;size=67;	Both_492;size=69;	1_323.71	Gray	0.0067	0.0069	323.71	0.0068	0.000141421356237309
Both_623	Both_623;size=51;	Both_623;size=85;	15_89.91	Gray	0.0051	0.0085	89.91	0.0068	0.00240416305603426
Both_361	Both_361;size=93;	Both_361;size=43;	1_323.71	Gray	0.0093	0.0043	323.71	0.0068	0.00353553390593274
Both_385	Both_385;size=87;	Both_385;size=49;	1_323.71	Gray	0.0087	0.0049	323.71	0.0068	0.00268700576850888
Both_481	Both_481;size=69;	Both_481;size=66;	1_323.71	Gray	0.0069	0.0066	323.71	0.00675	0.000212132034355964
Both_497	Both_497;size=66;	Both_497;size=69;	14_33.64	Gray	0.0066	0.0069	33.64	0.00675	0.000212132034355964
Both_437	Both_437;size=77;	Both_437;size=58;	1_323.71	Gray	0.0077	0.0058	323.71	0.00675	0.00134350288425444
Both_516	Both_516;size=64;	Both_516;size=71;	1_323.71	Gray	0.0064	0.0071	323.71	0.00675	0.000494974746830584
Both_521	Both_521;size=63;	Both_521;size=72;	1_323.71	Gray	0.0063	0.0072	323.71	0.00675	0.000636396103067893
Both_624	Both_624;size=51;	Both_624;size=84;	1_323.71	Gray	0.0051	0.0084	323.71	0.00675	0.00233345237791561
Both_415	Both_415;size=81;	Both_415;size=54;	10_39.96	Gray	0.0081	0.0054	39.96	0.00675	0.00190918830920368
Both_500	Both_500;size=65;	Both_500;size=70;	14_33.64	Gray	0.0065	0.007	33.64	0.00675	0.000353553390593273
Both_534	Both_534;size=61;	Both_534;size=74;	14_33.64	Gray	0.0061	0.0074	33.64	0.00675	0.000919238815542512
Both_508	Both_508;size=65;	Both_508;size=69;	1_323.71	Gray	0.0065	0.0069	323.71	0.0067	0.000282842712474619
Both_635	Both_635;size=50;	Both_635;size=84;	15_89.91	Gray	0.005	0.0084	89.91	0.0067	0.00240416305603426
Both_411	Both_411;size=82;	Both_411;size=51;	1_323.71	Gray	0.0082	0.0051	323.71	0.00665	0.0021920310216783
Both_367	Both_367;size=92;	Both_367;size=41;	1_323.71	Gray	0.0092	0.0041	323.71	0.00665	0.00360624458405139
Both_417	Both_417;size=81;	Both_417;size=52;	10_39.96	Gray	0.0081	0.0052	39.96	0.00665	0.00205060966544099
Both_486	Both_486;size=68;	Both_486;size=65;	15_89.91	Gray	0.0068	0.0065	89.91	0.00665	0.000212132034355964
Both_451	Both_451;size=74;	Both_451;size=58;	1_323.71	Gray	0.0074	0.0058	323.71	0.0066	0.00113137084989848
Both_452	Both_452;size=74;	Both_452;size=58;	14_33.64	Gray	0.0074	0.0058	33.64	0.0066	0.00113137084989848
Both_430	Both_430;size=79;	Both_430;size=52;	1_323.71	Gray	0.0079	0.0052	323.71	0.00655	0.00190918830920368
Both_393	Both_393;size=86;	Both_393;size=44;	1_323.71	Gray	0.0086	0.0044	323.71	0.0065	0.0029698484809835
Both_518	Both_518;size=64;	Both_518;size=66;	10_39.96	Gray	0.0064	0.0066	39.96	0.0065	0.00014142135623731
Both_471	Both_471;size=70;	Both_471;size=60;	14_33.64	Gray	0.007	0.006	33.64	0.0065	0.000707106781186547
Both_494	Both_494;size=66;	Both_494;size=63;	10_39.96	Gray	0.0066	0.0063	39.96	0.00645	0.000212132034355965
Both_612	Both_612;size=53;	Both_612;size=76;	15_89.91	Gray	0.0053	0.0076	89.91	0.00645	0.00162634559672906
Both_450	Both_450;size=74;	Both_450;size=55;	1_323.71	Gray	0.0074	0.0055	323.71	0.00645	0.00134350288425444
Both_479	Both_479;size=69;	Both_479;size=60;	14_33.64	Gray	0.0069	0.006	33.64	0.00645	0.000636396103067893
Both_445	Both_445;size=75;	Both_445;size=54;	10_39.96	Gray	0.0075	0.0054	39.96	0.00645	0.00148492424049175
Both_507	Both_507;size=65;	Both_507;size=64;	1_323.71	Gray	0.0065	0.0064	323.71	0.00645	7.07106781186549e-05
Both_456	Both_456;size=73;	Both_456;size=55;	14_33.64	Gray	0.0073	0.0055	33.64	0.0064	0.00127279220613579
Both_466	Both_466;size=70;	Both_466;size=58;	15_89.91	Gray	0.007	0.0058	89.91	0.0064	0.000848528137423857
Both_570	Both_570;size=58;	Both_570;size=70;	14_33.64	Gray	0.0058	0.007	33.64	0.0064	0.000848528137423857
Both_604	Both_604;size=53;	Both_604;size=75;	4_60.375	Gray	0.0053	0.0075	60.375	0.0064	0.0015556349186104
Both_424	Both_424;size=80;	Both_424;size=47;	1_323.71	Gray	0.008	0.0047	323.71	0.00635	0.00233345237791561
Both_428	Both_428;size=79;	Both_428;size=48;	1_323.71	Gray	0.0079	0.0048	323.71	0.00635	0.0021920310216783
Both_438	Both_438;size=77;	Both_438;size=50;	14_33.64	Gray	0.0077	0.005	33.64	0.00635	0.00190918830920368
Both_462	Both_462;size=72;	Both_462;size=55;	14_33.64	Gray	0.0072	0.0055	33.64	0.00635	0.00120208152801713
Both_517	Both_517;size=64;	Both_517;size=63;	14_33.64	Gray	0.0064	0.0063	33.64	0.00635	7.07106781186543e-05
Both_568	Both_568;size=58;	Both_568;size=69;	15_89.91	Gray	0.0058	0.0069	89.91	0.00635	0.000777817459305202
Both_610	Both_610;size=53;	Both_610;size=74;	15_89.91	Gray	0.0053	0.0074	89.91	0.00635	0.00148492424049175
Both_460	Both_460;size=72;	Both_460;size=54;	14_33.64	Gray	0.0072	0.0054	33.64	0.0063	0.00127279220613579
Both_586	Both_586;size=56;	Both_586;size=70;	15_89.91	Gray	0.0056	0.007	89.91	0.0063	0.000989949493661166
Both_470	Both_470;size=70;	Both_470;size=55;	1_323.71	Gray	0.007	0.0055	323.71	0.00625	0.00106066017177982
Both_496	Both_496;size=66;	Both_496;size=59;	14_33.64	Gray	0.0066	0.0059	33.64	0.00625	0.000494974746830584
Both_436	Both_436;size=78;	Both_436;size=47;	1_323.71	Gray	0.0078	0.0047	323.71	0.00625	0.0021920310216783
Both_442	Both_442;size=76;	Both_442;size=48;	1_323.71	Gray	0.0076	0.0048	323.71	0.0062	0.00197989898732233
Both_443	Both_443;size=76;	Both_443;size=48;	1_323.71	Gray	0.0076	0.0048	323.71	0.0062	0.00197989898732233
Both_532	Both_532;size=62;	NA	4_60.375	Gray	0.0062	NA	60.375	0.0062	NA
Both_574	Both_574;size=57;	Both_574;size=67;	4_60.375	Gray	0.0057	0.0067	60.375	0.0062	0.000707106781186548
Both_431	Both_431;size=78;	Both_431;size=46;	14_33.64	Gray	0.0078	0.0046	33.64	0.0062	0.00226274169979695
Both_533	Both_533;size=61;	Both_533;size=62;	10_39.96	Gray	0.0061	0.0062	39.96	0.00615	7.07106781186556e-05
Both_544	Both_544;size=60;	Both_544;size=62;	10_39.96	Gray	0.006	0.0062	39.96	0.0061	0.00014142135623731
Both_627	Both_627;size=51;	Both_627;size=71;	15_89.91	Gray	0.0051	0.0071	89.91	0.0061	0.0014142135623731
Both_365	Both_365;size=92;	Both_365;size=30;	1_323.71	Gray	0.0092	0.003	323.71	0.0061	0.00438406204335659
Both_566	Both_566;size=58;	Both_566;size=63;	1_323.71	Gray	0.0058	0.0063	323.71	0.00605	0.000353553390593274
Both_609	Both_609;size=53;	Both_609;size=68;	4_60.375	Gray	0.0053	0.0068	60.375	0.00605	0.00106066017177982
Both_630	Both_630;size=51;	Both_630;size=70;	1_323.71	Gray	0.0051	0.007	323.71	0.00605	0.00134350288425444
Both_632	Both_632;size=50;	Both_632;size=71;	15_89.91	Gray	0.005	0.0071	89.91	0.00605	0.00148492424049175
Both_664	Both_664;size=46;	Both_664;size=75;	4_60.375	Gray	0.0046	0.0075	60.375	0.00605	0.00205060966544099
Both_524	Both_524;size=63;	Both_524;size=57;	10_39.96	Gray	0.0063	0.0057	39.96	0.006	0.000424264068711928
Both_587	Both_587;size=56;	Both_587;size=64;	14_33.64	Gray	0.0056	0.0064	33.64	0.006	0.000565685424949238
Both_594	Both_594;size=54;	Both_594;size=66;	4_60.375	Gray	0.0054	0.0066	60.375	0.006	0.000848528137423858
Both_493	Both_493;size=67;	Both_493;size=52;	14_33.64	Gray	0.0067	0.0052	33.64	0.00595	0.00106066017177982
Both_522	Both_522;size=63;	Both_522;size=56;	1_323.71	Gray	0.0063	0.0056	323.71	0.00595	0.000494974746830583
Both_528	Both_528;size=62;	Both_528;size=57;	10_39.96	Gray	0.0062	0.0057	39.96	0.00595	0.000353553390593274
Both_577	Both_577;size=57;	Both_577;size=62;	14_33.64	Gray	0.0057	0.0062	33.64	0.00595	0.000353553390593274
Both_578	Both_578;size=57;	Both_578;size=62;	1_323.71	Gray	0.0057	0.0062	323.71	0.00595	0.000353553390593274
Both_537	Both_537;size=61;	Both_537;size=58;	14_33.64	Gray	0.0061	0.0058	33.64	0.00595	0.000212132034355964
Both_538	Both_538;size=61;	Both_538;size=58;	10_39.96	Gray	0.0061	0.0058	39.96	0.00595	0.000212132034355964
Both_565	Both_565;size=58;	Both_565;size=61;	14_33.64	Gray	0.0058	0.0061	33.64	0.00595	0.000212132034355964
Both_588	Both_588;size=56;	Both_588;size=62;	4_60.375	Gray	0.0056	0.0062	60.375	0.0059	0.000424264068711929
Both_590	Both_590;size=56;	Both_590;size=62;	14_33.64	Gray	0.0056	0.0062	33.64	0.0059	0.000424264068711929
Both_593	Both_593;size=55;	Both_593;size=63;	1_323.71	Gray	0.0055	0.0063	323.71	0.0059	0.000565685424949238
Both_515	Both_515;size=64;	Both_515;size=54;	10_39.96	Gray	0.0064	0.0054	39.96	0.0059	0.000707106781186548
Both_490	Both_490;size=67;	Both_490;size=50;	1_323.71	Gray	0.0067	0.005	323.71	0.00585	0.00120208152801713
Both_384	Both_384;size=87;	Both_384;size=30;	1_323.71	Gray	0.0087	0.003	323.71	0.00585	0.00403050865276332
Both_502	Both_502;size=65;	Both_502;size=52;	10_39.96	Gray	0.0065	0.0052	39.96	0.00585	0.000919238815542512
Both_755	Both_755;size=39;	Both_755;size=78;	1_323.71	Gray	0.0039	0.0078	323.71	0.00585	0.00275771644662754
Both_495	Both_495;size=66;	Both_495;size=50;	1_323.71	Gray	0.0066	0.005	323.71	0.0058	0.00113137084989848
Both_454	Both_454;size=74;	Both_454;size=42;	14_33.64	Gray	0.0074	0.0042	33.64	0.0058	0.00226274169979695
Both_465	Both_465;size=70;	Both_465;size=46;	14_33.64	Gray	0.007	0.0046	33.64	0.0058	0.00169705627484771
Both_547	Both_547;size=60;	Both_547;size=56;	14_33.64	Gray	0.006	0.0056	33.64	0.0058	0.000282842712474619
Both_563	Both_563;size=58;	Both_563;size=58;	10_39.96	Gray	0.0058	0.0058	39.96	0.0058	0
Both_583	Both_583;size=56;	Both_583;size=60;	1_323.71	Gray	0.0056	0.006	323.71	0.0058	0.000282842712474619
Both_455	Both_455;size=74;	Both_455;size=41;	10_39.96	Gray	0.0074	0.0041	39.96	0.00575	0.00233345237791561
Both_472	Both_472;size=69;	Both_472;size=46;	14_33.64	Gray	0.0069	0.0046	33.64	0.00575	0.00162634559672906
Both_476	Both_476;size=69;	Both_476;size=46;	10_39.96	Gray	0.0069	0.0046	39.96	0.00575	0.00162634559672906
Both_504	Both_504;size=65;	Both_504;size=50;	14_33.64	Gray	0.0065	0.005	33.64	0.00575	0.00106066017177982
Both_620	Both_620;size=52;	Both_620;size=63;	15_89.91	Gray	0.0052	0.0063	89.91	0.00575	0.000777817459305202
Both_621	Both_621;size=51;	Both_621;size=64;	15_89.91	Gray	0.0051	0.0064	89.91	0.00575	0.000919238815542511
Both_506	Both_506;size=65;	Both_506;size=49;	10_39.96	Gray	0.0065	0.0049	39.96	0.0057	0.00113137084989848
Both_509	Both_509;size=65;	Both_509;size=49;	14_33.64	Gray	0.0065	0.0049	33.64	0.0057	0.00113137084989848
Both_525	Both_525;size=62;	Both_525;size=52;	1_323.71	Gray	0.0062	0.0052	323.71	0.0057	0.000707106781186548
Both_523	Both_523;size=63;	Both_523;size=51;	1_323.71	Gray	0.0063	0.0051	323.71	0.0057	0.000848528137423857
Both_575	Both_575;size=57;	NA	1_323.71	Gray	0.0057	NA	323.71	0.0057	NA
Both_579	Both_579;size=57;	NA	1_323.71	Gray	0.0057	NA	323.71	0.0057	NA
Both_600	Both_600;size=54;	Both_600;size=60;	1_323.71	Gray	0.0054	0.006	323.71	0.0057	0.000424264068711929
Both_487	Both_487;size=68;	Both_487;size=45;	10_39.96	Gray	0.0068	0.0045	39.96	0.00565	0.00162634559672906
Both_531	Both_531;size=62;	Both_531;size=51;	10_39.96	Gray	0.0062	0.0051	39.96	0.00565	0.000777817459305202
Both_631	Both_631;size=51;	Both_631;size=62;	15_89.91	Gray	0.0051	0.0062	89.91	0.00565	0.000777817459305202
Both_448	Both_448;size=74;	Both_448;size=39;	1_323.71	Gray	0.0074	0.0039	323.71	0.00565	0.00247487373415292
Both_581	Both_581;size=57;	Both_581;size=55;	14_33.64	Gray	0.0057	0.0055	33.64	0.0056	0.000141421356237309
Both_675	Both_675;size=45;	Both_675;size=67;	4_60.375	Gray	0.0045	0.0067	60.375	0.0056	0.0015556349186104
Both_589	Both_589;size=56;	NA	14_33.64	Gray	0.0056	NA	33.64	0.0056	NA
Both_501	Both_501;size=65;	Both_501;size=47;	1_323.71	Gray	0.0065	0.0047	323.71	0.0056	0.00127279220613579
Both_505	Both_505;size=65;	Both_505;size=47;	10_39.96	Gray	0.0065	0.0047	39.96	0.0056	0.00127279220613579
Both_510	Both_510;size=65;	Both_510;size=47;	1_323.71	Gray	0.0065	0.0047	323.71	0.0056	0.00127279220613579
Both_520	Both_520;size=63;	Both_520;size=48;	1_323.71	Gray	0.0063	0.0048	323.71	0.00555	0.00106066017177982
Both_542	Both_542;size=61;	Both_542;size=50;	14_33.64	Gray	0.0061	0.005	33.64	0.00555	0.000777817459305202
Both_614	Both_614;size=52;	Both_614;size=59;	4_60.375	Gray	0.0052	0.0059	60.375	0.00555	0.000494974746830583
Both_965	NA	Both_965;size=55;	4_60.375	Gray	NA	0.0055	60.375	0.0055	NA
Both_540	Both_540;size=61;	Both_540;size=49;	10_39.96	Gray	0.0061	0.0049	39.96	0.0055	0.000848528137423857
Both_541	Both_541;size=61;	Both_541;size=49;	14_33.64	Gray	0.0061	0.0049	33.64	0.0055	0.000848528137423857
Both_559	Both_559;size=59;	Both_559;size=51;	14_33.64	Gray	0.0059	0.0051	33.64	0.0055	0.000565685424949238
Both_580	Both_580;size=57;	Both_580;size=53;	15_89.91	Gray	0.0057	0.0053	89.91	0.0055	0.000282842712474619
Both_473	Both_473;size=69;	Both_473;size=40;	1_323.71	Gray	0.0069	0.004	323.71	0.00545	0.00205060966544099
Both_569	Both_569;size=58;	Both_569;size=51;	1_323.71	Gray	0.0058	0.0051	323.71	0.00545	0.000494974746830583
Both_571	Both_571;size=58;	Both_571;size=51;	1_323.71	Gray	0.0058	0.0051	323.71	0.00545	0.000494974746830583
Both_572	Both_572;size=57;	Both_572;size=52;	15_89.91	Gray	0.0057	0.0052	89.91	0.00545	0.000353553390593274
Both_576	Both_576;size=57;	Both_576;size=52;	10_39.96	Gray	0.0057	0.0052	39.96	0.00545	0.000353553390593274
Both_665	Both_665;size=46;	Both_665;size=63;	15_89.91	Gray	0.0046	0.0063	89.91	0.00545	0.00120208152801713
Both_709	Both_709;size=41;	Both_709;size=68;	15_89.91	Gray	0.0041	0.0068	89.91	0.00545	0.00190918830920368
Both_478	Both_478;size=69;	Both_478;size=39;	1_323.71	Gray	0.0069	0.0039	323.71	0.0054	0.00212132034355964
Both_553	Both_553;size=59;	Both_553;size=49;	10_39.96	Gray	0.0059	0.0049	39.96	0.0054	0.000707106781186548
Both_591	Both_591;size=55;	Both_591;size=53;	1_323.71	Gray	0.0055	0.0053	323.71	0.0054	0.00014142135623731
Both_597	Both_597;size=54;	NA	1_323.71	Gray	0.0054	NA	323.71	0.0054	NA
Both_659	Both_659;size=47;	Both_659;size=61;	15_89.91	Gray	0.0047	0.0061	89.91	0.0054	0.000989949493661167
Both_552	Both_552;size=59;	Both_552;size=48;	1_323.71	Gray	0.0059	0.0048	323.71	0.00535	0.000777817459305202
Both_634	Both_634;size=50;	Both_634;size=57;	15_89.91	Gray	0.005	0.0057	89.91	0.00535	0.000494974746830583
Both_595	Both_595;size=54;	Both_595;size=53;	14_33.64	Gray	0.0054	0.0053	33.64	0.00535	7.07106781186543e-05
Both_599	Both_599;size=54;	Both_599;size=53;	4_60.375	Gray	0.0054	0.0053	60.375	0.00535	7.07106781186543e-05
Both_694	Both_694;size=43;	Both_694;size=64;	4_60.375	Gray	0.0043	0.0064	60.375	0.00535	0.00148492424049175
Both_530	Both_530;size=62;	Both_530;size=44;	10_39.96	Gray	0.0062	0.0044	39.96	0.0053	0.00127279220613579
Both_485	Both_485;size=68;	Both_485;size=38;	1_323.71	Gray	0.0068	0.0038	323.71	0.0053	0.00212132034355964
Both_549	Both_549;size=60;	Both_549;size=46;	1_323.71	Gray	0.006	0.0046	323.71	0.0053	0.000989949493661167
Both_608	Both_608;size=53;	NA	1_323.71	Gray	0.0053	NA	323.71	0.0053	NA
Both_754	Both_754;size=39;	Both_754;size=67;	4_60.375	Gray	0.0039	0.0067	60.375	0.0053	0.00197989898732233
Both_706	Both_706;size=42;	Both_706;size=64;	15_89.91	Gray	0.0042	0.0064	89.91	0.0053	0.0015556349186104
Both_499	Both_499;size=66;	Both_499;size=39;	1_323.71	Gray	0.0066	0.0039	323.71	0.00525	0.00190918830920368
Both_527	Both_527;size=62;	Both_527;size=43;	10_39.96	Gray	0.0062	0.0043	39.96	0.00525	0.00134350288425444
Both_539	Both_539;size=61;	Both_539;size=44;	1_323.71	Gray	0.0061	0.0044	323.71	0.00525	0.00120208152801713
Both_557	Both_557;size=59;	Both_557;size=46;	14_33.64	Gray	0.0059	0.0046	33.64	0.00525	0.000919238815542512
Both_641	Both_641;size=49;	Both_641;size=56;	15_89.91	Gray	0.0049	0.0056	89.91	0.00525	0.000494974746830583
Both_669	Both_669;size=46;	Both_669;size=59;	15_89.91	Gray	0.0046	0.0059	89.91	0.00525	0.000919238815542512
Both_535	Both_535;size=61;	Both_535;size=43;	10_39.96	Gray	0.0061	0.0043	39.96	0.0052	0.00127279220613579
Both_545	Both_545;size=60;	Both_545;size=44;	1_323.71	Gray	0.006	0.0044	323.71	0.0052	0.00113137084989848
Both_564	Both_564;size=58;	Both_564;size=46;	14_33.64	Gray	0.0058	0.0046	33.64	0.0052	0.000848528137423857
Both_606	Both_606;size=53;	Both_606;size=51;	1_323.71	Gray	0.0053	0.0051	323.71	0.0052	0.000141421356237309
Both_618	Both_618;size=52;	NA	14_33.64	Gray	0.0052	NA	33.64	0.0052	NA
Both_619	Both_619;size=52;	NA	1_323.71	Gray	0.0052	NA	323.71	0.0052	NA
Both_715	Both_715;size=41;	Both_715;size=63;	1_323.71	Gray	0.0041	0.0063	323.71	0.0052	0.0015556349186104
Both_484	Both_484;size=69;	Both_484;size=34;	1_323.71	Gray	0.0069	0.0034	323.71	0.00515	0.00247487373415292
Both_489	Both_489;size=67;	Both_489;size=36;	1_323.71	Gray	0.0067	0.0036	323.71	0.00515	0.0021920310216783
Both_498	Both_498;size=66;	Both_498;size=37;	15_89.91	Gray	0.0066	0.0037	89.91	0.00515	0.00205060966544099
Both_543	Both_543;size=61;	Both_543;size=42;	10_39.96	Gray	0.0061	0.0042	39.96	0.00515	0.00134350288425444
Both_558	Both_558;size=59;	Both_558;size=44;	1_323.71	Gray	0.0059	0.0044	323.71	0.00515	0.00106066017177982
Both_561	Both_561;size=59;	Both_561;size=44;	1_323.71	Gray	0.0059	0.0044	323.71	0.00515	0.00106066017177982
Both_562	Both_562;size=58;	Both_562;size=45;	14_33.64	Gray	0.0058	0.0045	33.64	0.00515	0.000919238815542511
Both_685	Both_685;size=44;	Both_685;size=59;	15_89.91	Gray	0.0044	0.0059	89.91	0.00515	0.00106066017177982
Both_622	Both_622;size=51;	NA	10_39.96	Gray	0.0051	NA	39.96	0.0051	NA
Both_625	Both_625;size=51;	NA	10_39.96	Gray	0.0051	NA	39.96	0.0051	NA
Both_649	Both_649;size=48;	Both_649;size=54;	15_89.91	Gray	0.0048	0.0054	89.91	0.0051	0.000424264068711928
Both_720	Both_720;size=41;	Both_720;size=61;	4_60.375	Gray	0.0041	0.0061	60.375	0.0051	0.00141421356237309
Both_907	Both_907;size=30;	Both_907;size=72;	15_89.91	Gray	0.003	0.0072	89.91	0.0051	0.0029698484809835
Both_529	Both_529;size=62;	Both_529;size=39;	1_323.71	Gray	0.0062	0.0039	323.71	0.00505	0.00162634559672906
Both_684	Both_684;size=44;	Both_684;size=57;	15_89.91	Gray	0.0044	0.0057	89.91	0.00505	0.000919238815542512
Both_729	Both_729;size=40;	Both_729;size=61;	15_89.91	Gray	0.004	0.0061	89.91	0.00505	0.00148492424049175
Both_658	Both_658;size=47;	Both_658;size=54;	15_89.91	Gray	0.0047	0.0054	89.91	0.00505	0.000494974746830583
Both_548	Both_548;size=60;	Both_548;size=40;	10_39.96	Gray	0.006	0.004	39.96	0.005	0.0014142135623731
Both_617	Both_617;size=52;	Both_617;size=48;	1_323.71	Gray	0.0052	0.0048	323.71	0.005	0.000282842712474619
Both_717	Both_717;size=41;	Both_717;size=59;	1_323.71	Gray	0.0041	0.0059	323.71	0.005	0.00127279220613579
Both_598	Both_598;size=54;	Both_598;size=46;	2_7.18	Gray	0.0054	0.0046	7.18	0.005	0.000565685424949238
Both_605	Both_605;size=53;	Both_605;size=47;	1_323.71	Gray	0.0053	0.0047	323.71	0.005	0.000424264068711929
Both_601	Both_601;size=54;	Both_601;size=45;	15_89.91	Gray	0.0054	0.0045	89.91	0.00495	0.000636396103067892
Both_716	Both_716;size=41;	Both_716;size=58;	4_60.375	Gray	0.0041	0.0058	60.375	0.00495	0.00120208152801713
Both_692	Both_692;size=44;	Both_692;size=54;	1_323.71	Gray	0.0044	0.0054	323.71	0.0049	0.000707106781186547
Both_628	Both_628;size=51;	Both_628;size=46;	10_39.96	Gray	0.0051	0.0046	39.96	0.00485	0.000353553390593274
Both_638	Both_638;size=49;	Both_638;size=48;	14_33.64	Gray	0.0049	0.0048	33.64	0.00485	7.07106781186543e-05
Both_643	Both_643;size=48;	Both_643;size=49;	14_33.64	Gray	0.0048	0.0049	33.64	0.00485	7.07106781186543e-05
Both_656	Both_656;size=47;	Both_656;size=50;	14_33.64	Gray	0.0047	0.005	33.64	0.00485	0.000212132034355965
Both_567	Both_567;size=58;	Both_567;size=38;	1_323.71	Gray	0.0058	0.0038	323.71	0.0048	0.00141421356237309
Both_573	Both_573;size=57;	Both_573;size=39;	10_39.96	Gray	0.0057	0.0039	39.96	0.0048	0.00127279220613579
Both_646	Both_646;size=48;	NA	1_323.71	Gray	0.0048	NA	323.71	0.0048	NA
Both_647	Both_647;size=48;	NA	1_323.71	Gray	0.0048	NA	323.71	0.0048	NA
Both_651	Both_651;size=48;	NA	1_323.71	Gray	0.0048	NA	323.71	0.0048	NA
Both_673	Both_673;size=45;	Both_673;size=51;	4_60.375	Gray	0.0045	0.0051	60.375	0.0048	0.000424264068711928
Both_842	Both_842;size=33;	Both_842;size=63;	15_89.91	Gray	0.0033	0.0063	89.91	0.0048	0.00212132034355964
Both_999	NA	Both_999;size=48;	15_89.91	Gray	NA	0.0048	89.91	0.0048	NA
Both_1133	NA	Both_1133;size=48;	15_89.91	Gray	NA	0.0048	89.91	0.0048	NA
Both_512	Both_512;size=64;	Both_512;size=32;	1_323.71	Gray	0.0064	0.0032	323.71	0.0048	0.00226274169979695
Both_596	Both_596;size=54;	Both_596;size=42;	1_323.71	Gray	0.0054	0.0042	323.71	0.0048	0.000848528137423857
Both_592	Both_592;size=55;	Both_592;size=40;	1_323.71	Gray	0.0055	0.004	323.71	0.00475	0.00106066017177982
Both_723	Both_723;size=41;	Both_723;size=54;	4_60.375	Gray	0.0041	0.0054	60.375	0.00475	0.000919238815542511
Both_751	Both_751;size=39;	Both_751;size=56;	4_60.375	Gray	0.0039	0.0056	60.375	0.00475	0.00120208152801713
Both_811	Both_811;size=36;	Both_811;size=59;	15_89.91	Gray	0.0036	0.0059	89.91	0.00475	0.00162634559672906
Both_526	Both_526;size=62;	Both_526;size=32;	1_323.71	Gray	0.0062	0.0032	323.71	0.0047	0.00212132034355964
Both_584	Both_584;size=56;	Both_584;size=38;	1_323.71	Gray	0.0056	0.0038	323.71	0.0047	0.00127279220613579
Both_607	Both_607;size=53;	Both_607;size=41;	5_3.29	Gray	0.0053	0.0041	3.29	0.0047	0.000848528137423857
Both_791	Both_791;size=37;	Both_791;size=57;	15_89.91	Gray	0.0037	0.0057	89.91	0.0047	0.0014142135623731
Both_884	Both_884;size=31;	Both_884;size=63;	4_60.375	Gray	0.0031	0.0063	60.375	0.0047	0.00226274169979695
Both_654	Both_654;size=47;	NA	10_39.96	Gray	0.0047	NA	39.96	0.0047	NA
Both_655	Both_655;size=47;	NA	11_9.265	Gray	0.0047	NA	9.265	0.0047	NA
Both_743	Both_743;size=40;	Both_743;size=54;	4_60.375	Gray	0.004	0.0054	60.375	0.0047	0.000989949493661166
Both_1169	NA	Both_1169;size=47;	1_323.71	Gray	NA	0.0047	323.71	0.0047	NA
Both_681	Both_681;size=45;	Both_681;size=48;	1_323.71	Gray	0.0045	0.0048	323.71	0.00465	0.000212132034355964
Both_551	Both_551;size=59;	Both_551;size=34;	1_323.71	Gray	0.0059	0.0034	323.71	0.00465	0.00176776695296637
Both_554	Both_554;size=59;	Both_554;size=34;	4_60.375	Gray	0.0059	0.0034	60.375	0.00465	0.00176776695296637
Both_642	Both_642;size=49;	Both_642;size=44;	15_89.91	Gray	0.0049	0.0044	89.91	0.00465	0.000353553390593273
Both_725	Both_725;size=41;	Both_725;size=52;	15_89.91	Gray	0.0041	0.0052	89.91	0.00465	0.000777817459305202
Both_836	Both_836;size=34;	Both_836;size=59;	4_60.375	Gray	0.0034	0.0059	60.375	0.00465	0.00176776695296637
Both_585	Both_585;size=56;	Both_585;size=36;	14_33.64	Gray	0.0056	0.0036	33.64	0.0046	0.0014142135623731
Both_663	Both_663;size=46;	NA	10_39.96	Gray	0.0046	NA	39.96	0.0046	NA
Both_747	Both_747;size=39;	Both_747;size=53;	15_89.91	Gray	0.0039	0.0053	89.91	0.0046	0.000989949493661167
Both_1044	NA	Both_1044;size=46;	4_60.375	Gray	NA	0.0046	60.375	0.0046	NA
Both_1071	NA	Both_1071;size=46;	15_89.91	Gray	NA	0.0046	89.91	0.0046	NA
Both_640	Both_640;size=49;	Both_640;size=42;	1_323.71	Gray	0.0049	0.0042	323.71	0.00455	0.000494974746830583
Both_670	Both_670;size=46;	Both_670;size=45;	15_89.91	Gray	0.0046	0.0045	89.91	0.00455	7.07106781186543e-05
Both_713	Both_713;size=41;	Both_713;size=50;	1_323.71	Gray	0.0041	0.005	323.71	0.00455	0.000636396103067893
Both_730	Both_730;size=40;	Both_730;size=51;	10_39.96	Gray	0.004	0.0051	39.96	0.00455	0.000777817459305202
Both_626	Both_626;size=51;	Both_626;size=39;	9_2.965	Gray	0.0051	0.0039	2.965	0.0045	0.000848528137423857
Both_668	Both_668;size=46;	Both_668;size=44;	15_89.91	Gray	0.0046	0.0044	89.91	0.0045	0.000141421356237309
Both_680	Both_680;size=45;	NA	10_39.96	Gray	0.0045	NA	39.96	0.0045	NA
Both_1054	NA	Both_1054;size=45;	1_323.71	Gray	NA	0.0045	323.71	0.0045	NA
Both_701	Both_701;size=43;	Both_701;size=47;	4_60.375	Gray	0.0043	0.0047	60.375	0.0045	0.000282842712474619
Both_783	Both_783;size=37;	Both_783;size=53;	1_323.71	Gray	0.0037	0.0053	323.71	0.0045	0.00113137084989848
Both_679	Both_679;size=45;	Both_679;size=44;	1_323.71	Gray	0.0045	0.0044	323.71	0.00445	7.07106781186549e-05
Both_711	Both_711;size=41;	Both_711;size=48;	10_39.96	Gray	0.0041	0.0048	39.96	0.00445	0.000494974746830583
Both_633	Both_633;size=50;	Both_633;size=39;	1_323.71	Gray	0.005	0.0039	323.71	0.00445	0.000777817459305202
Both_778	Both_778;size=37;	Both_778;size=52;	4_60.375	Gray	0.0037	0.0052	60.375	0.00445	0.00106066017177982
Both_856	Both_856;size=33;	Both_856;size=56;	15_89.91	Gray	0.0033	0.0056	89.91	0.00445	0.00162634559672906
Both_683	Both_683;size=44;	NA	1_323.71	Gray	0.0044	NA	323.71	0.0044	NA
Both_687	Both_687;size=44;	NA	1_323.71	Gray	0.0044	NA	323.71	0.0044	NA
Both_689	Both_689;size=44;	Both_689;size=44;	1_323.71	Gray	0.0044	0.0044	323.71	0.0044	0
Both_690	Both_690;size=44;	Both_690;size=44;	15_89.91	Gray	0.0044	0.0044	89.91	0.0044	0
Both_691	Both_691;size=44;	Both_691;size=44;	15_89.91	Gray	0.0044	0.0044	89.91	0.0044	0
Both_741	Both_741;size=40;	Both_741;size=48;	4_60.375	Gray	0.004	0.0048	60.375	0.0044	0.000565685424949238
Both_757	Both_757;size=38;	Both_757;size=50;	4_60.375	Gray	0.0038	0.005	60.375	0.0044	0.000848528137423857
Both_928	NA	Both_928;size=44;	15_89.91	Gray	NA	0.0044	89.91	0.0044	NA
Both_948	NA	Both_948;size=44;	4_60.375	Gray	NA	0.0044	60.375	0.0044	NA
Both_835	Both_835;size=34;	Both_835;size=54;	4_60.375	Gray	0.0034	0.0054	60.375	0.0044	0.00141421356237309
Both_903	Both_903;size=30;	Both_903;size=58;	4_60.375	Gray	0.003	0.0058	60.375	0.0044	0.00197989898732233
Both_688	Both_688;size=44;	Both_688;size=43;	4_60.375	Gray	0.0044	0.0043	60.375	0.00435	7.07106781186549e-05
Both_698	Both_698;size=43;	Both_698;size=44;	10_39.96	Gray	0.0043	0.0044	39.96	0.00435	7.07106781186549e-05
Both_722	Both_722;size=41;	Both_722;size=46;	14_33.64	Gray	0.0041	0.0046	33.64	0.00435	0.000353553390593273
Both_761	Both_761;size=38;	Both_761;size=49;	4_60.375	Gray	0.0038	0.0049	60.375	0.00435	0.000777817459305202
Both_613	Both_613;size=52;	Both_613;size=34;	1_323.71	Gray	0.0052	0.0034	323.71	0.0043	0.00127279220613579
Both_639	Both_639;size=49;	Both_639;size=37;	6_0.825	Gray	0.0049	0.0037	0.825	0.0043	0.000848528137423857
Both_662	Both_662;size=46;	Both_662;size=40;	15_89.91	Gray	0.0046	0.004	89.91	0.0043	0.000424264068711928
Both_666	Both_666;size=46;	Both_666;size=40;	1_323.71	Gray	0.0046	0.004	323.71	0.0043	0.000424264068711928
Both_678	Both_678;size=45;	Both_678;size=41;	14_33.64	Gray	0.0045	0.0041	33.64	0.0043	0.000282842712474619
Both_696	Both_696;size=43;	NA	1_323.71	Gray	0.0043	NA	323.71	0.0043	NA
Both_699	Both_699;size=43;	NA	1_323.71	Gray	0.0043	NA	323.71	0.0043	NA
Both_810	Both_810;size=36;	Both_810;size=50;	15_89.91	Gray	0.0036	0.005	89.91	0.0043	0.000989949493661167
Both_843	Both_843;size=33;	Both_843;size=53;	15_89.91	Gray	0.0033	0.0053	89.91	0.0043	0.00141421356237309
Both_861	Both_861;size=32;	Both_861;size=54;	15_89.91	Gray	0.0032	0.0054	89.91	0.0043	0.0015556349186104
Both_1038	NA	Both_1038;size=43;	4_60.375	Gray	NA	0.0043	60.375	0.0043	NA
Both_615	Both_615;size=52;	Both_615;size=33;	14_33.64	Gray	0.0052	0.0033	33.64	0.00425	0.00134350288425444
Both_644	Both_644;size=48;	Both_644;size=37;	1_323.71	Gray	0.0048	0.0037	323.71	0.00425	0.000777817459305203
Both_660	Both_660;size=46;	Both_660;size=39;	1_323.71	Gray	0.0046	0.0039	323.71	0.00425	0.000494974746830583
Both_712	Both_712;size=41;	Both_712;size=44;	15_89.91	Gray	0.0041	0.0044	89.91	0.00425	0.000212132034355964
Both_734	Both_734;size=40;	Both_734;size=45;	1_323.71	Gray	0.004	0.0045	323.71	0.00425	0.000353553390593274
Both_737	Both_737;size=40;	Both_737;size=45;	15_89.91	Gray	0.004	0.0045	89.91	0.00425	0.000353553390593274
Both_764	Both_764;size=38;	Both_764;size=47;	10_39.96	Gray	0.0038	0.0047	39.96	0.00425	0.000636396103067892
Both_832	Both_832;size=34;	Both_832;size=51;	15_89.91	Gray	0.0034	0.0051	89.91	0.00425	0.00120208152801713
Both_707	Both_707;size=41;	Both_707;size=43;	4_60.375	Gray	0.0041	0.0043	60.375	0.0042	0.000141421356237309
Both_726	Both_726;size=41;	Both_726;size=43;	15_89.91	Gray	0.0041	0.0043	89.91	0.0042	0.000141421356237309
Both_728	Both_728;size=40;	Both_728;size=44;	15_89.91	Gray	0.004	0.0044	89.91	0.0042	0.000282842712474619
Both_769	Both_769;size=38;	Both_769;size=46;	15_89.91	Gray	0.0038	0.0046	89.91	0.0042	0.000565685424949238
Both_841	Both_841;size=33;	Both_841;size=51;	4_60.375	Gray	0.0033	0.0051	60.375	0.0042	0.00127279220613579
Both_846	Both_846;size=33;	Both_846;size=51;	1_323.71	Gray	0.0033	0.0051	323.71	0.0042	0.00127279220613579
Both_704	Both_704;size=42;	NA	14_33.64	Gray	0.0042	NA	33.64	0.0042	NA
Both_705	Both_705;size=42;	NA	1_323.71	Gray	0.0042	NA	323.71	0.0042	NA
Both_785	Both_785;size=37;	Both_785;size=47;	1_323.71	Gray	0.0037	0.0047	323.71	0.0042	0.000707106781186547
Both_1221	NA	Both_1221;size=42;	1_323.71	Gray	NA	0.0042	323.71	0.0042	NA
Both_674	Both_674;size=45;	Both_674;size=38;	1_323.71	Gray	0.0045	0.0038	323.71	0.00415	0.000494974746830583
Both_763	Both_763;size=38;	Both_763;size=45;	1_323.71	Gray	0.0038	0.0045	323.71	0.00415	0.000494974746830583
Both_648	Both_648;size=48;	Both_648;size=35;	1_323.71	Gray	0.0048	0.0035	323.71	0.00415	0.000919238815542512
Both_650	Both_650;size=48;	Both_650;size=35;	14_33.64	Gray	0.0048	0.0035	33.64	0.00415	0.000919238815542512
Both_746	Both_746;size=39;	Both_746;size=44;	15_89.91	Gray	0.0039	0.0044	89.91	0.00415	0.000353553390593274
Both_801	Both_801;size=36;	Both_801;size=47;	4_60.375	Gray	0.0036	0.0047	60.375	0.00415	0.000777817459305202
Both_708	Both_708;size=41;	NA	4_60.375	Gray	0.0041	NA	60.375	0.0041	NA
Both_710	Both_710;size=41;	Both_710;size=41;	4_60.375	Gray	0.0041	0.0041	60.375	0.0041	0
Both_714	Both_714;size=41;	Both_714;size=41;	15_89.91	Gray	0.0041	0.0041	89.91	0.0041	0
Both_718	Both_718;size=41;	NA	1_323.71	Gray	0.0041	NA	323.71	0.0041	NA
Both_727	Both_727;size=41;	NA	10_39.96	Gray	0.0041	NA	39.96	0.0041	NA
Both_1015	NA	Both_1015;size=41;	1_323.71	Gray	NA	0.0041	323.71	0.0041	NA
Both_1048	NA	Both_1048;size=41;	4_60.375	Gray	NA	0.0041	60.375	0.0041	NA
Both_636	Both_636;size=50;	Both_636;size=32;	14_33.64	Gray	0.005	0.0032	33.64	0.0041	0.00127279220613579
Both_732	Both_732;size=40;	Both_732;size=42;	4_60.375	Gray	0.004	0.0042	60.375	0.0041	0.000141421356237309
Both_735	Both_735;size=40;	Both_735;size=42;	15_89.91	Gray	0.004	0.0042	89.91	0.0041	0.000141421356237309
Both_645	Both_645;size=48;	Both_645;size=33;	1_323.71	Gray	0.0048	0.0033	323.71	0.00405	0.00106066017177982
Both_637	Both_637;size=49;	Both_637;size=32;	1_323.71	Gray	0.0049	0.0032	323.71	0.00405	0.00120208152801713
Both_657	Both_657;size=47;	Both_657;size=34;	1_323.71	Gray	0.0047	0.0034	323.71	0.00405	0.000919238815542511
Both_661	Both_661;size=46;	Both_661;size=35;	1_323.71	Gray	0.0046	0.0035	323.71	0.00405	0.000777817459305202
Both_744	Both_744;size=40;	Both_744;size=41;	2_7.18	Gray	0.004	0.0041	7.18	0.00405	7.07106781186549e-05
Both_786	Both_786;size=37;	Both_786;size=44;	14_33.64	Gray	0.0037	0.0044	33.64	0.00405	0.000494974746830584
Both_871	Both_871;size=32;	Both_871;size=49;	15_89.91	Gray	0.0032	0.0049	89.91	0.00405	0.00120208152801713
Both_652	Both_652;size=48;	Both_652;size=32;	1_323.71	Gray	0.0048	0.0032	323.71	0.004	0.00113137084989848
Both_738	Both_738;size=40;	NA	1_323.71	Gray	0.004	NA	323.71	0.004	NA
Both_742	Both_742;size=40;	NA	10_39.96	Gray	0.004	NA	39.96	0.004	NA
Both_775	Both_775;size=37;	Both_775;size=43;	1_323.71	Gray	0.0037	0.0043	323.71	0.004	0.000424264068711929
Both_797	Both_797;size=36;	Both_797;size=44;	15_89.91	Gray	0.0036	0.0044	89.91	0.004	0.000565685424949238
Both_839	Both_839;size=34;	Both_839;size=46;	1_323.71	Gray	0.0034	0.0046	323.71	0.004	0.000848528137423857
Both_898	Both_898;size=30;	Both_898;size=50;	4_60.375	Gray	0.003	0.005	60.375	0.004	0.0014142135623731
Both_1091	NA	Both_1091;size=40;	1_323.71	Gray	NA	0.004	323.71	0.004	NA
Both_1199	NA	Both_1199;size=40;	4_60.375	Gray	NA	0.004	60.375	0.004	NA
Both_1210	NA	Both_1210;size=40;	4_60.375	Gray	NA	0.004	60.375	0.004	NA
Both_700	Both_700;size=43;	Both_700;size=36;	4_60.375	Gray	0.0043	0.0036	60.375	0.00395	0.000494974746830583
Both_807	Both_807;size=36;	Both_807;size=43;	15_89.91	Gray	0.0036	0.0043	89.91	0.00395	0.000494974746830583
Both_653	Both_653;size=47;	Both_653;size=32;	10_39.96	Gray	0.0047	0.0032	39.96	0.00395	0.00106066017177982
Both_781	Both_781;size=37;	Both_781;size=42;	14_33.64	Gray	0.0037	0.0042	33.64	0.00395	0.000353553390593274
Both_676	Both_676;size=45;	Both_676;size=33;	14_33.64	Gray	0.0045	0.0033	33.64	0.0039	0.000848528137423857
Both_740	Both_740;size=40;	Both_740;size=38;	1_323.71	Gray	0.004	0.0038	323.71	0.0039	0.000141421356237309
Both_758	Both_758;size=38;	Both_758;size=40;	14_33.64	Gray	0.0038	0.004	33.64	0.0039	0.000141421356237309
Both_671	Both_671;size=46;	Both_671;size=32;	7_26.36	Gray	0.0046	0.0032	26.36	0.0039	0.000989949493661167
Both_686	Both_686;size=44;	Both_686;size=34;	10_39.96	Gray	0.0044	0.0034	39.96	0.0039	0.000707106781186548
Both_697	Both_697;size=43;	Both_697;size=35;	1_323.71	Gray	0.0043	0.0035	323.71	0.0039	0.000565685424949238
Both_724	Both_724;size=41;	Both_724;size=37;	10_39.96	Gray	0.0041	0.0037	39.96	0.0039	0.000282842712474619
Both_750	Both_750;size=39;	NA	14_33.64	Gray	0.0039	NA	33.64	0.0039	NA
Both_826	Both_826;size=34;	Both_826;size=44;	15_89.91	Gray	0.0034	0.0044	89.91	0.0039	0.000707106781186548
Both_1129	NA	Both_1129;size=39;	15_89.91	Gray	NA	0.0039	89.91	0.0039	NA
Both_667	Both_667;size=46;	Both_667;size=31;	1_323.71	Gray	0.0046	0.0031	323.71	0.00385	0.00106066017177982
Both_695	Both_695;size=43;	Both_695;size=34;	15_89.91	Gray	0.0043	0.0034	89.91	0.00385	0.000636396103067893
Both_745	Both_745;size=39;	Both_745;size=38;	4_60.375	Gray	0.0039	0.0038	60.375	0.00385	7.07106781186543e-05
Both_789	Both_789;size=37;	Both_789;size=40;	15_89.91	Gray	0.0037	0.004	89.91	0.00385	0.000212132034355964
Both_672	Both_672;size=45;	Both_672;size=31;	1_323.71	Gray	0.0045	0.0031	323.71	0.0038	0.000989949493661167
Both_759	Both_759;size=38;	NA	1_323.71	Gray	0.0038	NA	323.71	0.0038	NA
Both_762	Both_762;size=38;	NA	1_323.71	Gray	0.0038	NA	323.71	0.0038	NA
Both_766	Both_766;size=38;	NA	1_323.71	Gray	0.0038	NA	323.71	0.0038	NA
Both_768	Both_768;size=38;	NA	14_33.64	Gray	0.0038	NA	33.64	0.0038	NA
Both_771	Both_771;size=38;	NA	1_323.71	Gray	0.0038	NA	323.71	0.0038	NA
Both_991	NA	Both_991;size=38;	15_89.91	Gray	NA	0.0038	89.91	0.0038	NA
Both_997	NA	Both_997;size=38;	15_89.91	Gray	NA	0.0038	89.91	0.0038	NA
Both_1008	NA	Both_1008;size=38;	10_39.96	Gray	NA	0.0038	39.96	0.0038	NA
Both_1027	NA	Both_1027;size=38;	4_60.375	Gray	NA	0.0038	60.375	0.0038	NA
Both_1058	NA	Both_1058;size=38;	4_60.375	Gray	NA	0.0038	60.375	0.0038	NA
Both_693	Both_693;size=44;	Both_693;size=32;	4_60.375	Gray	0.0044	0.0032	60.375	0.0038	0.000848528137423857
Both_872	Both_872;size=32;	Both_872;size=44;	10_39.96	Gray	0.0032	0.0044	39.96	0.0038	0.000848528137423857
Both_753	Both_753;size=39;	Both_753;size=37;	10_39.96	Gray	0.0039	0.0037	39.96	0.0038	0.00014142135623731
Both_773	Both_773;size=37;	Both_773;size=39;	10_39.96	Gray	0.0037	0.0039	39.96	0.0038	0.00014142135623731
Both_682	Both_682;size=45;	Both_682;size=30;	6_0.825	Gray	0.0045	0.003	0.825	0.00375	0.00106066017177982
Both_731	Both_731;size=40;	Both_731;size=35;	1_323.71	Gray	0.004	0.0035	323.71	0.00375	0.000353553390593274
Both_792	Both_792;size=37;	Both_792;size=38;	15_89.91	Gray	0.0037	0.0038	89.91	0.00375	7.07106781186552e-05
Both_820	Both_820;size=35;	Both_820;size=40;	4_60.375	Gray	0.0035	0.004	60.375	0.00375	0.000353553390593274
Both_828	Both_828;size=34;	Both_828;size=41;	1_323.71	Gray	0.0034	0.0041	323.71	0.00375	0.000494974746830584
Both_719	Both_719;size=41;	Both_719;size=33;	14_33.64	Gray	0.0041	0.0033	33.64	0.0037	0.000565685424949238
Both_733	Both_733;size=40;	Both_733;size=34;	8_6.53	Gray	0.004	0.0034	6.53	0.0037	0.000424264068711929
Both_767	Both_767;size=38;	Both_767;size=36;	10_39.96	Gray	0.0038	0.0036	39.96	0.0037	0.00014142135623731
Both_833	Both_833;size=34;	Both_833;size=40;	15_89.91	Gray	0.0034	0.004	89.91	0.0037	0.000424264068711929
Both_845	Both_845;size=33;	Both_845;size=41;	15_89.91	Gray	0.0033	0.0041	89.91	0.0037	0.000565685424949238
Both_702	Both_702;size=42;	Both_702;size=32;	10_39.96	Gray	0.0042	0.0032	39.96	0.0037	0.000707106781186548
Both_776	Both_776;size=37;	NA	1_323.71	Gray	0.0037	NA	323.71	0.0037	NA
Both_777	Both_777;size=37;	NA	10_39.96	Gray	0.0037	NA	39.96	0.0037	NA
Both_779	Both_779;size=37;	Both_779;size=37;	4_60.375	Gray	0.0037	0.0037	60.375	0.0037	0
Both_780	Both_780;size=37;	NA	1_323.71	Gray	0.0037	NA	323.71	0.0037	NA
Both_788	Both_788;size=37;	NA	1_323.71	Gray	0.0037	NA	323.71	0.0037	NA
Both_793	Both_793;size=37;	NA	10_39.96	Gray	0.0037	NA	39.96	0.0037	NA
Both_860	Both_860;size=32;	Both_860;size=42;	15_89.91	Gray	0.0032	0.0042	89.91	0.0037	0.000707106781186548
Both_952	NA	Both_952;size=37;	15_89.91	Gray	NA	0.0037	89.91	0.0037	NA
Both_1004	NA	Both_1004;size=37;	14_33.64	Gray	NA	0.0037	33.64	0.0037	NA
Both_1170	NA	Both_1170;size=37;	4_60.375	Gray	NA	0.0037	60.375	0.0037	NA
Both_739	Both_739;size=40;	Both_739;size=33;	14_33.64	Gray	0.004	0.0033	33.64	0.00365	0.000494974746830583
Both_703	Both_703;size=42;	Both_703;size=31;	14_33.64	Gray	0.0042	0.0031	33.64	0.00365	0.000777817459305202
Both_756	Both_756;size=38;	Both_756;size=35;	1_323.71	Gray	0.0038	0.0035	323.71	0.00365	0.000212132034355965
Both_760	Both_760;size=38;	Both_760;size=35;	14_33.64	Gray	0.0038	0.0035	33.64	0.00365	0.000212132034355965
Both_765	Both_765;size=38;	Both_765;size=35;	10_39.96	Gray	0.0038	0.0035	39.96	0.00365	0.000212132034355965
Both_772	Both_772;size=37;	Both_772;size=36;	9_2.965	Gray	0.0037	0.0036	2.965	0.00365	7.07106781186546e-05
Both_774	Both_774;size=37;	Both_774;size=36;	1_323.71	Gray	0.0037	0.0036	323.71	0.00365	7.07106781186546e-05
Both_782	Both_782;size=37;	Both_782;size=36;	1_323.71	Gray	0.0037	0.0036	323.71	0.00365	7.07106781186546e-05
Both_721	Both_721;size=41;	Both_721;size=31;	1_323.71	Gray	0.0041	0.0031	323.71	0.0036	0.000707106781186548
Both_749	Both_749;size=39;	Both_749;size=33;	15_89.91	Gray	0.0039	0.0033	89.91	0.0036	0.000424264068711928
Both_790	Both_790;size=37;	Both_790;size=35;	10_39.96	Gray	0.0037	0.0035	39.96	0.0036	0.00014142135623731
Both_795	Both_795;size=36;	NA	11_9.265	Gray	0.0036	NA	9.265	0.0036	NA
Both_796	Both_796;size=36;	NA	10_39.96	Gray	0.0036	NA	39.96	0.0036	NA
Both_798	Both_798;size=36;	NA	1_323.71	Gray	0.0036	NA	323.71	0.0036	NA
Both_799	Both_799;size=36;	NA	14_33.64	Gray	0.0036	NA	33.64	0.0036	NA
Both_800	Both_800;size=36;	NA	1_323.71	Gray	0.0036	NA	323.71	0.0036	NA
Both_804	Both_804;size=36;	NA	10_39.96	Gray	0.0036	NA	39.96	0.0036	NA
Both_806	Both_806;size=36;	NA	14_33.64	Gray	0.0036	NA	33.64	0.0036	NA
Both_808	Both_808;size=36;	NA	1_323.71	Gray	0.0036	NA	323.71	0.0036	NA
Both_823	Both_823;size=35;	Both_823;size=37;	10_39.96	Gray	0.0035	0.0037	39.96	0.0036	0.00014142135623731
Both_905	Both_905;size=30;	Both_905;size=42;	1_323.71	Gray	0.003	0.0042	323.71	0.0036	0.000848528137423857
Both_919	NA	Both_919;size=36;	15_89.91	Gray	NA	0.0036	89.91	0.0036	NA
Both_1021	NA	Both_1021;size=36;	1_323.71	Gray	NA	0.0036	323.71	0.0036	NA
Both_1181	NA	Both_1181;size=36;	15_89.91	Gray	NA	0.0036	89.91	0.0036	NA
Both_1240	NA	Both_1240;size=36;	4_60.375	Gray	NA	0.0036	60.375	0.0036	NA
OnlyA_10171	OnlyA_10171;size=36;	NA	14_33.64	Gray	0.0036	NA	NA	0.0036	NA
Both_787	Both_787;size=37;	Both_787;size=34;	1_323.71	Gray	0.0037	0.0034	323.71	0.00355	0.000212132034355964
Both_736	Both_736;size=40;	Both_736;size=30;	10_39.96	Gray	0.004	0.003	39.96	0.0035	0.000707106781186548
Both_794	Both_794;size=37;	Both_794;size=33;	1_323.71	Gray	0.0037	0.0033	323.71	0.0035	0.000282842712474619
Both_844	Both_844;size=33;	Both_844;size=37;	5_3.29	Gray	0.0033	0.0037	3.29	0.0035	0.000282842712474619
Both_802	Both_802;size=36;	Both_802;size=34;	15_89.91	Gray	0.0036	0.0034	89.91	0.0035	0.00014142135623731
Both_813	Both_813;size=35;	NA	14_33.64	Gray	0.0035	NA	33.64	0.0035	NA
Both_814	Both_814;size=35;	Both_814;size=35;	10_39.96	Gray	0.0035	0.0035	39.96	0.0035	0
Both_815	Both_815;size=35;	NA	11_9.265	Gray	0.0035	NA	9.265	0.0035	NA
Both_816	Both_816;size=35;	NA	1_323.71	Gray	0.0035	NA	323.71	0.0035	NA
Both_817	Both_817;size=35;	NA	10_39.96	Gray	0.0035	NA	39.96	0.0035	NA
Both_819	Both_819;size=35;	Both_819;size=35;	15_89.91	Gray	0.0035	0.0035	89.91	0.0035	0
Both_818	Both_818;size=35;	NA	10_39.96	Gray	0.0035	NA	39.96	0.0035	NA
Both_822	Both_822;size=35;	NA	6_0.825	Gray	0.0035	NA	0.825	0.0035	NA
Both_824	Both_824;size=35;	NA	1_323.71	Gray	0.0035	NA	323.71	0.0035	NA
Both_926	NA	Both_926;size=35;	10_39.96	Gray	NA	0.0035	39.96	0.0035	NA
Both_954	NA	Both_954;size=35;	14_33.64	Gray	NA	0.0035	33.64	0.0035	NA
Both_973	NA	Both_973;size=35;	15_89.91	Gray	NA	0.0035	89.91	0.0035	NA
Both_1007	NA	Both_1007;size=35;	4_60.375	Gray	NA	0.0035	60.375	0.0035	NA
Both_1082	NA	Both_1082;size=35;	3_16.67	Gray	NA	0.0035	16.67	0.0035	NA
Both_1137	NA	Both_1137;size=35;	15_89.91	Gray	NA	0.0035	89.91	0.0035	NA
Both_1142	NA	Both_1142;size=35;	1_323.71	Gray	NA	0.0035	323.71	0.0035	NA
Both_1528	NA	Both_1528;size=35;	4_60.375	Gray	NA	0.0035	60.375	0.0035	NA
Both_4160	NA	Both_4160;size=35;	10_39.96	Gray	NA	0.0035	39.96	0.0035	NA
Both_752	Both_752;size=39;	Both_752;size=30;	14_33.64	Gray	0.0039	0.003	33.64	0.00345	0.000636396103067893
Both_849	Both_849;size=33;	Both_849;size=36;	14_33.64	Gray	0.0033	0.0036	33.64	0.00345	0.000212132034355964
Both_852	Both_852;size=33;	Both_852;size=36;	10_39.96	Gray	0.0033	0.0036	39.96	0.00345	0.000212132034355964
Both_867	Both_867;size=32;	Both_867;size=37;	14_33.64	Gray	0.0032	0.0037	33.64	0.00345	0.000353553390593274
Both_770	Both_770;size=38;	Both_770;size=30;	10_39.96	Gray	0.0038	0.003	39.96	0.0034	0.000565685424949238
Both_784	Both_784;size=37;	Both_784;size=31;	14_33.64	Gray	0.0037	0.0031	33.64	0.0034	0.000424264068711928
Both_821	Both_821;size=35;	Both_821;size=33;	10_39.96	Gray	0.0035	0.0033	39.96	0.0034	0.000141421356237309
Both_847	Both_847;size=33;	Both_847;size=35;	4_60.375	Gray	0.0033	0.0035	60.375	0.0034	0.000141421356237309
Both_883	Both_883;size=31;	Both_883;size=37;	7_26.36	Gray	0.0031	0.0037	26.36	0.0034	0.000424264068711928
Both_890	Both_890;size=31;	Both_890;size=37;	4_60.375	Gray	0.0031	0.0037	60.375	0.0034	0.000424264068711928
Both_803	Both_803;size=36;	Both_803;size=32;	1_323.71	Gray	0.0036	0.0032	323.71	0.0034	0.000282842712474619
Both_805	Both_805;size=36;	Both_805;size=32;	10_39.96	Gray	0.0036	0.0032	39.96	0.0034	0.000282842712474619
Both_830	Both_830;size=34;	NA	1_323.71	Gray	0.0034	NA	323.71	0.0034	NA
Both_834	Both_834;size=34;	Both_834;size=34;	15_89.91	Gray	0.0034	0.0034	89.91	0.0034	0
Both_837	Both_837;size=34;	Both_837;size=34;	15_89.91	Gray	0.0034	0.0034	89.91	0.0034	0
Both_859	Both_859;size=32;	Both_859;size=36;	8_6.53	Gray	0.0032	0.0036	6.53	0.0034	0.000282842712474619
Both_869	Both_869;size=32;	Both_869;size=36;	4_60.375	Gray	0.0032	0.0036	60.375	0.0034	0.000282842712474619
Both_911	NA	Both_911;size=34;	10_39.96	Gray	NA	0.0034	39.96	0.0034	NA
Both_940	NA	Both_940;size=34;	10_39.96	Gray	NA	0.0034	39.96	0.0034	NA
Both_1017	NA	Both_1017;size=34;	4_60.375	Gray	NA	0.0034	60.375	0.0034	NA
Both_1019	NA	Both_1019;size=34;	1_323.71	Gray	NA	0.0034	323.71	0.0034	NA
Both_1053	NA	Both_1053;size=34;	1_323.71	Gray	NA	0.0034	323.71	0.0034	NA
Both_1087	NA	Both_1087;size=34;	4_60.375	Gray	NA	0.0034	60.375	0.0034	NA
Both_1155	NA	Both_1155;size=34;	15_89.91	Gray	NA	0.0034	89.91	0.0034	NA
Both_1250	NA	Both_1250;size=34;	4_60.375	Gray	NA	0.0034	60.375	0.0034	NA
Both_1252	NA	Both_1252;size=34;	15_89.91	Gray	NA	0.0034	89.91	0.0034	NA
Both_854	Both_854;size=33;	Both_854;size=34;	1_323.71	Gray	0.0033	0.0034	323.71	0.00335	7.07106781186543e-05
Both_886	Both_886;size=31;	Both_886;size=36;	14_33.64	Gray	0.0031	0.0036	33.64	0.00335	0.000353553390593273
Both_812	Both_812;size=35;	Both_812;size=32;	14_33.64	Gray	0.0035	0.0032	33.64	0.00335	0.000212132034355964
Both_840	Both_840;size=33;	Both_840;size=33;	14_33.64	Gray	0.0033	0.0033	33.64	0.0033	0
Both_848	Both_848;size=33;	NA	1_323.71	Gray	0.0033	NA	323.71	0.0033	NA
Both_850	Both_850;size=33;	NA	10_39.96	Gray	0.0033	NA	39.96	0.0033	NA
Both_851	Both_851;size=33;	NA	1_323.71	Gray	0.0033	NA	323.71	0.0033	NA
Both_855	Both_855;size=33;	Both_855;size=33;	1_323.71	Gray	0.0033	0.0033	323.71	0.0033	0
Both_962	NA	Both_962;size=33;	10_39.96	Gray	NA	0.0033	39.96	0.0033	NA
Both_1036	NA	Both_1036;size=33;	4_60.375	Gray	NA	0.0033	60.375	0.0033	NA
Both_1047	NA	Both_1047;size=33;	1_323.71	Gray	NA	0.0033	323.71	0.0033	NA
Both_1050	NA	Both_1050;size=33;	4_60.375	Gray	NA	0.0033	60.375	0.0033	NA
Both_1163	NA	Both_1163;size=33;	4_60.375	Gray	NA	0.0033	60.375	0.0033	NA
Both_1317	NA	Both_1317;size=33;	15_89.91	Gray	NA	0.0033	89.91	0.0033	NA
Both_829	Both_829;size=34;	Both_829;size=32;	14_33.64	Gray	0.0034	0.0032	33.64	0.0033	0.00014142135623731
Both_894	Both_894;size=31;	Both_894;size=35;	1_323.71	Gray	0.0031	0.0035	323.71	0.0033	0.000282842712474619
Both_909	Both_909;size=30;	Both_909;size=36;	4_60.375	Gray	0.003	0.0036	60.375	0.0033	0.000424264068711928
Both_825	Both_825;size=34;	Both_825;size=31;	14_33.64	Gray	0.0034	0.0031	33.64	0.00325	0.000212132034355964
Both_831	Both_831;size=34;	Both_831;size=31;	4_60.375	Gray	0.0034	0.0031	60.375	0.00325	0.000212132034355964
Both_891	Both_891;size=31;	Both_891;size=34;	14_33.64	Gray	0.0031	0.0034	33.64	0.00325	0.000212132034355964
Both_906	Both_906;size=30;	Both_906;size=35;	10_39.96	Gray	0.003	0.0035	39.96	0.00325	0.000353553390593273
Both_910	Both_910;size=30;	Both_910;size=35;	4_60.375	Gray	0.003	0.0035	60.375	0.00325	0.000353553390593273
Both_893	Both_893;size=31;	Both_893;size=33;	4_60.375	Gray	0.0031	0.0033	60.375	0.0032	0.00014142135623731
Both_857	Both_857;size=32;	NA	4_60.375	Gray	0.0032	NA	60.375	0.0032	NA
Both_858	Both_858;size=32;	NA	14_33.64	Gray	0.0032	NA	33.64	0.0032	NA
Both_862	Both_862;size=32;	NA	10_39.96	Gray	0.0032	NA	39.96	0.0032	NA
Both_863	Both_863;size=32;	Both_863;size=32;	1_323.71	Gray	0.0032	0.0032	323.71	0.0032	0
Both_864	Both_864;size=32;	NA	11_9.265	Gray	0.0032	NA	9.265	0.0032	NA
Both_865	Both_865;size=32;	NA	10_39.96	Gray	0.0032	NA	39.96	0.0032	NA
Both_868	Both_868;size=32;	NA	1_323.71	Gray	0.0032	NA	323.71	0.0032	NA
Both_870	Both_870;size=32;	NA	1_323.71	Gray	0.0032	NA	323.71	0.0032	NA
Both_873	Both_873;size=32;	NA	1_323.71	Gray	0.0032	NA	323.71	0.0032	NA
Both_874	Both_874;size=32;	NA	1_323.71	Gray	0.0032	NA	323.71	0.0032	NA
Both_875	Both_875;size=32;	NA	1_323.71	Gray	0.0032	NA	323.71	0.0032	NA
Both_876	Both_876;size=32;	NA	14_33.64	Gray	0.0032	NA	33.64	0.0032	NA
Both_915	NA	Both_915;size=32;	8_6.53	Gray	NA	0.0032	6.53	0.0032	NA
Both_971	NA	Both_971;size=32;	1_323.71	Gray	NA	0.0032	323.71	0.0032	NA
Both_1006	NA	Both_1006;size=32;	14_33.64	Gray	NA	0.0032	33.64	0.0032	NA
Both_1009	NA	Both_1009;size=32;	14_33.64	Gray	NA	0.0032	33.64	0.0032	NA
Both_1090	NA	Both_1090;size=32;	14_33.64	Gray	NA	0.0032	33.64	0.0032	NA
Both_1095	NA	Both_1095;size=32;	15_89.91	Gray	NA	0.0032	89.91	0.0032	NA
Both_1141	NA	Both_1141;size=32;	3_16.67	Gray	NA	0.0032	16.67	0.0032	NA
Both_1164	NA	Both_1164;size=32;	4_60.375	Gray	NA	0.0032	60.375	0.0032	NA
Both_1208	NA	Both_1208;size=32;	3_16.67	Gray	NA	0.0032	16.67	0.0032	NA
Both_1319	NA	Both_1319;size=32;	4_60.375	Gray	NA	0.0032	60.375	0.0032	NA
Both_1422	NA	Both_1422;size=32;	4_60.375	Gray	NA	0.0032	60.375	0.0032	NA
Both_1487	NA	Both_1487;size=32;	15_89.91	Gray	NA	0.0032	89.91	0.0032	NA
Both_1549	NA	Both_1549;size=32;	4_60.375	Gray	NA	0.0032	60.375	0.0032	NA
Both_853	Both_853;size=33;	Both_853;size=30;	5_3.29	Gray	0.0033	0.003	3.29	0.00315	0.000212132034355964
Both_877	Both_877;size=31;	Both_877;size=31;	10_39.96	Gray	0.0031	0.0031	39.96	0.0031	0
Both_878	Both_878;size=31;	NA	1_323.71	Gray	0.0031	NA	323.71	0.0031	NA
Both_879	Both_879;size=31;	NA	10_39.96	Gray	0.0031	NA	39.96	0.0031	NA
Both_880	Both_880;size=31;	NA	1_323.71	Gray	0.0031	NA	323.71	0.0031	NA
Both_881	Both_881;size=31;	NA	1_323.71	Gray	0.0031	NA	323.71	0.0031	NA
Both_882	Both_882;size=31;	NA	4_60.375	Gray	0.0031	NA	60.375	0.0031	NA
Both_885	Both_885;size=31;	NA	1_323.71	Gray	0.0031	NA	323.71	0.0031	NA
Both_887	Both_887;size=31;	NA	10_39.96	Gray	0.0031	NA	39.96	0.0031	NA
Both_888	Both_888;size=31;	NA	10_39.96	Gray	0.0031	NA	39.96	0.0031	NA
Both_895	Both_895;size=31;	NA	1_323.71	Gray	0.0031	NA	323.71	0.0031	NA
Both_917	NA	Both_917;size=31;	4_60.375	Gray	NA	0.0031	60.375	0.0031	NA
Both_941	NA	Both_941;size=31;	1_323.71	Gray	NA	0.0031	323.71	0.0031	NA
Both_977	NA	Both_977;size=31;	14_33.64	Gray	NA	0.0031	33.64	0.0031	NA
Both_1068	NA	Both_1068;size=31;	14_33.64	Gray	NA	0.0031	33.64	0.0031	NA
Both_1185	NA	Both_1185;size=31;	4_60.375	Gray	NA	0.0031	60.375	0.0031	NA
Both_1189	NA	Both_1189;size=31;	4_60.375	Gray	NA	0.0031	60.375	0.0031	NA
Both_5757	NA	Both_5757;size=31;	10_39.96	Gray	NA	0.0031	39.96	0.0031	NA
Both_889	Both_889;size=31;	Both_889;size=30;	14_33.64	Gray	0.0031	0.003	33.64	0.00305	7.07106781186549e-05
Both_892	Both_892;size=31;	Both_892;size=30;	14_33.64	Gray	0.0031	0.003	33.64	0.00305	7.07106781186549e-05
Both_897	Both_897;size=30;	NA	1_323.71	Gray	0.003	NA	323.71	0.003	NA
Both_899	Both_899;size=30;	NA	1_323.71	Gray	0.003	NA	323.71	0.003	NA
Both_900	Both_900;size=30;	Both_900;size=30;	14_33.64	Gray	0.003	0.003	33.64	0.003	0
Both_901	Both_901;size=30;	NA	1_323.71	Gray	0.003	NA	323.71	0.003	NA
Both_902	Both_902;size=30;	NA	1_323.71	Gray	0.003	NA	323.71	0.003	NA
Both_904	Both_904;size=30;	NA	14_33.64	Gray	0.003	NA	33.64	0.003	NA
Both_908	Both_908;size=30;	NA	4_60.375	Gray	0.003	NA	60.375	0.003	NA
Both_922	NA	Both_922;size=30;	11_9.265	Gray	NA	0.003	9.265	0.003	NA
Both_939	NA	Both_939;size=30;	1_323.71	Gray	NA	0.003	323.71	0.003	NA
Both_956	NA	Both_956;size=30;	1_323.71	Gray	NA	0.003	323.71	0.003	NA
Both_963	NA	Both_963;size=30;	10_39.96	Gray	NA	0.003	39.96	0.003	NA
Both_982	NA	Both_982;size=30;	14_33.64	Gray	NA	0.003	33.64	0.003	NA
Both_1023	NA	Both_1023;size=30;	15_89.91	Gray	NA	0.003	89.91	0.003	NA
Both_1034	NA	Both_1034;size=30;	4_60.375	Gray	NA	0.003	60.375	0.003	NA
Both_1085	NA	Both_1085;size=30;	5_3.29	Gray	NA	0.003	3.29	0.003	NA
Both_1100	NA	Both_1100;size=30;	14_33.64	Gray	NA	0.003	33.64	0.003	NA
Both_1104	NA	Both_1104;size=30;	15_89.91	Gray	NA	0.003	89.91	0.003	NA
Both_1125	NA	Both_1125;size=30;	10_39.96	Gray	NA	0.003	39.96	0.003	NA
Both_1186	NA	Both_1186;size=30;	15_89.91	Gray	NA	0.003	89.91	0.003	NA
Both_1214	NA	Both_1214;size=30;	15_89.91	Gray	NA	0.003	89.91	0.003	NA
Both_1262	NA	Both_1262;size=30;	15_89.91	Gray	NA	0.003	89.91	0.003	NA
Both_1285	NA	Both_1285;size=30;	4_60.375	Gray	NA	0.003	60.375	0.003	NA
Both_1548	NA	Both_1548;size=30;	10_39.96	Gray	NA	0.003	39.96	0.003	NA
