# Supplementary material for: Estimating intraspecific genetic diversity from community DNA metabarcoding data
Source: PeerJ. 2018 Apr 9;6:e4644. doi: 10.7717/peerj.4644 (PMC5896493; doi:10.7717/peerj.4644)
Supplement: Supplemental Information 8 [file peerj-06-4644-s008.zip › Scripts_S1_v3/1_Single_species_mock/R_dif_ee_filtering/1_tables/4_DceM__ee0.5_noDenoise.csv]

ID	A	B	mgorig	color	abund_A	abund_B	mg	mean	sd
Both_1	Both_1;size=539196;	Both_1;size=536736;	1_323.71	Black	53.9196	53.6736	323.71	53.7966	0.173948268171892
Both_2	Both_2;size=66657;	Both_2;size=65313;	10_39.96	Black	6.6657	6.5313	39.96	6.5985	0.0950351513914716
Both_3	Both_3;size=61409;	Both_3;size=61206;	14_33.64	Black	6.1409	6.1206	33.64	6.13075	0.0143542676580867
Both_4	Both_4;size=35005;	Both_4;size=48024;	15_89.91	Black	3.5005	4.8024	89.91	4.15145	0.920582318426766
Both_5	Both_5;size=22244;	Both_5;size=29954;	4_60.375	Black	2.2244	2.9954	60.375	2.6099	0.545179328294828
Both_6	Both_6;size=11084;	Both_6;size=10904;	11_9.265	Black	1.1084	1.0904	9.265	1.0994	0.0127279220613579
Both_8	Both_8;size=9164;	Both_8;size=11458;	3_16.67	Black	0.9164	1.1458	16.67	1.0311	0.162210295604194
Both_7	Both_7;size=9244;	Both_7;size=9095;	7_26.36	Black	0.9244	0.9095	26.36	0.91695	0.0105358910396795
Both_11	Both_11;size=4809;	Both_11;size=5393;	1_323.71	Gray	0.4809	0.5393	323.71	0.5101	0.0412950360212944
Both_9	Both_9;size=5038;	Both_9;size=4718;	2_7.18	Black	0.5038	0.4718	7.18	0.4878	0.0226274169979695
Both_10	Both_10;size=4957;	Both_10;size=4799;	5_3.29	Black	0.4957	0.4799	3.29	0.4878	0.0111722871427474
Both_12	Both_12;size=4608;	Both_12;size=4784;	1_323.71	Gray	0.4608	0.4784	323.71	0.4696	0.0124450793488832
Both_13	Both_13;size=4429;	Both_13;size=4480;	8_6.53	Black	0.4429	0.448	6.53	0.44545	0.00360624458405139
Both_14	Both_14;size=4397;	Both_14;size=3381;	1_323.71	Gray	0.4397	0.3381	323.71	0.3889	0.0718420489685532
Both_18	Both_18;size=2096;	Both_18;size=3082;	13_21.895	Black	0.2096	0.3082	21.895	0.2589	0.0697207286249936
Both_16	Both_16;size=2470;	Both_16;size=2675;	15_89.91	Gray	0.247	0.2675	89.91	0.25725	0.0144956890143242
Both_17	Both_17;size=2241;	Both_17;size=2028;	9_2.965	Black	0.2241	0.2028	2.965	0.21345	0.0150613744392735
Both_19	Both_19;size=1584;	Both_19;size=1637;	4_60.375	Gray	0.1584	0.1637	60.375	0.16105	0.00374766594028872
Both_20	Both_20;size=1519;	Both_20;size=1432;	1_323.71	Gray	0.1519	0.1432	323.71	0.14755	0.00615182899632297
Both_22	Both_22;size=1356;	Both_22;size=1224;	1_323.71	Gray	0.1356	0.1224	323.71	0.129	0.00933380951166242
Both_24	Both_24;size=1308;	Both_24;size=1224;	1_323.71	Gray	0.1308	0.1224	323.71	0.1266	0.00593969696196699
Both_27	Both_27;size=1159;	Both_27;size=1280;	1_323.71	Gray	0.1159	0.128	323.71	0.12195	0.00855599205235722
Both_26	Both_26;size=1188;	Both_26;size=1193;	1_323.71	Gray	0.1188	0.1193	323.71	0.11905	0.000353553390593274
Both_25	Both_25;size=1204;	Both_25;size=1169;	1_323.71	Gray	0.1204	0.1169	323.71	0.11865	0.00247487373415292
Both_28	Both_28;size=1158;	Both_28;size=1168;	1_323.71	Gray	0.1158	0.1168	323.71	0.1163	0.000707106781186548
Both_31	Both_31;size=1080;	Both_31;size=1111;	1_323.71	Gray	0.108	0.1111	323.71	0.10955	0.0021920310216783
Both_32	Both_32;size=1071;	Both_32;size=1105;	1_323.71	Gray	0.1071	0.1105	323.71	0.1088	0.00240416305603428
Both_29	Both_29;size=1098;	Both_29;size=1067;	1_323.71	Gray	0.1098	0.1067	323.71	0.10825	0.0021920310216783
Both_33	Both_33;size=1060;	Both_33;size=1049;	1_323.71	Gray	0.106	0.1049	323.71	0.10545	0.000777817459305195
Both_35	Both_35;size=1015;	Both_35;size=1074;	1_323.71	Gray	0.1015	0.1074	323.71	0.10445	0.00417193000900063
Both_30	Both_30;size=1086;	Both_30;size=990;	1_323.71	Gray	0.1086	0.099	323.71	0.1038	0.00678822509939084
Both_38	Both_38;size=994;	Both_38;size=1080;	1_323.71	Gray	0.0994	0.108	323.71	0.1037	0.0060811183182043
Both_41	Both_41;size=985;	Both_41;size=1065;	1_323.71	Gray	0.0985	0.1065	323.71	0.1025	0.00565685424949237
Both_34	Both_34;size=1057;	Both_34;size=983;	1_323.71	Gray	0.1057	0.0983	323.71	0.102	0.00523259018078045
Both_39	Both_39;size=993;	Both_39;size=930;	1_323.71	Gray	0.0993	0.093	323.71	0.09615	0.00445477272147525
Both_36	Both_36;size=1003;	Both_36;size=899;	1_323.71	Gray	0.1003	0.0899	323.71	0.0951	0.0073539105243401
Both_42	Both_42;size=975;	Both_42;size=924;	1_323.71	Gray	0.0975	0.0924	323.71	0.09495	0.00360624458405139
Both_37	Both_37;size=998;	Both_37;size=892;	1_323.71	Gray	0.0998	0.0892	323.71	0.0945	0.0074953318805774
Both_43	Both_43;size=975;	Both_43;size=885;	1_323.71	Gray	0.0975	0.0885	323.71	0.093	0.00636396103067891
Both_44	Both_44;size=944;	Both_44;size=904;	1_323.71	Gray	0.0944	0.0904	323.71	0.0924	0.00282842712474619
Both_46	Both_46;size=939;	Both_46;size=882;	1_323.71	Gray	0.0939	0.0882	323.71	0.09105	0.00403050865276332
Both_48	Both_48;size=929;	Both_48;size=875;	1_323.71	Gray	0.0929	0.0875	323.71	0.0902	0.00381837661840735
Both_40	Both_40;size=992;	Both_40;size=803;	1_323.71	Gray	0.0992	0.0803	323.71	0.08975	0.0133643181644258
Both_47	Both_47;size=936;	Both_47;size=857;	12_0.145	Black	0.0936	0.0857	0.145	0.08965	0.00558614357137373
Both_52	Both_52;size=870;	Both_52;size=913;	1_323.71	Gray	0.087	0.0913	323.71	0.08915	0.00304055915910215
Both_45	Both_45;size=940;	Both_45;size=786;	1_323.71	Gray	0.094	0.0786	323.71	0.0863	0.0108894444302728
Both_49	Both_49;size=913;	Both_49;size=812;	1_323.71	Gray	0.0913	0.0812	323.71	0.08625	0.00714177848998413
Both_55	Both_55;size=851;	Both_55;size=856;	1_323.71	Gray	0.0851	0.0856	323.71	0.08535	0.000353553390593274
Both_56	Both_56;size=847;	Both_56;size=860;	1_323.71	Gray	0.0847	0.086	323.71	0.08535	0.000919238815542509
Both_59	Both_59;size=833;	Both_59;size=854;	1_323.71	Gray	0.0833	0.0854	323.71	0.08435	0.00148492424049175
Both_50	Both_50;size=910;	Both_50;size=726;	1_323.71	Gray	0.091	0.0726	323.71	0.0818	0.0130107647738325
Both_63	Both_63;size=812;	Both_63;size=818;	1_323.71	Gray	0.0812	0.0818	323.71	0.0815	0.000424264068711931
Both_21	Both_21;size=1473;	Both_21;size=140;	1_323.71	Gray	0.1473	0.014	323.71	0.08065	0.0942573339321668
Both_61	Both_61;size=818;	Both_61;size=787;	1_323.71	Gray	0.0818	0.0787	323.71	0.08025	0.00219203102167829
Both_54	Both_54;size=852;	Both_54;size=748;	1_323.71	Gray	0.0852	0.0748	323.71	0.08	0.0073539105243401
Both_58	Both_58;size=834;	Both_58;size=764;	1_323.71	Gray	0.0834	0.0764	323.71	0.0799	0.00494974746830583
Both_71	Both_71;size=753;	Both_71;size=845;	1_323.71	Gray	0.0753	0.0845	323.71	0.0799	0.00650538238691625
Both_53	Both_53;size=859;	Both_53;size=729;	1_323.71	Gray	0.0859	0.0729	323.71	0.0794	0.00919238815542511
Both_66	Both_66;size=789;	Both_66;size=788;	1_323.71	Gray	0.0789	0.0788	323.71	0.07885	7.07106781186568e-05
Both_67	Both_67;size=773;	Both_67;size=756;	1_323.71	Gray	0.0773	0.0756	323.71	0.07645	0.00120208152801714
Both_62	Both_62;size=812;	Both_62;size=717;	1_323.71	Gray	0.0812	0.0717	323.71	0.07645	0.0067175144212722
Both_65	Both_65;size=795;	Both_65;size=728;	1_323.71	Gray	0.0795	0.0728	323.71	0.07615	0.00473761543394987
Both_60	Both_60;size=826;	Both_60;size=689;	1_323.71	Gray	0.0826	0.0689	323.71	0.07575	0.0096873629022557
Both_72	Both_72;size=747;	Both_72;size=756;	1_323.71	Gray	0.0747	0.0756	323.71	0.07515	0.000636396103067891
Both_64	Both_64;size=803;	Both_64;size=688;	1_323.71	Gray	0.0803	0.0688	323.71	0.07455	0.00813172798364529
Both_69	Both_69;size=764;	Both_69;size=726;	1_323.71	Gray	0.0764	0.0726	323.71	0.0745	0.00268700576850889
Both_79	Both_79;size=701;	Both_79;size=775;	1_323.71	Gray	0.0701	0.0775	323.71	0.0738	0.00523259018078045
Both_73	Both_73;size=744;	Both_73;size=717;	1_323.71	Gray	0.0744	0.0717	323.71	0.07305	0.00190918830920367
Both_70	Both_70;size=764;	Both_70;size=674;	1_323.71	Gray	0.0764	0.0674	323.71	0.0719	0.00636396103067893
Both_51	Both_51;size=875;	Both_51;size=560;	1_323.71	Gray	0.0875	0.056	323.71	0.07175	0.0222738636073763
Both_77	Both_77;size=711;	Both_77;size=721;	6_0.825	Black	0.0711	0.0721	0.825	0.0716	0.000707106781186538
Both_75	Both_75;size=723;	Both_75;size=688;	1_323.71	Gray	0.0723	0.0688	323.71	0.07055	0.00247487373415292
Both_76	Both_76;size=711;	Both_76;size=698;	1_323.71	Gray	0.0711	0.0698	323.71	0.07045	0.000919238815542518
Both_78	Both_78;size=705;	Both_78;size=704;	1_323.71	Gray	0.0705	0.0704	323.71	0.07045	7.07106781186568e-05
Both_74	Both_74;size=725;	Both_74;size=662;	1_323.71	Gray	0.0725	0.0662	323.71	0.06935	0.00445477272147524
Both_81	Both_81;size=688;	Both_81;size=693;	1_323.71	Gray	0.0688	0.0693	323.71	0.06905	0.000353553390593274
Both_80	Both_80;size=690;	Both_80;size=679;	1_323.71	Gray	0.069	0.0679	323.71	0.06845	0.000777817459305195
Both_57	Both_57;size=841;	Both_57;size=510;	1_323.71	Gray	0.0841	0.051	323.71	0.06755	0.0234052344572747
Both_84	Both_84;size=674;	Both_84;size=677;	1_323.71	Gray	0.0674	0.0677	323.71	0.06755	0.000212132034355961
Both_85	Both_85;size=672;	Both_85;size=660;	1_323.71	Gray	0.0672	0.066	323.71	0.0666	0.000848528137423852
Both_68	Both_68;size=770;	Both_68;size=531;	1_323.71	Gray	0.077	0.0531	323.71	0.06505	0.0168998520703585
Both_83	Both_83;size=681;	Both_83;size=605;	1_323.71	Gray	0.0681	0.0605	323.71	0.0643	0.00537401153701776
Both_82	Both_82;size=683;	Both_82;size=601;	1_323.71	Gray	0.0683	0.0601	323.71	0.0642	0.00579827560572969
Both_88	Both_88;size=643;	Both_88;size=631;	1_323.71	Gray	0.0643	0.0631	323.71	0.0637	0.000848528137423852
Both_89	Both_89;size=635;	Both_89;size=636;	1_323.71	Gray	0.0635	0.0636	323.71	0.06355	7.0710678118647e-05
Both_92	Both_92;size=622;	Both_92;size=634;	1_323.71	Gray	0.0622	0.0634	323.71	0.0628	0.000848528137423852
Both_87	Both_87;size=654;	Both_87;size=596;	1_323.71	Gray	0.0654	0.0596	323.71	0.0625	0.00410121933088198
Both_90	Both_90;size=633;	Both_90;size=614;	1_323.71	Gray	0.0633	0.0614	323.71	0.06235	0.00134350288425444
Both_99	Both_99;size=581;	Both_99;size=636;	1_323.71	Gray	0.0581	0.0636	323.71	0.06085	0.003889087296526
Both_91	Both_91;size=625;	Both_91;size=581;	1_323.71	Gray	0.0625	0.0581	323.71	0.0603	0.00311126983722081
Both_94	Both_94;size=606;	Both_94;size=582;	1_323.71	Gray	0.0606	0.0582	323.71	0.0594	0.00169705627484771
Both_100	Both_100;size=580;	Both_100;size=597;	1_323.71	Gray	0.058	0.0597	323.71	0.05885	0.00120208152801713
Both_101	Both_101;size=580;	Both_101;size=591;	1_323.71	Gray	0.058	0.0591	323.71	0.05855	0.000777817459305205
Both_98	Both_98;size=585;	Both_98;size=584;	1_323.71	Gray	0.0585	0.0584	323.71	0.05845	7.07106781186568e-05
Both_108	Both_108;size=554;	Both_108;size=604;	10_39.96	Gray	0.0554	0.0604	39.96	0.0579	0.00353553390593274
Both_103	Both_103;size=571;	Both_103;size=580;	1_323.71	Gray	0.0571	0.058	323.71	0.05755	0.000636396103067896
Both_93	Both_93;size=608;	Both_93;size=539;	1_323.71	Gray	0.0608	0.0539	323.71	0.05735	0.00487903679018719
Both_105	Both_105;size=563;	Both_105;size=560;	14_33.64	Gray	0.0563	0.056	33.64	0.05615	0.00021213203435597
Both_95	Both_95;size=597;	Both_95;size=503;	1_323.71	Gray	0.0597	0.0503	323.71	0.055	0.00664680374315355
Both_86	Both_86;size=666;	Both_86;size=428;	1_323.71	Gray	0.0666	0.0428	323.71	0.0547	0.0168291413922398
Both_109	Both_109;size=550;	Both_109;size=522;	1_323.71	Gray	0.055	0.0522	323.71	0.0536	0.00197989898732233
Both_102	Both_102;size=578;	Both_102;size=490;	1_323.71	Gray	0.0578	0.049	323.71	0.0534	0.00622253967444162
Both_104	Both_104;size=566;	Both_104;size=499;	1_323.71	Gray	0.0566	0.0499	323.71	0.05325	0.00473761543394987
Both_113	Both_113;size=535;	Both_113;size=521;	1_323.71	Gray	0.0535	0.0521	323.71	0.0528	0.000989949493661165
Both_96	Both_96;size=595;	Both_96;size=457;	1_323.71	Gray	0.0595	0.0457	323.71	0.0526	0.00975807358037436
Both_97	Both_97;size=594;	Both_97;size=453;	1_323.71	Gray	0.0594	0.0453	323.71	0.05235	0.00997020561473032
Both_107	Both_107;size=557;	Both_107;size=487;	1_323.71	Gray	0.0557	0.0487	323.71	0.0522	0.00494974746830583
Both_106	Both_106;size=561;	Both_106;size=473;	1_323.71	Gray	0.0561	0.0473	323.71	0.0517	0.00622253967444162
Both_110	Both_110;size=549;	Both_110;size=480;	1_323.71	Gray	0.0549	0.048	323.71	0.05145	0.00487903679018718
Both_112	Both_112;size=537;	Both_112;size=413;	1_323.71	Gray	0.0537	0.0413	323.71	0.0475	0.00876812408671319
Both_111	Both_111;size=541;	Both_111;size=398;	1_323.71	Gray	0.0541	0.0398	323.71	0.04695	0.0101116269709676
Both_116	Both_116;size=530;	Both_116;size=406;	1_323.71	Gray	0.053	0.0406	323.71	0.0468	0.00876812408671319
Both_122	Both_122;size=470;	Both_122;size=456;	1_323.71	Gray	0.047	0.0456	323.71	0.0463	0.000989949493661165
Both_118	Both_118;size=491;	Both_118;size=427;	1_323.71	Gray	0.0491	0.0427	323.71	0.0459	0.0045254833995939
Both_114	Both_114;size=531;	Both_114;size=382;	1_323.71	Gray	0.0531	0.0382	323.71	0.04565	0.0105358910396796
Both_120	Both_120;size=482;	Both_120;size=423;	1_323.71	Gray	0.0482	0.0423	323.71	0.04525	0.00417193000900063
Both_124	Both_124;size=457;	Both_124;size=439;	1_323.71	Gray	0.0457	0.0439	323.71	0.0448	0.00127279220613578
Both_119	Both_119;size=482;	Both_119;size=405;	1_323.71	Gray	0.0482	0.0405	323.71	0.04435	0.00544472221513642
Both_123	Both_123;size=468;	Both_123;size=419;	1_323.71	Gray	0.0468	0.0419	323.71	0.04435	0.00346482322781408
Both_121	Both_121;size=471;	Both_121;size=351;	1_323.71	Gray	0.0471	0.0351	323.71	0.0411	0.00848528137423857
Both_126	Both_126;size=440;	Both_126;size=369;	1_323.71	Gray	0.044	0.0369	323.71	0.04045	0.00502045814642449
Both_130	Both_130;size=410;	Both_130;size=392;	10_39.96	Gray	0.041	0.0392	39.96	0.0401	0.00127279220613579
Both_128	Both_128;size=433;	Both_128;size=355;	1_323.71	Gray	0.0433	0.0355	323.71	0.0394	0.00551543289325507
Both_132	Both_132;size=406;	Both_132;size=374;	1_323.71	Gray	0.0406	0.0374	323.71	0.039	0.00226274169979695
Both_129	Both_129;size=411;	Both_129;size=359;	1_323.71	Gray	0.0411	0.0359	323.71	0.0385	0.00367695526217005
Both_131	Both_131;size=407;	Both_131;size=349;	10_39.96	Gray	0.0407	0.0349	39.96	0.0378	0.00410121933088198
Both_125	Both_125;size=453;	Both_125;size=297;	1_323.71	Gray	0.0453	0.0297	323.71	0.0375	0.0110308657865101
Both_135	Both_135;size=388;	Both_135;size=356;	1_323.71	Gray	0.0388	0.0356	323.71	0.0372	0.00226274169979695
Both_137	Both_137;size=364;	Both_137;size=376;	1_323.71	Gray	0.0364	0.0376	323.71	0.037	0.000848528137423852
Both_134	Both_134;size=393;	Both_134;size=340;	1_323.71	Gray	0.0393	0.034	323.71	0.03665	0.0037476659402887
Both_138	Both_138;size=362;	Both_138;size=366;	14_33.64	Gray	0.0362	0.0366	33.64	0.0364	0.000282842712474617
Both_139	Both_139;size=361;	Both_139;size=355;	1_323.71	Gray	0.0361	0.0355	323.71	0.0358	0.000424264068711926
Both_140	Both_140;size=358;	Both_140;size=349;	1_323.71	Gray	0.0358	0.0349	323.71	0.03535	0.000636396103067891
Both_141	Both_141;size=351;	Both_141;size=319;	1_323.71	Gray	0.0351	0.0319	323.71	0.0335	0.00226274169979695
Both_146	Both_146;size=331;	Both_146;size=333;	1_323.71	Gray	0.0331	0.0333	323.71	0.0332	0.000141421356237309
Both_155	Both_155;size=305;	Both_155;size=350;	1_323.71	Gray	0.0305	0.035	323.71	0.03275	0.00318198051533946
Both_149	Both_149;size=322;	Both_149;size=329;	1_323.71	Gray	0.0322	0.0329	323.71	0.03255	0.000494974746830583
Both_147	Both_147;size=329;	Both_147;size=321;	1_323.71	Gray	0.0329	0.0321	323.71	0.0325	0.00056568542494924
Both_133	Both_133;size=397;	Both_133;size=251;	1_323.71	Gray	0.0397	0.0251	323.71	0.0324	0.0103237590053236
Both_143	Both_143;size=339;	Both_143;size=306;	1_323.71	Gray	0.0339	0.0306	323.71	0.03225	0.0023334523779156
Both_152	Both_152;size=307;	Both_152;size=324;	1_323.71	Gray	0.0307	0.0324	323.71	0.03155	0.00120208152801713
Both_156	Both_156;size=304;	Both_156;size=307;	1_323.71	Gray	0.0304	0.0307	323.71	0.03055	0.000212132034355961
Both_158	Both_158;size=300;	Both_158;size=301;	1_323.71	Gray	0.03	0.0301	323.71	0.03005	7.07106781186543e-05
Both_153	Both_153;size=305;	Both_153;size=290;	1_323.71	Gray	0.0305	0.029	323.71	0.02975	0.00106066017177982
Both_154	Both_154;size=305;	Both_154;size=283;	1_323.71	Gray	0.0305	0.0283	323.71	0.0294	0.0015556349186104
Both_166	Both_166;size=273;	Both_166;size=313;	1_323.71	Gray	0.0273	0.0313	323.71	0.0293	0.00282842712474619
Both_170	Both_170;size=270;	Both_170;size=302;	1_323.71	Gray	0.027	0.0302	323.71	0.0286	0.00226274169979695
Both_157	Both_157;size=302;	Both_157;size=268;	1_323.71	Gray	0.0302	0.0268	323.71	0.0285	0.00240416305603426
Both_161	Both_161;size=281;	Both_161;size=283;	1_323.71	Gray	0.0281	0.0283	323.71	0.0282	0.000141421356237309
Both_145	Both_145;size=333;	Both_145;size=220;	1_323.71	Gray	0.0333	0.022	323.71	0.02765	0.00799030662740799
Both_144	Both_144;size=335;	Both_144;size=218;	1_323.71	Gray	0.0335	0.0218	323.71	0.02765	0.00827314933988261
Both_151	Both_151;size=316;	Both_151;size=237;	1_323.71	Gray	0.0316	0.0237	323.71	0.02765	0.00558614357137372
Both_169	Both_169;size=271;	Both_169;size=275;	1_323.71	Gray	0.0271	0.0275	323.71	0.0273	0.00028284271247462
Both_165	Both_165;size=277;	Both_165;size=267;	1_323.71	Gray	0.0277	0.0267	323.71	0.0272	0.000707106781186551
Both_168	Both_168;size=271;	Both_168;size=265;	1_323.71	Gray	0.0271	0.0265	323.71	0.0268	0.000424264068711928
Both_175	Both_175;size=254;	Both_175;size=273;	1_323.71	Gray	0.0254	0.0273	323.71	0.02635	0.00134350288425444
Both_142	Both_142;size=345;	Both_142;size=176;	1_323.71	Gray	0.0345	0.0176	323.71	0.02605	0.0119501046020527
Both_164	Both_164;size=278;	Both_164;size=243;	1_323.71	Gray	0.0278	0.0243	323.71	0.02605	0.00247487373415292
Both_159	Both_159;size=294;	Both_159;size=220;	14_33.64	Gray	0.0294	0.022	33.64	0.0257	0.00523259018078045
Both_172	Both_172;size=259;	Both_172;size=252;	1_323.71	Gray	0.0259	0.0252	323.71	0.02555	0.000494974746830583
Both_174	Both_174;size=255;	Both_174;size=253;	1_323.71	Gray	0.0255	0.0253	323.71	0.0254	0.000141421356237309
Both_160	Both_160;size=287;	Both_160;size=219;	1_323.71	Gray	0.0287	0.0219	323.71	0.0253	0.00480832611206852
Both_182	Both_182;size=244;	Both_182;size=262;	3_16.67	Gray	0.0244	0.0262	16.67	0.0253	0.00127279220613579
Both_180	Both_180;size=245;	Both_180;size=259;	1_323.71	Gray	0.0245	0.0259	323.71	0.0252	0.000989949493661165
Both_162	Both_162;size=281;	Both_162;size=222;	1_323.71	Gray	0.0281	0.0222	323.71	0.02515	0.00417193000900063
Both_176	Both_176;size=251;	Both_176;size=249;	1_323.71	Gray	0.0251	0.0249	323.71	0.025	0.000141421356237309
Both_179	Both_179;size=245;	Both_179;size=252;	1_323.71	Gray	0.0245	0.0252	323.71	0.02485	0.000494974746830583
Both_167	Both_167;size=273;	Both_167;size=221;	1_323.71	Gray	0.0273	0.0221	323.71	0.0247	0.00367695526217005
Both_178	Both_178;size=247;	Both_178;size=246;	1_323.71	Gray	0.0247	0.0246	323.71	0.02465	7.07106781186543e-05
Both_188	Both_188;size=233;	Both_188;size=258;	1_323.71	Gray	0.0233	0.0258	323.71	0.02455	0.00176776695296637
Both_173	Both_173;size=255;	Both_173;size=230;	1_323.71	Gray	0.0255	0.023	323.71	0.02425	0.00176776695296637
Both_189	Both_189;size=228;	Both_189;size=257;	1_323.71	Gray	0.0228	0.0257	323.71	0.02425	0.00205060966544099
Both_163	Both_163;size=280;	Both_163;size=203;	1_323.71	Gray	0.028	0.0203	323.71	0.02415	0.00544472221513641
Both_187	Both_187;size=234;	Both_187;size=237;	1_323.71	Gray	0.0234	0.0237	323.71	0.02355	0.000212132034355963
Both_191	Both_191;size=225;	Both_191;size=246;	1_323.71	Gray	0.0225	0.0246	323.71	0.02355	0.00148492424049175
Both_184	Both_184;size=239;	Both_184;size=231;	1_323.71	Gray	0.0239	0.0231	323.71	0.0235	0.00056568542494924
Both_177	Both_177;size=249;	Both_177;size=218;	1_323.71	Gray	0.0249	0.0218	323.71	0.02335	0.0021920310216783
Both_185	Both_185;size=236;	Both_185;size=228;	1_323.71	Gray	0.0236	0.0228	323.71	0.0232	0.000565685424949237
Both_186	Both_186;size=235;	Both_186;size=219;	1_323.71	Gray	0.0235	0.0219	323.71	0.0227	0.00113137084989847
Both_181	Both_181;size=244;	Both_181;size=202;	1_323.71	Gray	0.0244	0.0202	323.71	0.0223	0.0029698484809835
Both_190	Both_190;size=226;	Both_190;size=209;	1_323.71	Gray	0.0226	0.0209	323.71	0.02175	0.00120208152801713
Both_200	Both_200;size=205;	Both_200;size=219;	1_323.71	Gray	0.0205	0.0219	323.71	0.0212	0.000989949493661168
Both_197	Both_197;size=213;	Both_197;size=205;	1_323.71	Gray	0.0213	0.0205	323.71	0.0209	0.000565685424949237
Both_201	Both_201;size=205;	Both_201;size=210;	1_323.71	Gray	0.0205	0.021	323.71	0.02075	0.000353553390593274
Both_199	Both_199;size=206;	Both_199;size=203;	1_323.71	Gray	0.0206	0.0203	323.71	0.02045	0.000212132034355965
Both_183	Both_183;size=240;	Both_183;size=168;	1_323.71	Gray	0.024	0.0168	323.71	0.0204	0.00509116882454314
Both_193	Both_193;size=220;	Both_193;size=181;	1_323.71	Gray	0.022	0.0181	323.71	0.02005	0.00275771644662754
Both_211	Both_211;size=181;	Both_211;size=213;	1_323.71	Gray	0.0181	0.0213	323.71	0.0197	0.00226274169979695
Both_192	Both_192;size=222;	Both_192;size=171;	1_323.71	Gray	0.0222	0.0171	323.71	0.01965	0.00360624458405139
Both_195	Both_195;size=218;	Both_195;size=175;	1_323.71	Gray	0.0218	0.0175	323.71	0.01965	0.00304055915910216
Both_205	Both_205;size=195;	Both_205;size=189;	1_323.71	Gray	0.0195	0.0189	323.71	0.0192	0.000424264068711928
Both_208	Both_208;size=189;	Both_208;size=188;	1_323.71	Gray	0.0189	0.0188	323.71	0.01885	7.07106781186568e-05
Both_196	Both_196;size=217;	Both_196;size=151;	1_323.71	Gray	0.0217	0.0151	323.71	0.0184	0.00466690475583121
Both_204	Both_204;size=197;	Both_204;size=162;	1_323.71	Gray	0.0197	0.0162	323.71	0.01795	0.00247487373415292
Both_212	Both_212;size=179;	NA	10_39.96	Gray	0.0179	NA	39.96	0.0179	NA
Both_202	Both_202;size=205;	Both_202;size=152;	6_0.825	Gray	0.0205	0.0152	0.825	0.01785	0.0037476659402887
Both_210	Both_210;size=182;	Both_210;size=169;	1_323.71	Gray	0.0182	0.0169	323.71	0.01755	0.000919238815542514
Both_209	Both_209;size=187;	Both_209;size=162;	1_323.71	Gray	0.0187	0.0162	323.71	0.01745	0.00176776695296637
Both_214	Both_214;size=171;	Both_214;size=168;	1_323.71	Gray	0.0171	0.0168	323.71	0.01695	0.000212132034355965
Both_239	Both_239;size=135;	Both_239;size=203;	4_60.375	Gray	0.0135	0.0203	60.375	0.0169	0.00480832611206852
Both_198	Both_198;size=207;	Both_198;size=128;	10_39.96	Gray	0.0207	0.0128	39.96	0.01675	0.00558614357137373
Both_206	Both_206;size=194;	Both_206;size=138;	1_323.71	Gray	0.0194	0.0138	323.71	0.0166	0.00395979797464467
Both_207	Both_207;size=190;	Both_207;size=142;	1_323.71	Gray	0.019	0.0142	323.71	0.0166	0.00339411254969543
Both_227	Both_227;size=151;	Both_227;size=179;	13_21.895	Gray	0.0151	0.0179	21.895	0.0165	0.00197989898732233
Both_216	Both_216;size=167;	Both_216;size=159;	7_26.36	Gray	0.0167	0.0159	26.36	0.0163	0.00056568542494924
Both_222	Both_222;size=158;	Both_222;size=164;	14_33.64	Gray	0.0158	0.0164	33.64	0.0161	0.000424264068711931
Both_171	Both_171;size=270;	Both_171;size=44;	1_323.71	Gray	0.027	0.0044	323.71	0.0157	0.015980613254816
Both_217	Both_217;size=164;	Both_217;size=149;	5_3.29	Gray	0.0164	0.0149	3.29	0.01565	0.00106066017177982
Both_230	Both_230;size=144;	Both_230;size=168;	15_89.91	Gray	0.0144	0.0168	89.91	0.0156	0.00169705627484771
Both_220	Both_220;size=161;	Both_220;size=147;	11_9.265	Gray	0.0161	0.0147	9.265	0.0154	0.000989949493661167
Both_221	Both_221;size=160;	Both_221;size=147;	1_323.71	Gray	0.016	0.0147	323.71	0.01535	0.000919238815542512
Both_218	Both_218;size=161;	Both_218;size=144;	10_39.96	Gray	0.0161	0.0144	39.96	0.01525	0.00120208152801713
Both_231	Both_231;size=142;	Both_231;size=161;	10_39.96	Gray	0.0142	0.0161	39.96	0.01515	0.00134350288425444
Both_225	Both_225;size=151;	Both_225;size=151;	10_39.96	Gray	0.0151	0.0151	39.96	0.0151	0
Both_223	Both_223;size=154;	Both_223;size=146;	10_39.96	Gray	0.0154	0.0146	39.96	0.015	0.000565685424949238
Both_228	Both_228;size=149;	NA	14_33.64	Gray	0.0149	NA	33.64	0.0149	NA
Both_219	Both_219;size=161;	Both_219;size=131;	1_323.71	Gray	0.0161	0.0131	323.71	0.0146	0.00212132034355964
Both_213	Both_213;size=174;	Both_213;size=109;	1_323.71	Gray	0.0174	0.0109	323.71	0.01415	0.00459619407771256
Both_234	Both_234;size=138;	Both_234;size=142;	1_323.71	Gray	0.0138	0.0142	323.71	0.014	0.00028284271247462
Both_245	Both_245;size=133;	Both_245;size=147;	3_16.67	Gray	0.0133	0.0147	16.67	0.014	0.000989949493661165
Both_226	Both_226;size=151;	Both_226;size=129;	1_323.71	Gray	0.0151	0.0129	323.71	0.014	0.00155563491861041
Both_224	Both_224;size=153;	Both_224;size=126;	8_6.53	Gray	0.0153	0.0126	6.53	0.01395	0.00190918830920368
Both_241	Both_241;size=134;	Both_241;size=143;	10_39.96	Gray	0.0134	0.0143	39.96	0.01385	0.000636396103067893
Both_232	Both_232;size=139;	Both_232;size=137;	10_39.96	Gray	0.0139	0.0137	39.96	0.0138	0.000141421356237309
Both_280	Both_280;size=117;	Both_280;size=159;	5_3.29	Gray	0.0117	0.0159	3.29	0.0138	0.0029698484809835
Both_240	Both_240;size=135;	Both_240;size=140;	14_33.64	Gray	0.0135	0.014	33.64	0.01375	0.000353553390593273
Both_255	Both_255;size=129;	Both_255;size=145;	14_33.64	Gray	0.0129	0.0145	33.64	0.0137	0.00113137084989848
Both_233	Both_233;size=139;	Both_233;size=134;	10_39.96	Gray	0.0139	0.0134	39.96	0.01365	0.000353553390593273
Both_229	Both_229;size=148;	Both_229;size=123;	1_323.71	Gray	0.0148	0.0123	323.71	0.01355	0.00176776695296637
Both_244	Both_244;size=133;	Both_244;size=138;	10_39.96	Gray	0.0133	0.0138	39.96	0.01355	0.000353553390593273
Both_215	Both_215;size=171;	Both_215;size=98;	1_323.71	Gray	0.0171	0.0098	323.71	0.01345	0.0051618795026618
Both_238	Both_238;size=135;	Both_238;size=134;	1_323.71	Gray	0.0135	0.0134	323.71	0.01345	7.07106781186543e-05
Both_258	Both_258;size=126;	Both_258;size=141;	14_33.64	Gray	0.0126	0.0141	33.64	0.01335	0.00106066017177982
Both_249	Both_249;size=130;	Both_249;size=130;	14_33.64	Gray	0.013	0.013	33.64	0.013	0
Both_310	Both_310;size=108;	Both_310;size=148;	1_323.71	Gray	0.0108	0.0148	323.71	0.0128	0.00282842712474619
Both_265	Both_265;size=122;	Both_265;size=132;	10_39.96	Gray	0.0122	0.0132	39.96	0.0127	0.000707106781186549
Both_257	Both_257;size=128;	Both_257;size=125;	10_39.96	Gray	0.0128	0.0125	39.96	0.01265	0.000212132034355963
Both_236	Both_236;size=136;	Both_236;size=116;	14_33.64	Gray	0.0136	0.0116	33.64	0.0126	0.0014142135623731
Both_259	Both_259;size=125;	Both_259;size=127;	14_33.64	Gray	0.0125	0.0127	33.64	0.0126	0.000141421356237309
Both_235	Both_235;size=138;	Both_235;size=111;	1_323.71	Gray	0.0138	0.0111	323.71	0.01245	0.00190918830920368
Both_266	Both_266;size=122;	Both_266;size=127;	10_39.96	Gray	0.0122	0.0127	39.96	0.01245	0.000353553390593274
Both_268	Both_268;size=121;	Both_268;size=128;	10_39.96	Gray	0.0121	0.0128	39.96	0.01245	0.000494974746830583
Both_287	Both_287;size=115;	Both_287;size=134;	14_33.64	Gray	0.0115	0.0134	33.64	0.01245	0.00134350288425444
Both_254	Both_254;size=129;	Both_254;size=118;	10_39.96	Gray	0.0129	0.0118	39.96	0.01235	0.000777817459305201
Both_252	Both_252;size=129;	Both_252;size=116;	10_39.96	Gray	0.0129	0.0116	39.96	0.01225	0.000919238815542511
Both_301	Both_301;size=111;	Both_301;size=133;	14_33.64	Gray	0.0111	0.0133	33.64	0.0122	0.0015556349186104
Both_275	Both_275;size=118;	Both_275;size=126;	10_39.96	Gray	0.0118	0.0126	39.96	0.0122	0.000565685424949238
Both_304	Both_304;size=110;	Both_304;size=133;	10_39.96	Gray	0.011	0.0133	39.96	0.01215	0.00162634559672906
Both_274	Both_274;size=118;	Both_274;size=123;	10_39.96	Gray	0.0118	0.0123	39.96	0.01205	0.000353553390593274
Both_247	Both_247;size=131;	Both_247;size=109;	1_323.71	Gray	0.0131	0.0109	323.71	0.012	0.0015556349186104
Both_248	Both_248;size=131;	Both_248;size=107;	1_323.71	Gray	0.0131	0.0107	323.71	0.0119	0.00169705627484771
Both_271	Both_271;size=120;	Both_271;size=118;	10_39.96	Gray	0.012	0.0118	39.96	0.0119	0.00014142135623731
Both_251	Both_251;size=129;	Both_251;size=109;	1_323.71	Gray	0.0129	0.0109	323.71	0.0119	0.00141421356237309
Both_256	Both_256;size=128;	Both_256;size=109;	10_39.96	Gray	0.0128	0.0109	39.96	0.01185	0.00134350288425444
Both_306	Both_306;size=110;	Both_306;size=126;	8_6.53	Gray	0.011	0.0126	6.53	0.0118	0.00113137084989848
Both_263	Both_263;size=123;	Both_263;size=112;	10_39.96	Gray	0.0123	0.0112	39.96	0.01175	0.000777817459305202
Both_261	Both_261;size=124;	Both_261;size=110;	14_33.64	Gray	0.0124	0.011	33.64	0.0117	0.000989949493661167
Both_319	Both_319;size=106;	Both_319;size=128;	1_323.71	Gray	0.0106	0.0128	323.71	0.0117	0.0015556349186104
Both_288	Both_288;size=114;	Both_288;size=119;	10_39.96	Gray	0.0114	0.0119	39.96	0.01165	0.000353553390593274
Both_270	Both_270;size=120;	Both_270;size=112;	14_33.64	Gray	0.012	0.0112	33.64	0.0116	0.000565685424949238
Both_292	Both_292;size=113;	Both_292;size=119;	10_39.96	Gray	0.0113	0.0119	39.96	0.0116	0.00042426406871193
Both_300	Both_300;size=111;	Both_300;size=121;	14_33.64	Gray	0.0111	0.0121	33.64	0.0116	0.000707106781186547
Both_299	Both_299;size=111;	Both_299;size=119;	1_323.71	Gray	0.0111	0.0119	323.71	0.0115	0.000565685424949238
Both_313	Both_313;size=108;	Both_313;size=119;	10_39.96	Gray	0.0108	0.0119	39.96	0.01135	0.000777817459305204
Both_237	Both_237;size=135;	Both_237;size=89;	6_0.825	Gray	0.0135	0.0089	0.825	0.0112	0.00325269119345812
Both_264	Both_264;size=123;	Both_264;size=100;	1_323.71	Gray	0.0123	0.01	323.71	0.01115	0.00162634559672906
Both_282	Both_282;size=117;	Both_282;size=105;	14_33.64	Gray	0.0117	0.0105	33.64	0.0111	0.000848528137423857
Both_250	Both_250;size=130;	Both_250;size=92;	10_39.96	Gray	0.013	0.0092	39.96	0.0111	0.00268700576850888
Both_243	Both_243;size=134;	Both_243;size=87;	1_323.71	Gray	0.0134	0.0087	323.71	0.01105	0.00332340187157677
Both_246	Both_246;size=133;	Both_246;size=86;	1_323.71	Gray	0.0133	0.0086	323.71	0.01095	0.00332340187157677
Both_272	Both_272;size=119;	Both_272;size=100;	14_33.64	Gray	0.0119	0.01	33.64	0.01095	0.00134350288425444
Both_267	Both_267;size=121;	Both_267;size=98;	1_323.71	Gray	0.0121	0.0098	323.71	0.01095	0.00162634559672906
Both_295	Both_295;size=113;	Both_295;size=106;	1_323.71	Gray	0.0113	0.0106	323.71	0.01095	0.000494974746830583
Both_337	Both_337;size=98;	Both_337;size=120;	10_39.96	Gray	0.0098	0.012	39.96	0.0109	0.0015556349186104
Both_318	Both_318;size=106;	Both_318;size=111;	10_39.96	Gray	0.0106	0.0111	39.96	0.01085	0.000353553390593274
Both_294	Both_294;size=113;	Both_294;size=104;	14_33.64	Gray	0.0113	0.0104	33.64	0.01085	0.000636396103067893
Both_309	Both_309;size=109;	Both_309;size=107;	14_33.64	Gray	0.0109	0.0107	33.64	0.0108	0.00014142135623731
Both_290	Both_290;size=114;	Both_290;size=101;	10_39.96	Gray	0.0114	0.0101	39.96	0.01075	0.000919238815542512
Both_242	Both_242;size=134;	Both_242;size=80;	1_323.71	Gray	0.0134	0.008	323.71	0.0107	0.00381837661840736
Both_284	Both_284;size=116;	Both_284;size=98;	14_33.64	Gray	0.0116	0.0098	33.64	0.0107	0.00127279220613579
Both_315	Both_315;size=107;	Both_315;size=107;	14_33.64	Gray	0.0107	0.0107	33.64	0.0107	0
Both_298	Both_298;size=111;	Both_298;size=102;	10_39.96	Gray	0.0111	0.0102	39.96	0.01065	0.000636396103067893
Both_281	Both_281;size=117;	Both_281;size=95;	14_33.64	Gray	0.0117	0.0095	33.64	0.0106	0.0015556349186104
Both_253	Both_253;size=129;	Both_253;size=83;	1_323.71	Gray	0.0129	0.0083	323.71	0.0106	0.00325269119345812
Both_324	Both_324;size=104;	Both_324;size=108;	10_39.96	Gray	0.0104	0.0108	39.96	0.0106	0.000282842712474619
Both_312	Both_312;size=108;	Both_312;size=104;	10_39.96	Gray	0.0108	0.0104	39.96	0.0106	0.000282842712474619
Both_262	Both_262;size=123;	Both_262;size=88;	1_323.71	Gray	0.0123	0.0088	323.71	0.01055	0.00247487373415292
Both_283	Both_283;size=116;	Both_283;size=94;	10_39.96	Gray	0.0116	0.0094	39.96	0.0105	0.0015556349186104
Both_276	Both_276;size=117;	Both_276;size=92;	10_39.96	Gray	0.0117	0.0092	39.96	0.01045	0.00176776695296637
Both_317	Both_317;size=106;	Both_317;size=103;	14_33.64	Gray	0.0106	0.0103	33.64	0.01045	0.000212132034355964
Both_330	Both_330;size=100;	Both_330;size=109;	14_33.64	Gray	0.01	0.0109	33.64	0.01045	0.000636396103067893
Both_314	Both_314;size=107;	Both_314;size=101;	14_33.64	Gray	0.0107	0.0101	33.64	0.0104	0.000424264068711928
Both_331	Both_331;size=100;	Both_331;size=108;	10_39.96	Gray	0.01	0.0108	39.96	0.0104	0.000565685424949237
Both_322	Both_322;size=105;	Both_322;size=102;	14_33.64	Gray	0.0105	0.0102	33.64	0.01035	0.000212132034355964
Both_279	Both_279;size=117;	Both_279;size=88;	7_26.36	Gray	0.0117	0.0088	26.36	0.01025	0.00205060966544099
Both_316	Both_316;size=106;	Both_316;size=99;	10_39.96	Gray	0.0106	0.0099	39.96	0.01025	0.000494974746830584
Both_296	Both_296;size=113;	Both_296;size=91;	1_323.71	Gray	0.0113	0.0091	323.71	0.0102	0.0015556349186104
Both_289	Both_289;size=114;	Both_289;size=89;	1_323.71	Gray	0.0114	0.0089	323.71	0.01015	0.00176776695296637
Both_328	Both_328;size=102;	Both_328;size=101;	10_39.96	Gray	0.0102	0.0101	39.96	0.01015	7.07106781186556e-05
Both_311	Both_311;size=108;	Both_311;size=94;	14_33.64	Gray	0.0108	0.0094	33.64	0.0101	0.000989949493661167
Both_320	Both_320;size=105;	Both_320;size=96;	14_33.64	Gray	0.0105	0.0096	33.64	0.01005	0.000636396103067893
Both_365	Both_365;size=89;	Both_365;size=111;	14_33.64	Gray	0.0089	0.0111	33.64	0.01	0.0015556349186104
Both_286	Both_286;size=115;	Both_286;size=84;	1_323.71	Gray	0.0115	0.0084	323.71	0.00995	0.0021920310216783
Both_359	Both_359;size=91;	Both_359;size=108;	14_33.64	Gray	0.0091	0.0108	33.64	0.00995	0.00120208152801713
Both_420	Both_420;size=76;	Both_420;size=123;	15_89.91	Gray	0.0076	0.0123	89.91	0.00995	0.00332340187157677
Both_293	Both_293;size=113;	Both_293;size=85;	1_323.71	Gray	0.0113	0.0085	323.71	0.0099	0.00197989898732233
Both_278	Both_278;size=117;	Both_278;size=80;	10_39.96	Gray	0.0117	0.008	39.96	0.00985	0.00261629509039023
Both_711	Both_711;size=40;	Both_711;size=157;	1_323.71	Gray	0.004	0.0157	323.71	0.00985	0.00827314933988261
Both_277	Both_277;size=117;	Both_277;size=78;	10_39.96	Gray	0.0117	0.0078	39.96	0.00975	0.00275771644662754
Both_260	Both_260;size=125;	Both_260;size=69;	1_323.71	Gray	0.0125	0.0069	323.71	0.0097	0.00395979797464467
Both_665	Both_665;size=44;	Both_665;size=150;	1_323.71	Gray	0.0044	0.015	323.71	0.0097	0.0074953318805774
Both_305	Both_305;size=110;	Both_305;size=83;	14_33.64	Gray	0.011	0.0083	33.64	0.00965	0.00190918830920368
Both_321	Both_321;size=105;	Both_321;size=88;	14_33.64	Gray	0.0105	0.0088	33.64	0.00965	0.00120208152801713
Both_348	Both_348;size=95;	Both_348;size=97;	10_39.96	Gray	0.0095	0.0097	39.96	0.0096	0.00014142135623731
Both_362	Both_362;size=90;	Both_362;size=102;	10_39.96	Gray	0.009	0.0102	39.96	0.0096	0.000848528137423857
Both_302	Both_302;size=111;	Both_302;size=80;	10_39.96	Gray	0.0111	0.008	39.96	0.00955	0.0021920310216783
Both_351	Both_351;size=94;	Both_351;size=96;	14_33.64	Gray	0.0094	0.0096	33.64	0.0095	0.000141421356237311
Both_416	Both_416;size=77;	Both_416;size=113;	15_89.91	Gray	0.0077	0.0113	89.91	0.0095	0.00254558441227157
Both_269	Both_269;size=120;	Both_269;size=69;	1_323.71	Gray	0.012	0.0069	323.71	0.00945	0.00360624458405139
Both_375	Both_375;size=87;	Both_375;size=102;	15_89.91	Gray	0.0087	0.0102	89.91	0.00945	0.00106066017177982
Both_392	Both_392;size=83;	Both_392;size=105;	3_16.67	Gray	0.0083	0.0105	16.67	0.0094	0.0015556349186104
Both_395	Both_395;size=83;	Both_395;size=105;	10_39.96	Gray	0.0083	0.0105	39.96	0.0094	0.0015556349186104
Both_345	Both_345;size=95;	Both_345;size=92;	10_39.96	Gray	0.0095	0.0092	39.96	0.00935	0.000212132034355964
Both_347	Both_347;size=95;	Both_347;size=91;	14_33.64	Gray	0.0095	0.0091	33.64	0.0093	0.000282842712474619
Both_353	Both_353;size=93;	Both_353;size=93;	14_33.64	Gray	0.0093	0.0093	33.64	0.0093	0
Both_355	Both_355;size=92;	Both_355;size=94;	14_33.64	Gray	0.0092	0.0094	33.64	0.0093	0.000141421356237309
Both_342	Both_342;size=96;	Both_342;size=88;	10_39.96	Gray	0.0096	0.0088	39.96	0.0092	0.000565685424949238
Both_366	Both_366;size=89;	Both_366;size=95;	14_33.64	Gray	0.0089	0.0095	33.64	0.0092	0.000424264068711928
Both_417	Both_417;size=76;	Both_417;size=108;	15_89.91	Gray	0.0076	0.0108	89.91	0.0092	0.00226274169979695
Both_323	Both_323;size=104;	Both_323;size=78;	1_323.71	Gray	0.0104	0.0078	323.71	0.0091	0.00183847763108502
Both_325	Both_325;size=103;	Both_325;size=78;	10_39.96	Gray	0.0103	0.0078	39.96	0.00905	0.00176776695296637
Both_354	Both_354;size=93;	Both_354;size=87;	10_39.96	Gray	0.0093	0.0087	39.96	0.009	0.000424264068711928
Both_273	Both_273;size=119;	Both_273;size=60;	1_323.71	Gray	0.0119	0.006	323.71	0.00895	0.00417193000900063
Both_340	Both_340;size=96;	Both_340;size=83;	14_33.64	Gray	0.0096	0.0083	33.64	0.00895	0.000919238815542512
Both_346	Both_346;size=95;	Both_346;size=83;	1_323.71	Gray	0.0095	0.0083	323.71	0.0089	0.000848528137423857
Both_372	Both_372;size=87;	Both_372;size=91;	10_39.96	Gray	0.0087	0.0091	39.96	0.0089	0.00028284271247462
Both_474	Both_474;size=67;	Both_474;size=111;	15_89.91	Gray	0.0067	0.0111	89.91	0.0089	0.00311126983722081
Both_357	Both_357;size=91;	Both_357;size=86;	14_33.64	Gray	0.0091	0.0086	33.64	0.00885	0.000353553390593274
Both_303	Both_303;size=110;	Both_303;size=66;	10_39.96	Gray	0.011	0.0066	39.96	0.0088	0.00311126983722081
Both_334	Both_334;size=99;	Both_334;size=77;	10_39.96	Gray	0.0099	0.0077	39.96	0.0088	0.0015556349186104
Both_344	Both_344;size=95;	Both_344;size=81;	10_39.96	Gray	0.0095	0.0081	39.96	0.0088	0.000989949493661167
Both_466	Both_466;size=68;	Both_466;size=108;	15_89.91	Gray	0.0068	0.0108	89.91	0.0088	0.00282842712474619
Both_404	Both_404;size=80;	Both_404;size=95;	14_33.64	Gray	0.008	0.0095	33.64	0.00875	0.00106066017177982
Both_307	Both_307;size=110;	Both_307;size=64;	10_39.96	Gray	0.011	0.0064	39.96	0.0087	0.00325269119345812
Both_373	Both_373;size=87;	Both_373;size=87;	10_39.96	Gray	0.0087	0.0087	39.96	0.0087	0
Both_384	Both_384;size=85;	Both_384;size=89;	14_33.64	Gray	0.0085	0.0089	33.64	0.0087	0.000282842712474619
Both_343	Both_343;size=96;	Both_343;size=77;	14_33.64	Gray	0.0096	0.0077	33.64	0.00865	0.00134350288425444
Both_335	Both_335;size=99;	Both_335;size=73;	14_33.64	Gray	0.0099	0.0073	33.64	0.0086	0.00183847763108502
Both_442	Both_442;size=73;	Both_442;size=99;	15_89.91	Gray	0.0073	0.0099	89.91	0.0086	0.00183847763108502
Both_570	Both_570;size=55;	Both_570;size=117;	1_323.71	Gray	0.0055	0.0117	323.71	0.0086	0.00438406204335659
Both_341	Both_341;size=96;	Both_341;size=75;	14_33.64	Gray	0.0096	0.0075	33.64	0.00855	0.00148492424049175
Both_400	Both_400;size=81;	Both_400;size=90;	1_323.71	Gray	0.0081	0.009	323.71	0.00855	0.000636396103067894
Both_329	Both_329;size=101;	Both_329;size=70;	1_323.71	Gray	0.0101	0.007	323.71	0.00855	0.0021920310216783
Both_374	Both_374;size=87;	Both_374;size=84;	10_39.96	Gray	0.0087	0.0084	39.96	0.00855	0.000212132034355964
Both_480	Both_480;size=66;	Both_480;size=104;	15_89.91	Gray	0.0066	0.0104	89.91	0.0085	0.00268700576850888
Both_393	Both_393;size=83;	Both_393;size=86;	14_33.64	Gray	0.0083	0.0086	33.64	0.00845	0.000212132034355964
Both_327	Both_327;size=102;	Both_327;size=66;	14_33.64	Gray	0.0102	0.0066	33.64	0.0084	0.00254558441227157
Both_361	Both_361;size=90;	Both_361;size=78;	10_39.96	Gray	0.009	0.0078	39.96	0.0084	0.000848528137423858
Both_388	Both_388;size=84;	NA	15_89.91	Gray	0.0084	NA	89.91	0.0084	NA
Both_308	Both_308;size=109;	Both_308;size=58;	1_323.71	Gray	0.0109	0.0058	323.71	0.00835	0.00360624458405139
Both_332	Both_332;size=100;	Both_332;size=67;	14_33.64	Gray	0.01	0.0067	33.64	0.00835	0.00233345237791561
Both_338	Both_338;size=98;	Both_338;size=69;	1_323.71	Gray	0.0098	0.0069	323.71	0.00835	0.00205060966544099
Both_367	Both_367;size=88;	Both_367;size=79;	10_39.96	Gray	0.0088	0.0079	39.96	0.00835	0.000636396103067894
Both_368	Both_368;size=88;	Both_368;size=79;	14_33.64	Gray	0.0088	0.0079	33.64	0.00835	0.000636396103067894
Both_363	Both_363;size=90;	Both_363;size=76;	10_39.96	Gray	0.009	0.0076	39.96	0.0083	0.000989949493661167
Both_339	Both_339;size=97;	Both_339;size=69;	14_33.64	Gray	0.0097	0.0069	33.64	0.0083	0.00197989898732233
Both_397	Both_397;size=81;	Both_397;size=84;	10_39.96	Gray	0.0081	0.0084	39.96	0.00825	0.000212132034355964
Both_402	Both_402;size=81;	Both_402;size=84;	10_39.96	Gray	0.0081	0.0084	39.96	0.00825	0.000212132034355964
Both_454	Both_454;size=70;	Both_454;size=95;	1_323.71	Gray	0.007	0.0095	323.71	0.00825	0.00176776695296637
Both_490	Both_490;size=65;	Both_490;size=100;	15_89.91	Gray	0.0065	0.01	89.91	0.00825	0.00247487373415292
Both_553	Both_553;size=57;	Both_553;size=108;	15_89.91	Gray	0.0057	0.0108	89.91	0.00825	0.00360624458405139
Both_326	Both_326;size=102;	Both_326;size=61;	14_33.64	Gray	0.0102	0.0061	33.64	0.00815	0.00289913780286485
Both_412	Both_412;size=78;	Both_412;size=85;	10_39.96	Gray	0.0078	0.0085	39.96	0.00815	0.000494974746830584
Both_352	Both_352;size=94;	Both_352;size=68;	1_323.71	Gray	0.0094	0.0068	323.71	0.0081	0.00183847763108502
Both_418	Both_418;size=76;	Both_418;size=86;	15_89.91	Gray	0.0076	0.0086	89.91	0.0081	0.000707106781186547
Both_356	Both_356;size=91;	Both_356;size=70;	14_33.64	Gray	0.0091	0.007	33.64	0.00805	0.00148492424049175
Both_396	Both_396;size=82;	Both_396;size=79;	1_323.71	Gray	0.0082	0.0079	323.71	0.00805	0.000212132034355965
Both_349	Both_349;size=94;	Both_349;size=66;	14_33.64	Gray	0.0094	0.0066	33.64	0.008	0.00197989898732233
Both_390	Both_390;size=83;	Both_390;size=77;	14_33.64	Gray	0.0083	0.0077	33.64	0.008	0.000424264068711928
Both_435	Both_435;size=74;	Both_435;size=85;	1_323.71	Gray	0.0074	0.0085	323.71	0.00795	0.000777817459305203
Both_336	Both_336;size=98;	Both_336;size=60;	10_39.96	Gray	0.0098	0.006	39.96	0.0079	0.00268700576850888
Both_394	Both_394;size=83;	Both_394;size=75;	14_33.64	Gray	0.0083	0.0075	33.64	0.0079	0.000565685424949238
Both_464	Both_464;size=68;	Both_464;size=90;	15_89.91	Gray	0.0068	0.009	89.91	0.0079	0.00155563491861041
Both_543	Both_543;size=58;	Both_543;size=100;	15_89.91	Gray	0.0058	0.01	89.91	0.0079	0.0029698484809835
Both_297	Both_297;size=113;	Both_297;size=44;	1_323.71	Gray	0.0113	0.0044	323.71	0.00785	0.00487903679018718
Both_370	Both_370;size=87;	Both_370;size=70;	1_323.71	Gray	0.0087	0.007	323.71	0.00785	0.00120208152801713
Both_398	Both_398;size=81;	Both_398;size=76;	14_33.64	Gray	0.0081	0.0076	33.64	0.00785	0.000353553390593273
Both_408	Both_408;size=79;	Both_408;size=78;	10_39.96	Gray	0.0079	0.0078	39.96	0.00785	7.07106781186543e-05
Both_429	Both_429;size=75;	Both_429;size=82;	10_39.96	Gray	0.0075	0.0082	39.96	0.00785	0.000494974746830584
Both_434	Both_434;size=74;	Both_434;size=83;	2_7.18	Gray	0.0074	0.0083	7.18	0.00785	0.000636396103067893
Both_407	Both_407;size=80;	Both_407;size=76;	15_89.91	Gray	0.008	0.0076	89.91	0.0078	0.000282842712474619
Both_369	Both_369;size=87;	Both_369;size=69;	10_39.96	Gray	0.0087	0.0069	39.96	0.0078	0.00127279220613579
Both_411	Both_411;size=78;	NA	1_323.71	Gray	0.0078	NA	323.71	0.0078	NA
Both_424	Both_424;size=75;	Both_424;size=81;	14_33.64	Gray	0.0075	0.0081	33.64	0.0078	0.000424264068711928
Both_333	Both_333;size=99;	Both_333;size=56;	1_323.71	Gray	0.0099	0.0056	323.71	0.00775	0.00304055915910215
Both_358	Both_358;size=91;	Both_358;size=64;	1_323.71	Gray	0.0091	0.0064	323.71	0.00775	0.00190918830920368
Both_379	Both_379;size=86;	Both_379;size=69;	10_39.96	Gray	0.0086	0.0069	39.96	0.00775	0.00120208152801713
Both_381	Both_381;size=85;	Both_381;size=70;	1_323.71	Gray	0.0085	0.007	323.71	0.00775	0.00106066017177982
Both_425	Both_425;size=75;	Both_425;size=80;	11_9.265	Gray	0.0075	0.008	9.265	0.00775	0.000353553390593274
Both_403	Both_403;size=80;	Both_403;size=74;	14_33.64	Gray	0.008	0.0074	33.64	0.0077	0.000424264068711929
Both_419	Both_419;size=76;	Both_419;size=78;	11_9.265	Gray	0.0076	0.0078	9.265	0.0077	0.000141421356237309
Both_389	Both_389;size=84;	Both_389;size=70;	14_33.64	Gray	0.0084	0.007	33.64	0.0077	0.000989949493661167
Both_448	Both_448;size=71;	Both_448;size=82;	10_39.96	Gray	0.0071	0.0082	39.96	0.00765	0.000777817459305202
Both_364	Both_364;size=90;	Both_364;size=62;	14_33.64	Gray	0.009	0.0062	33.64	0.0076	0.00197989898732233
Both_405	Both_405;size=80;	Both_405;size=72;	10_39.96	Gray	0.008	0.0072	39.96	0.0076	0.000565685424949238
Both_481	Both_481;size=66;	Both_481;size=85;	10_39.96	Gray	0.0066	0.0085	39.96	0.00755	0.00134350288425444
Both_360	Both_360;size=91;	Both_360;size=59;	1_323.71	Gray	0.0091	0.0059	323.71	0.0075	0.00226274169979695
Both_383	Both_383;size=85;	Both_383;size=65;	1_323.71	Gray	0.0085	0.0065	323.71	0.0075	0.0014142135623731
Both_413	Both_413;size=77;	Both_413;size=73;	1_323.71	Gray	0.0077	0.0073	323.71	0.0075	0.000282842712474619
Both_427	Both_427;size=75;	Both_427;size=75;	7_26.36	Gray	0.0075	0.0075	26.36	0.0075	0
Both_557	Both_557;size=57;	Both_557;size=93;	15_89.91	Gray	0.0057	0.0093	89.91	0.0075	0.00254558441227157
Both_567	Both_567;size=56;	Both_567;size=94;	1_323.71	Gray	0.0056	0.0094	323.71	0.0075	0.00268700576850888
Both_350	Both_350;size=94;	Both_350;size=55;	10_39.96	Gray	0.0094	0.0055	39.96	0.00745	0.00275771644662753
Both_385	Both_385;size=84;	Both_385;size=65;	10_39.96	Gray	0.0084	0.0065	39.96	0.00745	0.00134350288425444
Both_475	Both_475;size=67;	Both_475;size=82;	1_323.71	Gray	0.0067	0.0082	323.71	0.00745	0.00106066017177982
Both_521	Both_521;size=60;	Both_521;size=89;	15_89.91	Gray	0.006	0.0089	89.91	0.00745	0.00205060966544099
Both_629	Both_629;size=48;	Both_629;size=101;	15_89.91	Gray	0.0048	0.0101	89.91	0.00745	0.0037476659402887
Both_378	Both_378;size=86;	Both_378;size=62;	10_39.96	Gray	0.0086	0.0062	39.96	0.0074	0.00169705627484771
Both_382	Both_382;size=85;	Both_382;size=63;	10_39.96	Gray	0.0085	0.0063	39.96	0.0074	0.0015556349186104
Both_401	Both_401;size=81;	Both_401;size=67;	10_39.96	Gray	0.0081	0.0067	39.96	0.0074	0.000989949493661166
Both_483	Both_483;size=66;	Both_483;size=81;	1_323.71	Gray	0.0066	0.0081	323.71	0.00735	0.00106066017177982
Both_376	Both_376;size=86;	Both_376;size=61;	14_33.64	Gray	0.0086	0.0061	33.64	0.00735	0.00176776695296637
Both_414	Both_414;size=77;	Both_414;size=70;	10_39.96	Gray	0.0077	0.007	39.96	0.00735	0.000494974746830584
Both_443	Both_443;size=73;	Both_443;size=74;	10_39.96	Gray	0.0073	0.0074	39.96	0.00735	7.07106781186543e-05
Both_528	Both_528;size=60;	Both_528;size=87;	15_89.91	Gray	0.006	0.0087	89.91	0.00735	0.00190918830920368
Both_538	Both_538;size=58;	Both_538;size=89;	1_323.71	Gray	0.0058	0.0089	323.71	0.00735	0.0021920310216783
Both_505	Both_505;size=63;	Both_505;size=83;	14_33.64	Gray	0.0063	0.0083	33.64	0.0073	0.0014142135623731
Both_452	Both_452;size=70;	Both_452;size=75;	14_33.64	Gray	0.007	0.0075	33.64	0.00725	0.000353553390593274
Both_550	Both_550;size=58;	Both_550;size=87;	15_89.91	Gray	0.0058	0.0087	89.91	0.00725	0.00205060966544099
Both_391	Both_391;size=83;	Both_391;size=61;	14_33.64	Gray	0.0083	0.0061	33.64	0.0072	0.0015556349186104
Both_534	Both_534;size=59;	Both_534;size=85;	1_323.71	Gray	0.0059	0.0085	323.71	0.0072	0.00183847763108502
Both_597	Both_597;size=51;	Both_597;size=91;	13_21.895	Gray	0.0051	0.0091	21.895	0.0071	0.00282842712474619
Both_386	Both_386;size=84;	Both_386;size=58;	10_39.96	Gray	0.0084	0.0058	39.96	0.0071	0.00183847763108502
Both_399	Both_399;size=81;	Both_399;size=61;	1_323.71	Gray	0.0081	0.0061	323.71	0.0071	0.0014142135623731
Both_517	Both_517;size=61;	Both_517;size=81;	15_89.91	Gray	0.0061	0.0081	89.91	0.0071	0.0014142135623731
Both_549	Both_549;size=58;	Both_549;size=83;	10_39.96	Gray	0.0058	0.0083	39.96	0.00705	0.00176776695296637
Both_469	Both_469;size=67;	Both_469;size=72;	15_89.91	Gray	0.0067	0.0072	89.91	0.00695	0.000353553390593273
Both_573	Both_573;size=55;	Both_573;size=84;	15_89.91	Gray	0.0055	0.0084	89.91	0.00695	0.00205060966544099
Both_440	Both_440;size=73;	Both_440;size=65;	14_33.64	Gray	0.0073	0.0065	33.64	0.0069	0.000565685424949238
Both_377	Both_377;size=86;	Both_377;size=51;	1_323.71	Gray	0.0086	0.0051	323.71	0.00685	0.00247487373415292
Both_415	Both_415;size=77;	Both_415;size=60;	14_33.64	Gray	0.0077	0.006	33.64	0.00685	0.00120208152801713
Both_447	Both_447;size=71;	Both_447;size=66;	15_89.91	Gray	0.0071	0.0066	89.91	0.00685	0.000353553390593273
Both_579	Both_579;size=53;	Both_579;size=84;	15_89.91	Gray	0.0053	0.0084	89.91	0.00685	0.0021920310216783
Both_459	Both_459;size=69;	Both_459;size=67;	1_323.71	Gray	0.0069	0.0067	323.71	0.0068	0.000141421356237309
Both_487	Both_487;size=65;	Both_487;size=71;	14_33.64	Gray	0.0065	0.0071	33.64	0.0068	0.000424264068711929
Both_467	Both_467;size=68;	Both_467;size=68;	1_323.71	Gray	0.0068	0.0068	323.71	0.0068	0
Both_495	Both_495;size=64;	Both_495;size=71;	14_33.64	Gray	0.0064	0.0071	33.64	0.00675	0.000494974746830584
Both_498	Both_498;size=63;	Both_498;size=72;	15_89.91	Gray	0.0063	0.0072	89.91	0.00675	0.000636396103067893
Both_540	Both_540;size=58;	Both_540;size=77;	15_89.91	Gray	0.0058	0.0077	89.91	0.00675	0.00134350288425444
Both_433	Both_433;size=74;	Both_433;size=61;	14_33.64	Gray	0.0074	0.0061	33.64	0.00675	0.000919238815542512
Both_470	Both_470;size=67;	NA	1_323.71	Gray	0.0067	NA	323.71	0.0067	NA
Both_484	Both_484;size=66;	Both_484;size=68;	14_33.64	Gray	0.0066	0.0068	33.64	0.0067	0.000141421356237309
Both_529	Both_529;size=60;	Both_529;size=74;	15_89.91	Gray	0.006	0.0074	89.91	0.0067	0.000989949493661166
Both_515	Both_515;size=61;	Both_515;size=72;	14_33.64	Gray	0.0061	0.0072	33.64	0.00665	0.000777817459305202
Both_986	NA	Both_986;size=66;	15_89.91	Gray	NA	0.0066	89.91	0.0066	NA
Both_421	Both_421;size=75;	Both_421;size=57;	1_323.71	Gray	0.0075	0.0057	323.71	0.0066	0.00127279220613579
Both_428	Both_428;size=75;	Both_428;size=57;	1_323.71	Gray	0.0075	0.0057	323.71	0.0066	0.00127279220613579
Both_436	Both_436;size=73;	Both_436;size=59;	1_323.71	Gray	0.0073	0.0059	323.71	0.0066	0.000989949493661167
Both_667	Both_667;size=44;	Both_667;size=88;	15_89.91	Gray	0.0044	0.0088	89.91	0.0066	0.00311126983722081
Both_556	Both_556;size=57;	Both_556;size=74;	4_60.375	Gray	0.0057	0.0074	60.375	0.00655	0.00120208152801713
Both_423	Both_423;size=75;	Both_423;size=55;	1_323.71	Gray	0.0075	0.0055	323.71	0.0065	0.00141421356237309
Both_439	Both_439;size=73;	Both_439;size=57;	10_39.96	Gray	0.0073	0.0057	39.96	0.0065	0.00113137084989848
Both_410	Both_410;size=78;	Both_410;size=52;	1_323.71	Gray	0.0078	0.0052	323.71	0.0065	0.00183847763108502
Both_477	Both_477;size=67;	Both_477;size=62;	14_33.64	Gray	0.0067	0.0062	33.64	0.00645	0.000353553390593273
Both_486	Both_486;size=65;	Both_486;size=64;	15_89.91	Gray	0.0065	0.0064	89.91	0.00645	7.07106781186549e-05
Both_426	Both_426;size=75;	Both_426;size=53;	10_39.96	Gray	0.0075	0.0053	39.96	0.0064	0.0015556349186104
Both_502	Both_502;size=63;	Both_502;size=65;	10_39.96	Gray	0.0063	0.0065	39.96	0.0064	0.000141421356237309
Both_566	Both_566;size=56;	Both_566;size=72;	15_89.91	Gray	0.0056	0.0072	89.91	0.0064	0.00113137084989848
Both_582	Both_582;size=53;	Both_582;size=75;	15_89.91	Gray	0.0053	0.0075	89.91	0.0064	0.0015556349186104
Both_606	Both_606;size=51;	Both_606;size=76;	4_60.375	Gray	0.0051	0.0076	60.375	0.00635	0.00176776695296637
Both_387	Both_387;size=84;	Both_387;size=43;	1_323.71	Gray	0.0084	0.0043	323.71	0.00635	0.00289913780286484
Both_431	Both_431;size=74;	Both_431;size=53;	14_33.64	Gray	0.0074	0.0053	33.64	0.00635	0.00148492424049175
Both_432	Both_432;size=74;	Both_432;size=53;	14_33.64	Gray	0.0074	0.0053	33.64	0.00635	0.00148492424049175
Both_450	Both_450;size=70;	Both_450;size=57;	10_39.96	Gray	0.007	0.0057	39.96	0.00635	0.000919238815542511
Both_479	Both_479;size=66;	Both_479;size=61;	10_39.96	Gray	0.0066	0.0061	39.96	0.00635	0.000353553390593275
Both_494	Both_494;size=64;	Both_494;size=63;	14_33.64	Gray	0.0064	0.0063	33.64	0.00635	7.07106781186543e-05
Both_430	Both_430;size=75;	Both_430;size=51;	14_33.64	Gray	0.0075	0.0051	33.64	0.0063	0.00169705627484771
Both_488	Both_488;size=65;	Both_488;size=61;	10_39.96	Gray	0.0065	0.0061	39.96	0.0063	0.000282842712474619
Both_578	Both_578;size=53;	Both_578;size=73;	4_60.375	Gray	0.0053	0.0073	60.375	0.0063	0.0014142135623731
Both_441	Both_441;size=73;	Both_441;size=52;	14_33.64	Gray	0.0073	0.0052	33.64	0.00625	0.00148492424049175
Both_465	Both_465;size=68;	Both_465;size=57;	10_39.96	Gray	0.0068	0.0057	39.96	0.00625	0.000777817459305202
Both_489	Both_489;size=65;	Both_489;size=60;	10_39.96	Gray	0.0065	0.006	39.96	0.00625	0.000353553390593273
Both_542	Both_542;size=58;	Both_542;size=67;	14_33.64	Gray	0.0058	0.0067	33.64	0.00625	0.000636396103067893
Both_511	Both_511;size=62;	NA	1_323.71	Gray	0.0062	NA	323.71	0.0062	NA
Both_536	Both_536;size=59;	Both_536;size=65;	1_323.71	Gray	0.0059	0.0065	323.71	0.0062	0.000424264068711928
Both_406	Both_406;size=80;	Both_406;size=43;	1_323.71	Gray	0.008	0.0043	323.71	0.00615	0.00261629509039023
Both_422	Both_422;size=75;	Both_422;size=48;	14_33.64	Gray	0.0075	0.0048	33.64	0.00615	0.00190918830920368
Both_445	Both_445;size=72;	Both_445;size=51;	14_33.64	Gray	0.0072	0.0051	33.64	0.00615	0.00148492424049175
Both_468	Both_468;size=67;	Both_468;size=56;	10_39.96	Gray	0.0067	0.0056	39.96	0.00615	0.000777817459305202
Both_456	Both_456;size=69;	Both_456;size=54;	1_323.71	Gray	0.0069	0.0054	323.71	0.00615	0.00106066017177982
Both_496	Both_496;size=64;	Both_496;size=59;	14_33.64	Gray	0.0064	0.0059	33.64	0.00615	0.000353553390593273
Both_576	Both_576;size=55;	Both_576;size=67;	15_89.91	Gray	0.0055	0.0067	89.91	0.0061	0.000848528137423857
Both_371	Both_371;size=87;	Both_371;size=34;	1_323.71	Gray	0.0087	0.0034	323.71	0.00605	0.0037476659402887
Both_437	Both_437;size=73;	Both_437;size=48;	14_33.64	Gray	0.0073	0.0048	33.64	0.00605	0.00176776695296637
Both_446	Both_446;size=72;	Both_446;size=49;	1_323.71	Gray	0.0072	0.0049	323.71	0.00605	0.00162634559672906
Both_451	Both_451;size=70;	Both_451;size=51;	14_33.64	Gray	0.007	0.0051	33.64	0.00605	0.00134350288425444
Both_544	Both_544;size=58;	Both_544;size=63;	14_33.64	Gray	0.0058	0.0063	33.64	0.00605	0.000353553390593274
Both_444	Both_444;size=72;	Both_444;size=48;	14_33.64	Gray	0.0072	0.0048	33.64	0.006	0.00169705627484771
Both_453	Both_453;size=70;	Both_453;size=50;	10_39.96	Gray	0.007	0.005	39.96	0.006	0.00141421356237309
Both_472	Both_472;size=67;	Both_472;size=53;	10_39.96	Gray	0.0067	0.0053	39.96	0.006	0.000989949493661167
Both_497	Both_497;size=64;	Both_497;size=56;	15_89.91	Gray	0.0064	0.0056	89.91	0.006	0.000565685424949238
Both_525	Both_525;size=60;	NA	1_323.71	Gray	0.006	NA	323.71	0.006	NA
Both_530	Both_530;size=59;	Both_530;size=61;	1_323.71	Gray	0.0059	0.0061	323.71	0.006	0.000141421356237309
Both_601	Both_601;size=51;	Both_601;size=69;	15_89.91	Gray	0.0051	0.0069	89.91	0.006	0.00127279220613579
Both_476	Both_476;size=67;	Both_476;size=52;	10_39.96	Gray	0.0067	0.0052	39.96	0.00595	0.00106066017177982
Both_580	Both_580;size=53;	Both_580;size=66;	14_33.64	Gray	0.0053	0.0066	33.64	0.00595	0.000919238815542512
Both_509	Both_509;size=62;	Both_509;size=56;	10_39.96	Gray	0.0062	0.0056	39.96	0.0059	0.000424264068711929
Both_522	Both_522;size=60;	Both_522;size=58;	14_33.64	Gray	0.006	0.0058	33.64	0.0059	0.00014142135623731
Both_533	Both_533;size=59;	NA	1_323.71	Gray	0.0059	NA	323.71	0.0059	NA
Both_485	Both_485;size=66;	Both_485;size=51;	14_33.64	Gray	0.0066	0.0051	33.64	0.00585	0.00106066017177982
Both_380	Both_380;size=85;	Both_380;size=32;	1_323.71	Gray	0.0085	0.0032	323.71	0.00585	0.0037476659402887
Both_561	Both_561;size=57;	Both_561;size=60;	1_323.71	Gray	0.0057	0.006	323.71	0.00585	0.000212132034355964
Both_491	Both_491;size=64;	Both_491;size=53;	14_33.64	Gray	0.0064	0.0053	33.64	0.00585	0.000777817459305202
Both_516	Both_516;size=61;	Both_516;size=56;	14_33.64	Gray	0.0061	0.0056	33.64	0.00585	0.000353553390593273
Both_545	Both_545;size=58;	Both_545;size=59;	4_60.375	Gray	0.0058	0.0059	60.375	0.00585	7.07106781186549e-05
Both_482	Both_482;size=66;	Both_482;size=50;	10_39.96	Gray	0.0066	0.005	39.96	0.0058	0.00113137084989848
Both_660	Both_660;size=45;	Both_660;size=71;	15_89.91	Gray	0.0045	0.0071	89.91	0.0058	0.00183847763108502
Both_455	Both_455;size=69;	Both_455;size=47;	1_323.71	Gray	0.0069	0.0047	323.71	0.0058	0.0015556349186104
Both_492	Both_492;size=64;	Both_492;size=52;	1_323.71	Gray	0.0064	0.0052	323.71	0.0058	0.000848528137423857
Both_493	Both_493;size=64;	Both_493;size=52;	14_33.64	Gray	0.0064	0.0052	33.64	0.0058	0.000848528137423857
Both_512	Both_512;size=62;	Both_512;size=54;	1_323.71	Gray	0.0062	0.0054	323.71	0.0058	0.000565685424949239
Both_518	Both_518;size=61;	Both_518;size=55;	1_323.71	Gray	0.0061	0.0055	323.71	0.0058	0.000424264068711928
Both_532	Both_532;size=59;	Both_532;size=57;	10_39.96	Gray	0.0059	0.0057	39.96	0.0058	0.000141421356237309
Both_541	Both_541;size=58;	NA	1_323.71	Gray	0.0058	NA	323.71	0.0058	NA
Both_604	Both_604;size=51;	Both_604;size=65;	1_323.71	Gray	0.0051	0.0065	323.71	0.0058	0.000989949493661166
Both_991	NA	Both_991;size=58;	4_60.375	Gray	NA	0.0058	60.375	0.0058	NA
Both_458	Both_458;size=69;	Both_458;size=46;	10_39.96	Gray	0.0069	0.0046	39.96	0.00575	0.00162634559672906
Both_461	Both_461;size=69;	Both_461;size=46;	1_323.71	Gray	0.0069	0.0046	323.71	0.00575	0.00162634559672906
Both_473	Both_473;size=67;	Both_473;size=48;	10_39.96	Gray	0.0067	0.0048	39.96	0.00575	0.00134350288425444
Both_508	Both_508;size=63;	Both_508;size=52;	1_323.71	Gray	0.0063	0.0052	323.71	0.00575	0.000777817459305202
Both_546	Both_546;size=58;	Both_546;size=57;	14_33.64	Gray	0.0058	0.0057	33.64	0.00575	7.07106781186543e-05
Both_449	Both_449;size=71;	Both_449;size=43;	10_39.96	Gray	0.0071	0.0043	39.96	0.0057	0.00197989898732233
Both_471	Both_471;size=67;	Both_471;size=47;	1_323.71	Gray	0.0067	0.0047	323.71	0.0057	0.0014142135623731
Both_501	Both_501;size=63;	Both_501;size=51;	10_39.96	Gray	0.0063	0.0051	39.96	0.0057	0.000848528137423857
Both_547	Both_547;size=58;	Both_547;size=56;	1_323.71	Gray	0.0058	0.0056	323.71	0.0057	0.000141421356237309
Both_554	Both_554;size=57;	NA	10_39.96	Gray	0.0057	NA	39.96	0.0057	NA
Both_564	Both_564;size=57;	Both_564;size=57;	15_89.91	Gray	0.0057	0.0057	89.91	0.0057	0
Both_613	Both_613;size=50;	Both_613;size=64;	15_89.91	Gray	0.005	0.0064	89.91	0.0057	0.000989949493661166
Both_664	Both_664;size=44;	Both_664;size=70;	4_60.375	Gray	0.0044	0.007	60.375	0.0057	0.00183847763108502
Both_460	Both_460;size=69;	Both_460;size=44;	14_33.64	Gray	0.0069	0.0044	33.64	0.00565	0.00176776695296637
Both_581	Both_581;size=53;	Both_581;size=60;	15_89.91	Gray	0.0053	0.006	89.91	0.00565	0.000494974746830583
Both_640	Both_640;size=46;	Both_640;size=66;	4_60.375	Gray	0.0046	0.0066	60.375	0.0056	0.0014142135623731
Both_438	Both_438;size=73;	Both_438;size=39;	1_323.71	Gray	0.0073	0.0039	323.71	0.0056	0.00240416305603426
Both_457	Both_457;size=69;	Both_457;size=43;	1_323.71	Gray	0.0069	0.0043	323.71	0.0056	0.00183847763108502
Both_565	Both_565;size=56;	NA	1_323.71	Gray	0.0056	NA	323.71	0.0056	NA
Both_624	Both_624;size=48;	Both_624;size=64;	15_89.91	Gray	0.0048	0.0064	89.91	0.0056	0.00113137084989848
Both_659	Both_659;size=45;	Both_659;size=66;	15_89.91	Gray	0.0045	0.0066	89.91	0.00555	0.00148492424049175
Both_537	Both_537;size=59;	Both_537;size=52;	1_323.71	Gray	0.0059	0.0052	323.71	0.00555	0.000494974746830583
Both_618	Both_618;size=50;	Both_618;size=61;	4_60.375	Gray	0.005	0.0061	60.375	0.00555	0.000777817459305202
Both_569	Both_569;size=55;	NA	1_323.71	Gray	0.0055	NA	323.71	0.0055	NA
Both_571	Both_571;size=55;	Both_571;size=55;	10_39.96	Gray	0.0055	0.0055	39.96	0.0055	0
Both_668	Both_668;size=44;	Both_668;size=66;	15_89.91	Gray	0.0044	0.0066	89.91	0.0055	0.0015556349186104
Both_555	Both_555;size=57;	Both_555;size=53;	10_39.96	Gray	0.0057	0.0053	39.96	0.0055	0.000282842712474619
Both_590	Both_590;size=52;	Both_590;size=58;	1_323.71	Gray	0.0052	0.0058	323.71	0.0055	0.000424264068711928
Both_589	Both_589;size=52;	Both_589;size=57;	1_323.71	Gray	0.0052	0.0057	323.71	0.00545	0.000353553390593274
Both_510	Both_510;size=62;	Both_510;size=46;	1_323.71	Gray	0.0062	0.0046	323.71	0.0054	0.00113137084989848
Both_563	Both_563;size=57;	Both_563;size=51;	10_39.96	Gray	0.0057	0.0051	39.96	0.0054	0.000424264068711928
Both_612	Both_612;size=50;	Both_612;size=58;	15_89.91	Gray	0.005	0.0058	89.91	0.0054	0.000565685424949238
Both_614	Both_614;size=50;	Both_614;size=58;	1_323.71	Gray	0.005	0.0058	323.71	0.0054	0.000565685424949238
Both_637	Both_637;size=47;	Both_637;size=61;	15_89.91	Gray	0.0047	0.0061	89.91	0.0054	0.000989949493661167
Both_503	Both_503;size=63;	Both_503;size=44;	1_323.71	Gray	0.0063	0.0044	323.71	0.00535	0.00134350288425444
Both_513	Both_513;size=62;	Both_513;size=45;	14_33.64	Gray	0.0062	0.0045	33.64	0.00535	0.00120208152801713
Both_462	Both_462;size=68;	Both_462;size=39;	14_33.64	Gray	0.0068	0.0039	33.64	0.00535	0.00205060966544099
Both_523	Both_523;size=60;	Both_523;size=47;	15_89.91	Gray	0.006	0.0047	89.91	0.00535	0.000919238815542512
Both_603	Both_603;size=51;	Both_603;size=55;	14_33.64	Gray	0.0051	0.0055	33.64	0.0053	0.000282842712474619
Both_552	Both_552;size=57;	Both_552;size=49;	10_39.96	Gray	0.0057	0.0049	39.96	0.0053	0.000565685424949238
Both_584	Both_584;size=53;	NA	1_323.71	Gray	0.0053	NA	323.71	0.0053	NA
Both_609	Both_609;size=50;	Both_609;size=56;	4_60.375	Gray	0.005	0.0056	60.375	0.0053	0.000424264068711928
Both_722	Both_722;size=39;	Both_722;size=66;	15_89.91	Gray	0.0039	0.0066	89.91	0.00525	0.00190918830920368
Both_595	Both_595;size=51;	Both_595;size=54;	4_60.375	Gray	0.0051	0.0054	60.375	0.00525	0.000212132034355964
Both_499	Both_499;size=63;	Both_499;size=41;	1_323.71	Gray	0.0063	0.0041	323.71	0.0052	0.0015556349186104
Both_519	Both_519;size=61;	Both_519;size=43;	1_323.71	Gray	0.0061	0.0043	323.71	0.0052	0.00127279220613579
Both_585	Both_585;size=53;	Both_585;size=51;	14_33.64	Gray	0.0053	0.0051	33.64	0.0052	0.000141421356237309
Both_587	Both_587;size=52;	Both_587;size=52;	1_323.71	Gray	0.0052	0.0052	323.71	0.0052	0
Both_588	Both_588;size=52;	Both_588;size=52;	4_60.375	Gray	0.0052	0.0052	60.375	0.0052	0
Both_594	Both_594;size=52;	NA	4_60.375	Gray	0.0052	NA	60.375	0.0052	NA
Both_600	Both_600;size=51;	Both_600;size=53;	1_323.71	Gray	0.0051	0.0053	323.71	0.0052	0.000141421356237309
Both_1031	NA	Both_1031;size=52;	1_323.71	Gray	NA	0.0052	323.71	0.0052	NA
Both_531	Both_531;size=59;	Both_531;size=44;	10_39.96	Gray	0.0059	0.0044	39.96	0.00515	0.00106066017177982
Both_539	Both_539;size=58;	Both_539;size=45;	1_323.71	Gray	0.0058	0.0045	323.71	0.00515	0.000919238815542511
Both_548	Both_548;size=58;	Both_548;size=45;	10_39.96	Gray	0.0058	0.0045	39.96	0.00515	0.000919238815542511
Both_592	Both_592;size=52;	Both_592;size=51;	14_33.64	Gray	0.0052	0.0051	33.64	0.00515	7.07106781186543e-05
Both_607	Both_607;size=50;	Both_607;size=53;	15_89.91	Gray	0.005	0.0053	89.91	0.00515	0.000212132034355964
Both_687	Both_687;size=42;	Both_687;size=61;	4_60.375	Gray	0.0042	0.0061	60.375	0.00515	0.00134350288425444
Both_504	Both_504;size=63;	Both_504;size=39;	1_323.71	Gray	0.0063	0.0039	323.71	0.0051	0.00169705627484771
Both_506	Both_506;size=63;	Both_506;size=39;	14_33.64	Gray	0.0063	0.0039	33.64	0.0051	0.00169705627484771
Both_514	Both_514;size=62;	Both_514;size=40;	1_323.71	Gray	0.0062	0.004	323.71	0.0051	0.0015556349186104
Both_591	Both_591;size=52;	Both_591;size=50;	1_323.71	Gray	0.0052	0.005	323.71	0.0051	0.000141421356237309
Both_636	Both_636;size=47;	Both_636;size=55;	15_89.91	Gray	0.0047	0.0055	89.91	0.0051	0.000565685424949239
Both_642	Both_642;size=46;	Both_642;size=56;	15_89.91	Gray	0.0046	0.0056	89.91	0.0051	0.000707106781186548
Both_649	Both_649;size=46;	Both_649;size=56;	1_323.71	Gray	0.0046	0.0056	323.71	0.0051	0.000707106781186548
Both_677	Both_677;size=43;	Both_677;size=59;	15_89.91	Gray	0.0043	0.0059	89.91	0.0051	0.00113137084989848
Both_958	NA	Both_958;size=51;	1_323.71	Gray	NA	0.0051	323.71	0.0051	NA
Both_526	Both_526;size=60;	Both_526;size=41;	14_33.64	Gray	0.006	0.0041	33.64	0.00505	0.00134350288425444
Both_527	Both_527;size=60;	Both_527;size=41;	1_323.71	Gray	0.006	0.0041	323.71	0.00505	0.00134350288425444
Both_551	Both_551;size=57;	Both_551;size=44;	5_3.29	Gray	0.0057	0.0044	3.29	0.00505	0.000919238815542512
Both_562	Both_562;size=57;	Both_562;size=44;	10_39.96	Gray	0.0057	0.0044	39.96	0.00505	0.000919238815542512
Both_574	Both_574;size=55;	Both_574;size=46;	10_39.96	Gray	0.0055	0.0046	39.96	0.00505	0.000636396103067893
Both_621	Both_621;size=49;	Both_621;size=52;	15_89.91	Gray	0.0049	0.0052	89.91	0.00505	0.000212132034355964
Both_602	Both_602;size=51;	Both_602;size=49;	1_323.71	Gray	0.0051	0.0049	323.71	0.005	0.00014142135623731
Both_615	Both_615;size=50;	NA	14_33.64	Gray	0.005	NA	33.64	0.005	NA
Both_635	Both_635;size=47;	Both_635;size=53;	4_60.375	Gray	0.0047	0.0053	60.375	0.005	0.000424264068711929
Both_719	Both_719;size=39;	Both_719;size=61;	4_60.375	Gray	0.0039	0.0061	60.375	0.005	0.0015556349186104
Both_500	Both_500;size=63;	Both_500;size=36;	1_323.71	Gray	0.0063	0.0036	323.71	0.00495	0.00190918830920368
Both_520	Both_520;size=61;	Both_520;size=38;	1_323.71	Gray	0.0061	0.0038	323.71	0.00495	0.00162634559672906
Both_644	Both_644;size=46;	Both_644;size=53;	15_89.91	Gray	0.0046	0.0053	89.91	0.00495	0.000494974746830583
Both_683	Both_683;size=43;	Both_683;size=56;	15_89.91	Gray	0.0043	0.0056	89.91	0.00495	0.000919238815542512
Both_699	Both_699;size=41;	Both_699;size=58;	15_89.91	Gray	0.0041	0.0058	89.91	0.00495	0.00120208152801713
Both_720	Both_720;size=39;	Both_720;size=60;	4_60.375	Gray	0.0039	0.006	60.375	0.00495	0.00148492424049175
Both_725	Both_725;size=39;	Both_725;size=60;	4_60.375	Gray	0.0039	0.006	60.375	0.00495	0.00148492424049175
Both_611	Both_611;size=50;	Both_611;size=48;	4_60.375	Gray	0.005	0.0048	60.375	0.0049	0.000141421356237309
Both_712	Both_712;size=40;	Both_712;size=58;	15_89.91	Gray	0.004	0.0058	89.91	0.0049	0.00127279220613579
Both_1070	NA	Both_1070;size=49;	15_89.91	Gray	NA	0.0049	89.91	0.0049	NA
Both_535	Both_535;size=59;	Both_535;size=38;	10_39.96	Gray	0.0059	0.0038	39.96	0.00485	0.00148492424049175
Both_598	Both_598;size=51;	Both_598;size=46;	1_323.71	Gray	0.0051	0.0046	323.71	0.00485	0.000353553390593274
Both_647	Both_647;size=46;	Both_647;size=51;	4_60.375	Gray	0.0046	0.0051	60.375	0.00485	0.000353553390593274
Both_478	Both_478;size=66;	Both_478;size=30;	1_323.71	Gray	0.0066	0.003	323.71	0.0048	0.00254558441227157
Both_593	Both_593;size=52;	Both_593;size=44;	1_323.71	Gray	0.0052	0.0044	323.71	0.0048	0.000565685424949238
Both_625	Both_625;size=48;	NA	1_323.71	Gray	0.0048	NA	323.71	0.0048	NA
Both_630	Both_630;size=48;	Both_630;size=48;	1_323.71	Gray	0.0048	0.0048	323.71	0.0048	0
Both_652	Both_652;size=45;	Both_652;size=51;	15_89.91	Gray	0.0045	0.0051	89.91	0.0048	0.000424264068711928
Both_675	Both_675;size=43;	Both_675;size=53;	10_39.96	Gray	0.0043	0.0053	39.96	0.0048	0.000707106781186548
Both_716	Both_716;size=39;	Both_716;size=57;	15_89.91	Gray	0.0039	0.0057	89.91	0.0048	0.00127279220613579
Both_896	NA	Both_896;size=48;	4_60.375	Gray	NA	0.0048	60.375	0.0048	NA
Both_559	Both_559;size=57;	Both_559;size=38;	1_323.71	Gray	0.0057	0.0038	323.71	0.00475	0.00134350288425444
Both_572	Both_572;size=55;	Both_572;size=40;	1_323.71	Gray	0.0055	0.004	323.71	0.00475	0.00106066017177982
Both_605	Both_605;size=51;	Both_605;size=44;	1_323.71	Gray	0.0051	0.0044	323.71	0.00475	0.000494974746830583
Both_626	Both_626;size=48;	Both_626;size=46;	15_89.91	Gray	0.0048	0.0046	89.91	0.0047	0.00014142135623731
Both_641	Both_641;size=46;	Both_641;size=48;	2_7.18	Gray	0.0046	0.0048	7.18	0.0047	0.00014142135623731
Both_575	Both_575;size=55;	Both_575;size=38;	7_26.36	Gray	0.0055	0.0038	26.36	0.00465	0.00120208152801713
Both_818	Both_818;size=33;	Both_818;size=60;	15_89.91	Gray	0.0033	0.006	89.91	0.00465	0.00190918830920368
Both_558	Both_558;size=57;	Both_558;size=36;	1_323.71	Gray	0.0057	0.0036	323.71	0.00465	0.00148492424049175
Both_645	Both_645;size=46;	Both_645;size=47;	1_323.71	Gray	0.0046	0.0047	323.71	0.00465	7.07106781186543e-05
Both_697	Both_697;size=42;	Both_697;size=51;	15_89.91	Gray	0.0042	0.0051	89.91	0.00465	0.000636396103067893
Both_796	Both_796;size=35;	Both_796;size=58;	4_60.375	Gray	0.0035	0.0058	60.375	0.00465	0.00162634559672906
Both_631	Both_631;size=48;	Both_631;size=44;	15_89.91	Gray	0.0048	0.0044	89.91	0.0046	0.000282842712474619
Both_648	Both_648;size=46;	NA	6_0.825	Gray	0.0046	NA	0.825	0.0046	NA
Both_650	Both_650;size=45;	Both_650;size=47;	4_60.375	Gray	0.0045	0.0047	60.375	0.0046	0.000141421356237309
Both_688	Both_688;size=42;	Both_688;size=50;	15_89.91	Gray	0.0042	0.005	89.91	0.0046	0.000565685424949238
Both_696	Both_696;size=42;	Both_696;size=50;	4_60.375	Gray	0.0042	0.005	60.375	0.0046	0.000565685424949238
Both_934	NA	Both_934;size=46;	4_60.375	Gray	NA	0.0046	60.375	0.0046	NA
Both_1106	NA	Both_1106;size=46;	15_89.91	Gray	NA	0.0046	89.91	0.0046	NA
Both_568	Both_568;size=55;	Both_568;size=36;	10_39.96	Gray	0.0055	0.0036	39.96	0.00455	0.00134350288425444
Both_617	Both_617;size=50;	Both_617;size=41;	10_39.96	Gray	0.005	0.0041	39.96	0.00455	0.000636396103067893
Both_628	Both_628;size=48;	Both_628;size=43;	10_39.96	Gray	0.0048	0.0043	39.96	0.00455	0.000353553390593274
Both_646	Both_646;size=46;	Both_646;size=45;	1_323.71	Gray	0.0046	0.0045	323.71	0.00455	7.07106781186543e-05
Both_703	Both_703;size=41;	Both_703;size=50;	4_60.375	Gray	0.0041	0.005	60.375	0.00455	0.000636396103067893
Both_524	Both_524;size=60;	Both_524;size=30;	1_323.71	Gray	0.006	0.003	323.71	0.0045	0.00212132034355964
Both_616	Both_616;size=50;	Both_616;size=40;	1_323.71	Gray	0.005	0.004	323.71	0.0045	0.000707106781186548
Both_651	Both_651;size=45;	Both_651;size=45;	15_89.91	Gray	0.0045	0.0045	89.91	0.0045	0
Both_654	Both_654;size=45;	NA	1_323.71	Gray	0.0045	NA	323.71	0.0045	NA
Both_655	Both_655;size=45;	NA	1_323.71	Gray	0.0045	NA	323.71	0.0045	NA
Both_669	Both_669;size=44;	Both_669;size=46;	4_60.375	Gray	0.0044	0.0046	60.375	0.0045	0.000141421356237309
Both_797	Both_797;size=35;	Both_797;size=55;	4_60.375	Gray	0.0035	0.0055	60.375	0.0045	0.0014142135623731
Both_1009	NA	Both_1009;size=45;	1_323.71	Gray	NA	0.0045	323.71	0.0045	NA
Both_634	Both_634;size=47;	Both_634;size=43;	1_323.71	Gray	0.0047	0.0043	323.71	0.0045	0.000282842712474619
Both_757	Both_757;size=37;	Both_757;size=53;	4_60.375	Gray	0.0037	0.0053	60.375	0.0045	0.00113137084989848
Both_560	Both_560;size=57;	Both_560;size=32;	1_323.71	Gray	0.0057	0.0032	323.71	0.00445	0.00176776695296637
Both_610	Both_610;size=50;	Both_610;size=39;	1_323.71	Gray	0.005	0.0039	323.71	0.00445	0.000777817459305202
Both_620	Both_620;size=49;	Both_620;size=40;	1_323.71	Gray	0.0049	0.004	323.71	0.00445	0.000636396103067893
Both_672	Both_672;size=43;	Both_672;size=46;	15_89.91	Gray	0.0043	0.0046	89.91	0.00445	0.000212132034355964
Both_824	Both_824;size=33;	Both_824;size=56;	15_89.91	Gray	0.0033	0.0056	89.91	0.00445	0.00162634559672906
Both_577	Both_577;size=54;	Both_577;size=35;	1_323.71	Gray	0.0054	0.0035	323.71	0.00445	0.00134350288425444
Both_633	Both_633;size=47;	Both_633;size=42;	4_60.375	Gray	0.0047	0.0042	60.375	0.00445	0.000353553390593273
Both_670	Both_670;size=44;	NA	10_39.96	Gray	0.0044	NA	39.96	0.0044	NA
Both_734	Both_734;size=38;	Both_734;size=50;	1_323.71	Gray	0.0038	0.005	323.71	0.0044	0.000848528137423857
Both_583	Both_583;size=53;	Both_583;size=35;	4_60.375	Gray	0.0053	0.0035	60.375	0.0044	0.00127279220613579
Both_586	Both_586;size=52;	Both_586;size=36;	1_323.71	Gray	0.0052	0.0036	323.71	0.0044	0.00113137084989848
Both_619	Both_619;size=49;	Both_619;size=39;	1_323.71	Gray	0.0049	0.0039	323.71	0.0044	0.000707106781186548
Both_638	Both_638;size=47;	Both_638;size=41;	1_323.71	Gray	0.0047	0.0041	323.71	0.0044	0.000424264068711928
Both_693	Both_693;size=42;	Both_693;size=46;	14_33.64	Gray	0.0042	0.0046	33.64	0.0044	0.000282842712474619
Both_804	Both_804;size=34;	Both_804;size=54;	15_89.91	Gray	0.0034	0.0054	89.91	0.0044	0.00141421356237309
Both_890	Both_890;size=30;	Both_890;size=58;	4_60.375	Gray	0.003	0.0058	60.375	0.0044	0.00197989898732233
Both_599	Both_599;size=51;	Both_599;size=36;	1_323.71	Gray	0.0051	0.0036	323.71	0.00435	0.00106066017177982
Both_622	Both_622;size=49;	Both_622;size=38;	2_7.18	Gray	0.0049	0.0038	7.18	0.00435	0.000777817459305202
Both_658	Both_658;size=45;	Both_658;size=42;	9_2.965	Gray	0.0045	0.0042	2.965	0.00435	0.000212132034355965
Both_764	Both_764;size=37;	Both_764;size=50;	14_33.64	Gray	0.0037	0.005	33.64	0.00435	0.000919238815542512
Both_678	Both_678;size=43;	NA	1_323.71	Gray	0.0043	NA	323.71	0.0043	NA
Both_679	Both_679;size=43;	Both_679;size=43;	14_33.64	Gray	0.0043	0.0043	33.64	0.0043	0
Both_681	Both_681;size=43;	Both_681;size=43;	6_0.825	Gray	0.0043	0.0043	0.825	0.0043	0
Both_700	Both_700;size=41;	Both_700;size=45;	15_89.91	Gray	0.0041	0.0045	89.91	0.0043	0.000282842712474619
Both_885	Both_885;size=30;	Both_885;size=56;	4_60.375	Gray	0.003	0.0056	60.375	0.0043	0.00183847763108502
Both_623	Both_623;size=49;	Both_623;size=36;	14_33.64	Gray	0.0049	0.0036	33.64	0.00425	0.000919238815542512
Both_823	Both_823;size=33;	Both_823;size=52;	15_89.91	Gray	0.0033	0.0052	89.91	0.00425	0.00134350288425444
Both_854	Both_854;size=31;	Both_854;size=54;	15_89.91	Gray	0.0031	0.0054	89.91	0.00425	0.00162634559672906
Both_682	Both_682;size=43;	Both_682;size=41;	1_323.71	Gray	0.0043	0.0041	323.71	0.0042	0.000141421356237309
Both_684	Both_684;size=43;	Both_684;size=41;	15_89.91	Gray	0.0043	0.0041	89.91	0.0042	0.000141421356237309
Both_737	Both_737;size=38;	Both_737;size=46;	15_89.91	Gray	0.0038	0.0046	89.91	0.0042	0.000565685424949238
Both_851	Both_851;size=31;	Both_851;size=53;	15_89.91	Gray	0.0031	0.0053	89.91	0.0042	0.0015556349186104
Both_691	Both_691;size=42;	NA	1_323.71	Gray	0.0042	NA	323.71	0.0042	NA
Both_692	Both_692;size=42;	NA	10_39.96	Gray	0.0042	NA	39.96	0.0042	NA
Both_695	Both_695;size=42;	NA	10_39.96	Gray	0.0042	NA	39.96	0.0042	NA
Both_806	Both_806;size=34;	Both_806;size=50;	15_89.91	Gray	0.0034	0.005	89.91	0.0042	0.00113137084989848
Both_981	NA	Both_981;size=42;	1_323.71	Gray	NA	0.0042	323.71	0.0042	NA
Both_983	NA	Both_983;size=42;	15_89.91	Gray	NA	0.0042	89.91	0.0042	NA
Both_671	Both_671;size=43;	Both_671;size=40;	15_89.91	Gray	0.0043	0.004	89.91	0.00415	0.000212132034355964
Both_685	Both_685;size=43;	Both_685;size=40;	15_89.91	Gray	0.0043	0.004	89.91	0.00415	0.000212132034355964
Both_726	Both_726;size=39;	Both_726;size=44;	4_60.375	Gray	0.0039	0.0044	60.375	0.00415	0.000353553390593274
Both_766	Both_766;size=37;	Both_766;size=46;	10_39.96	Gray	0.0037	0.0046	39.96	0.00415	0.000636396103067893
Both_769	Both_769;size=37;	Both_769;size=46;	15_89.91	Gray	0.0037	0.0046	89.91	0.00415	0.000636396103067893
Both_772	Both_772;size=36;	Both_772;size=47;	15_89.91	Gray	0.0036	0.0047	89.91	0.00415	0.000777817459305202
Both_627	Both_627;size=48;	Both_627;size=34;	1_323.71	Gray	0.0048	0.0034	323.71	0.0041	0.000989949493661167
Both_653	Both_653;size=45;	Both_653;size=37;	14_33.64	Gray	0.0045	0.0037	33.64	0.0041	0.000565685424949239
Both_698	Both_698;size=41;	NA	1_323.71	Gray	0.0041	NA	323.71	0.0041	NA
Both_701	Both_701;size=41;	NA	14_33.64	Gray	0.0041	NA	33.64	0.0041	NA
Both_702	Both_702;size=41;	NA	1_323.71	Gray	0.0041	NA	323.71	0.0041	NA
Both_705	Both_705;size=41;	Both_705;size=41;	15_89.91	Gray	0.0041	0.0041	89.91	0.0041	0
Both_707	Both_707;size=41;	NA	1_323.71	Gray	0.0041	NA	323.71	0.0041	NA
Both_709	Both_709;size=41;	NA	11_9.265	Gray	0.0041	NA	9.265	0.0041	NA
Both_955	NA	Both_955;size=41;	1_323.71	Gray	NA	0.0041	323.71	0.0041	NA
Both_1011	NA	Both_1011;size=41;	4_60.375	Gray	NA	0.0041	60.375	0.0041	NA
Both_713	Both_713;size=40;	Both_713;size=42;	15_89.91	Gray	0.004	0.0042	89.91	0.0041	0.000141421356237309
Both_721	Both_721;size=39;	Both_721;size=43;	1_323.71	Gray	0.0039	0.0043	323.71	0.0041	0.000282842712474619
Both_661	Both_661;size=45;	Both_661;size=36;	15_89.91	Gray	0.0045	0.0036	89.91	0.00405	0.000636396103067893
Both_686	Both_686;size=43;	Both_686;size=38;	15_89.91	Gray	0.0043	0.0038	89.91	0.00405	0.000353553390593273
Both_708	Both_708;size=41;	Both_708;size=40;	1_323.71	Gray	0.0041	0.004	323.71	0.00405	7.07106781186549e-05
Both_755	Both_755;size=37;	Both_755;size=44;	15_89.91	Gray	0.0037	0.0044	89.91	0.00405	0.000494974746830584
Both_814	Both_814;size=34;	Both_814;size=47;	15_89.91	Gray	0.0034	0.0047	89.91	0.00405	0.000919238815542511
Both_868	Both_868;size=31;	Both_868;size=50;	4_60.375	Gray	0.0031	0.005	60.375	0.00405	0.00134350288425444
Both_608	Both_608;size=50;	Both_608;size=30;	1_323.71	Gray	0.005	0.003	323.71	0.004	0.0014142135623731
Both_676	Both_676;size=43;	Both_676;size=37;	1_323.71	Gray	0.0043	0.0037	323.71	0.004	0.000424264068711929
Both_680	Both_680;size=43;	Both_680;size=37;	1_323.71	Gray	0.0043	0.0037	323.71	0.004	0.000424264068711929
Both_710	Both_710;size=40;	NA	1_323.71	Gray	0.004	NA	323.71	0.004	NA
Both_731	Both_731;size=39;	Both_731;size=41;	4_60.375	Gray	0.0039	0.0041	60.375	0.004	0.00014142135623731
Both_736	Both_736;size=38;	Both_736;size=42;	1_323.71	Gray	0.0038	0.0042	323.71	0.004	0.000282842712474619
Both_776	Both_776;size=36;	Both_776;size=44;	15_89.91	Gray	0.0036	0.0044	89.91	0.004	0.000565685424949238
Both_794	Both_794;size=35;	Both_794;size=45;	4_60.375	Gray	0.0035	0.0045	60.375	0.004	0.000707106781186548
Both_933	NA	Both_933;size=40;	15_89.91	Gray	NA	0.004	89.91	0.004	NA
Both_1148	NA	Both_1148;size=40;	4_60.375	Gray	NA	0.004	60.375	0.004	NA
Both_1203	NA	Both_1203;size=40;	4_60.375	Gray	NA	0.004	60.375	0.004	NA
Both_1230	NA	Both_1230;size=40;	4_60.375	Gray	NA	0.004	60.375	0.004	NA
Both_673	Both_673;size=43;	Both_673;size=36;	8_6.53	Gray	0.0043	0.0036	6.53	0.00395	0.000494974746830583
Both_717	Both_717;size=39;	Both_717;size=40;	15_89.91	Gray	0.0039	0.004	89.91	0.00395	7.07106781186549e-05
Both_781	Both_781;size=36;	Both_781;size=43;	14_33.64	Gray	0.0036	0.0043	33.64	0.00395	0.000494974746830583
Both_783	Both_783;size=36;	Both_783;size=43;	10_39.96	Gray	0.0036	0.0043	39.96	0.00395	0.000494974746830583
Both_784	Both_784;size=36;	Both_784;size=43;	4_60.375	Gray	0.0036	0.0043	60.375	0.00395	0.000494974746830583
Both_632	Both_632;size=47;	Both_632;size=32;	14_33.64	Gray	0.0047	0.0032	33.64	0.00395	0.00106066017177982
Both_767	Both_767;size=37;	Both_767;size=42;	14_33.64	Gray	0.0037	0.0042	33.64	0.00395	0.000353553390593274
Both_738	Both_738;size=38;	Both_738;size=40;	7_26.36	Gray	0.0038	0.004	26.36	0.0039	0.000141421356237309
Both_748	Both_748;size=38;	Both_748;size=40;	4_60.375	Gray	0.0038	0.004	60.375	0.0039	0.000141421356237309
Both_643	Both_643;size=46;	Both_643;size=32;	10_39.96	Gray	0.0046	0.0032	39.96	0.0039	0.000989949493661167
Both_663	Both_663;size=44;	Both_663;size=34;	4_60.375	Gray	0.0044	0.0034	60.375	0.0039	0.000707106781186548
Both_674	Both_674;size=43;	Both_674;size=35;	14_33.64	Gray	0.0043	0.0035	33.64	0.0039	0.000565685424949238
Both_718	Both_718;size=39;	NA	14_33.64	Gray	0.0039	NA	33.64	0.0039	NA
Both_723	Both_723;size=39;	NA	14_33.64	Gray	0.0039	NA	33.64	0.0039	NA
Both_724	Both_724;size=39;	NA	11_9.265	Gray	0.0039	NA	9.265	0.0039	NA
Both_727	Both_727;size=39;	NA	14_33.64	Gray	0.0039	NA	33.64	0.0039	NA
Both_729	Both_729;size=39;	NA	1_323.71	Gray	0.0039	NA	323.71	0.0039	NA
Both_730	Both_730;size=39;	NA	1_323.71	Gray	0.0039	NA	323.71	0.0039	NA
Both_732	Both_732;size=39;	Both_732;size=39;	10_39.96	Gray	0.0039	0.0039	39.96	0.0039	0
Both_778	Both_778;size=36;	Both_778;size=42;	10_39.96	Gray	0.0036	0.0042	39.96	0.0039	0.000424264068711928
Both_810	Both_810;size=34;	Both_810;size=44;	15_89.91	Gray	0.0034	0.0044	89.91	0.0039	0.000707106781186548
Both_912	NA	Both_912;size=39;	5_3.29	Gray	NA	0.0039	3.29	0.0039	NA
Both_960	NA	Both_960;size=39;	4_60.375	Gray	NA	0.0039	60.375	0.0039	NA
Both_742	Both_742;size=38;	Both_742;size=39;	1_323.71	Gray	0.0038	0.0039	323.71	0.00385	7.07106781186543e-05
Both_753	Both_753;size=37;	Both_753;size=40;	15_89.91	Gray	0.0037	0.004	89.91	0.00385	0.000212132034355964
Both_768	Both_768;size=37;	Both_768;size=40;	1_323.71	Gray	0.0037	0.004	323.71	0.00385	0.000212132034355964
Both_657	Both_657;size=45;	Both_657;size=31;	1_323.71	Gray	0.0045	0.0031	323.71	0.0038	0.000989949493661167
Both_735	Both_735;size=38;	NA	1_323.71	Gray	0.0038	NA	323.71	0.0038	NA
Both_740	Both_740;size=38;	NA	14_33.64	Gray	0.0038	NA	33.64	0.0038	NA
Both_744	Both_744;size=38;	NA	14_33.64	Gray	0.0038	NA	33.64	0.0038	NA
Both_745	Both_745;size=38;	NA	1_323.71	Gray	0.0038	NA	323.71	0.0038	NA
Both_746	Both_746;size=38;	NA	1_323.71	Gray	0.0038	NA	323.71	0.0038	NA
Both_747	Both_747;size=38;	NA	10_39.96	Gray	0.0038	NA	39.96	0.0038	NA
Both_895	NA	Both_895;size=38;	10_39.96	Gray	NA	0.0038	39.96	0.0038	NA
Both_639	Both_639;size=46;	Both_639;size=30;	10_39.96	Gray	0.0046	0.003	39.96	0.0038	0.00113137084989848
Both_714	Both_714;size=40;	Both_714;size=36;	10_39.96	Gray	0.004	0.0036	39.96	0.0038	0.000282842712474619
Both_786	Both_786;size=36;	Both_786;size=40;	1_323.71	Gray	0.0036	0.004	323.71	0.0038	0.000282842712474619
Both_690	Both_690;size=42;	Both_690;size=34;	10_39.96	Gray	0.0042	0.0034	39.96	0.0038	0.000565685424949238
Both_749	Both_749;size=37;	Both_749;size=39;	10_39.96	Gray	0.0037	0.0039	39.96	0.0038	0.00014142135623731
Both_812	Both_812;size=34;	Both_812;size=42;	14_33.64	Gray	0.0034	0.0042	33.64	0.0038	0.000565685424949238
Both_656	Both_656;size=45;	Both_656;size=30;	1_323.71	Gray	0.0045	0.003	323.71	0.00375	0.00106066017177982
Both_662	Both_662;size=44;	Both_662;size=31;	1_323.71	Gray	0.0044	0.0031	323.71	0.00375	0.000919238815542512
Both_666	Both_666;size=44;	Both_666;size=31;	4_60.375	Gray	0.0044	0.0031	60.375	0.00375	0.000919238815542512
Both_689	Both_689;size=42;	Both_689;size=33;	1_323.71	Gray	0.0042	0.0033	323.71	0.00375	0.000636396103067892
Both_694	Both_694;size=42;	Both_694;size=33;	1_323.71	Gray	0.0042	0.0033	323.71	0.00375	0.000636396103067892
Both_780	Both_780;size=36;	Both_780;size=39;	14_33.64	Gray	0.0036	0.0039	33.64	0.00375	0.000212132034355964
Both_785	Both_785;size=36;	Both_785;size=39;	4_60.375	Gray	0.0036	0.0039	60.375	0.00375	0.000212132034355964
Both_879	Both_879;size=31;	Both_879;size=43;	4_60.375	Gray	0.0031	0.0043	60.375	0.0037	0.000848528137423857
Both_752	Both_752;size=37;	NA	10_39.96	Gray	0.0037	NA	39.96	0.0037	NA
Both_762	Both_762;size=37;	NA	10_39.96	Gray	0.0037	NA	39.96	0.0037	NA
Both_763	Both_763;size=37;	NA	1_323.71	Gray	0.0037	NA	323.71	0.0037	NA
Both_765	Both_765;size=37;	NA	1_323.71	Gray	0.0037	NA	323.71	0.0037	NA
Both_973	NA	Both_973;size=37;	14_33.64	Gray	NA	0.0037	33.64	0.0037	NA
Both_1044	NA	Both_1044;size=37;	4_60.375	Gray	NA	0.0037	60.375	0.0037	NA
Both_1150	NA	Both_1150;size=37;	4_60.375	Gray	NA	0.0037	60.375	0.0037	NA
Both_1185	NA	Both_1185;size=37;	4_60.375	Gray	NA	0.0037	60.375	0.0037	NA
Both_715	Both_715;size=40;	Both_715;size=33;	1_323.71	Gray	0.004	0.0033	323.71	0.00365	0.000494974746830583
Both_704	Both_704;size=41;	Both_704;size=32;	10_39.96	Gray	0.0041	0.0032	39.96	0.00365	0.000636396103067893
Both_733	Both_733;size=38;	Both_733;size=35;	1_323.71	Gray	0.0038	0.0035	323.71	0.00365	0.000212132034355965
Both_741	Both_741;size=38;	Both_741;size=35;	1_323.71	Gray	0.0038	0.0035	323.71	0.00365	0.000212132034355965
Both_788	Both_788;size=35;	Both_788;size=38;	4_60.375	Gray	0.0035	0.0038	60.375	0.00365	0.000212132034355965
Both_791	Both_791;size=35;	Both_791;size=38;	1_323.71	Gray	0.0035	0.0038	323.71	0.00365	0.000212132034355965
Both_798	Both_798;size=35;	Both_798;size=38;	15_89.91	Gray	0.0035	0.0038	89.91	0.00365	0.000212132034355965
Both_826	Both_826;size=32;	Both_826;size=41;	4_60.375	Gray	0.0032	0.0041	60.375	0.00365	0.000636396103067893
Both_828	Both_828;size=32;	Both_828;size=41;	1_323.71	Gray	0.0032	0.0041	323.71	0.00365	0.000636396103067893
Both_750	Both_750;size=37;	Both_750;size=36;	4_60.375	Gray	0.0037	0.0036	60.375	0.00365	7.07106781186546e-05
Both_761	Both_761;size=37;	Both_761;size=36;	1_323.71	Gray	0.0037	0.0036	323.71	0.00365	7.07106781186546e-05
Both_807	Both_807;size=34;	Both_807;size=39;	10_39.96	Gray	0.0034	0.0039	39.96	0.00365	0.000353553390593274
Both_867	Both_867;size=31;	Both_867;size=41;	15_89.91	Gray	0.0031	0.0041	89.91	0.0036	0.000707106781186548
Both_728	Both_728;size=39;	Both_728;size=33;	10_39.96	Gray	0.0039	0.0033	39.96	0.0036	0.000424264068711928
Both_751	Both_751;size=37;	Both_751;size=35;	10_39.96	Gray	0.0037	0.0035	39.96	0.0036	0.00014142135623731
Both_771	Both_771;size=36;	NA	1_323.71	Gray	0.0036	NA	323.71	0.0036	NA
Both_773	Both_773;size=36;	Both_773;size=36;	14_33.64	Gray	0.0036	0.0036	33.64	0.0036	0
Both_774	Both_774;size=36;	NA	14_33.64	Gray	0.0036	NA	33.64	0.0036	NA
Both_775	Both_775;size=36;	NA	6_0.825	Gray	0.0036	NA	0.825	0.0036	NA
Both_777	Both_777;size=36;	NA	14_33.64	Gray	0.0036	NA	33.64	0.0036	NA
Both_782	Both_782;size=36;	NA	10_39.96	Gray	0.0036	NA	39.96	0.0036	NA
Both_820	Both_820;size=33;	Both_820;size=39;	15_89.91	Gray	0.0033	0.0039	89.91	0.0036	0.000424264068711928
Both_914	NA	Both_914;size=36;	8_6.53	Gray	NA	0.0036	6.53	0.0036	NA
Both_929	NA	Both_929;size=36;	14_33.64	Gray	NA	0.0036	33.64	0.0036	NA
Both_943	NA	Both_943;size=36;	4_60.375	Gray	NA	0.0036	60.375	0.0036	NA
Both_946	NA	Both_946;size=36;	14_33.64	Gray	NA	0.0036	33.64	0.0036	NA
Both_987	NA	Both_987;size=36;	4_60.375	Gray	NA	0.0036	60.375	0.0036	NA
Both_1133	NA	Both_1133;size=36;	15_89.91	Gray	NA	0.0036	89.91	0.0036	NA
Both_1402	NA	Both_1402;size=36;	4_60.375	Gray	NA	0.0036	60.375	0.0036	NA
Both_706	Both_706;size=41;	Both_706;size=30;	10_39.96	Gray	0.0041	0.003	39.96	0.00355	0.000777817459305202
Both_888	Both_888;size=30;	Both_888;size=41;	15_89.91	Gray	0.003	0.0041	89.91	0.00355	0.000777817459305202
Both_754	Both_754;size=37;	Both_754;size=34;	14_33.64	Gray	0.0037	0.0034	33.64	0.00355	0.000212132034355964
Both_760	Both_760;size=37;	Both_760;size=34;	14_33.64	Gray	0.0037	0.0034	33.64	0.00355	0.000212132034355964
Both_855	Both_855;size=31;	Both_855;size=39;	15_89.91	Gray	0.0031	0.0039	89.91	0.0035	0.000565685424949238
Both_862	Both_862;size=31;	Both_862;size=39;	1_323.71	Gray	0.0031	0.0039	323.71	0.0035	0.000565685424949238
Both_770	Both_770;size=36;	Both_770;size=34;	10_39.96	Gray	0.0036	0.0034	39.96	0.0035	0.00014142135623731
Both_789	Both_789;size=35;	NA	1_323.71	Gray	0.0035	NA	323.71	0.0035	NA
Both_790	Both_790;size=35;	NA	14_33.64	Gray	0.0035	NA	33.64	0.0035	NA
Both_792	Both_792;size=35;	Both_792;size=35;	14_33.64	Gray	0.0035	0.0035	33.64	0.0035	0
Both_793	Both_793;size=35;	NA	4_60.375	Gray	0.0035	NA	60.375	0.0035	NA
Both_795	Both_795;size=35;	Both_795;size=35;	4_60.375	Gray	0.0035	0.0035	60.375	0.0035	0
Both_800	Both_800;size=35;	NA	1_323.71	Gray	0.0035	NA	323.71	0.0035	NA
Both_805	Both_805;size=34;	Both_805;size=36;	1_323.71	Gray	0.0034	0.0036	323.71	0.0035	0.00014142135623731
Both_911	NA	Both_911;size=35;	4_60.375	Gray	NA	0.0035	60.375	0.0035	NA
Both_931	NA	Both_931;size=35;	15_89.91	Gray	NA	0.0035	89.91	0.0035	NA
Both_975	NA	Both_975;size=35;	10_39.96	Gray	NA	0.0035	39.96	0.0035	NA
Both_1003	NA	Both_1003;size=35;	4_60.375	Gray	NA	0.0035	60.375	0.0035	NA
Both_1034	NA	Both_1034;size=35;	1_323.71	Gray	NA	0.0035	323.71	0.0035	NA
Both_1120	NA	Both_1120;size=35;	4_60.375	Gray	NA	0.0035	60.375	0.0035	NA
Both_1143	NA	Both_1143;size=35;	15_89.91	Gray	NA	0.0035	89.91	0.0035	NA
Both_1157	NA	Both_1157;size=35;	1_323.71	Gray	NA	0.0035	323.71	0.0035	NA
Both_869	Both_869;size=31;	Both_869;size=38;	10_39.96	Gray	0.0031	0.0038	39.96	0.00345	0.000494974746830583
Both_822	Both_822;size=33;	Both_822;size=36;	14_33.64	Gray	0.0033	0.0036	33.64	0.00345	0.000212132034355964
Both_835	Both_835;size=32;	Both_835;size=37;	1_323.71	Gray	0.0032	0.0037	323.71	0.00345	0.000353553390593274
Both_743	Both_743;size=38;	Both_743;size=30;	1_323.71	Gray	0.0038	0.003	323.71	0.0034	0.000565685424949238
Both_758	Both_758;size=37;	Both_758;size=31;	14_33.64	Gray	0.0037	0.0031	33.64	0.0034	0.000424264068711928
Both_817	Both_817;size=33;	Both_817;size=35;	1_323.71	Gray	0.0033	0.0035	323.71	0.0034	0.000141421356237309
Both_877	Both_877;size=31;	Both_877;size=37;	14_33.64	Gray	0.0031	0.0037	33.64	0.0034	0.000424264068711928
Both_893	Both_893;size=30;	Both_893;size=38;	14_33.64	Gray	0.003	0.0038	33.64	0.0034	0.000565685424949238
Both_803	Both_803;size=34;	NA	10_39.96	Gray	0.0034	NA	39.96	0.0034	NA
Both_802	Both_802;size=34;	NA	10_39.96	Gray	0.0034	NA	39.96	0.0034	NA
Both_809	Both_809;size=34;	NA	3_16.67	Gray	0.0034	NA	16.67	0.0034	NA
Both_811	Both_811;size=34;	NA	1_323.71	Gray	0.0034	NA	323.71	0.0034	NA
Both_813	Both_813;size=34;	NA	1_323.71	Gray	0.0034	NA	323.71	0.0034	NA
Both_815	Both_815;size=34;	NA	1_323.71	Gray	0.0034	NA	323.71	0.0034	NA
Both_842	Both_842;size=32;	Both_842;size=36;	15_89.91	Gray	0.0032	0.0036	89.91	0.0034	0.000282842712474619
Both_846	Both_846;size=32;	Both_846;size=36;	4_60.375	Gray	0.0032	0.0036	60.375	0.0034	0.000282842712474619
Both_1092	NA	Both_1092;size=34;	4_60.375	Gray	NA	0.0034	60.375	0.0034	NA
Both_1165	NA	Both_1165;size=34;	4_60.375	Gray	NA	0.0034	60.375	0.0034	NA
Both_1182	NA	Both_1182;size=34;	4_60.375	Gray	NA	0.0034	60.375	0.0034	NA
Both_1250	NA	Both_1250;size=34;	1_323.71	Gray	NA	0.0034	323.71	0.0034	NA
Both_808	Both_808;size=34;	Both_808;size=33;	14_33.64	Gray	0.0034	0.0033	33.64	0.00335	7.07106781186543e-05
Both_874	Both_874;size=31;	Both_874;size=36;	1_323.71	Gray	0.0031	0.0036	323.71	0.00335	0.000353553390593273
Both_831	Both_831;size=32;	Both_831;size=35;	4_60.375	Gray	0.0032	0.0035	60.375	0.00335	0.000212132034355964
Both_891	Both_891;size=30;	Both_891;size=37;	9_2.965	Gray	0.003	0.0037	2.965	0.00335	0.000494974746830583
Both_816	Both_816;size=33;	NA	14_33.64	Gray	0.0033	NA	33.64	0.0033	NA
Both_821	Both_821;size=33;	NA	1_323.71	Gray	0.0033	NA	323.71	0.0033	NA
Both_908	NA	Both_908;size=33;	1_323.71	Gray	NA	0.0033	323.71	0.0033	NA
Both_919	NA	Both_919;size=33;	3_16.67	Gray	NA	0.0033	16.67	0.0033	NA
Both_994	NA	Both_994;size=33;	14_33.64	Gray	NA	0.0033	33.64	0.0033	NA
Both_1028	NA	Both_1028;size=33;	4_60.375	Gray	NA	0.0033	60.375	0.0033	NA
Both_1042	NA	Both_1042;size=33;	15_89.91	Gray	NA	0.0033	89.91	0.0033	NA
Both_1084	NA	Both_1084;size=33;	15_89.91	Gray	NA	0.0033	89.91	0.0033	NA
Both_1260	NA	Both_1260;size=33;	4_60.375	Gray	NA	0.0033	60.375	0.0033	NA
Both_1302	NA	Both_1302;size=33;	3_16.67	Gray	NA	0.0033	16.67	0.0033	NA
Both_1376	NA	Both_1376;size=33;	15_89.91	Gray	NA	0.0033	89.91	0.0033	NA
Both_1407	NA	Both_1407;size=33;	15_89.91	Gray	NA	0.0033	89.91	0.0033	NA
Both_787	Both_787;size=36;	Both_787;size=30;	1_323.71	Gray	0.0036	0.003	323.71	0.0033	0.000424264068711928
Both_838	Both_838;size=32;	Both_838;size=34;	14_33.64	Gray	0.0032	0.0034	33.64	0.0033	0.00014142135623731
Both_839	Both_839;size=32;	Both_839;size=34;	1_323.71	Gray	0.0032	0.0034	323.71	0.0033	0.00014142135623731
Both_847	Both_847;size=32;	Both_847;size=34;	10_39.96	Gray	0.0032	0.0034	39.96	0.0033	0.00014142135623731
Both_894	Both_894;size=30;	Both_894;size=36;	10_39.96	Gray	0.003	0.0036	39.96	0.0033	0.000424264068711928
Both_801	Both_801;size=34;	Both_801;size=31;	1_323.71	Gray	0.0034	0.0031	323.71	0.00325	0.000212132034355964
Both_843	Both_843;size=32;	Both_843;size=33;	1_323.71	Gray	0.0032	0.0033	323.71	0.00325	7.07106781186552e-05
Both_799	Both_799;size=35;	Both_799;size=30;	14_33.64	Gray	0.0035	0.003	33.64	0.00325	0.000353553390593273
Both_870	Both_870;size=31;	Both_870;size=33;	1_323.71	Gray	0.0031	0.0033	323.71	0.0032	0.00014142135623731
Both_825	Both_825;size=32;	NA	10_39.96	Gray	0.0032	NA	39.96	0.0032	NA
Both_827	Both_827;size=32;	NA	4_60.375	Gray	0.0032	NA	60.375	0.0032	NA
Both_830	Both_830;size=32;	NA	10_39.96	Gray	0.0032	NA	39.96	0.0032	NA
Both_833	Both_833;size=32;	NA	11_9.265	Gray	0.0032	NA	9.265	0.0032	NA
Both_832	Both_832;size=32;	NA	10_39.96	Gray	0.0032	NA	39.96	0.0032	NA
Both_834	Both_834;size=32;	Both_834;size=32;	15_89.91	Gray	0.0032	0.0032	89.91	0.0032	0
Both_837	Both_837;size=32;	NA	1_323.71	Gray	0.0032	NA	323.71	0.0032	NA
Both_840	Both_840;size=32;	NA	1_323.71	Gray	0.0032	NA	323.71	0.0032	NA
Both_841	Both_841;size=32;	NA	1_323.71	Gray	0.0032	NA	323.71	0.0032	NA
Both_848	Both_848;size=32;	NA	1_323.71	Gray	0.0032	NA	323.71	0.0032	NA
Both_849	Both_849;size=32;	NA	4_60.375	Gray	0.0032	NA	60.375	0.0032	NA
Both_880	Both_880;size=30;	Both_880;size=34;	1_323.71	Gray	0.003	0.0034	323.71	0.0032	0.000282842712474619
Both_924	NA	Both_924;size=32;	8_6.53	Gray	NA	0.0032	6.53	0.0032	NA
Both_950	NA	Both_950;size=32;	10_39.96	Gray	NA	0.0032	39.96	0.0032	NA
Both_952	NA	Both_952;size=32;	4_60.375	Gray	NA	0.0032	60.375	0.0032	NA
Both_966	NA	Both_966;size=32;	10_39.96	Gray	NA	0.0032	39.96	0.0032	NA
Both_978	NA	Both_978;size=32;	14_33.64	Gray	NA	0.0032	33.64	0.0032	NA
Both_1008	NA	Both_1008;size=32;	10_39.96	Gray	NA	0.0032	39.96	0.0032	NA
Both_1033	NA	Both_1033;size=32;	14_33.64	Gray	NA	0.0032	33.64	0.0032	NA
Both_1045	NA	Both_1045;size=32;	1_323.71	Gray	NA	0.0032	323.71	0.0032	NA
Both_1141	NA	Both_1141;size=32;	15_89.91	Gray	NA	0.0032	89.91	0.0032	NA
Both_1294	NA	Both_1294;size=32;	4_60.375	Gray	NA	0.0032	60.375	0.0032	NA
Both_1604	NA	Both_1604;size=32;	4_60.375	Gray	NA	0.0032	60.375	0.0032	NA
Both_819	Both_819;size=33;	Both_819;size=30;	15_89.91	Gray	0.0033	0.003	89.91	0.00315	0.000212132034355964
Both_829	Both_829;size=32;	Both_829;size=31;	10_39.96	Gray	0.0032	0.0031	39.96	0.00315	7.07106781186543e-05
Both_845	Both_845;size=32;	Both_845;size=31;	10_39.96	Gray	0.0032	0.0031	39.96	0.00315	7.07106781186543e-05
Both_865	Both_865;size=31;	Both_865;size=32;	10_39.96	Gray	0.0031	0.0032	39.96	0.00315	7.07106781186543e-05
Both_882	Both_882;size=30;	Both_882;size=33;	1_323.71	Gray	0.003	0.0033	323.71	0.00315	0.000212132034355964
Both_886	Both_886;size=30;	Both_886;size=33;	1_323.71	Gray	0.003	0.0033	323.71	0.00315	0.000212132034355964
Both_850	Both_850;size=31;	NA	11_9.265	Gray	0.0031	NA	9.265	0.0031	NA
Both_853	Both_853;size=31;	NA	1_323.71	Gray	0.0031	NA	323.71	0.0031	NA
Both_856	Both_856;size=31;	NA	10_39.96	Gray	0.0031	NA	39.96	0.0031	NA
Both_857	Both_857;size=31;	NA	11_9.265	Gray	0.0031	NA	9.265	0.0031	NA
Both_858	Both_858;size=31;	NA	1_323.71	Gray	0.0031	NA	323.71	0.0031	NA
Both_859	Both_859;size=31;	NA	1_323.71	Gray	0.0031	NA	323.71	0.0031	NA
Both_860	Both_860;size=31;	NA	1_323.71	Gray	0.0031	NA	323.71	0.0031	NA
Both_861	Both_861;size=31;	NA	10_39.96	Gray	0.0031	NA	39.96	0.0031	NA
Both_863	Both_863;size=31;	NA	1_323.71	Gray	0.0031	NA	323.71	0.0031	NA
Both_864	Both_864;size=31;	NA	1_323.71	Gray	0.0031	NA	323.71	0.0031	NA
Both_866	Both_866;size=31;	NA	1_323.71	Gray	0.0031	NA	323.71	0.0031	NA
Both_871	Both_871;size=31;	NA	1_323.71	Gray	0.0031	NA	323.71	0.0031	NA
Both_872	Both_872;size=31;	NA	1_323.71	Gray	0.0031	NA	323.71	0.0031	NA
Both_873	Both_873;size=31;	NA	14_33.64	Gray	0.0031	NA	33.64	0.0031	NA
Both_875	Both_875;size=31;	NA	1_323.71	Gray	0.0031	NA	323.71	0.0031	NA
Both_876	Both_876;size=31;	NA	10_39.96	Gray	0.0031	NA	39.96	0.0031	NA
Both_878	Both_878;size=31;	NA	10_39.96	Gray	0.0031	NA	39.96	0.0031	NA
Both_913	NA	Both_913;size=31;	10_39.96	Gray	NA	0.0031	39.96	0.0031	NA
Both_935	NA	Both_935;size=31;	15_89.91	Gray	NA	0.0031	89.91	0.0031	NA
Both_939	NA	Both_939;size=31;	10_39.96	Gray	NA	0.0031	39.96	0.0031	NA
Both_945	NA	Both_945;size=31;	10_39.96	Gray	NA	0.0031	39.96	0.0031	NA
Both_984	NA	Both_984;size=31;	4_60.375	Gray	NA	0.0031	60.375	0.0031	NA
Both_1041	NA	Both_1041;size=31;	1_323.71	Gray	NA	0.0031	323.71	0.0031	NA
Both_1103	NA	Both_1103;size=31;	4_60.375	Gray	NA	0.0031	60.375	0.0031	NA
Both_1240	NA	Both_1240;size=31;	4_60.375	Gray	NA	0.0031	60.375	0.0031	NA
Both_1330	NA	Both_1330;size=31;	15_89.91	Gray	NA	0.0031	89.91	0.0031	NA
Both_836	Both_836;size=32;	Both_836;size=30;	5_3.29	Gray	0.0032	0.003	3.29	0.0031	0.000141421356237309
Both_844	Both_844;size=32;	Both_844;size=30;	14_33.64	Gray	0.0032	0.003	33.64	0.0031	0.000141421356237309
Both_881	Both_881;size=30;	Both_881;size=30;	1_323.71	Gray	0.003	0.003	323.71	0.003	0
Both_883	Both_883;size=30;	NA	1_323.71	Gray	0.003	NA	323.71	0.003	NA
Both_884	Both_884;size=30;	NA	1_323.71	Gray	0.003	NA	323.71	0.003	NA
Both_887	Both_887;size=30;	NA	14_33.64	Gray	0.003	NA	33.64	0.003	NA
Both_889	Both_889;size=30;	NA	1_323.71	Gray	0.003	NA	323.71	0.003	NA
Both_892	Both_892;size=30;	Both_892;size=30;	14_33.64	Gray	0.003	0.003	33.64	0.003	0
Both_948	NA	Both_948;size=30;	14_33.64	Gray	NA	0.003	33.64	0.003	NA
Both_967	NA	Both_967;size=30;	10_39.96	Gray	NA	0.003	39.96	0.003	NA
Both_969	NA	Both_969;size=30;	15_89.91	Gray	NA	0.003	89.91	0.003	NA
Both_970	NA	Both_970;size=30;	10_39.96	Gray	NA	0.003	39.96	0.003	NA
Both_1078	NA	Both_1078;size=30;	14_33.64	Gray	NA	0.003	33.64	0.003	NA
Both_1094	NA	Both_1094;size=30;	15_89.91	Gray	NA	0.003	89.91	0.003	NA
Both_1114	NA	Both_1114;size=30;	1_323.71	Gray	NA	0.003	323.71	0.003	NA
Both_1227	NA	Both_1227;size=30;	4_60.375	Gray	NA	0.003	60.375	0.003	NA
Both_1275	NA	Both_1275;size=30;	15_89.91	Gray	NA	0.003	89.91	0.003	NA
Both_1405	NA	Both_1405;size=30;	3_16.67	Gray	NA	0.003	16.67	0.003	NA
Both_1446	NA	Both_1446;size=30;	3_16.67	Gray	NA	0.003	16.67	0.003	NA
Both_1924	NA	Both_1924;size=30;	15_89.91	Gray	NA	0.003	89.91	0.003	NA
