# Supplementary material for: Estimating intraspecific genetic diversity from community DNA metabarcoding data
Source: PeerJ. 2018 Apr 9;6:e4644. doi: 10.7717/peerj.4644 (PMC5896493; doi:10.7717/peerj.4644)
Supplement: Supplemental Information 8 [file peerj-06-4644-s008.zip › Scripts_S1_v3/1_Single_species_mock/R_dif_ee_filtering/1_tables/5_DceM__ee0.2_noDenoise.csv]

ID	A	B	mgorig	color	abund_A	abund_B	mg	mean	sd
Both_1	Both_1;size=542995;	Both_1;size=540731;	1_323.71	Black	54.2995	54.0731	323.71	54.1863	0.160088975260638
Both_2	Both_2;size=67091;	Both_2;size=66045;	10_39.96	Black	6.7091	6.6045	39.96	6.6568	0.0739633693121119
Both_3	Both_3;size=61853;	Both_3;size=61680;	14_33.64	Black	6.1853	6.168	33.64	6.17665	0.012232947314527
Both_4	Both_4;size=35445;	Both_4;size=48529;	15_89.91	Black	3.5445	4.8529	89.91	4.1987	0.925178512504479
Both_5	Both_5;size=22308;	Both_5;size=30175;	4_60.375	Black	2.2308	3.0175	60.375	2.62415	0.556280904759457
Both_6	Both_6;size=11143;	Both_6;size=10892;	11_9.265	Black	1.1143	1.0892	9.265	1.10175	0.0177483802077823
Both_7	Both_7;size=9288;	Both_7;size=11401;	3_16.67	Black	0.9288	1.1401	16.67	1.03445	0.149411662864717
Both_8	Both_8;size=9274;	Both_8;size=9162;	7_26.36	Black	0.9274	0.9162	26.36	0.9218	0.00791959594928924
Both_11	Both_11;size=4857;	Both_11;size=5423;	1_323.71	Gray	0.4857	0.5423	323.71	0.514	0.0400222438151586
Both_9	Both_9;size=5036;	Both_9;size=4850;	5_3.29	Black	0.5036	0.485	3.29	0.4943	0.0131521861300697
Both_10	Both_10;size=4976;	Both_10;size=4758;	2_7.18	Black	0.4976	0.4758	7.18	0.4867	0.0154149278298668
Both_12	Both_12;size=4654;	Both_12;size=4791;	1_323.71	Gray	0.4654	0.4791	323.71	0.47225	0.00968736290225569
Both_13	Both_13;size=4511;	Both_13;size=4527;	8_6.53	Black	0.4511	0.4527	6.53	0.4519	0.00113137084989847
Both_14	Both_14;size=4404;	Both_14;size=3376;	1_323.71	Gray	0.4404	0.3376	323.71	0.389	0.0726905771059771
Both_18	Both_18;size=2144;	Both_18;size=3052;	13_21.895	Black	0.2144	0.3052	21.895	0.2598	0.0642052957317385
Both_16	Both_16;size=2466;	Both_16;size=2703;	15_89.91	Gray	0.2466	0.2703	89.91	0.25845	0.0167584307141212
Both_17	Both_17;size=2215;	Both_17;size=1999;	9_2.965	Black	0.2215	0.1999	2.965	0.2107	0.0152735064736294
Both_19	Both_19;size=1608;	Both_19;size=1665;	4_60.375	Gray	0.1608	0.1665	60.375	0.16365	0.00403050865276333
Both_20	Both_20;size=1517;	Both_20;size=1427;	1_323.71	Gray	0.1517	0.1427	323.71	0.1472	0.00636396103067891
Both_23	Both_23;size=1383;	Both_23;size=1238;	1_323.71	Gray	0.1383	0.1238	323.71	0.13105	0.0102530483272049
Both_27	Both_27;size=1160;	Both_27;size=1293;	1_323.71	Gray	0.116	0.1293	323.71	0.12265	0.00940452018978108
Both_24	Both_24;size=1226;	Both_24;size=1201;	1_323.71	Gray	0.1226	0.1201	323.71	0.12135	0.00176776695296638
Both_25	Both_25;size=1192;	Both_25;size=1215;	1_323.71	Gray	0.1192	0.1215	323.71	0.12035	0.00162634559672907
Both_26	Both_26;size=1168;	Both_26;size=1203;	1_323.71	Gray	0.1168	0.1203	323.71	0.11855	0.00247487373415292
Both_28	Both_28;size=1140;	Both_28;size=1169;	1_323.71	Gray	0.114	0.1169	323.71	0.11545	0.00205060966544099
Both_30	Both_30;size=1081;	Both_30;size=1112;	1_323.71	Gray	0.1081	0.1112	323.71	0.10965	0.0021920310216783
Both_29	Both_29;size=1090;	Both_29;size=1086;	1_323.71	Gray	0.109	0.1086	323.71	0.1088	0.000282842712474627
Both_31	Both_31;size=1055;	Both_31;size=1096;	1_323.71	Gray	0.1055	0.1096	323.71	0.10755	0.00289913780286485
Both_33	Both_33;size=1044;	Both_33;size=1060;	1_323.71	Gray	0.1044	0.106	323.71	0.1052	0.00113137084989847
Both_40	Both_40;size=990;	Both_40;size=1089;	1_323.71	Gray	0.099	0.1089	323.71	0.10395	0.00700035713374682
Both_37	Both_37;size=1015;	Both_37;size=1060;	1_323.71	Gray	0.1015	0.106	323.71	0.10375	0.00318198051533946
Both_38	Both_38;size=1002;	Both_38;size=1056;	1_323.71	Gray	0.1002	0.1056	323.71	0.1029	0.00381837661840736
Both_32	Both_32;size=1054;	Both_32;size=999;	1_323.71	Gray	0.1054	0.0999	323.71	0.10265	0.003889087296526
Both_34	Both_34;size=1038;	Both_34;size=997;	1_323.71	Gray	0.1038	0.0997	323.71	0.10175	0.00289913780286484
Both_35	Both_35;size=1017;	Both_35;size=952;	1_323.71	Gray	0.1017	0.0952	323.71	0.09845	0.00459619407771254
Both_39	Both_39;size=1002;	Both_39;size=903;	1_323.71	Gray	0.1002	0.0903	323.71	0.09525	0.00700035713374682
Both_46	Both_46;size=948;	Both_46;size=941;	1_323.71	Gray	0.0948	0.0941	323.71	0.09445	0.000494974746830578
Both_41	Both_41;size=976;	Both_41;size=896;	1_323.71	Gray	0.0976	0.0896	323.71	0.0936	0.00565685424949237
Both_36	Both_36;size=1016;	Both_36;size=854;	1_323.71	Gray	0.1016	0.0854	323.71	0.0935	0.0114551298552221
Both_43	Both_43;size=960;	Both_43;size=898;	1_323.71	Gray	0.096	0.0898	323.71	0.0929	0.00438406204335659
Both_44	Both_44;size=956;	Both_44;size=869;	1_323.71	Gray	0.0956	0.0869	323.71	0.09125	0.00615182899632296
Both_52	Both_52;size=895;	Both_52;size=919;	1_323.71	Gray	0.0895	0.0919	323.71	0.0907	0.00169705627484771
Both_49	Both_49;size=910;	Both_49;size=889;	1_323.71	Gray	0.091	0.0889	323.71	0.08995	0.00148492424049174
Both_42	Both_42;size=969;	Both_42;size=825;	1_323.71	Gray	0.0969	0.0825	323.71	0.0897	0.0101823376490863
Both_48	Both_48;size=924;	Both_48;size=839;	12_0.145	Black	0.0924	0.0839	0.145	0.08815	0.00601040764008565
Both_47	Both_47;size=940;	Both_47;size=807;	1_323.71	Gray	0.094	0.0807	323.71	0.08735	0.00940452018978109
Both_53	Both_53;size=869;	Both_53;size=867;	1_323.71	Gray	0.0869	0.0867	323.71	0.0868	0.000141421356237314
Both_45	Both_45;size=949;	Both_45;size=775;	1_323.71	Gray	0.0949	0.0775	323.71	0.0862	0.0123036579926459
Both_56	Both_56;size=853;	Both_56;size=868;	1_323.71	Gray	0.0853	0.0868	323.71	0.08605	0.00106066017177982
Both_54	Both_54;size=859;	Both_54;size=826;	1_323.71	Gray	0.0859	0.0826	323.71	0.08425	0.0023334523779156
Both_64	Both_64;size=812;	Both_64;size=836;	1_323.71	Gray	0.0812	0.0836	323.71	0.0824	0.00169705627484772
Both_66	Both_66;size=795;	Both_66;size=846;	1_323.71	Gray	0.0795	0.0846	323.71	0.08205	0.00360624458405139
Both_50	Both_50;size=904;	Both_50;size=735;	1_323.71	Gray	0.0904	0.0735	323.71	0.08195	0.0119501046020527
Both_55	Both_55;size=858;	Both_55;size=763;	1_323.71	Gray	0.0858	0.0763	323.71	0.08105	0.0067175144212722
Both_59	Both_59;size=836;	Both_59;size=771;	1_323.71	Gray	0.0836	0.0771	323.71	0.08035	0.00459619407771256
Both_65	Both_65;size=802;	Both_65;size=785;	1_323.71	Gray	0.0802	0.0785	323.71	0.07935	0.00120208152801713
Both_57	Both_57;size=850;	Both_57;size=728;	1_323.71	Gray	0.085	0.0728	323.71	0.0789	0.00862670273047587
Both_58	Both_58;size=846;	Both_58;size=731;	1_323.71	Gray	0.0846	0.0731	323.71	0.07885	0.00813172798364529
Both_21	Both_21;size=1441;	Both_21;size=126;	1_323.71	Gray	0.1441	0.0126	323.71	0.07835	0.092984541726031
Both_63	Both_63;size=816;	Both_63;size=736;	1_323.71	Gray	0.0816	0.0736	323.71	0.0776	0.00565685424949239
Both_68	Both_68;size=769;	Both_68;size=758;	1_323.71	Gray	0.0769	0.0758	323.71	0.07635	0.000777817459305205
Both_61	Both_61;size=834;	Both_61;size=691;	1_323.71	Gray	0.0834	0.0691	323.71	0.07625	0.0101116269709676
Both_67	Both_67;size=772;	Both_67;size=746;	1_323.71	Gray	0.0772	0.0746	323.71	0.0759	0.00183847763108503
Both_62	Both_62;size=823;	Both_62;size=693;	1_323.71	Gray	0.0823	0.0693	323.71	0.0758	0.00919238815542512
Both_78	Both_78;size=713;	Both_78;size=795;	1_323.71	Gray	0.0713	0.0795	323.71	0.0754	0.00579827560572969
Both_69	Both_69;size=763;	Both_69;size=733;	1_323.71	Gray	0.0763	0.0733	323.71	0.0748	0.00212132034355964
Both_71	Both_71;size=743;	Both_71;size=743;	1_323.71	Gray	0.0743	0.0743	323.71	0.0743	0
Both_74	Both_74;size=734;	Both_74;size=725;	1_323.71	Gray	0.0734	0.0725	323.71	0.07295	0.000636396103067891
Both_51	Both_51;size=897;	Both_51;size=535;	1_323.71	Gray	0.0897	0.0535	323.71	0.0716	0.025597265478953
Both_70	Both_70;size=745;	Both_70;size=675;	1_323.71	Gray	0.0745	0.0675	323.71	0.071	0.00494974746830583
Both_79	Both_79;size=696;	Both_79;size=721;	1_323.71	Gray	0.0696	0.0721	323.71	0.07085	0.00176776695296637
Both_76	Both_76;size=729;	Both_76;size=684;	1_323.71	Gray	0.0729	0.0684	323.71	0.07065	0.00318198051533947
Both_72	Both_72;size=740;	Both_72;size=665;	1_323.71	Gray	0.074	0.0665	323.71	0.07025	0.0053033008588991
Both_77	Both_77;size=716;	Both_77;size=685;	1_323.71	Gray	0.0716	0.0685	323.71	0.07005	0.0021920310216783
Both_80	Both_80;size=695;	Both_80;size=700;	6_0.825	Black	0.0695	0.07	0.825	0.06975	0.000353553390593274
Both_81	Both_81;size=684;	Both_81;size=680;	1_323.71	Gray	0.0684	0.068	323.71	0.0682	0.000282842712474617
Both_60	Both_60;size=836;	Both_60;size=520;	1_323.71	Gray	0.0836	0.052	323.71	0.0678	0.0223445742854949
Both_83	Both_83;size=681;	Both_83;size=668;	1_323.71	Gray	0.0681	0.0668	323.71	0.06745	0.000919238815542509
Both_82	Both_82;size=683;	Both_82;size=649;	1_323.71	Gray	0.0683	0.0649	323.71	0.0666	0.00240416305603426
Both_75	Both_75;size=730;	Both_75;size=584;	1_323.71	Gray	0.073	0.0584	323.71	0.0657	0.0103237590053236
Both_87	Both_87;size=647;	Both_87;size=623;	1_323.71	Gray	0.0647	0.0623	323.71	0.0635	0.00169705627484772
Both_88	Both_88;size=633;	Both_88;size=631;	1_323.71	Gray	0.0633	0.0631	323.71	0.0632	0.000141421356237304
Both_92	Both_92;size=621;	Both_92;size=641;	1_323.71	Gray	0.0621	0.0641	323.71	0.0631	0.00141421356237309
Both_84	Both_84;size=656;	Both_84;size=604;	1_323.71	Gray	0.0656	0.0604	323.71	0.063	0.00367695526217005
Both_73	Both_73;size=736;	Both_73;size=521;	1_323.71	Gray	0.0736	0.0521	323.71	0.06285	0.0152027957955108
Both_91	Both_91;size=623;	Both_91;size=623;	1_323.71	Gray	0.0623	0.0623	323.71	0.0623	0
Both_85	Both_85;size=653;	Both_85;size=581;	1_323.71	Gray	0.0653	0.0581	323.71	0.0617	0.00509116882454315
Both_86	Both_86;size=648;	Both_86;size=585;	1_323.71	Gray	0.0648	0.0585	323.71	0.06165	0.00445477272147524
Both_94	Both_94;size=606;	Both_94;size=617;	1_323.71	Gray	0.0606	0.0617	323.71	0.06115	0.000777817459305205
Both_100	Both_100;size=584;	Both_100;size=638;	1_323.71	Gray	0.0584	0.0638	323.71	0.0611	0.00381837661840735
Both_96	Both_96;size=600;	Both_96;size=607;	1_323.71	Gray	0.06	0.0607	323.71	0.06035	0.000494974746830588
Both_101	Both_101;size=579;	Both_101;size=620;	10_39.96	Gray	0.0579	0.062	39.96	0.05995	0.00289913780286484
Both_93	Both_93;size=610;	Both_93;size=578;	1_323.71	Gray	0.061	0.0578	323.71	0.0594	0.00226274169979695
Both_95	Both_95;size=603;	Both_95;size=571;	1_323.71	Gray	0.0603	0.0571	323.71	0.0587	0.00226274169979695
Both_97	Both_97;size=599;	Both_97;size=574;	1_323.71	Gray	0.0599	0.0574	323.71	0.05865	0.00176776695296637
Both_106	Both_106;size=556;	Both_106;size=595;	1_323.71	Gray	0.0556	0.0595	323.71	0.05755	0.00275771644662754
Both_89	Both_89;size=629;	Both_89;size=516;	1_323.71	Gray	0.0629	0.0516	323.71	0.05725	0.00799030662740799
Both_98	Both_98;size=598;	Both_98;size=529;	1_323.71	Gray	0.0598	0.0529	323.71	0.05635	0.00487903679018718
Both_108	Both_108;size=555;	Both_108;size=568;	14_33.64	Gray	0.0555	0.0568	33.64	0.05615	0.000919238815542509
Both_107	Both_107;size=556;	Both_107;size=527;	1_323.71	Gray	0.0556	0.0527	323.71	0.05415	0.00205060966544098
Both_113	Both_113;size=533;	Both_113;size=542;	1_323.71	Gray	0.0533	0.0542	323.71	0.05375	0.000636396103067886
Both_104	Both_104;size=562;	Both_104;size=498;	1_323.71	Gray	0.0562	0.0498	323.71	0.053	0.00452548339959391
Both_99	Both_99;size=589;	Both_99;size=455;	1_323.71	Gray	0.0589	0.0455	323.71	0.0522	0.00947523086789974
Both_90	Both_90;size=626;	Both_90;size=417;	1_323.71	Gray	0.0626	0.0417	323.71	0.05215	0.0147785317267988
Both_103	Both_103;size=562;	Both_103;size=481;	1_323.71	Gray	0.0562	0.0481	323.71	0.05215	0.00572756492761104
Both_110	Both_110;size=549;	Both_110;size=490;	1_323.71	Gray	0.0549	0.049	323.71	0.05195	0.00417193000900063
Both_111	Both_111;size=540;	Both_111;size=498;	1_323.71	Gray	0.054	0.0498	323.71	0.0519	0.0029698484809835
Both_109	Both_109;size=549;	Both_109;size=474;	1_323.71	Gray	0.0549	0.0474	323.71	0.05115	0.00530330085889911
Both_102	Both_102;size=573;	Both_102;size=429;	1_323.71	Gray	0.0573	0.0429	323.71	0.0501	0.0101823376490863
Both_119	Both_119;size=497;	Both_119;size=454;	1_323.71	Gray	0.0497	0.0454	323.71	0.04755	0.00304055915910216
Both_112	Both_112;size=534;	Both_112;size=411;	1_323.71	Gray	0.0534	0.0411	323.71	0.04725	0.00869741340859453
Both_114	Both_114;size=525;	Both_114;size=409;	1_323.71	Gray	0.0525	0.0409	323.71	0.0467	0.00820243866176395
Both_121	Both_121;size=480;	Both_121;size=449;	1_323.71	Gray	0.048	0.0449	323.71	0.04645	0.0021920310216783
Both_116	Both_116;size=515;	Both_116;size=409;	1_323.71	Gray	0.0515	0.0409	323.71	0.0462	0.00749533188057741
Both_120	Both_120;size=489;	Both_120;size=422;	1_323.71	Gray	0.0489	0.0422	323.71	0.04555	0.00473761543394987
Both_118	Both_118;size=504;	Both_118;size=402;	1_323.71	Gray	0.0504	0.0402	323.71	0.0453	0.00721248916810279
Both_122	Both_122;size=473;	Both_122;size=432;	1_323.71	Gray	0.0473	0.0432	323.71	0.04525	0.00289913780286485
Both_117	Both_117;size=512;	Both_117;size=389;	1_323.71	Gray	0.0512	0.0389	323.71	0.04505	0.00869741340859453
Both_123	Both_123;size=473;	Both_123;size=425;	1_323.71	Gray	0.0473	0.0425	323.71	0.0449	0.00339411254969543
Both_124	Both_124;size=446;	Both_124;size=392;	1_323.71	Gray	0.0446	0.0392	323.71	0.0419	0.00381837661840736
Both_126	Both_126;size=437;	Both_126;size=355;	1_323.71	Gray	0.0437	0.0355	323.71	0.0396	0.00579827560572969
Both_128	Both_128;size=429;	Both_128;size=355;	1_323.71	Gray	0.0429	0.0355	323.71	0.0392	0.00523259018078045
Both_132	Both_132;size=394;	Both_132;size=387;	10_39.96	Gray	0.0394	0.0387	39.96	0.03905	0.000494974746830583
Both_134	Both_134;size=379;	Both_134;size=365;	1_323.71	Gray	0.0379	0.0365	323.71	0.0372	0.00098994949366117
Both_133	Both_133;size=387;	Both_133;size=355;	1_323.71	Gray	0.0387	0.0355	323.71	0.0371	0.00226274169979695
Both_125	Both_125;size=445;	Both_125;size=292;	1_323.71	Gray	0.0445	0.0292	323.71	0.03685	0.0108187337521542
Both_131	Both_131;size=399;	Both_131;size=333;	1_323.71	Gray	0.0399	0.0333	323.71	0.0366	0.00466690475583121
Both_130	Both_130;size=404;	Both_130;size=327;	10_39.96	Gray	0.0404	0.0327	39.96	0.03655	0.00544472221513641
Both_140	Both_140;size=353;	Both_140;size=378;	14_33.64	Gray	0.0353	0.0378	33.64	0.03655	0.00176776695296637
Both_137	Both_137;size=363;	Both_137;size=361;	1_323.71	Gray	0.0363	0.0361	323.71	0.0362	0.000141421356237309
Both_136	Both_136;size=368;	Both_136;size=350;	1_323.71	Gray	0.0368	0.035	323.71	0.0359	0.00127279220613579
Both_139	Both_139;size=353;	Both_139;size=354;	1_323.71	Gray	0.0353	0.0354	323.71	0.03535	7.07106781186568e-05
Both_138	Both_138;size=359;	Both_138;size=342;	1_323.71	Gray	0.0359	0.0342	323.71	0.03505	0.00120208152801713
Both_151	Both_151;size=311;	Both_151;size=354;	1_323.71	Gray	0.0311	0.0354	323.71	0.03325	0.00304055915910215
Both_141	Both_141;size=346;	Both_141;size=315;	1_323.71	Gray	0.0346	0.0315	323.71	0.03305	0.0021920310216783
Both_145	Both_145;size=335;	Both_145;size=315;	1_323.71	Gray	0.0335	0.0315	323.71	0.0325	0.0014142135623731
Both_129	Both_129;size=417;	Both_129;size=231;	1_323.71	Gray	0.0417	0.0231	323.71	0.0324	0.0131521861300698
Both_144	Both_144;size=339;	Both_144;size=307;	1_323.71	Gray	0.0339	0.0307	323.71	0.0323	0.00226274169979695
Both_148	Both_148;size=319;	Both_148;size=311;	1_323.71	Gray	0.0319	0.0311	323.71	0.0315	0.000565685424949235
Both_155	Both_155;size=301;	Both_155;size=323;	1_323.71	Gray	0.0301	0.0323	323.71	0.0312	0.00155563491861041
Both_150	Both_150;size=312;	Both_150;size=302;	1_323.71	Gray	0.0312	0.0302	323.71	0.0307	0.000707106781186546
Both_149	Both_149;size=316;	Both_149;size=294;	1_323.71	Gray	0.0316	0.0294	323.71	0.0305	0.0015556349186104
Both_158	Both_158;size=290;	Both_158;size=312;	1_323.71	Gray	0.029	0.0312	323.71	0.0301	0.0015556349186104
Both_157	Both_157;size=293;	Both_157;size=301;	1_323.71	Gray	0.0293	0.0301	323.71	0.0297	0.000565685424949235
Both_159	Both_159;size=287;	Both_159;size=283;	1_323.71	Gray	0.0287	0.0283	323.71	0.0285	0.00028284271247462
Both_164	Both_164;size=270;	Both_164;size=297;	1_323.71	Gray	0.027	0.0297	323.71	0.02835	0.00190918830920368
Both_160	Both_160;size=280;	Both_160;size=269;	1_323.71	Gray	0.028	0.0269	323.71	0.02745	0.000777817459305202
Both_154	Both_154;size=304;	Both_154;size=242;	1_323.71	Gray	0.0304	0.0242	323.71	0.0273	0.0043840620433566
Both_146	Both_146;size=330;	Both_146;size=216;	1_323.71	Gray	0.033	0.0216	323.71	0.0273	0.00806101730552664
Both_156	Both_156;size=298;	Both_156;size=247;	1_323.71	Gray	0.0298	0.0247	323.71	0.02725	0.00360624458405139
Both_168	Both_168;size=262;	Both_168;size=275;	1_323.71	Gray	0.0262	0.0275	323.71	0.02685	0.000919238815542511
Both_166	Both_166;size=267;	Both_166;size=260;	1_323.71	Gray	0.0267	0.026	323.71	0.02635	0.000494974746830583
Both_170	Both_170;size=259;	Both_170;size=268;	1_323.71	Gray	0.0259	0.0268	323.71	0.02635	0.000636396103067894
Both_163	Both_163;size=270;	Both_163;size=254;	1_323.71	Gray	0.027	0.0254	323.71	0.0262	0.00113137084989848
Both_153	Both_153;size=309;	Both_153;size=209;	14_33.64	Gray	0.0309	0.0209	33.64	0.0259	0.00707106781186547
Both_174	Both_174;size=254;	Both_174;size=263;	1_323.71	Gray	0.0254	0.0263	323.71	0.02585	0.000636396103067894
Both_142	Both_142;size=345;	Both_142;size=168;	1_323.71	Gray	0.0345	0.0168	323.71	0.02565	0.0125157900270019
Both_176	Both_176;size=252;	Both_176;size=260;	3_16.67	Gray	0.0252	0.026	16.67	0.0256	0.000565685424949237
Both_171	Both_171;size=259;	Both_171;size=252;	1_323.71	Gray	0.0259	0.0252	323.71	0.02555	0.000494974746830583
Both_175	Both_175;size=252;	Both_175;size=257;	1_323.71	Gray	0.0252	0.0257	323.71	0.02545	0.000353553390593274
Both_147	Both_147;size=319;	Both_147;size=185;	1_323.71	Gray	0.0319	0.0185	323.71	0.0252	0.00947523086789974
Both_179	Both_179;size=244;	Both_179;size=255;	1_323.71	Gray	0.0244	0.0255	323.71	0.02495	0.000777817459305205
Both_165	Both_165;size=269;	Both_165;size=225;	1_323.71	Gray	0.0269	0.0225	323.71	0.0247	0.00311126983722081
Both_181	Both_181;size=241;	Both_181;size=253;	1_323.71	Gray	0.0241	0.0253	323.71	0.0247	0.000848528137423859
Both_162	Both_162;size=270;	Both_162;size=218;	1_323.71	Gray	0.027	0.0218	323.71	0.0244	0.00367695526217005
Both_180	Both_180;size=241;	Both_180;size=246;	1_323.71	Gray	0.0241	0.0246	323.71	0.02435	0.000353553390593274
Both_178	Both_178;size=244;	Both_178;size=242;	1_323.71	Gray	0.0244	0.0242	323.71	0.0243	0.000141421356237309
Both_173	Both_173;size=255;	Both_173;size=230;	1_323.71	Gray	0.0255	0.023	323.71	0.02425	0.00176776695296637
Both_161	Both_161;size=273;	Both_161;size=208;	1_323.71	Gray	0.0273	0.0208	323.71	0.02405	0.00459619407771256
Both_169	Both_169;size=260;	Both_169;size=216;	1_323.71	Gray	0.026	0.0216	323.71	0.0238	0.00311126983722081
Both_172	Both_172;size=257;	Both_172;size=218;	1_323.71	Gray	0.0257	0.0218	323.71	0.02375	0.00275771644662754
Both_167	Both_167;size=267;	Both_167;size=201;	1_323.71	Gray	0.0267	0.0201	323.71	0.0234	0.00466690475583121
Both_183	Both_183;size=232;	Both_183;size=236;	1_323.71	Gray	0.0232	0.0236	323.71	0.0234	0.00028284271247462
Both_182	Both_182;size=238;	Both_182;size=223;	1_323.71	Gray	0.0238	0.0223	323.71	0.02305	0.00106066017177982
Both_189	Both_189;size=222;	Both_189;size=232;	1_323.71	Gray	0.0222	0.0232	323.71	0.0227	0.000707106781186546
Both_188	Both_188;size=224;	Both_188;size=229;	1_323.71	Gray	0.0224	0.0229	323.71	0.02265	0.000353553390593274
Both_190	Both_190;size=221;	Both_190;size=229;	1_323.71	Gray	0.0221	0.0229	323.71	0.0225	0.000565685424949237
Both_177	Both_177;size=247;	Both_177;size=199;	1_323.71	Gray	0.0247	0.0199	323.71	0.0223	0.00339411254969543
Both_185	Both_185;size=228;	Both_185;size=203;	1_323.71	Gray	0.0228	0.0203	323.71	0.02155	0.00176776695296637
Both_194	Both_194;size=217;	Both_194;size=208;	1_323.71	Gray	0.0217	0.0208	323.71	0.02125	0.000636396103067894
Both_184	Both_184;size=232;	Both_184;size=189;	1_323.71	Gray	0.0232	0.0189	323.71	0.02105	0.00304055915910215
Both_199	Both_199;size=209;	Both_199;size=208;	1_323.71	Gray	0.0209	0.0208	323.71	0.02085	7.07106781186568e-05
Both_197	Both_197;size=212;	Both_197;size=203;	1_323.71	Gray	0.0212	0.0203	323.71	0.02075	0.000636396103067894
Both_187	Both_187;size=226;	Both_187;size=176;	1_323.71	Gray	0.0226	0.0176	323.71	0.0201	0.00353553390593274
Both_202	Both_202;size=198;	NA	10_39.96	Gray	0.0198	NA	39.96	0.0198	NA
Both_192	Both_192;size=220;	Both_192;size=173;	1_323.71	Gray	0.022	0.0173	323.71	0.01965	0.00332340187157678
Both_186	Both_186;size=227;	Both_186;size=164;	1_323.71	Gray	0.0227	0.0164	323.71	0.01955	0.00445477272147525
Both_204	Both_204;size=194;	Both_204;size=196;	1_323.71	Gray	0.0194	0.0196	323.71	0.0195	0.000141421356237309
Both_203	Both_203;size=197;	Both_203;size=191;	1_323.71	Gray	0.0197	0.0191	323.71	0.0194	0.000424264068711926
Both_205	Both_205;size=192;	Both_205;size=195;	1_323.71	Gray	0.0192	0.0195	323.71	0.01935	0.000212132034355963
Both_206	Both_206;size=189;	Both_206;size=192;	1_323.71	Gray	0.0189	0.0192	323.71	0.01905	0.000212132034355965
Both_195	Both_195;size=216;	Both_195;size=161;	1_323.71	Gray	0.0216	0.0161	323.71	0.01885	0.00388908729652601
Both_214	Both_214;size=167;	Both_214;size=207;	1_323.71	Gray	0.0167	0.0207	323.71	0.0187	0.00282842712474619
Both_196	Both_196;size=215;	Both_196;size=145;	6_0.825	Gray	0.0215	0.0145	0.825	0.018	0.00494974746830583
Both_193	Both_193;size=218;	Both_193;size=141;	1_323.71	Gray	0.0218	0.0141	323.71	0.01795	0.00544472221513641
Both_208	Both_208;size=184;	Both_208;size=163;	1_323.71	Gray	0.0184	0.0163	323.71	0.01735	0.00148492424049175
Both_210	Both_210;size=182;	Both_210;size=161;	5_3.29	Gray	0.0182	0.0161	3.29	0.01715	0.00148492424049175
Both_200	Both_200;size=203;	Both_200;size=138;	1_323.71	Gray	0.0203	0.0138	323.71	0.01705	0.00459619407771256
Both_209	Both_209;size=182;	Both_209;size=158;	1_323.71	Gray	0.0182	0.0158	323.71	0.017	0.00169705627484772
Both_241	Both_241;size=132;	Both_241;size=202;	4_60.375	Gray	0.0132	0.0202	60.375	0.0167	0.00494974746830583
Both_207	Both_207;size=186;	Both_207;size=146;	1_323.71	Gray	0.0186	0.0146	323.71	0.0166	0.00282842712474619
Both_212	Both_212;size=177;	Both_212;size=155;	1_323.71	Gray	0.0177	0.0155	323.71	0.0166	0.0015556349186104
Both_201	Both_201;size=199;	Both_201;size=128;	10_39.96	Gray	0.0199	0.0128	39.96	0.01635	0.00502045814642449
Both_224	Both_224;size=149;	Both_224;size=176;	13_21.895	Gray	0.0149	0.0176	21.895	0.01625	0.00190918830920368
Both_215	Both_215;size=167;	Both_215;size=157;	7_26.36	Gray	0.0167	0.0157	26.36	0.0162	0.000707106781186548
Both_218	Both_218;size=156;	Both_218;size=168;	10_39.96	Gray	0.0156	0.0168	39.96	0.0162	0.000848528137423857
Both_219	Both_219;size=154;	Both_219;size=163;	14_33.64	Gray	0.0154	0.0163	33.64	0.01585	0.000636396103067894
Both_211	Both_211;size=179;	Both_211;size=128;	1_323.71	Gray	0.0179	0.0128	323.71	0.01535	0.00360624458405139
Both_217	Both_217;size=158;	Both_217;size=145;	10_39.96	Gray	0.0158	0.0145	39.96	0.01515	0.00091923881554251
Both_223	Both_223;size=150;	Both_223;size=150;	1_323.71	Gray	0.015	0.015	323.71	0.015	0
Both_222	Both_222;size=150;	Both_222;size=149;	10_39.96	Gray	0.015	0.0149	39.96	0.01495	7.07106781186556e-05
Both_213	Both_213;size=170;	Both_213;size=127;	1_323.71	Gray	0.017	0.0127	323.71	0.01485	0.00304055915910216
Both_221	Both_221;size=152;	Both_221;size=144;	10_39.96	Gray	0.0152	0.0144	39.96	0.0148	0.00056568542494924
Both_248	Both_248;size=128;	Both_248;size=163;	5_3.29	Gray	0.0128	0.0163	3.29	0.01455	0.00247487373415292
Both_225	Both_225;size=145;	Both_225;size=145;	11_9.265	Gray	0.0145	0.0145	9.265	0.0145	0
Both_226	Both_226;size=142;	Both_226;size=147;	14_33.64	Gray	0.0142	0.0147	33.64	0.01445	0.000353553390593273
Both_230	Both_230;size=140;	Both_230;size=147;	10_39.96	Gray	0.014	0.0147	39.96	0.01435	0.000494974746830584
Both_233	Both_233;size=137;	Both_233;size=146;	15_89.91	Gray	0.0137	0.0146	89.91	0.01415	0.000636396103067893
Both_227	Both_227;size=141;	Both_227;size=136;	10_39.96	Gray	0.0141	0.0136	39.96	0.01385	0.000353553390593275
Both_243	Both_243;size=131;	Both_243;size=144;	14_33.64	Gray	0.0131	0.0144	33.64	0.01375	0.000919238815542511
Both_240	Both_240;size=133;	Both_240;size=139;	10_39.96	Gray	0.0133	0.0139	39.96	0.0136	0.000424264068711927
Both_245	Both_245;size=130;	Both_245;size=140;	14_33.64	Gray	0.013	0.014	33.64	0.0135	0.000707106781186547
Both_228	Both_228;size=140;	Both_228;size=128;	14_33.64	Gray	0.014	0.0128	33.64	0.0134	0.000848528137423857
Both_239	Both_239;size=133;	NA	14_33.64	Gray	0.0133	NA	33.64	0.0133	NA
Both_263	Both_263;size=120;	Both_263;size=146;	1_323.71	Gray	0.012	0.0146	323.71	0.0133	0.00183847763108502
Both_235	Both_235;size=134;	Both_235;size=130;	10_39.96	Gray	0.0134	0.013	39.96	0.0132	0.00028284271247462
Both_242	Both_242;size=131;	Both_242;size=132;	14_33.64	Gray	0.0131	0.0132	33.64	0.01315	7.07106781186556e-05
Both_236	Both_236;size=134;	Both_236;size=128;	1_323.71	Gray	0.0134	0.0128	323.71	0.0131	0.00042426406871193
Both_229	Both_229;size=140;	Both_229;size=121;	8_6.53	Gray	0.014	0.0121	6.53	0.01305	0.00134350288425444
Both_268	Both_268;size=120;	Both_268;size=140;	10_39.96	Gray	0.012	0.014	39.96	0.013	0.00141421356237309
Both_216	Both_216;size=164;	Both_216;size=95;	1_323.71	Gray	0.0164	0.0095	323.71	0.01295	0.00487903679018718
Both_234	Both_234;size=134;	Both_234;size=125;	14_33.64	Gray	0.0134	0.0125	33.64	0.01295	0.000636396103067893
Both_220	Both_220;size=154;	Both_220;size=104;	1_323.71	Gray	0.0154	0.0104	323.71	0.0129	0.00353553390593274
Both_232	Both_232;size=138;	Both_232;size=120;	10_39.96	Gray	0.0138	0.012	39.96	0.0129	0.00127279220613579
Both_271	Both_271;size=118;	Both_271;size=139;	3_16.67	Gray	0.0118	0.0139	16.67	0.01285	0.00148492424049175
Both_294	Both_294;size=111;	Both_294;size=142;	1_323.71	Gray	0.0111	0.0142	323.71	0.01265	0.0021920310216783
Both_247	Both_247;size=129;	Both_247;size=123;	10_39.96	Gray	0.0129	0.0123	39.96	0.0126	0.000424264068711927
Both_270	Both_270;size=118;	Both_270;size=132;	10_39.96	Gray	0.0118	0.0132	39.96	0.0125	0.000989949493661168
Both_251	Both_251;size=127;	Both_251;size=121;	14_33.64	Gray	0.0127	0.0121	33.64	0.0124	0.000424264068711928
Both_231	Both_231;size=140;	Both_231;size=108;	10_39.96	Gray	0.014	0.0108	39.96	0.0124	0.00226274169979695
Both_259	Both_259;size=122;	Both_259;size=124;	10_39.96	Gray	0.0122	0.0124	39.96	0.0123	0.000141421356237311
Both_244	Both_244;size=130;	Both_244;size=116;	10_39.96	Gray	0.013	0.0116	39.96	0.0123	0.000989949493661167
Both_272	Both_272;size=118;	Both_272;size=125;	10_39.96	Gray	0.0118	0.0125	39.96	0.01215	0.000494974746830584
Both_293	Both_293;size=111;	Both_293;size=132;	14_33.64	Gray	0.0111	0.0132	33.64	0.01215	0.00148492424049175
Both_250	Both_250;size=127;	Both_250;size=114;	10_39.96	Gray	0.0127	0.0114	39.96	0.01205	0.000919238815542511
Both_237	Both_237;size=133;	Both_237;size=104;	1_323.71	Gray	0.0133	0.0104	323.71	0.01185	0.00205060966544099
Both_274	Both_274;size=117;	Both_274;size=120;	10_39.96	Gray	0.0117	0.012	39.96	0.01185	0.000212132034355964
Both_291	Both_291;size=111;	Both_291;size=125;	10_39.96	Gray	0.0111	0.0125	39.96	0.0118	0.000989949493661167
Both_276	Both_276;size=116;	Both_276;size=119;	10_39.96	Gray	0.0116	0.0119	39.96	0.01175	0.000212132034355965
Both_284	Both_284;size=114;	Both_284;size=120;	10_39.96	Gray	0.0114	0.012	39.96	0.0117	0.000424264068711928
Both_275	Both_275;size=116;	Both_275;size=117;	10_39.96	Gray	0.0116	0.0117	39.96	0.01165	7.07106781186556e-05
Both_292	Both_292;size=111;	Both_292;size=122;	14_33.64	Gray	0.0111	0.0122	33.64	0.01165	0.000777817459305201
Both_305	Both_305;size=108;	Both_305;size=124;	10_39.96	Gray	0.0108	0.0124	39.96	0.0116	0.00113137084989848
Both_296	Both_296;size=110;	Both_296;size=121;	14_33.64	Gray	0.011	0.0121	33.64	0.01155	0.000777817459305201
Both_261	Both_261;size=121;	Both_261;size=107;	1_323.71	Gray	0.0121	0.0107	323.71	0.0114	0.000989949493661167
Both_255	Both_255;size=124;	Both_255;size=102;	1_323.71	Gray	0.0124	0.0102	323.71	0.0113	0.0015556349186104
Both_290	Both_290;size=111;	Both_290;size=114;	10_39.96	Gray	0.0111	0.0114	39.96	0.01125	0.000212132034355964
Both_301	Both_301;size=110;	Both_301;size=115;	8_6.53	Gray	0.011	0.0115	6.53	0.01125	0.000353553390593273
Both_258	Both_258;size=123;	Both_258;size=98;	1_323.71	Gray	0.0123	0.0098	323.71	0.01105	0.00176776695296637
Both_273	Both_273;size=118;	Both_273;size=102;	14_33.64	Gray	0.0118	0.0102	33.64	0.011	0.00113137084989848
Both_238	Both_238;size=133;	Both_238;size=86;	10_39.96	Gray	0.0133	0.0086	39.96	0.01095	0.00332340187157677
Both_265	Both_265;size=120;	Both_265;size=99;	14_33.64	Gray	0.012	0.0099	33.64	0.01095	0.00148492424049175
Both_289	Both_289;size=111;	Both_289;size=107;	10_39.96	Gray	0.0111	0.0107	39.96	0.0109	0.00028284271247462
Both_295	Both_295;size=110;	Both_295;size=107;	14_33.64	Gray	0.011	0.0107	33.64	0.01085	0.000212132034355965
Both_341	Both_341;size=96;	Both_341;size=121;	10_39.96	Gray	0.0096	0.0121	39.96	0.01085	0.00176776695296637
Both_299	Both_299;size=110;	Both_299;size=106;	10_39.96	Gray	0.011	0.0106	39.96	0.0108	0.00028284271247462
Both_300	Both_300;size=110;	Both_300;size=106;	14_33.64	Gray	0.011	0.0106	33.64	0.0108	0.00028284271247462
Both_253	Both_253;size=125;	Both_253;size=90;	10_39.96	Gray	0.0125	0.009	39.96	0.01075	0.00247487373415292
Both_266	Both_266;size=120;	Both_266;size=95;	14_33.64	Gray	0.012	0.0095	33.64	0.01075	0.00176776695296637
Both_283	Both_283;size=114;	Both_283;size=100;	14_33.64	Gray	0.0114	0.01	33.64	0.0107	0.000989949493661167
Both_246	Both_246;size=129;	Both_246;size=84;	6_0.825	Gray	0.0129	0.0084	0.825	0.01065	0.00318198051533946
Both_269	Both_269;size=119;	Both_269;size=94;	1_323.71	Gray	0.0119	0.0094	323.71	0.01065	0.00176776695296637
Both_306	Both_306;size=108;	Both_306;size=105;	10_39.96	Gray	0.0108	0.0105	39.96	0.01065	0.000212132034355963
Both_308	Both_308;size=108;	Both_308;size=105;	14_33.64	Gray	0.0108	0.0105	33.64	0.01065	0.000212132034355963
Both_320	Both_320;size=103;	Both_320;size=110;	14_33.64	Gray	0.0103	0.011	33.64	0.01065	0.000494974746830584
Both_280	Both_280;size=115;	Both_280;size=97;	10_39.96	Gray	0.0115	0.0097	39.96	0.0106	0.00127279220613579
Both_281	Both_281;size=114;	Both_281;size=98;	14_33.64	Gray	0.0114	0.0098	33.64	0.0106	0.00113137084989848
Both_262	Both_262;size=120;	Both_262;size=90;	10_39.96	Gray	0.012	0.009	39.96	0.0105	0.00212132034355964
Both_329	Both_329;size=100;	Both_329;size=110;	14_33.64	Gray	0.01	0.011	33.64	0.0105	0.000707106781186548
Both_277	Both_277;size=116;	Both_277;size=94;	1_323.71	Gray	0.0116	0.0094	323.71	0.0105	0.0015556349186104
Both_249	Both_249;size=128;	Both_249;size=80;	1_323.71	Gray	0.0128	0.008	323.71	0.0104	0.00339411254969543
Both_285	Both_285;size=114;	Both_285;size=93;	14_33.64	Gray	0.0114	0.0093	33.64	0.01035	0.00148492424049175
Both_323	Both_323;size=103;	Both_323;size=103;	10_39.96	Gray	0.0103	0.0103	39.96	0.0103	0
Both_256	Both_256;size=123;	Both_256;size=80;	10_39.96	Gray	0.0123	0.008	39.96	0.01015	0.00304055915910215
Both_288	Both_288;size=112;	Both_288;size=91;	1_323.71	Gray	0.0112	0.0091	323.71	0.01015	0.00148492424049175
Both_333	Both_333;size=99;	Both_333;size=104;	10_39.96	Gray	0.0099	0.0104	39.96	0.01015	0.000353553390593274
Both_286	Both_286;size=114;	Both_286;size=88;	14_33.64	Gray	0.0114	0.0088	33.64	0.0101	0.00183847763108502
Both_346	Both_346;size=94;	Both_346;size=108;	14_33.64	Gray	0.0094	0.0108	33.64	0.0101	0.000989949493661167
Both_264	Both_264;size=120;	Both_264;size=81;	1_323.71	Gray	0.012	0.0081	323.71	0.01005	0.00275771644662754
Both_252	Both_252;size=127;	Both_252;size=73;	1_323.71	Gray	0.0127	0.0073	323.71	0.01	0.00381837661840736
Both_322	Both_322;size=103;	Both_322;size=97;	1_323.71	Gray	0.0103	0.0097	323.71	0.01	0.000424264068711928
Both_325	Both_325;size=102;	Both_325;size=98;	14_33.64	Gray	0.0102	0.0098	33.64	0.01	0.00028284271247462
Both_344	Both_344;size=94;	Both_344;size=106;	3_16.67	Gray	0.0094	0.0106	16.67	0.01	0.000848528137423858
Both_324	Both_324;size=103;	Both_324;size=96;	14_33.64	Gray	0.0103	0.0096	33.64	0.00995	0.000494974746830583
Both_330	Both_330;size=100;	Both_330;size=99;	10_39.96	Gray	0.01	0.0099	39.96	0.00995	7.07106781186556e-05
Both_267	Both_267;size=120;	Both_267;size=78;	1_323.71	Gray	0.012	0.0078	323.71	0.0099	0.0029698484809835
Both_318	Both_318;size=104;	Both_318;size=94;	14_33.64	Gray	0.0104	0.0094	33.64	0.0099	0.000707106781186548
Both_332	Both_332;size=99;	NA	15_89.91	Gray	0.0099	NA	89.91	0.0099	NA
Both_343	Both_343;size=95;	Both_343;size=103;	10_39.96	Gray	0.0095	0.0103	39.96	0.0099	0.000565685424949238
Both_297	Both_297;size=110;	Both_297;size=86;	1_323.71	Gray	0.011	0.0086	323.71	0.0098	0.00169705627484771
Both_310	Both_310;size=107;	Both_310;size=89;	10_39.96	Gray	0.0107	0.0089	39.96	0.0098	0.00127279220613579
Both_311	Both_311;size=107;	Both_311;size=89;	10_39.96	Gray	0.0107	0.0089	39.96	0.0098	0.00127279220613579
Both_340	Both_340;size=96;	Both_340;size=99;	10_39.96	Gray	0.0096	0.0099	39.96	0.00975	0.000212132034355963
Both_321	Both_321;size=103;	Both_321;size=90;	14_33.64	Gray	0.0103	0.009	33.64	0.00965	0.000919238815542511
Both_336	Both_336;size=97;	Both_336;size=96;	14_33.64	Gray	0.0097	0.0096	33.64	0.00965	7.07106781186543e-05
Both_353	Both_353;size=91;	Both_353;size=102;	10_39.96	Gray	0.0091	0.0102	39.96	0.00965	0.000777817459305202
Both_401	Both_401;size=79;	Both_401;size=114;	15_89.91	Gray	0.0079	0.0114	89.91	0.00965	0.00247487373415292
Both_359	Both_359;size=90;	Both_359;size=102;	15_89.91	Gray	0.009	0.0102	89.91	0.0096	0.000848528137423857
Both_362	Both_362;size=89;	Both_362;size=103;	10_39.96	Gray	0.0089	0.0103	39.96	0.0096	0.000989949493661167
Both_307	Both_307;size=108;	Both_307;size=83;	1_323.71	Gray	0.0108	0.0083	323.71	0.00955	0.00176776695296637
Both_354	Both_354;size=91;	Both_354;size=100;	14_33.64	Gray	0.0091	0.01	33.64	0.00955	0.000636396103067893
Both_278	Both_278;size=115;	Both_278;size=75;	1_323.71	Gray	0.0115	0.0075	323.71	0.0095	0.00282842712474619
Both_443	Both_443;size=70;	Both_443;size=120;	15_89.91	Gray	0.007	0.012	89.91	0.0095	0.00353553390593274
Both_282	Both_282;size=114;	Both_282;size=75;	1_323.71	Gray	0.0114	0.0075	323.71	0.00945	0.00275771644662754
Both_314	Both_314;size=106;	Both_314;size=83;	10_39.96	Gray	0.0106	0.0083	39.96	0.00945	0.00162634559672906
Both_317	Both_317;size=104;	Both_317;size=85;	10_39.96	Gray	0.0104	0.0085	39.96	0.00945	0.00134350288425444
Both_337	Both_337;size=97;	Both_337;size=91;	14_33.64	Gray	0.0097	0.0091	33.64	0.0094	0.000424264068711928
Both_331	Both_331;size=99;	Both_331;size=89;	14_33.64	Gray	0.0099	0.0089	33.64	0.0094	0.000707106781186547
Both_356	Both_356;size=90;	Both_356;size=97;	14_33.64	Gray	0.009	0.0097	33.64	0.00935	0.000494974746830583
Both_302	Both_302;size=110;	Both_302;size=76;	1_323.71	Gray	0.011	0.0076	323.71	0.0093	0.00240416305603426
Both_309	Both_309;size=107;	Both_309;size=79;	7_26.36	Gray	0.0107	0.0079	26.36	0.0093	0.00197989898732233
Both_352	Both_352;size=92;	Both_352;size=94;	14_33.64	Gray	0.0092	0.0094	33.64	0.0093	0.000141421356237309
Both_365	Both_365;size=88;	Both_365;size=98;	14_33.64	Gray	0.0088	0.0098	33.64	0.0093	0.000707106781186547
Both_304	Both_304;size=109;	Both_304;size=76;	10_39.96	Gray	0.0109	0.0076	39.96	0.00925	0.00233345237791561
Both_372	Both_372;size=87;	Both_372;size=98;	10_39.96	Gray	0.0087	0.0098	39.96	0.00925	0.000777817459305202
Both_349	Both_349;size=92;	Both_349;size=92;	10_39.96	Gray	0.0092	0.0092	39.96	0.0092	0
Both_394	Both_394;size=80;	Both_394;size=104;	14_33.64	Gray	0.008	0.0104	33.64	0.0092	0.00169705627484771
Both_414	Both_414;size=76;	Both_414;size=108;	15_89.91	Gray	0.0076	0.0108	89.91	0.0092	0.00226274169979695
Both_279	Both_279;size=115;	Both_279;size=68;	1_323.71	Gray	0.0115	0.0068	323.71	0.00915	0.00332340187157677
Both_298	Both_298;size=110;	Both_298;size=72;	1_323.71	Gray	0.011	0.0072	323.71	0.0091	0.00268700576850888
Both_406	Both_406;size=78;	Both_406;size=104;	15_89.91	Gray	0.0078	0.0104	89.91	0.0091	0.00183847763108502
Both_254	Both_254;size=124;	Both_254;size=56;	1_323.71	Gray	0.0124	0.0056	323.71	0.009	0.00480832611206852
Both_315	Both_315;size=105;	Both_315;size=75;	1_323.71	Gray	0.0105	0.0075	323.71	0.009	0.00212132034355964
Both_334	Both_334;size=97;	Both_334;size=83;	14_33.64	Gray	0.0097	0.0083	33.64	0.009	0.000989949493661167
Both_345	Both_345;size=94;	Both_345;size=86;	10_39.96	Gray	0.0094	0.0086	39.96	0.009	0.000565685424949237
Both_385	Both_385;size=81;	Both_385;size=98;	15_89.91	Gray	0.0081	0.0098	89.91	0.00895	0.00120208152801713
Both_326	Both_326;size=102;	Both_326;size=76;	14_33.64	Gray	0.0102	0.0076	33.64	0.0089	0.00183847763108502
Both_364	Both_364;size=89;	Both_364;size=89;	10_39.96	Gray	0.0089	0.0089	39.96	0.0089	0
Both_339	Both_339;size=96;	Both_339;size=81;	14_33.64	Gray	0.0096	0.0081	33.64	0.00885	0.00106066017177982
Both_392	Both_392;size=80;	Both_392;size=97;	10_39.96	Gray	0.008	0.0097	39.96	0.00885	0.00120208152801713
Both_425	Both_425;size=73;	Both_425;size=104;	15_89.91	Gray	0.0073	0.0104	89.91	0.00885	0.0021920310216783
Both_338	Both_338;size=96;	Both_338;size=79;	10_39.96	Gray	0.0096	0.0079	39.96	0.00875	0.00120208152801713
Both_437	Both_437;size=71;	Both_437;size=103;	15_89.91	Gray	0.0071	0.0103	89.91	0.0087	0.00226274169979695
Both_497	Both_497;size=62;	Both_497;size=112;	15_89.91	Gray	0.0062	0.0112	89.91	0.0087	0.00353553390593274
Both_367	Both_367;size=88;	Both_367;size=85;	14_33.64	Gray	0.0088	0.0085	33.64	0.00865	0.000212132034355964
Both_313	Both_313;size=106;	Both_313;size=66;	10_39.96	Gray	0.0106	0.0066	39.96	0.0086	0.00282842712474619
Both_327	Both_327;size=101;	Both_327;size=71;	10_39.96	Gray	0.0101	0.0071	39.96	0.0086	0.00212132034355964
Both_351	Both_351;size=92;	Both_351;size=80;	14_33.64	Gray	0.0092	0.008	33.64	0.0086	0.000848528137423857
Both_376	Both_376;size=85;	Both_376;size=87;	10_39.96	Gray	0.0085	0.0087	39.96	0.0086	0.000141421356237309
Both_319	Both_319;size=104;	Both_319;size=67;	14_33.64	Gray	0.0104	0.0067	33.64	0.00855	0.00261629509039023
Both_371	Both_371;size=87;	Both_371;size=84;	14_33.64	Gray	0.0087	0.0084	33.64	0.00855	0.000212132034355964
Both_316	Both_316;size=105;	Both_316;size=65;	14_33.64	Gray	0.0105	0.0065	33.64	0.0085	0.00282842712474619
Both_423	Both_423;size=74;	Both_423;size=96;	15_89.91	Gray	0.0074	0.0096	89.91	0.0085	0.00155563491861041
Both_303	Both_303;size=109;	Both_303;size=60;	1_323.71	Gray	0.0109	0.006	323.71	0.00845	0.00346482322781408
Both_328	Both_328;size=101;	Both_328;size=67;	1_323.71	Gray	0.0101	0.0067	323.71	0.0084	0.00240416305603426
Both_388	Both_388;size=81;	Both_388;size=85;	15_89.91	Gray	0.0081	0.0085	89.91	0.0083	0.00028284271247462
Both_460	Both_460;size=67;	Both_460;size=99;	15_89.91	Gray	0.0067	0.0099	89.91	0.0083	0.00226274169979695
Both_350	Both_350;size=92;	Both_350;size=73;	10_39.96	Gray	0.0092	0.0073	39.96	0.00825	0.00134350288425444
Both_358	Both_358;size=90;	Both_358;size=75;	14_33.64	Gray	0.009	0.0075	33.64	0.00825	0.00106066017177982
Both_396	Both_396;size=80;	Both_396;size=85;	10_39.96	Gray	0.008	0.0085	39.96	0.00825	0.000353553390593274
Both_369	Both_369;size=87;	Both_369;size=76;	10_39.96	Gray	0.0087	0.0076	39.96	0.00815	0.000777817459305201
Both_395	Both_395;size=80;	Both_395;size=83;	14_33.64	Gray	0.008	0.0083	33.64	0.00815	0.000212132034355964
Both_488	Both_488;size=63;	Both_488;size=100;	15_89.91	Gray	0.0063	0.01	89.91	0.00815	0.00261629509039023
Both_342	Both_342;size=96;	Both_342;size=66;	1_323.71	Gray	0.0096	0.0066	323.71	0.0081	0.00212132034355964
Both_357	Both_357;size=90;	Both_357;size=71;	14_33.64	Gray	0.009	0.0071	33.64	0.00805	0.00134350288425444
Both_379	Both_379;size=83;	Both_379;size=78;	11_9.265	Gray	0.0083	0.0078	9.265	0.00805	0.000353553390593274
Both_287	Both_287;size=113;	Both_287;size=47;	1_323.71	Gray	0.0113	0.0047	323.71	0.008	0.00466690475583121
Both_404	Both_404;size=78;	Both_404;size=82;	10_39.96	Gray	0.0078	0.0082	39.96	0.008	0.00028284271247462
Both_407	Both_407;size=78;	Both_407;size=82;	14_33.64	Gray	0.0078	0.0082	33.64	0.008	0.00028284271247462
Both_381	Both_381;size=82;	Both_381;size=77;	11_9.265	Gray	0.0082	0.0077	9.265	0.00795	0.000353553390593274
Both_312	Both_312;size=107;	Both_312;size=52;	1_323.71	Gray	0.0107	0.0052	323.71	0.00795	0.00388908729652601
Both_390	Both_390;size=80;	Both_390;size=78;	10_39.96	Gray	0.008	0.0078	39.96	0.0079	0.00014142135623731
Both_417	Both_417;size=75;	Both_417;size=83;	15_89.91	Gray	0.0075	0.0083	89.91	0.0079	0.000565685424949238
Both_453	Both_453;size=68;	Both_453;size=90;	1_323.71	Gray	0.0068	0.009	323.71	0.0079	0.00155563491861041
Both_456	Both_456;size=67;	Both_456;size=90;	15_89.91	Gray	0.0067	0.009	89.91	0.00785	0.00162634559672906
Both_374	Both_374;size=86;	Both_374;size=71;	14_33.64	Gray	0.0086	0.0071	33.64	0.00785	0.00106066017177982
Both_378	Both_378;size=84;	Both_378;size=73;	15_89.91	Gray	0.0084	0.0073	89.91	0.00785	0.000777817459305202
Both_360	Both_360;size=89;	Both_360;size=67;	14_33.64	Gray	0.0089	0.0067	33.64	0.0078	0.0015556349186104
Both_373	Both_373;size=87;	Both_373;size=68;	14_33.64	Gray	0.0087	0.0068	33.64	0.00775	0.00134350288425444
Both_427	Both_427;size=73;	Both_427;size=82;	14_33.64	Gray	0.0073	0.0082	33.64	0.00775	0.000636396103067893
Both_383	Both_383;size=82;	Both_383;size=72;	7_26.36	Gray	0.0082	0.0072	26.36	0.0077	0.000707106781186548
Both_415	Both_415;size=76;	Both_415;size=78;	14_33.64	Gray	0.0076	0.0078	33.64	0.0077	0.000141421356237309
Both_412	Both_412;size=77;	NA	1_323.71	Gray	0.0077	NA	323.71	0.0077	NA
Both_377	Both_377;size=84;	Both_377;size=70;	10_39.96	Gray	0.0084	0.007	39.96	0.0077	0.000989949493661167
Both_419	Both_419;size=75;	Both_419;size=79;	10_39.96	Gray	0.0075	0.0079	39.96	0.0077	0.000282842712474619
Both_438	Both_438;size=71;	Both_438;size=82;	14_33.64	Gray	0.0071	0.0082	33.64	0.00765	0.000777817459305202
Both_380	Both_380;size=83;	Both_380;size=70;	14_33.64	Gray	0.0083	0.007	33.64	0.00765	0.000919238815542512
Both_386	Both_386;size=81;	Both_386;size=72;	10_39.96	Gray	0.0081	0.0072	39.96	0.00765	0.000636396103067893
Both_508	Both_508;size=60;	Both_508;size=92;	15_89.91	Gray	0.006	0.0092	89.91	0.0076	0.00226274169979695
Both_426	Both_426;size=73;	Both_426;size=79;	10_39.96	Gray	0.0073	0.0079	39.96	0.0076	0.000424264068711928
Both_366	Both_366;size=88;	Both_366;size=63;	10_39.96	Gray	0.0088	0.0063	39.96	0.00755	0.00176776695296637
Both_348	Both_348;size=93;	Both_348;size=58;	1_323.71	Gray	0.0093	0.0058	323.71	0.00755	0.00247487373415292
Both_410	Both_410;size=77;	Both_410;size=74;	10_39.96	Gray	0.0077	0.0074	39.96	0.00755	0.000212132034355965
Both_431	Both_431;size=72;	Both_431;size=79;	10_39.96	Gray	0.0072	0.0079	39.96	0.00755	0.000494974746830583
Both_570	Both_570;size=50;	Both_570;size=101;	15_89.91	Gray	0.005	0.0101	89.91	0.00755	0.00360624458405139
Both_355	Both_355;size=90;	Both_355;size=60;	1_323.71	Gray	0.009	0.006	323.71	0.0075	0.00212132034355964
Both_382	Both_382;size=82;	Both_382;size=68;	10_39.96	Gray	0.0082	0.0068	39.96	0.0075	0.000989949493661167
Both_435	Both_435;size=72;	Both_435;size=78;	2_7.18	Gray	0.0072	0.0078	7.18	0.0075	0.000424264068711928
Both_441	Both_441;size=71;	Both_441;size=79;	10_39.96	Gray	0.0071	0.0079	39.96	0.0075	0.000565685424949237
Both_387	Both_387;size=81;	Both_387;size=68;	14_33.64	Gray	0.0081	0.0068	33.64	0.00745	0.000919238815542512
Both_398	Both_398;size=79;	Both_398;size=70;	14_33.64	Gray	0.0079	0.007	33.64	0.00745	0.000636396103067893
Both_347	Both_347;size=93;	Both_347;size=55;	1_323.71	Gray	0.0093	0.0055	323.71	0.0074	0.00268700576850888
Both_436	Both_436;size=72;	Both_436;size=76;	15_89.91	Gray	0.0072	0.0076	89.91	0.0074	0.00028284271247462
Both_501	Both_501;size=61;	Both_501;size=87;	15_89.91	Gray	0.0061	0.0087	89.91	0.0074	0.00183847763108502
Both_363	Both_363;size=89;	Both_363;size=58;	10_39.96	Gray	0.0089	0.0058	39.96	0.00735	0.0021920310216783
Both_413	Both_413;size=77;	Both_413;size=70;	1_323.71	Gray	0.0077	0.007	323.71	0.00735	0.000494974746830584
Both_368	Both_368;size=87;	Both_368;size=59;	1_323.71	Gray	0.0087	0.0059	323.71	0.0073	0.00197989898732233
Both_361	Both_361;size=89;	Both_361;size=56;	1_323.71	Gray	0.0089	0.0056	323.71	0.00725	0.00233345237791561
Both_370	Both_370;size=87;	Both_370;size=58;	14_33.64	Gray	0.0087	0.0058	33.64	0.00725	0.00205060966544099
Both_389	Both_389;size=81;	Both_389;size=64;	10_39.96	Gray	0.0081	0.0064	39.96	0.00725	0.00120208152801713
Both_421	Both_421;size=74;	Both_421;size=71;	14_33.64	Gray	0.0074	0.0071	33.64	0.00725	0.000212132034355964
Both_424	Both_424;size=73;	Both_424;size=72;	15_89.91	Gray	0.0073	0.0072	89.91	0.00725	7.07106781186549e-05
Both_472	Both_472;size=65;	Both_472;size=80;	10_39.96	Gray	0.0065	0.008	39.96	0.00725	0.00106066017177982
Both_403	Both_403;size=78;	Both_403;size=66;	10_39.96	Gray	0.0078	0.0066	39.96	0.0072	0.000848528137423856
Both_429	Both_429;size=72;	NA	1_323.71	Gray	0.0072	NA	323.71	0.0072	NA
Both_511	Both_511;size=60;	Both_511;size=84;	15_89.91	Gray	0.006	0.0084	89.91	0.0072	0.00169705627484771
Both_375	Both_375;size=85;	Both_375;size=58;	14_33.64	Gray	0.0085	0.0058	33.64	0.00715	0.00190918830920368
Both_432	Both_432;size=72;	Both_432;size=71;	10_39.96	Gray	0.0072	0.0071	39.96	0.00715	7.07106781186543e-05
Both_455	Both_455;size=67;	Both_455;size=75;	14_33.64	Gray	0.0067	0.0075	33.64	0.0071	0.000565685424949238
Both_468	Both_468;size=66;	Both_468;size=74;	1_323.71	Gray	0.0066	0.0074	323.71	0.007	0.000565685424949237
Both_564	Both_564;size=51;	Both_564;size=88;	15_89.91	Gray	0.0051	0.0088	89.91	0.00695	0.00261629509039023
Both_462	Both_462;size=67;	Both_462;size=70;	14_33.64	Gray	0.0067	0.007	33.64	0.00685	0.000212132034355964
Both_492	Both_492;size=63;	Both_492;size=74;	14_33.64	Gray	0.0063	0.0074	33.64	0.00685	0.000777817459305202
Both_384	Both_384;size=82;	Both_384;size=54;	14_33.64	Gray	0.0082	0.0054	33.64	0.0068	0.00197989898732233
Both_548	Both_548;size=53;	Both_548;size=83;	15_89.91	Gray	0.0053	0.0083	89.91	0.0068	0.00212132034355964
Both_409	Both_409;size=77;	Both_409;size=58;	10_39.96	Gray	0.0077	0.0058	39.96	0.00675	0.00134350288425444
Both_445	Both_445;size=70;	Both_445;size=65;	14_33.64	Gray	0.007	0.0065	33.64	0.00675	0.000353553390593273
Both_499	Both_499;size=61;	Both_499;size=74;	14_33.64	Gray	0.0061	0.0074	33.64	0.00675	0.000919238815542512
Both_523	Both_523;size=57;	Both_523;size=77;	4_60.375	Gray	0.0057	0.0077	60.375	0.0067	0.0014142135623731
Both_893	NA	Both_893;size=67;	15_89.91	Gray	NA	0.0067	89.91	0.0067	NA
Both_391	Both_391;size=80;	Both_391;size=54;	10_39.96	Gray	0.008	0.0054	39.96	0.0067	0.00183847763108502
Both_400	Both_400;size=79;	Both_400;size=55;	10_39.96	Gray	0.0079	0.0055	39.96	0.0067	0.00169705627484771
Both_402	Both_402;size=79;	Both_402;size=55;	14_33.64	Gray	0.0079	0.0055	33.64	0.0067	0.00169705627484771
Both_618	Both_618;size=45;	Both_618;size=88;	15_89.91	Gray	0.0045	0.0088	89.91	0.00665	0.00304055915910215
Both_477	Both_477;size=64;	Both_477;size=69;	15_89.91	Gray	0.0064	0.0069	89.91	0.00665	0.000353553390593274
Both_531	Both_531;size=56;	Both_531;size=76;	15_89.91	Gray	0.0056	0.0076	89.91	0.0066	0.0014142135623731
Both_393	Both_393;size=80;	Both_393;size=51;	1_323.71	Gray	0.008	0.0051	323.71	0.00655	0.00205060966544099
Both_467	Both_467;size=66;	Both_467;size=65;	14_33.64	Gray	0.0066	0.0065	33.64	0.00655	7.07106781186556e-05
Both_515	Both_515;size=59;	Both_515;size=72;	15_89.91	Gray	0.0059	0.0072	89.91	0.00655	0.000919238815542512
Both_448	Both_448;size=69;	Both_448;size=60;	14_33.64	Gray	0.0069	0.006	33.64	0.00645	0.000636396103067893
Both_521	Both_521;size=58;	Both_521;size=71;	4_60.375	Gray	0.0058	0.0071	60.375	0.00645	0.000919238815542512
Both_418	Both_418;size=75;	Both_418;size=54;	14_33.64	Gray	0.0075	0.0054	33.64	0.00645	0.00148492424049175
Both_513	Both_513;size=59;	Both_513;size=70;	15_89.91	Gray	0.0059	0.007	89.91	0.00645	0.000777817459305202
Both_470	Both_470;size=65;	Both_470;size=63;	10_39.96	Gray	0.0065	0.0063	39.96	0.0064	0.000141421356237309
Both_478	Both_478;size=64;	NA	1_323.71	Gray	0.0064	NA	323.71	0.0064	NA
Both_482	Both_482;size=64;	NA	1_323.71	Gray	0.0064	NA	323.71	0.0064	NA
Both_600	Both_600;size=47;	Both_600;size=81;	13_21.895	Gray	0.0047	0.0081	21.895	0.0064	0.00240416305603426
Both_405	Both_405;size=78;	Both_405;size=49;	10_39.96	Gray	0.0078	0.0049	39.96	0.00635	0.00205060966544099
Both_434	Both_434;size=72;	Both_434;size=55;	10_39.96	Gray	0.0072	0.0055	39.96	0.00635	0.00120208152801713
Both_411	Both_411;size=77;	Both_411;size=49;	14_33.64	Gray	0.0077	0.0049	33.64	0.0063	0.00197989898732233
Both_422	Both_422;size=74;	Both_422;size=52;	10_39.96	Gray	0.0074	0.0052	39.96	0.0063	0.0015556349186104
Both_454	Both_454;size=67;	Both_454;size=59;	10_39.96	Gray	0.0067	0.0059	39.96	0.0063	0.000565685424949238
Both_491	Both_491;size=63;	Both_491;size=63;	1_323.71	Gray	0.0063	0.0063	323.71	0.0063	0
Both_516	Both_516;size=58;	Both_516;size=68;	15_89.91	Gray	0.0058	0.0068	89.91	0.0063	0.000707106781186548
Both_520	Both_520;size=58;	Both_520;size=68;	15_89.91	Gray	0.0058	0.0068	89.91	0.0063	0.000707106781186548
Both_420	Both_420;size=75;	Both_420;size=50;	1_323.71	Gray	0.0075	0.005	323.71	0.00625	0.00176776695296637
Both_428	Both_428;size=73;	Both_428;size=52;	14_33.64	Gray	0.0073	0.0052	33.64	0.00625	0.00148492424049175
Both_439	Both_439;size=71;	Both_439;size=53;	1_323.71	Gray	0.0071	0.0053	323.71	0.0062	0.00127279220613579
Both_450	Both_450;size=69;	Both_450;size=55;	1_323.71	Gray	0.0069	0.0055	323.71	0.0062	0.000989949493661166
Both_399	Both_399;size=79;	Both_399;size=45;	1_323.71	Gray	0.0079	0.0045	323.71	0.0062	0.00240416305603426
Both_562	Both_562;size=51;	Both_562;size=72;	14_33.64	Gray	0.0051	0.0072	33.64	0.00615	0.00148492424049175
Both_510	Both_510;size=60;	Both_510;size=62;	10_39.96	Gray	0.006	0.0062	39.96	0.0061	0.00014142135623731
Both_397	Both_397;size=80;	Both_397;size=42;	1_323.71	Gray	0.008	0.0042	323.71	0.0061	0.00268700576850888
Both_442	Both_442;size=70;	Both_442;size=52;	1_323.71	Gray	0.007	0.0052	323.71	0.0061	0.00127279220613579
Both_446	Both_446;size=70;	Both_446;size=52;	14_33.64	Gray	0.007	0.0052	33.64	0.0061	0.00127279220613579
Both_452	Both_452;size=68;	Both_452;size=54;	14_33.64	Gray	0.0068	0.0054	33.64	0.0061	0.000989949493661167
Both_481	Both_481;size=64;	Both_481;size=58;	15_89.91	Gray	0.0064	0.0058	89.91	0.0061	0.000424264068711928
Both_484	Both_484;size=63;	Both_484;size=59;	1_323.71	Gray	0.0063	0.0059	323.71	0.0061	0.000282842712474619
Both_487	Both_487;size=63;	Both_487;size=59;	10_39.96	Gray	0.0063	0.0059	39.96	0.0061	0.000282842712474619
Both_514	Both_514;size=59;	Both_514;size=63;	10_39.96	Gray	0.0059	0.0063	39.96	0.0061	0.000282842712474619
Both_530	Both_530;size=57;	Both_530;size=65;	15_89.91	Gray	0.0057	0.0065	89.91	0.0061	0.000565685424949238
Both_466	Both_466;size=66;	Both_466;size=55;	10_39.96	Gray	0.0066	0.0055	39.96	0.00605	0.000777817459305202
Both_416	Both_416;size=75;	Both_416;size=46;	1_323.71	Gray	0.0075	0.0046	323.71	0.00605	0.00205060966544099
Both_483	Both_483;size=64;	Both_483;size=56;	14_33.64	Gray	0.0064	0.0056	33.64	0.006	0.000565685424949238
Both_493	Both_493;size=62;	Both_493;size=58;	14_33.64	Gray	0.0062	0.0058	33.64	0.006	0.00028284271247462
Both_408	Both_408;size=77;	Both_408;size=42;	10_39.96	Gray	0.0077	0.0042	39.96	0.00595	0.00247487373415292
Both_459	Both_459;size=67;	Both_459;size=52;	1_323.71	Gray	0.0067	0.0052	323.71	0.00595	0.00106066017177982
Both_463	Both_463;size=66;	Both_463;size=52;	14_33.64	Gray	0.0066	0.0052	33.64	0.0059	0.000989949493661167
Both_527	Both_527;size=57;	Both_527;size=61;	14_33.64	Gray	0.0057	0.0061	33.64	0.0059	0.000282842712474619
Both_553	Both_553;size=53;	Both_553;size=65;	4_60.375	Gray	0.0053	0.0065	60.375	0.0059	0.000848528137423857
Both_678	Both_678;size=40;	Both_678;size=78;	4_60.375	Gray	0.004	0.0078	60.375	0.0059	0.00268700576850888
Both_433	Both_433;size=72;	Both_433;size=45;	1_323.71	Gray	0.0072	0.0045	323.71	0.00585	0.00190918830920368
Both_524	Both_524;size=57;	Both_524;size=60;	14_33.64	Gray	0.0057	0.006	33.64	0.00585	0.000212132034355964
Both_451	Both_451;size=68;	Both_451;size=49;	1_323.71	Gray	0.0068	0.0049	323.71	0.00585	0.00134350288425444
Both_473	Both_473;size=65;	Both_473;size=52;	10_39.96	Gray	0.0065	0.0052	39.96	0.00585	0.000919238815542512
Both_580	Both_580;size=49;	Both_580;size=68;	15_89.91	Gray	0.0049	0.0068	89.91	0.00585	0.00134350288425444
Both_440	Both_440;size=71;	Both_440;size=45;	1_323.71	Gray	0.0071	0.0045	323.71	0.0058	0.00183847763108502
Both_476	Both_476;size=64;	Both_476;size=52;	10_39.96	Gray	0.0064	0.0052	39.96	0.0058	0.000848528137423857
Both_537	Both_537;size=54;	Both_537;size=62;	15_89.91	Gray	0.0054	0.0062	89.91	0.0058	0.000565685424949239
Both_554	Both_554;size=53;	Both_554;size=63;	1_323.71	Gray	0.0053	0.0063	323.71	0.0058	0.000707106781186548
Both_560	Both_560;size=52;	Both_560;size=64;	4_60.375	Gray	0.0052	0.0064	60.375	0.0058	0.000848528137423857
Both_561	Both_561;size=52;	Both_561;size=64;	15_89.91	Gray	0.0052	0.0064	89.91	0.0058	0.000848528137423857
Both_500	Both_500;size=61;	Both_500;size=54;	10_39.96	Gray	0.0061	0.0054	39.96	0.00575	0.000494974746830583
Both_503	Both_503;size=61;	Both_503;size=54;	14_33.64	Gray	0.0061	0.0054	33.64	0.00575	0.000494974746830583
Both_610	Both_610;size=46;	Both_610;size=69;	4_60.375	Gray	0.0046	0.0069	60.375	0.00575	0.00162634559672906
Both_457	Both_457;size=67;	Both_457;size=47;	14_33.64	Gray	0.0067	0.0047	33.64	0.0057	0.0014142135623731
Both_465	Both_465;size=66;	Both_465;size=48;	10_39.96	Gray	0.0066	0.0048	39.96	0.0057	0.00127279220613579
Both_507	Both_507;size=60;	Both_507;size=54;	14_33.64	Gray	0.006	0.0054	33.64	0.0057	0.000424264068711929
Both_519	Both_519;size=58;	Both_519;size=56;	14_33.64	Gray	0.0058	0.0056	33.64	0.0057	0.000141421356237309
Both_526	Both_526;size=57;	Both_526;size=57;	4_60.375	Gray	0.0057	0.0057	60.375	0.0057	0
Both_535	Both_535;size=55;	Both_535;size=59;	14_33.64	Gray	0.0055	0.0059	33.64	0.0057	0.000282842712474619
Both_540	Both_540;size=54;	Both_540;size=60;	15_89.91	Gray	0.0054	0.006	89.91	0.0057	0.000424264068711929
Both_449	Both_449;size=69;	Both_449;size=44;	10_39.96	Gray	0.0069	0.0044	39.96	0.00565	0.00176776695296637
Both_624	Both_624;size=45;	Both_624;size=68;	15_89.91	Gray	0.0045	0.0068	89.91	0.00565	0.00162634559672906
Both_512	Both_512;size=59;	Both_512;size=54;	14_33.64	Gray	0.0059	0.0054	33.64	0.00565	0.000353553390593274
Both_494	Both_494;size=62;	Both_494;size=50;	10_39.96	Gray	0.0062	0.005	39.96	0.0056	0.000848528137423857
Both_430	Both_430;size=72;	Both_430;size=40;	1_323.71	Gray	0.0072	0.004	323.71	0.0056	0.00226274169979695
Both_480	Both_480;size=64;	Both_480;size=48;	14_33.64	Gray	0.0064	0.0048	33.64	0.0056	0.00113137084989848
Both_504	Both_504;size=61;	Both_504;size=51;	10_39.96	Gray	0.0061	0.0051	39.96	0.0056	0.000707106781186547
Both_532	Both_532;size=56;	NA	1_323.71	Gray	0.0056	NA	323.71	0.0056	NA
Both_629	Both_629;size=44;	Both_629;size=68;	15_89.91	Gray	0.0044	0.0068	89.91	0.0056	0.00169705627484771
Both_502	Both_502;size=61;	Both_502;size=50;	14_33.64	Gray	0.0061	0.005	33.64	0.00555	0.000777817459305202
Both_464	Both_464;size=66;	Both_464;size=44;	1_323.71	Gray	0.0066	0.0044	323.71	0.0055	0.0015556349186104
Both_533	Both_533;size=55;	NA	1_323.71	Gray	0.0055	NA	323.71	0.0055	NA
Both_536	Both_536;size=55;	Both_536;size=55;	14_33.64	Gray	0.0055	0.0055	33.64	0.0055	0
Both_636	Both_636;size=44;	Both_636;size=66;	15_89.91	Gray	0.0044	0.0066	89.91	0.0055	0.0015556349186104
Both_910	NA	Both_910;size=55;	15_89.91	Gray	NA	0.0055	89.91	0.0055	NA
Both_574	Both_574;size=50;	Both_574;size=60;	4_60.375	Gray	0.005	0.006	60.375	0.0055	0.000707106781186548
Both_447	Both_447;size=69;	Both_447;size=39;	1_323.71	Gray	0.0069	0.0039	323.71	0.0054	0.00212132034355964
Both_461	Both_461;size=67;	Both_461;size=41;	1_323.71	Gray	0.0067	0.0041	323.71	0.0054	0.00183847763108502
Both_475	Both_475;size=64;	Both_475;size=44;	10_39.96	Gray	0.0064	0.0044	39.96	0.0054	0.00141421356237309
Both_687	Both_687;size=39;	Both_687;size=69;	15_89.91	Gray	0.0039	0.0069	89.91	0.0054	0.00212132034355964
Both_542	Both_542;size=54;	Both_542;size=54;	1_323.71	Gray	0.0054	0.0054	323.71	0.0054	0
Both_545	Both_545;size=54;	NA	4_60.375	Gray	0.0054	NA	60.375	0.0054	NA
Both_547	Both_547;size=54;	Both_547;size=54;	14_33.64	Gray	0.0054	0.0054	33.64	0.0054	0
Both_630	Both_630;size=44;	Both_630;size=63;	15_89.91	Gray	0.0044	0.0063	89.91	0.00535	0.00134350288425444
Both_444	Both_444;size=70;	Both_444;size=37;	1_323.71	Gray	0.007	0.0037	323.71	0.00535	0.00233345237791561
Both_471	Both_471;size=65;	Both_471;size=42;	1_323.71	Gray	0.0065	0.0042	323.71	0.00535	0.00162634559672906
Both_506	Both_506;size=60;	Both_506;size=47;	14_33.64	Gray	0.006	0.0047	33.64	0.00535	0.000919238815542512
Both_546	Both_546;size=54;	Both_546;size=53;	4_60.375	Gray	0.0054	0.0053	60.375	0.00535	7.07106781186543e-05
Both_489	Both_489;size=63;	Both_489;size=43;	10_39.96	Gray	0.0063	0.0043	39.96	0.0053	0.0014142135623731
Both_522	Both_522;size=58;	Both_522;size=48;	1_323.71	Gray	0.0058	0.0048	323.71	0.0053	0.000707106781186547
Both_474	Both_474;size=64;	Both_474;size=42;	10_39.96	Gray	0.0064	0.0042	39.96	0.0053	0.0015556349186104
Both_559	Both_559;size=52;	Both_559;size=54;	1_323.71	Gray	0.0052	0.0054	323.71	0.0053	0.000141421356237309
Both_469	Both_469;size=65;	Both_469;size=40;	1_323.71	Gray	0.0065	0.004	323.71	0.00525	0.00176776695296637
Both_517	Both_517;size=58;	Both_517;size=47;	10_39.96	Gray	0.0058	0.0047	39.96	0.00525	0.000777817459305202
Both_556	Both_556;size=52;	Both_556;size=53;	4_60.375	Gray	0.0052	0.0053	60.375	0.00525	7.07106781186549e-05
Both_495	Both_495;size=62;	Both_495;size=42;	10_39.96	Gray	0.0062	0.0042	39.96	0.0052	0.0014142135623731
Both_498	Both_498;size=61;	Both_498;size=43;	15_89.91	Gray	0.0061	0.0043	89.91	0.0052	0.00127279220613579
Both_505	Both_505;size=60;	Both_505;size=44;	1_323.71	Gray	0.006	0.0044	323.71	0.0052	0.00113137084989848
Both_525	Both_525;size=57;	Both_525;size=47;	15_89.91	Gray	0.0057	0.0047	89.91	0.0052	0.000707106781186548
Both_538	Both_538;size=54;	Both_538;size=50;	1_323.71	Gray	0.0054	0.005	323.71	0.0052	0.000282842712474619
Both_558	Both_558;size=52;	NA	1_323.71	Gray	0.0052	NA	323.71	0.0052	NA
Both_662	Both_662;size=41;	Both_662;size=63;	15_89.91	Gray	0.0041	0.0063	89.91	0.0052	0.0015556349186104
Both_486	Both_486;size=63;	Both_486;size=40;	14_33.64	Gray	0.0063	0.004	33.64	0.00515	0.00162634559672906
Both_509	Both_509;size=60;	Both_509;size=43;	14_33.64	Gray	0.006	0.0043	33.64	0.00515	0.00120208152801713
Both_534	Both_534;size=55;	Both_534;size=48;	1_323.71	Gray	0.0055	0.0048	323.71	0.00515	0.000494974746830583
Both_575	Both_575;size=50;	Both_575;size=53;	10_39.96	Gray	0.005	0.0053	39.96	0.00515	0.000212132034355964
Both_605	Both_605;size=47;	Both_605;size=56;	15_89.91	Gray	0.0047	0.0056	89.91	0.00515	0.000636396103067893
Both_698	Both_698;size=39;	Both_698;size=64;	4_60.375	Gray	0.0039	0.0064	60.375	0.00515	0.00176776695296637
Both_551	Both_551;size=53;	Both_551;size=49;	15_89.91	Gray	0.0053	0.0049	89.91	0.0051	0.000282842712474619
Both_588	Both_588;size=48;	Both_588;size=54;	4_60.375	Gray	0.0048	0.0054	60.375	0.0051	0.000424264068711928
Both_606	Both_606;size=47;	Both_606;size=55;	15_89.91	Gray	0.0047	0.0055	89.91	0.0051	0.000565685424949239
Both_620	Both_620;size=45;	Both_620;size=57;	15_89.91	Gray	0.0045	0.0057	89.91	0.0051	0.000848528137423857
Both_717	Both_717;size=37;	Both_717;size=65;	15_89.91	Gray	0.0037	0.0065	89.91	0.0051	0.00197989898732233
Both_572	Both_572;size=50;	Both_572;size=51;	1_323.71	Gray	0.005	0.0051	323.71	0.00505	7.07106781186549e-05
Both_585	Both_585;size=48;	Both_585;size=53;	15_89.91	Gray	0.0048	0.0053	89.91	0.00505	0.000353553390593273
Both_581	Both_581;size=49;	Both_581;size=52;	4_60.375	Gray	0.0049	0.0052	60.375	0.00505	0.000212132034355964
Both_639	Both_639;size=43;	Both_639;size=58;	15_89.91	Gray	0.0043	0.0058	89.91	0.00505	0.00106066017177982
Both_496	Both_496;size=62;	Both_496;size=38;	1_323.71	Gray	0.0062	0.0038	323.71	0.005	0.00169705627484771
Both_632	Both_632;size=44;	Both_632;size=56;	15_89.91	Gray	0.0044	0.0056	89.91	0.005	0.000848528137423857
Both_541	Both_541;size=54;	Both_541;size=45;	10_39.96	Gray	0.0054	0.0045	39.96	0.00495	0.000636396103067892
Both_612	Both_612;size=46;	Both_612;size=53;	14_33.64	Gray	0.0046	0.0053	33.64	0.00495	0.000494974746830583
Both_621	Both_621;size=45;	Both_621;size=54;	15_89.91	Gray	0.0045	0.0054	89.91	0.00495	0.000636396103067892
Both_738	Both_738;size=36;	Both_738;size=63;	4_60.375	Gray	0.0036	0.0063	60.375	0.00495	0.00190918830920368
Both_557	Both_557;size=52;	Both_557;size=46;	14_33.64	Gray	0.0052	0.0046	33.64	0.0049	0.000424264068711928
Both_569	Both_569;size=51;	Both_569;size=47;	1_323.71	Gray	0.0051	0.0047	323.71	0.0049	0.00028284271247462
Both_578	Both_578;size=49;	NA	10_39.96	Gray	0.0049	NA	39.96	0.0049	NA
Both_583	Both_583;size=49;	NA	1_323.71	Gray	0.0049	NA	323.71	0.0049	NA
Both_661	Both_661;size=42;	Both_661;size=56;	15_89.91	Gray	0.0042	0.0056	89.91	0.0049	0.000989949493661167
Both_665	Both_665;size=41;	Both_665;size=57;	15_89.91	Gray	0.0041	0.0057	89.91	0.0049	0.00113137084989848
Both_668	Both_668;size=41;	Both_668;size=57;	1_323.71	Gray	0.0041	0.0057	323.71	0.0049	0.00113137084989848
Both_732	Both_732;size=36;	Both_732;size=62;	4_60.375	Gray	0.0036	0.0062	60.375	0.0049	0.00183847763108502
Both_750	Both_750;size=35;	Both_750;size=63;	15_89.91	Gray	0.0035	0.0063	89.91	0.0049	0.00197989898732233
Both_529	Both_529;size=57;	Both_529;size=40;	2_7.18	Gray	0.0057	0.004	7.18	0.00485	0.00120208152801713
Both_552	Both_552;size=53;	Both_552;size=44;	1_323.71	Gray	0.0053	0.0044	323.71	0.00485	0.000636396103067893
Both_640	Both_640;size=43;	Both_640;size=54;	15_89.91	Gray	0.0043	0.0054	89.91	0.00485	0.000777817459305202
Both_555	Both_555;size=53;	Both_555;size=43;	1_323.71	Gray	0.0053	0.0043	323.71	0.0048	0.000707106781186548
Both_577	Both_577;size=50;	Both_577;size=46;	10_39.96	Gray	0.005	0.0046	39.96	0.0048	0.000282842712474619
Both_589	Both_589;size=48;	NA	10_39.96	Gray	0.0048	NA	39.96	0.0048	NA
Both_593	Both_593;size=48;	NA	14_33.64	Gray	0.0048	NA	33.64	0.0048	NA
Both_647	Both_647;size=43;	Both_647;size=53;	4_60.375	Gray	0.0043	0.0053	60.375	0.0048	0.000707106781186548
Both_539	Both_539;size=54;	Both_539;size=42;	14_33.64	Gray	0.0054	0.0042	33.64	0.0048	0.000848528137423857
Both_528	Both_528;size=57;	Both_528;size=38;	4_60.375	Gray	0.0057	0.0038	60.375	0.00475	0.00134350288425444
Both_617	Both_617;size=45;	Both_617;size=50;	1_323.71	Gray	0.0045	0.005	323.71	0.00475	0.000353553390593273
Both_485	Both_485;size=63;	Both_485;size=32;	1_323.71	Gray	0.0063	0.0032	323.71	0.00475	0.0021920310216783
Both_543	Both_543;size=54;	Both_543;size=41;	1_323.71	Gray	0.0054	0.0041	323.71	0.00475	0.000919238815542511
Both_587	Both_587;size=48;	Both_587;size=47;	1_323.71	Gray	0.0048	0.0047	323.71	0.00475	7.07106781186556e-05
Both_729	Both_729;size=36;	Both_729;size=59;	4_60.375	Gray	0.0036	0.0059	60.375	0.00475	0.00162634559672906
Both_667	Both_667;size=41;	Both_667;size=53;	1_323.71	Gray	0.0041	0.0053	323.71	0.0047	0.000848528137423857
Both_479	Both_479;size=64;	Both_479;size=30;	1_323.71	Gray	0.0064	0.003	323.71	0.0047	0.00240416305603426
Both_596	Both_596;size=47;	NA	1_323.71	Gray	0.0047	NA	323.71	0.0047	NA
Both_601	Both_601;size=47;	Both_601;size=47;	15_89.91	Gray	0.0047	0.0047	89.91	0.0047	0
Both_602	Both_602;size=47;	NA	10_39.96	Gray	0.0047	NA	39.96	0.0047	NA
Both_650	Both_650;size=42;	Both_650;size=52;	4_60.375	Gray	0.0042	0.0052	60.375	0.0047	0.000707106781186548
Both_625	Both_625;size=45;	Both_625;size=48;	15_89.91	Gray	0.0045	0.0048	89.91	0.00465	0.000212132034355964
Both_518	Both_518;size=58;	Both_518;size=35;	1_323.71	Gray	0.0058	0.0035	323.71	0.00465	0.00162634559672906
Both_544	Both_544;size=54;	Both_544;size=39;	5_3.29	Gray	0.0054	0.0039	3.29	0.00465	0.00106066017177982
Both_599	Both_599;size=47;	Both_599;size=46;	10_39.96	Gray	0.0047	0.0046	39.96	0.00465	7.07106781186543e-05
Both_614	Both_614;size=46;	Both_614;size=47;	4_60.375	Gray	0.0046	0.0047	60.375	0.00465	7.07106781186543e-05
Both_563	Both_563;size=51;	Both_563;size=41;	10_39.96	Gray	0.0051	0.0041	39.96	0.0046	0.000707106781186548
Both_615	Both_615;size=46;	NA	1_323.71	Gray	0.0046	NA	323.71	0.0046	NA
Both_659	Both_659;size=42;	Both_659;size=50;	4_60.375	Gray	0.0042	0.005	60.375	0.0046	0.000565685424949238
Both_890	NA	Both_890;size=46;	1_323.71	Gray	NA	0.0046	323.71	0.0046	NA
Both_948	NA	Both_948;size=46;	4_60.375	Gray	NA	0.0046	60.375	0.0046	NA
Both_973	NA	Both_973;size=46;	15_89.91	Gray	NA	0.0046	89.91	0.0046	NA
Both_550	Both_550;size=53;	Both_550;size=38;	1_323.71	Gray	0.0053	0.0038	323.71	0.00455	0.00106066017177982
Both_654	Both_654;size=42;	Both_654;size=49;	10_39.96	Gray	0.0042	0.0049	39.96	0.00455	0.000494974746830583
Both_679	Both_679;size=40;	Both_679;size=51;	15_89.91	Gray	0.004	0.0051	89.91	0.00455	0.000777817459305202
Both_708	Both_708;size=38;	Both_708;size=53;	1_323.71	Gray	0.0038	0.0053	323.71	0.00455	0.00106066017177982
Both_765	Both_765;size=35;	Both_765;size=56;	15_89.91	Gray	0.0035	0.0056	89.91	0.00455	0.00148492424049175
Both_567	Both_567;size=51;	Both_567;size=39;	10_39.96	Gray	0.0051	0.0039	39.96	0.0045	0.000848528137423857
Both_622	Both_622;size=45;	NA	10_39.96	Gray	0.0045	NA	39.96	0.0045	NA
Both_695	Both_695;size=39;	Both_695;size=51;	1_323.71	Gray	0.0039	0.0051	323.71	0.0045	0.000848528137423857
Both_1123	NA	Both_1123;size=45;	15_89.91	Gray	NA	0.0045	89.91	0.0045	NA
Both_598	Both_598;size=47;	Both_598;size=43;	15_89.91	Gray	0.0047	0.0043	89.91	0.0045	0.000282842712474619
Both_565	Both_565;size=51;	Both_565;size=38;	1_323.71	Gray	0.0051	0.0038	323.71	0.00445	0.000919238815542512
Both_568	Both_568;size=51;	Both_568;size=38;	1_323.71	Gray	0.0051	0.0038	323.71	0.00445	0.000919238815542512
Both_616	Both_616;size=45;	Both_616;size=44;	15_89.91	Gray	0.0045	0.0044	89.91	0.00445	7.07106781186549e-05
Both_666	Both_666;size=41;	Both_666;size=48;	9_2.965	Gray	0.0041	0.0048	2.965	0.00445	0.000494974746830583
Both_549	Both_549;size=53;	Both_549;size=36;	10_39.96	Gray	0.0053	0.0036	39.96	0.00445	0.00120208152801713
Both_608	Both_608;size=46;	Both_608;size=43;	1_323.71	Gray	0.0046	0.0043	323.71	0.00445	0.000212132034355964
Both_646	Both_646;size=43;	Both_646;size=46;	1_323.71	Gray	0.0043	0.0046	323.71	0.00445	0.000212132034355964
Both_672	Both_672;size=40;	Both_672;size=49;	1_323.71	Gray	0.004	0.0049	323.71	0.00445	0.000636396103067893
Both_675	Both_675;size=40;	Both_675;size=49;	15_89.91	Gray	0.004	0.0049	89.91	0.00445	0.000636396103067893
Both_770	Both_770;size=34;	Both_770;size=55;	4_60.375	Gray	0.0034	0.0055	60.375	0.00445	0.00148492424049175
Both_772	Both_772;size=34;	Both_772;size=55;	4_60.375	Gray	0.0034	0.0055	60.375	0.00445	0.00148492424049175
Both_604	Both_604;size=47;	Both_604;size=42;	15_89.91	Gray	0.0047	0.0042	89.91	0.00445	0.000353553390593273
Both_766	Both_766;size=35;	Both_766;size=54;	15_89.91	Gray	0.0035	0.0054	89.91	0.00445	0.00134350288425444
Both_566	Both_566;size=51;	Both_566;size=37;	10_39.96	Gray	0.0051	0.0037	39.96	0.0044	0.000989949493661167
Both_586	Both_586;size=48;	Both_586;size=40;	14_33.64	Gray	0.0048	0.004	33.64	0.0044	0.000565685424949238
Both_626	Both_626;size=44;	NA	1_323.71	Gray	0.0044	NA	323.71	0.0044	NA
Both_628	Both_628;size=44;	NA	1_323.71	Gray	0.0044	NA	323.71	0.0044	NA
Both_634	Both_634;size=44;	NA	1_323.71	Gray	0.0044	NA	323.71	0.0044	NA
Both_642	Both_642;size=43;	Both_642;size=45;	4_60.375	Gray	0.0043	0.0045	60.375	0.0044	0.00014142135623731
Both_813	Both_813;size=31;	Both_813;size=57;	1_323.71	Gray	0.0031	0.0057	323.71	0.0044	0.00183847763108502
Both_582	Both_582;size=49;	Both_582;size=39;	1_323.71	Gray	0.0049	0.0039	323.71	0.0044	0.000707106781186548
Both_733	Both_733;size=36;	Both_733;size=52;	15_89.91	Gray	0.0036	0.0052	89.91	0.0044	0.00113137084989848
Both_791	Both_791;size=32;	Both_791;size=56;	4_60.375	Gray	0.0032	0.0056	60.375	0.0044	0.00169705627484771
Both_571	Both_571;size=50;	Both_571;size=37;	7_26.36	Gray	0.005	0.0037	26.36	0.00435	0.000919238815542512
Both_799	Both_799;size=32;	Both_799;size=55;	4_60.375	Gray	0.0032	0.0055	60.375	0.00435	0.00162634559672906
Both_579	Both_579;size=49;	Both_579;size=37;	1_323.71	Gray	0.0049	0.0037	323.71	0.0043	0.000848528137423857
Both_641	Both_641;size=43;	Both_641;size=43;	15_89.91	Gray	0.0043	0.0043	89.91	0.0043	0
Both_643	Both_643;size=43;	NA	1_323.71	Gray	0.0043	NA	323.71	0.0043	NA
Both_644	Both_644;size=43;	NA	1_323.71	Gray	0.0043	NA	323.71	0.0043	NA
Both_645	Both_645;size=43;	NA	14_33.64	Gray	0.0043	NA	33.64	0.0043	NA
Both_648	Both_648;size=43;	NA	1_323.71	Gray	0.0043	NA	323.71	0.0043	NA
Both_652	Both_652;size=42;	Both_652;size=44;	1_323.71	Gray	0.0042	0.0044	323.71	0.0043	0.00014142135623731
Both_980	NA	Both_980;size=43;	4_60.375	Gray	NA	0.0043	60.375	0.0043	NA
Both_584	Both_584;size=49;	Both_584;size=36;	1_323.71	Gray	0.0049	0.0036	323.71	0.00425	0.000919238815542512
Both_627	Both_627;size=44;	Both_627;size=41;	15_89.91	Gray	0.0044	0.0041	89.91	0.00425	0.000212132034355964
Both_688	Both_688;size=39;	Both_688;size=46;	4_60.375	Gray	0.0039	0.0046	60.375	0.00425	0.000494974746830583
Both_835	Both_835;size=30;	Both_835;size=55;	4_60.375	Gray	0.003	0.0055	60.375	0.00425	0.00176776695296637
Both_590	Both_590;size=48;	Both_590;size=36;	14_33.64	Gray	0.0048	0.0036	33.64	0.0042	0.000848528137423857
Both_592	Both_592;size=48;	Both_592;size=36;	14_33.64	Gray	0.0048	0.0036	33.64	0.0042	0.000848528137423857
Both_709	Both_709;size=38;	Both_709;size=46;	4_60.375	Gray	0.0038	0.0046	60.375	0.0042	0.000565685424949238
Both_651	Both_651;size=42;	NA	14_33.64	Gray	0.0042	NA	33.64	0.0042	NA
Both_657	Both_657;size=42;	NA	1_323.71	Gray	0.0042	NA	323.71	0.0042	NA
Both_660	Both_660;size=42;	NA	6_0.825	Gray	0.0042	NA	0.825	0.0042	NA
Both_716	Both_716;size=37;	Both_716;size=47;	15_89.91	Gray	0.0037	0.0047	89.91	0.0042	0.000707106781186547
Both_757	Both_757;size=35;	Both_757;size=49;	4_60.375	Gray	0.0035	0.0049	60.375	0.0042	0.000989949493661167
Both_769	Both_769;size=34;	Both_769;size=50;	15_89.91	Gray	0.0034	0.005	89.91	0.0042	0.00113137084989848
Both_1002	NA	Both_1002;size=42;	4_60.375	Gray	NA	0.0042	60.375	0.0042	NA
Both_607	Both_607;size=46;	Both_607;size=37;	1_323.71	Gray	0.0046	0.0037	323.71	0.00415	0.000636396103067893
Both_619	Both_619;size=45;	Both_619;size=37;	14_33.64	Gray	0.0045	0.0037	33.64	0.0041	0.000565685424949239
Both_623	Both_623;size=45;	Both_623;size=37;	10_39.96	Gray	0.0045	0.0037	39.96	0.0041	0.000565685424949239
Both_669	Both_669;size=41;	NA	1_323.71	Gray	0.0041	NA	323.71	0.0041	NA
Both_671	Both_671;size=41;	NA	14_33.64	Gray	0.0041	NA	33.64	0.0041	NA
Both_923	NA	Both_923;size=41;	15_89.91	Gray	NA	0.0041	89.91	0.0041	NA
Both_966	NA	Both_966;size=41;	1_323.71	Gray	NA	0.0041	323.71	0.0041	NA
Both_591	Both_591;size=48;	Both_591;size=33;	1_323.71	Gray	0.0048	0.0033	323.71	0.00405	0.00106066017177982
Both_576	Both_576;size=50;	Both_576;size=31;	14_33.64	Gray	0.005	0.0031	33.64	0.00405	0.00134350288425444
Both_595	Both_595;size=47;	Both_595;size=34;	1_323.71	Gray	0.0047	0.0034	323.71	0.00405	0.000919238815542511
Both_611	Both_611;size=46;	Both_611;size=35;	15_89.91	Gray	0.0046	0.0035	89.91	0.00405	0.000777817459305202
Both_655	Both_655;size=42;	Both_655;size=39;	2_7.18	Gray	0.0042	0.0039	7.18	0.00405	0.000212132034355964
Both_682	Both_682;size=39;	Both_682;size=42;	14_33.64	Gray	0.0039	0.0042	33.64	0.00405	0.000212132034355964
Both_690	Both_690;size=39;	Both_690;size=42;	1_323.71	Gray	0.0039	0.0042	323.71	0.00405	0.000212132034355964
Both_707	Both_707;size=38;	Both_707;size=43;	15_89.91	Gray	0.0038	0.0043	89.91	0.00405	0.000353553390593273
Both_736	Both_736;size=36;	Both_736;size=45;	4_60.375	Gray	0.0036	0.0045	60.375	0.00405	0.000636396103067893
Both_573	Both_573;size=50;	Both_573;size=30;	1_323.71	Gray	0.005	0.003	323.71	0.004	0.0014142135623731
Both_594	Both_594;size=48;	Both_594;size=32;	14_33.64	Gray	0.0048	0.0032	33.64	0.004	0.00113137084989848
Both_613	Both_613;size=46;	Both_613;size=34;	14_33.64	Gray	0.0046	0.0034	33.64	0.004	0.000848528137423857
Both_638	Both_638;size=44;	Both_638;size=36;	1_323.71	Gray	0.0044	0.0036	323.71	0.004	0.000565685424949238
Both_653	Both_653;size=42;	Both_653;size=38;	1_323.71	Gray	0.0042	0.0038	323.71	0.004	0.000282842712474619
Both_658	Both_658;size=42;	Both_658;size=38;	4_60.375	Gray	0.0042	0.0038	60.375	0.004	0.000282842712474619
Both_674	Both_674;size=40;	NA	1_323.71	Gray	0.004	NA	323.71	0.004	NA
Both_676	Both_676;size=40;	NA	1_323.71	Gray	0.004	NA	323.71	0.004	NA
Both_677	Both_677;size=40;	Both_677;size=40;	1_323.71	Gray	0.004	0.004	323.71	0.004	0
Both_681	Both_681;size=40;	NA	10_39.96	Gray	0.004	NA	39.96	0.004	NA
Both_700	Both_700;size=38;	Both_700;size=42;	4_60.375	Gray	0.0038	0.0042	60.375	0.004	0.000282842712474619
Both_862	NA	Both_862;size=40;	10_39.96	Gray	NA	0.004	39.96	0.004	NA
Both_885	NA	Both_885;size=40;	4_60.375	Gray	NA	0.004	60.375	0.004	NA
Both_947	NA	Both_947;size=40;	10_39.96	Gray	NA	0.004	39.96	0.004	NA
Both_1032	NA	Both_1032;size=40;	15_89.91	Gray	NA	0.004	89.91	0.004	NA
Both_631	Both_631;size=44;	Both_631;size=35;	15_89.91	Gray	0.0044	0.0035	89.91	0.00395	0.000636396103067893
Both_704	Both_704;size=38;	Both_704;size=41;	14_33.64	Gray	0.0038	0.0041	33.64	0.00395	0.000212132034355964
Both_833	Both_833;size=30;	Both_833;size=49;	15_89.91	Gray	0.003	0.0049	89.91	0.00395	0.00134350288425444
Both_843	Both_843;size=30;	Both_843;size=49;	15_89.91	Gray	0.003	0.0049	89.91	0.00395	0.00134350288425444
Both_656	Both_656;size=42;	Both_656;size=37;	4_60.375	Gray	0.0042	0.0037	60.375	0.00395	0.000353553390593274
Both_795	Both_795;size=32;	Both_795;size=47;	4_60.375	Gray	0.0032	0.0047	60.375	0.00395	0.00106066017177982
Both_680	Both_680;size=40;	Both_680;size=38;	1_323.71	Gray	0.004	0.0038	323.71	0.0039	0.000141421356237309
Both_664	Both_664;size=41;	Both_664;size=37;	15_89.91	Gray	0.0041	0.0037	89.91	0.0039	0.000282842712474619
Both_692	Both_692;size=39;	NA	10_39.96	Gray	0.0039	NA	39.96	0.0039	NA
Both_693	Both_693;size=39;	NA	1_323.71	Gray	0.0039	NA	323.71	0.0039	NA
Both_694	Both_694;size=39;	NA	1_323.71	Gray	0.0039	NA	323.71	0.0039	NA
Both_699	Both_699;size=39;	NA	14_33.64	Gray	0.0039	NA	33.64	0.0039	NA
Both_714	Both_714;size=37;	Both_714;size=41;	15_89.91	Gray	0.0037	0.0041	89.91	0.0039	0.000282842712474619
Both_743	Both_743;size=35;	Both_743;size=43;	4_60.375	Gray	0.0035	0.0043	60.375	0.0039	0.000565685424949238
Both_778	Both_778;size=34;	Both_778;size=44;	15_89.91	Gray	0.0034	0.0044	89.91	0.0039	0.000707106781186548
Both_802	Both_802;size=31;	Both_802;size=47;	4_60.375	Gray	0.0031	0.0047	60.375	0.0039	0.00113137084989848
Both_815	Both_815;size=31;	Both_815;size=47;	4_60.375	Gray	0.0031	0.0047	60.375	0.0039	0.00113137084989848
Both_861	NA	Both_861;size=39;	4_60.375	Gray	NA	0.0039	60.375	0.0039	NA
Both_952	NA	Both_952;size=39;	15_89.91	Gray	NA	0.0039	89.91	0.0039	NA
Both_710	Both_710;size=38;	Both_710;size=39;	4_60.375	Gray	0.0038	0.0039	60.375	0.00385	7.07106781186543e-05
Both_720	Both_720;size=37;	Both_720;size=40;	15_89.91	Gray	0.0037	0.004	89.91	0.00385	0.000212132034355964
Both_731	Both_731;size=36;	Both_731;size=41;	1_323.71	Gray	0.0036	0.0041	323.71	0.00385	0.000353553390593274
Both_735	Both_735;size=36;	Both_735;size=41;	14_33.64	Gray	0.0036	0.0041	33.64	0.00385	0.000353553390593274
Both_797	Both_797;size=32;	Both_797;size=45;	15_89.91	Gray	0.0032	0.0045	89.91	0.00385	0.000919238815542512
Both_806	Both_806;size=31;	Both_806;size=46;	14_33.64	Gray	0.0031	0.0046	33.64	0.00385	0.00106066017177982
Both_597	Both_597;size=47;	Both_597;size=30;	4_60.375	Gray	0.0047	0.003	60.375	0.00385	0.00120208152801713
Both_603	Both_603;size=47;	Both_603;size=30;	1_323.71	Gray	0.0047	0.003	323.71	0.00385	0.00120208152801713
Both_649	Both_649;size=42;	Both_649;size=35;	1_323.71	Gray	0.0042	0.0035	323.71	0.00385	0.000494974746830583
Both_701	Both_701;size=38;	Both_701;size=38;	10_39.96	Gray	0.0038	0.0038	39.96	0.0038	0
Both_702	Both_702;size=38;	NA	10_39.96	Gray	0.0038	NA	39.96	0.0038	NA
Both_706	Both_706;size=38;	NA	14_33.64	Gray	0.0038	NA	33.64	0.0038	NA
Both_711	Both_711;size=38;	NA	11_9.265	Gray	0.0038	NA	9.265	0.0038	NA
Both_789	Both_789;size=33;	Both_789;size=43;	15_89.91	Gray	0.0033	0.0043	89.91	0.0038	0.000707106781186547
Both_891	NA	Both_891;size=38;	1_323.71	Gray	NA	0.0038	323.71	0.0038	NA
Both_932	NA	Both_932;size=38;	4_60.375	Gray	NA	0.0038	60.375	0.0038	NA
Both_997	NA	Both_997;size=38;	4_60.375	Gray	NA	0.0038	60.375	0.0038	NA
Both_633	Both_633;size=44;	Both_633;size=32;	14_33.64	Gray	0.0044	0.0032	33.64	0.0038	0.000848528137423857
Both_683	Both_683;size=39;	Both_683;size=37;	7_26.36	Gray	0.0039	0.0037	26.36	0.0038	0.00014142135623731
Both_689	Both_689;size=39;	Both_689;size=37;	1_323.71	Gray	0.0039	0.0037	323.71	0.0038	0.00014142135623731
Both_696	Both_696;size=39;	Both_696;size=37;	15_89.91	Gray	0.0039	0.0037	89.91	0.0038	0.00014142135623731
Both_722	Both_722;size=37;	Both_722;size=39;	15_89.91	Gray	0.0037	0.0039	89.91	0.0038	0.00014142135623731
Both_726	Both_726;size=37;	Both_726;size=39;	1_323.71	Gray	0.0037	0.0039	323.71	0.0038	0.00014142135623731
Both_635	Both_635;size=44;	Both_635;size=31;	10_39.96	Gray	0.0044	0.0031	39.96	0.00375	0.000919238815542512
Both_663	Both_663;size=41;	Both_663;size=34;	10_39.96	Gray	0.0041	0.0034	39.96	0.00375	0.000494974746830584
Both_705	Both_705;size=38;	Both_705;size=37;	15_89.91	Gray	0.0038	0.0037	89.91	0.00375	7.07106781186552e-05
Both_753	Both_753;size=35;	Both_753;size=40;	14_33.64	Gray	0.0035	0.004	33.64	0.00375	0.000353553390593274
Both_637	Both_637;size=44;	Both_637;size=30;	8_6.53	Gray	0.0044	0.003	6.53	0.0037	0.000989949493661167
Both_734	Both_734;size=36;	Both_734;size=38;	1_323.71	Gray	0.0036	0.0038	323.71	0.0037	0.00014142135623731
Both_827	Both_827;size=30;	Both_827;size=44;	15_89.91	Gray	0.003	0.0044	89.91	0.0037	0.000989949493661167
Both_713	Both_713;size=37;	NA	14_33.64	Gray	0.0037	NA	33.64	0.0037	NA
Both_719	Both_719;size=37;	NA	1_323.71	Gray	0.0037	NA	323.71	0.0037	NA
Both_723	Both_723;size=37;	NA	1_323.71	Gray	0.0037	NA	323.71	0.0037	NA
Both_724	Both_724;size=37;	NA	10_39.96	Gray	0.0037	NA	39.96	0.0037	NA
Both_727	Both_727;size=37;	NA	10_39.96	Gray	0.0037	NA	39.96	0.0037	NA
Both_762	Both_762;size=35;	Both_762;size=39;	4_60.375	Gray	0.0035	0.0039	60.375	0.0037	0.000282842712474619
Both_855	NA	Both_855;size=37;	4_60.375	Gray	NA	0.0037	60.375	0.0037	NA
Both_859	NA	Both_859;size=37;	15_89.91	Gray	NA	0.0037	89.91	0.0037	NA
Both_864	NA	Both_864;size=37;	14_33.64	Gray	NA	0.0037	33.64	0.0037	NA
Both_875	NA	Both_875;size=37;	8_6.53	Gray	NA	0.0037	6.53	0.0037	NA
Both_748	Both_748;size=35;	Both_748;size=38;	1_323.71	Gray	0.0035	0.0038	323.71	0.00365	0.000212132034355965
Both_684	Both_684;size=39;	Both_684;size=34;	1_323.71	Gray	0.0039	0.0034	323.71	0.00365	0.000353553390593274
Both_685	Both_685;size=39;	Both_685;size=34;	4_60.375	Gray	0.0039	0.0034	60.375	0.00365	0.000353553390593274
Both_697	Both_697;size=39;	Both_697;size=34;	1_323.71	Gray	0.0039	0.0034	323.71	0.00365	0.000353553390593274
Both_718	Both_718;size=37;	Both_718;size=36;	15_89.91	Gray	0.0037	0.0036	89.91	0.00365	7.07106781186546e-05
Both_691	Both_691;size=39;	Both_691;size=33;	10_39.96	Gray	0.0039	0.0033	39.96	0.0036	0.000424264068711928
Both_712	Both_712;size=38;	Both_712;size=34;	1_323.71	Gray	0.0038	0.0034	323.71	0.0036	0.000282842712474619
Both_728	Both_728;size=36;	NA	1_323.71	Gray	0.0036	NA	323.71	0.0036	NA
Both_730	Both_730;size=36;	NA	1_323.71	Gray	0.0036	NA	323.71	0.0036	NA
Both_739	Both_739;size=36;	NA	14_33.64	Gray	0.0036	NA	33.64	0.0036	NA
Both_740	Both_740;size=36;	Both_740;size=36;	14_33.64	Gray	0.0036	0.0036	33.64	0.0036	0
Both_741	Both_741;size=36;	NA	1_323.71	Gray	0.0036	NA	323.71	0.0036	NA
Both_742	Both_742;size=36;	NA	10_39.96	Gray	0.0036	NA	39.96	0.0036	NA
Both_845	NA	Both_845;size=36;	10_39.96	Gray	NA	0.0036	39.96	0.0036	NA
Both_895	NA	Both_895;size=36;	9_2.965	Gray	NA	0.0036	2.965	0.0036	NA
Both_953	NA	Both_953;size=36;	1_323.71	Gray	NA	0.0036	323.71	0.0036	NA
Both_1025	NA	Both_1025;size=36;	4_60.375	Gray	NA	0.0036	60.375	0.0036	NA
Both_1075	NA	Both_1075;size=36;	15_89.91	Gray	NA	0.0036	89.91	0.0036	NA
Both_1118	NA	Both_1118;size=36;	4_60.375	Gray	NA	0.0036	60.375	0.0036	NA
Both_1147	NA	Both_1147;size=36;	4_60.375	Gray	NA	0.0036	60.375	0.0036	NA
Both_1240	NA	Both_1240;size=36;	4_60.375	Gray	NA	0.0036	60.375	0.0036	NA
Both_670	Both_670;size=41;	Both_670;size=30;	5_3.29	Gray	0.0041	0.003	3.29	0.00355	0.000777817459305202
Both_818	Both_818;size=31;	Both_818;size=40;	15_89.91	Gray	0.0031	0.004	89.91	0.00355	0.000636396103067893
Both_838	Both_838;size=30;	Both_838;size=41;	6_0.825	Gray	0.003	0.0041	0.825	0.00355	0.000777817459305202
Both_774	Both_774;size=34;	Both_774;size=37;	14_33.64	Gray	0.0034	0.0037	33.64	0.00355	0.000212132034355964
Both_686	Both_686;size=39;	Both_686;size=31;	1_323.71	Gray	0.0039	0.0031	323.71	0.0035	0.000565685424949238
Both_779	Both_779;size=33;	Both_779;size=37;	14_33.64	Gray	0.0033	0.0037	33.64	0.0035	0.000282842712474619
Both_744	Both_744;size=35;	NA	1_323.71	Gray	0.0035	NA	323.71	0.0035	NA
Both_745	Both_745;size=35;	NA	14_33.64	Gray	0.0035	NA	33.64	0.0035	NA
Both_746	Both_746;size=35;	NA	11_9.265	Gray	0.0035	NA	9.265	0.0035	NA
Both_747	Both_747;size=35;	Both_747;size=35;	1_323.71	Gray	0.0035	0.0035	323.71	0.0035	0
Both_751	Both_751;size=35;	NA	14_33.64	Gray	0.0035	NA	33.64	0.0035	NA
Both_758	Both_758;size=35;	NA	1_323.71	Gray	0.0035	NA	323.71	0.0035	NA
Both_759	Both_759;size=35;	NA	1_323.71	Gray	0.0035	NA	323.71	0.0035	NA
Both_760	Both_760;size=35;	NA	14_33.64	Gray	0.0035	NA	33.64	0.0035	NA
Both_764	Both_764;size=35;	NA	1_323.71	Gray	0.0035	NA	323.71	0.0035	NA
Both_927	NA	Both_927;size=35;	4_60.375	Gray	NA	0.0035	60.375	0.0035	NA
Both_943	NA	Both_943;size=35;	4_60.375	Gray	NA	0.0035	60.375	0.0035	NA
Both_963	NA	Both_963;size=35;	4_60.375	Gray	NA	0.0035	60.375	0.0035	NA
Both_999	NA	Both_999;size=35;	4_60.375	Gray	NA	0.0035	60.375	0.0035	NA
Both_1010	NA	Both_1010;size=35;	1_323.71	Gray	NA	0.0035	323.71	0.0035	NA
Both_1207	NA	Both_1207;size=35;	3_16.67	Gray	NA	0.0035	16.67	0.0035	NA
Both_1331	NA	Both_1331;size=35;	4_60.375	Gray	NA	0.0035	60.375	0.0035	NA
Both_715	Both_715;size=37;	Both_715;size=32;	15_89.91	Gray	0.0037	0.0032	89.91	0.00345	0.000353553390593274
Both_763	Both_763;size=35;	Both_763;size=34;	14_33.64	Gray	0.0035	0.0034	33.64	0.00345	7.07106781186546e-05
Both_775	Both_775;size=34;	Both_775;size=35;	1_323.71	Gray	0.0034	0.0035	323.71	0.00345	7.07106781186546e-05
Both_761	Both_761;size=35;	Both_761;size=33;	10_39.96	Gray	0.0035	0.0033	39.96	0.0034	0.000141421356237309
Both_783	Both_783;size=33;	Both_783;size=35;	10_39.96	Gray	0.0033	0.0035	39.96	0.0034	0.000141421356237309
Both_785	Both_785;size=33;	Both_785;size=35;	14_33.64	Gray	0.0033	0.0035	33.64	0.0034	0.000141421356237309
Both_821	Both_821;size=30;	Both_821;size=38;	15_89.91	Gray	0.003	0.0038	89.91	0.0034	0.000565685424949238
Both_767	Both_767;size=34;	NA	10_39.96	Gray	0.0034	NA	39.96	0.0034	NA
Both_768	Both_768;size=34;	NA	1_323.71	Gray	0.0034	NA	323.71	0.0034	NA
Both_771	Both_771;size=34;	NA	1_323.71	Gray	0.0034	NA	323.71	0.0034	NA
Both_886	NA	Both_886;size=34;	1_323.71	Gray	NA	0.0034	323.71	0.0034	NA
Both_968	NA	Both_968;size=34;	14_33.64	Gray	NA	0.0034	33.64	0.0034	NA
Both_972	NA	Both_972;size=34;	8_6.53	Gray	NA	0.0034	6.53	0.0034	NA
Both_1031	NA	Both_1031;size=34;	1_323.71	Gray	NA	0.0034	323.71	0.0034	NA
Both_1052	NA	Both_1052;size=34;	4_60.375	Gray	NA	0.0034	60.375	0.0034	NA
Both_1062	NA	Both_1062;size=34;	4_60.375	Gray	NA	0.0034	60.375	0.0034	NA
Both_1151	NA	Both_1151;size=34;	4_60.375	Gray	NA	0.0034	60.375	0.0034	NA
Both_1179	NA	Both_1179;size=34;	14_33.64	Gray	NA	0.0034	33.64	0.0034	NA
Both_1197	NA	Both_1197;size=34;	4_60.375	Gray	NA	0.0034	60.375	0.0034	NA
Both_737	Both_737;size=36;	Both_737;size=31;	1_323.71	Gray	0.0036	0.0031	323.71	0.00335	0.000353553390593273
Both_781	Both_781;size=33;	Both_781;size=34;	10_39.96	Gray	0.0033	0.0034	39.96	0.00335	7.07106781186543e-05
Both_811	Both_811;size=31;	Both_811;size=36;	10_39.96	Gray	0.0031	0.0036	39.96	0.00335	0.000353553390593273
Both_816	Both_816;size=31;	Both_816;size=36;	10_39.96	Gray	0.0031	0.0036	39.96	0.00335	0.000353553390593273
Both_721	Both_721;size=37;	Both_721;size=30;	15_89.91	Gray	0.0037	0.003	89.91	0.00335	0.000494974746830583
Both_725	Both_725;size=37;	Both_725;size=30;	1_323.71	Gray	0.0037	0.003	323.71	0.00335	0.000494974746830583
Both_754	Both_754;size=35;	Both_754;size=32;	1_323.71	Gray	0.0035	0.0032	323.71	0.00335	0.000212132034355964
Both_756	Both_756;size=35;	Both_756;size=32;	1_323.71	Gray	0.0035	0.0032	323.71	0.00335	0.000212132034355964
Both_820	Both_820;size=30;	Both_820;size=37;	4_60.375	Gray	0.003	0.0037	60.375	0.00335	0.000494974746830583
Both_780	Both_780;size=33;	NA	1_323.71	Gray	0.0033	NA	323.71	0.0033	NA
Both_782	Both_782;size=33;	NA	1_323.71	Gray	0.0033	NA	323.71	0.0033	NA
Both_784	Both_784;size=33;	NA	11_9.265	Gray	0.0033	NA	9.265	0.0033	NA
Both_786	Both_786;size=33;	NA	14_33.64	Gray	0.0033	NA	33.64	0.0033	NA
Both_787	Both_787;size=33;	NA	8_6.53	Gray	0.0033	NA	6.53	0.0033	NA
Both_790	Both_790;size=33;	NA	1_323.71	Gray	0.0033	NA	323.71	0.0033	NA
Both_848	NA	Both_848;size=33;	10_39.96	Gray	NA	0.0033	39.96	0.0033	NA
Both_920	NA	Both_920;size=33;	3_16.67	Gray	NA	0.0033	16.67	0.0033	NA
Both_965	NA	Both_965;size=33;	14_33.64	Gray	NA	0.0033	33.64	0.0033	NA
Both_1007	NA	Both_1007;size=33;	4_60.375	Gray	NA	0.0033	60.375	0.0033	NA
Both_1037	NA	Both_1037;size=33;	15_89.91	Gray	NA	0.0033	89.91	0.0033	NA
Both_1055	NA	Both_1055;size=33;	1_323.71	Gray	NA	0.0033	323.71	0.0033	NA
Both_1100	NA	Both_1100;size=33;	15_89.91	Gray	NA	0.0033	89.91	0.0033	NA
Both_1129	NA	Both_1129;size=33;	15_89.91	Gray	NA	0.0033	89.91	0.0033	NA
Both_1137	NA	Both_1137;size=33;	15_89.91	Gray	NA	0.0033	89.91	0.0033	NA
Both_1164	NA	Both_1164;size=33;	15_89.91	Gray	NA	0.0033	89.91	0.0033	NA
Both_752	Both_752;size=35;	Both_752;size=31;	14_33.64	Gray	0.0035	0.0031	33.64	0.0033	0.000282842712474619
Both_773	Both_773;size=34;	Both_773;size=32;	1_323.71	Gray	0.0034	0.0032	323.71	0.0033	0.00014142135623731
Both_805	Both_805;size=31;	Both_805;size=35;	1_323.71	Gray	0.0031	0.0035	323.71	0.0033	0.000282842712474619
Both_777	Both_777;size=34;	Both_777;size=31;	10_39.96	Gray	0.0034	0.0031	39.96	0.00325	0.000212132034355964
Both_788	Both_788;size=33;	Both_788;size=32;	5_3.29	Gray	0.0033	0.0032	3.29	0.00325	7.07106781186552e-05
Both_793	Both_793;size=32;	Both_793;size=33;	4_60.375	Gray	0.0032	0.0033	60.375	0.00325	7.07106781186552e-05
Both_794	Both_794;size=32;	Both_794;size=33;	14_33.64	Gray	0.0032	0.0033	33.64	0.00325	7.07106781186552e-05
Both_755	Both_755;size=35;	Both_755;size=30;	6_0.825	Gray	0.0035	0.003	0.825	0.00325	0.000353553390593273
Both_801	Both_801;size=31;	Both_801;size=33;	1_323.71	Gray	0.0031	0.0033	323.71	0.0032	0.00014142135623731
Both_776	Both_776;size=34;	Both_776;size=30;	4_60.375	Gray	0.0034	0.003	60.375	0.0032	0.000282842712474619
Both_792	Both_792;size=32;	NA	10_39.96	Gray	0.0032	NA	39.96	0.0032	NA
Both_798	Both_798;size=32;	NA	1_323.71	Gray	0.0032	NA	323.71	0.0032	NA
Both_800	Both_800;size=32;	NA	1_323.71	Gray	0.0032	NA	323.71	0.0032	NA
Both_836	Both_836;size=30;	Both_836;size=34;	1_323.71	Gray	0.003	0.0034	323.71	0.0032	0.000282842712474619
Both_883	NA	Both_883;size=32;	10_39.96	Gray	NA	0.0032	39.96	0.0032	NA
Both_900	NA	Both_900;size=32;	1_323.71	Gray	NA	0.0032	323.71	0.0032	NA
Both_905	NA	Both_905;size=32;	14_33.64	Gray	NA	0.0032	33.64	0.0032	NA
Both_938	NA	Both_938;size=32;	1_323.71	Gray	NA	0.0032	323.71	0.0032	NA
Both_990	NA	Both_990;size=32;	10_39.96	Gray	NA	0.0032	39.96	0.0032	NA
Both_996	NA	Both_996;size=32;	10_39.96	Gray	NA	0.0032	39.96	0.0032	NA
Both_1030	NA	Both_1030;size=32;	3_16.67	Gray	NA	0.0032	16.67	0.0032	NA
Both_1042	NA	Both_1042;size=32;	14_33.64	Gray	NA	0.0032	33.64	0.0032	NA
Both_1053	NA	Both_1053;size=32;	10_39.96	Gray	NA	0.0032	39.96	0.0032	NA
Both_1142	NA	Both_1142;size=32;	4_60.375	Gray	NA	0.0032	60.375	0.0032	NA
Both_796	Both_796;size=32;	Both_796;size=31;	14_33.64	Gray	0.0032	0.0031	33.64	0.00315	7.07106781186543e-05
Both_803	Both_803;size=31;	NA	10_39.96	Gray	0.0031	NA	39.96	0.0031	NA
Both_804	Both_804;size=31;	NA	14_33.64	Gray	0.0031	NA	33.64	0.0031	NA
Both_807	Both_807;size=31;	NA	10_39.96	Gray	0.0031	NA	39.96	0.0031	NA
Both_808	Both_808;size=31;	NA	1_323.71	Gray	0.0031	NA	323.71	0.0031	NA
Both_809	Both_809;size=31;	Both_809;size=31;	4_60.375	Gray	0.0031	0.0031	60.375	0.0031	0
Both_812	Both_812;size=31;	NA	1_323.71	Gray	0.0031	NA	323.71	0.0031	NA
Both_819	Both_819;size=31;	NA	4_60.375	Gray	0.0031	NA	60.375	0.0031	NA
Both_860	NA	Both_860;size=31;	1_323.71	Gray	NA	0.0031	323.71	0.0031	NA
Both_912	NA	Both_912;size=31;	10_39.96	Gray	NA	0.0031	39.96	0.0031	NA
Both_1061	NA	Both_1061;size=31;	15_89.91	Gray	NA	0.0031	89.91	0.0031	NA
Both_1104	NA	Both_1104;size=31;	15_89.91	Gray	NA	0.0031	89.91	0.0031	NA
Both_1220	NA	Both_1220;size=31;	15_89.91	Gray	NA	0.0031	89.91	0.0031	NA
Both_1268	NA	Both_1268;size=31;	4_60.375	Gray	NA	0.0031	60.375	0.0031	NA
Both_1390	NA	Both_1390;size=31;	15_89.91	Gray	NA	0.0031	89.91	0.0031	NA
Both_1664	NA	Both_1664;size=31;	4_60.375	Gray	NA	0.0031	60.375	0.0031	NA
Both_1848	NA	Both_1848;size=31;	15_89.91	Gray	NA	0.0031	89.91	0.0031	NA
Both_810	Both_810;size=31;	Both_810;size=30;	10_39.96	Gray	0.0031	0.003	39.96	0.00305	7.07106781186549e-05
Both_814	Both_814;size=31;	Both_814;size=30;	10_39.96	Gray	0.0031	0.003	39.96	0.00305	7.07106781186549e-05
Both_834	Both_834;size=30;	Both_834;size=31;	1_323.71	Gray	0.003	0.0031	323.71	0.00305	7.07106781186549e-05
Both_837	Both_837;size=30;	Both_837;size=31;	15_89.91	Gray	0.003	0.0031	89.91	0.00305	7.07106781186549e-05
Both_823	Both_823;size=30;	NA	10_39.96	Gray	0.003	NA	39.96	0.003	NA
Both_824	Both_824;size=30;	NA	1_323.71	Gray	0.003	NA	323.71	0.003	NA
Both_825	Both_825;size=30;	NA	10_39.96	Gray	0.003	NA	39.96	0.003	NA
Both_826	Both_826;size=30;	NA	1_323.71	Gray	0.003	NA	323.71	0.003	NA
Both_828	Both_828;size=30;	NA	1_323.71	Gray	0.003	NA	323.71	0.003	NA
Both_829	Both_829;size=30;	NA	10_39.96	Gray	0.003	NA	39.96	0.003	NA
Both_830	Both_830;size=30;	NA	11_9.265	Gray	0.003	NA	9.265	0.003	NA
Both_831	Both_831;size=30;	NA	1_323.71	Gray	0.003	NA	323.71	0.003	NA
Both_832	Both_832;size=30;	NA	7_26.36	Gray	0.003	NA	26.36	0.003	NA
Both_839	Both_839;size=30;	NA	14_33.64	Gray	0.003	NA	33.64	0.003	NA
Both_840	Both_840;size=30;	NA	10_39.96	Gray	0.003	NA	39.96	0.003	NA
Both_841	Both_841;size=30;	NA	10_39.96	Gray	0.003	NA	39.96	0.003	NA
Both_842	Both_842;size=30;	NA	11_9.265	Gray	0.003	NA	9.265	0.003	NA
Both_844	Both_844;size=30;	NA	1_323.71	Gray	0.003	NA	323.71	0.003	NA
Both_881	NA	Both_881;size=30;	10_39.96	Gray	NA	0.003	39.96	0.003	NA
Both_903	NA	Both_903;size=30;	10_39.96	Gray	NA	0.003	39.96	0.003	NA
Both_954	NA	Both_954;size=30;	14_33.64	Gray	NA	0.003	33.64	0.003	NA
Both_956	NA	Both_956;size=30;	1_323.71	Gray	NA	0.003	323.71	0.003	NA
Both_1014	NA	Both_1014;size=30;	14_33.64	Gray	NA	0.003	33.64	0.003	NA
Both_1066	NA	Both_1066;size=30;	1_323.71	Gray	NA	0.003	323.71	0.003	NA
Both_1087	NA	Both_1087;size=30;	15_89.91	Gray	NA	0.003	89.91	0.003	NA
Both_1141	NA	Both_1141;size=30;	10_39.96	Gray	NA	0.003	39.96	0.003	NA
Both_1293	NA	Both_1293;size=30;	4_60.375	Gray	NA	0.003	60.375	0.003	NA
