# Supplementary material for: Estimating intraspecific genetic diversity from community DNA metabarcoding data
Source: PeerJ. 2018 Apr 9;6:e4644. doi: 10.7717/peerj.4644 (PMC5896493; doi:10.7717/peerj.4644)
Supplement: Supplemental Information 8 [file peerj-06-4644-s008.zip › Scripts_S1_v3/1_Single_species_mock/R_dif_ee_filtering/1_tables/6_DceM__ee0.1_noDenoise.csv]

ID	A	B	mgorig	color	abund_A	abund_B	mg	mean	sd
Both_1	Both_1;size=543058;	Both_1;size=541320;	1_323.71	Black	54.3058	54.132	323.71	54.2189	0.122895158570222
Both_2	Both_2;size=67132;	Both_2;size=66004;	10_39.96	Black	6.7132	6.6004	39.96	6.6568	0.0797616449178426
Both_3	Both_3;size=61579;	Both_3;size=61738;	14_33.64	Black	6.1579	6.1738	33.64	6.16585	0.0112429978208657
Both_4	Both_4;size=35364;	Both_4;size=48333;	15_89.91	Black	3.5364	4.8333	89.91	4.18485	0.917046784520834
Both_5	Both_5;size=22373;	Both_5;size=30132;	4_60.375	Black	2.2373	3.0132	60.375	2.62525	0.548644151522642
Both_6	Both_6;size=11141;	Both_6;size=10919;	11_9.265	Black	1.1141	1.0919	9.265	1.103	0.0156977705423414
Both_7	Both_7;size=9271;	Both_7;size=11509;	3_16.67	Black	0.9271	1.1509	16.67	1.039	0.158250497629549
Both_8	Both_8;size=9254;	Both_8;size=9245;	7_26.36	Black	0.9254	0.9245	26.36	0.92495	0.000636396103067901
Both_11	Both_11;size=4828;	Both_11;size=5370;	1_323.71	Gray	0.4828	0.537	323.71	0.5099	0.0383251875403108
Both_10	Both_10;size=4986;	Both_10;size=4878;	5_3.29	Black	0.4986	0.4878	3.29	0.4932	0.0076367532368147
Both_9	Both_9;size=5024;	Both_9;size=4752;	2_7.18	Black	0.5024	0.4752	7.18	0.4888	0.0192333044482741
Both_12	Both_12;size=4671;	Both_12;size=4809;	1_323.71	Gray	0.4671	0.4809	323.71	0.474	0.00975807358037438
Both_13	Both_13;size=4470;	Both_13;size=4479;	8_6.53	Black	0.447	0.4479	6.53	0.44745	0.000636396103067901
Both_14	Both_14;size=4421;	Both_14;size=3394;	1_323.71	Gray	0.4421	0.3394	323.71	0.39075	0.0726198664278584
Both_16	Both_16;size=2476;	Both_16;size=2742;	15_89.91	Gray	0.2476	0.2742	89.91	0.2609	0.0188090403795622
Both_18	Both_18;size=2115;	Both_18;size=3051;	13_21.895	Black	0.2115	0.3051	21.895	0.2583	0.0661851947190608
Both_17	Both_17;size=2251;	Both_17;size=2038;	9_2.965	Black	0.2251	0.2038	2.965	0.21445	0.0150613744392735
Both_19	Both_19;size=1574;	Both_19;size=1654;	4_60.375	Gray	0.1574	0.1654	60.375	0.1614	0.00565685424949239
Both_20	Both_20;size=1520;	Both_20;size=1425;	1_323.71	Gray	0.152	0.1425	323.71	0.14725	0.00671751442127219
Both_23	Both_23;size=1361;	Both_23;size=1236;	1_323.71	Gray	0.1361	0.1236	323.71	0.12985	0.00883883476483185
Both_27	Both_27;size=1169;	Both_27;size=1301;	1_323.71	Gray	0.1169	0.1301	323.71	0.1235	0.00933380951166243
Both_24	Both_24;size=1207;	Both_24;size=1203;	1_323.71	Gray	0.1207	0.1203	323.71	0.1205	0.000282842712474617
Both_25	Both_25;size=1195;	Both_25;size=1204;	1_323.71	Gray	0.1195	0.1204	323.71	0.11995	0.000636396103067882
Both_26	Both_26;size=1171;	Both_26;size=1205;	1_323.71	Gray	0.1171	0.1205	323.71	0.1188	0.00240416305603426
Both_28	Both_28;size=1152;	Both_28;size=1162;	1_323.71	Gray	0.1152	0.1162	323.71	0.1157	0.000707106781186558
Both_32	Both_32;size=1071;	Both_32;size=1106;	1_323.71	Gray	0.1071	0.1106	323.71	0.10885	0.00247487373415293
Both_29	Both_29;size=1097;	Both_29;size=1074;	1_323.71	Gray	0.1097	0.1074	323.71	0.10855	0.00162634559672906
Both_31	Both_31;size=1072;	Both_31;size=1099;	1_323.71	Gray	0.1072	0.1099	323.71	0.10855	0.00190918830920367
Both_35	Both_35;size=1016;	Both_35;size=1093;	1_323.71	Gray	0.1016	0.1093	323.71	0.10545	0.00544472221513641
Both_34	Both_34;size=1037;	Both_34;size=1065;	1_323.71	Gray	0.1037	0.1065	323.71	0.1051	0.00197989898732233
Both_30	Both_30;size=1082;	Both_30;size=991;	1_323.71	Gray	0.1082	0.0991	323.71	0.10365	0.00643467170879759
Both_37	Both_37;size=1013;	Both_37;size=1059;	1_323.71	Gray	0.1013	0.1059	323.71	0.1036	0.00325269119345812
Both_36	Both_36;size=1013;	Both_36;size=1056;	1_323.71	Gray	0.1013	0.1056	323.71	0.10345	0.00304055915910216
Both_33	Both_33;size=1046;	Both_33;size=990;	1_323.71	Gray	0.1046	0.099	323.71	0.1018	0.00395979797464466
Both_42	Both_42;size=986;	Both_42;size=939;	1_323.71	Gray	0.0986	0.0939	323.71	0.09625	0.00332340187157677
Both_41	Both_41;size=991;	Both_41;size=921;	1_323.71	Gray	0.0991	0.0921	323.71	0.0956	0.00494974746830583
Both_38	Both_38;size=1008;	Both_38;size=876;	1_323.71	Gray	0.1008	0.0876	323.71	0.0942	0.00933380951166242
Both_43	Both_43;size=982;	Both_43;size=902;	1_323.71	Gray	0.0982	0.0902	323.71	0.0942	0.00565685424949237
Both_39	Both_39;size=1008;	Both_39;size=857;	1_323.71	Gray	0.1008	0.0857	323.71	0.09325	0.0106773123959169
Both_46	Both_46;size=953;	Both_46;size=889;	1_323.71	Gray	0.0953	0.0889	323.71	0.0921	0.0045254833995939
Both_50	Both_50;size=896;	Both_50;size=936;	1_323.71	Gray	0.0896	0.0936	323.71	0.0916	0.00282842712474619
Both_49	Both_49;size=911;	Both_49;size=908;	1_323.71	Gray	0.0911	0.0908	323.71	0.09095	0.00021213203435597
Both_44	Both_44;size=965;	Both_44;size=853;	1_323.71	Gray	0.0965	0.0853	323.71	0.0909	0.00791959594928933
Both_40	Both_40;size=999;	Both_40;size=810;	1_323.71	Gray	0.0999	0.081	323.71	0.09045	0.0133643181644258
Both_47	Both_47;size=952;	Both_47;size=852;	12_0.145	Black	0.0952	0.0852	0.145	0.0902	0.00707106781186548
Both_48	Both_48;size=934;	Both_48;size=814;	1_323.71	Gray	0.0934	0.0814	323.71	0.0874	0.00848528137423858
Both_45	Both_45;size=957;	Both_45;size=776;	1_323.71	Gray	0.0957	0.0776	323.71	0.08665	0.0127986327394765
Both_53	Both_53;size=873;	Both_53;size=854;	1_323.71	Gray	0.0873	0.0854	323.71	0.08635	0.00134350288425444
Both_54	Both_54;size=872;	Both_54;size=853;	1_323.71	Gray	0.0872	0.0853	323.71	0.08625	0.00134350288425444
Both_57	Both_57;size=853;	Both_57;size=802;	1_323.71	Gray	0.0853	0.0802	323.71	0.08275	0.0036062445840514
Both_61	Both_61;size=821;	Both_61;size=823;	1_323.71	Gray	0.0821	0.0823	323.71	0.0822	0.000141421356237304
Both_56	Both_56;size=857;	Both_56;size=762;	1_323.71	Gray	0.0857	0.0762	323.71	0.08095	0.0067175144212722
Both_71	Both_71;size=759;	Both_71;size=860;	1_323.71	Gray	0.0759	0.086	323.71	0.08095	0.00714177848998413
Both_55	Both_55;size=872;	Both_55;size=737;	1_323.71	Gray	0.0872	0.0737	323.71	0.08045	0.00954594154601839
Both_52	Both_52;size=881;	Both_52;size=717;	1_323.71	Gray	0.0881	0.0717	323.71	0.0799	0.0115965512114594
Both_60	Both_60;size=825;	Both_60;size=759;	1_323.71	Gray	0.0825	0.0759	323.71	0.0792	0.00466690475583122
Both_21	Both_21;size=1447;	Both_21;size=127;	1_323.71	Gray	0.1447	0.0127	323.71	0.0787	0.0933380951166243
Both_64	Both_64;size=808;	Both_64;size=763;	1_323.71	Gray	0.0808	0.0763	323.71	0.07855	0.00318198051533946
Both_59	Both_59;size=839;	Both_59;size=725;	1_323.71	Gray	0.0839	0.0725	323.71	0.0782	0.00806101730552665
Both_65	Both_65;size=797;	Both_65;size=747;	1_323.71	Gray	0.0797	0.0747	323.71	0.0772	0.00353553390593273
Both_67	Both_67;size=792;	Both_67;size=743;	1_323.71	Gray	0.0792	0.0743	323.71	0.07675	0.00346482322781408
Both_69	Both_69;size=780;	Both_69;size=752;	1_323.71	Gray	0.078	0.0752	323.71	0.0766	0.00197989898732234
Both_66	Both_66;size=794;	Both_66;size=716;	1_323.71	Gray	0.0794	0.0716	323.71	0.0755	0.00551543289325507
Both_63	Both_63;size=813;	Both_63;size=696;	1_323.71	Gray	0.0813	0.0696	323.71	0.07545	0.00827314933988261
Both_76	Both_76;size=735;	Both_76;size=772;	1_323.71	Gray	0.0735	0.0772	323.71	0.07535	0.00261629509039023
Both_62	Both_62;size=818;	Both_62;size=687;	1_323.71	Gray	0.0818	0.0687	323.71	0.07525	0.00926309883354377
Both_74	Both_74;size=744;	Both_74;size=745;	1_323.71	Gray	0.0744	0.0745	323.71	0.07445	7.07106781186568e-05
Both_75	Both_75;size=740;	Both_75;size=735;	1_323.71	Gray	0.074	0.0735	323.71	0.07375	0.000353553390593274
Both_51	Both_51;size=881;	Both_51;size=565;	1_323.71	Gray	0.0881	0.0565	323.71	0.0723	0.0223445742854949
Both_68	Both_68;size=785;	Both_68;size=657;	1_323.71	Gray	0.0785	0.0657	323.71	0.0721	0.0090509667991878
Both_72	Both_72;size=752;	Both_72;size=678;	1_323.71	Gray	0.0752	0.0678	323.71	0.0715	0.00523259018078044
Both_73	Both_73;size=749;	Both_73;size=681;	1_323.71	Gray	0.0749	0.0681	323.71	0.0715	0.00480832611206852
Both_77	Both_77;size=733;	Both_77;size=695;	1_323.71	Gray	0.0733	0.0695	323.71	0.0714	0.00268700576850889
Both_79	Both_79;size=704;	Both_79;size=699;	1_323.71	Gray	0.0704	0.0699	323.71	0.07015	0.000353553390593284
Both_81	Both_81;size=695;	Both_81;size=703;	6_0.825	Black	0.0695	0.0703	0.825	0.0699	0.000565685424949244
Both_80	Both_80;size=697;	Both_80;size=686;	1_323.71	Gray	0.0697	0.0686	323.71	0.06915	0.000777817459305205
Both_58	Both_58;size=845;	Both_58;size=520;	1_323.71	Gray	0.0845	0.052	323.71	0.06825	0.0229809703885628
Both_83	Both_83;size=675;	Both_83;size=674;	1_323.71	Gray	0.0675	0.0674	323.71	0.06745	7.07106781186568e-05
Both_82	Both_82;size=681;	Both_82;size=661;	1_323.71	Gray	0.0681	0.0661	323.71	0.0671	0.00141421356237309
Both_90	Both_90;size=645;	Both_90;size=639;	1_323.71	Gray	0.0645	0.0639	323.71	0.0642	0.000424264068711931
Both_70	Both_70;size=763;	Both_70;size=520;	1_323.71	Gray	0.0763	0.052	323.71	0.06415	0.0171826947828331
Both_89	Both_89;size=648;	Both_89;size=633;	1_323.71	Gray	0.0648	0.0633	323.71	0.06405	0.00106066017177982
Both_84	Both_84;size=666;	Both_84;size=613;	1_323.71	Gray	0.0666	0.0613	323.71	0.06395	0.0037476659402887
Both_78	Both_78;size=711;	Both_78;size=565;	1_323.71	Gray	0.0711	0.0565	323.71	0.0638	0.0103237590053236
Both_88	Both_88;size=648;	Both_88;size=623;	1_323.71	Gray	0.0648	0.0623	323.71	0.06355	0.00176776695296637
Both_85	Both_85;size=658;	Both_85;size=611;	1_323.71	Gray	0.0658	0.0611	323.71	0.06345	0.00332340187157677
Both_87	Both_87;size=649;	Both_87;size=596;	1_323.71	Gray	0.0649	0.0596	323.71	0.06225	0.00374766594028871
Both_97	Both_97;size=594;	Both_97;size=649;	1_323.71	Gray	0.0594	0.0649	323.71	0.06215	0.00388908729652601
Both_91	Both_91;size=627;	Both_91;size=612;	1_323.71	Gray	0.0627	0.0612	323.71	0.06195	0.00106066017177981
Both_95	Both_95;size=604;	Both_95;size=632;	1_323.71	Gray	0.0604	0.0632	323.71	0.0618	0.00197989898732233
Both_101	Both_101;size=579;	Both_101;size=616;	10_39.96	Gray	0.0579	0.0616	39.96	0.05975	0.00261629509039023
Both_96	Both_96;size=595;	Both_96;size=599;	1_323.71	Gray	0.0595	0.0599	323.71	0.0597	0.000282842712474617
Both_98	Both_98;size=592;	Both_98;size=591;	1_323.71	Gray	0.0592	0.0591	323.71	0.05915	7.0710678118647e-05
Both_92	Both_92;size=614;	Both_92;size=565;	1_323.71	Gray	0.0614	0.0565	323.71	0.05895	0.00346482322781408
Both_104	Both_104;size=569;	Both_104;size=599;	1_323.71	Gray	0.0569	0.0599	323.71	0.0584	0.00212132034355965
Both_100	Both_100;size=581;	Both_100;size=570;	1_323.71	Gray	0.0581	0.057	323.71	0.05755	0.00077781745930521
Both_102	Both_102;size=579;	Both_102;size=562;	14_33.64	Gray	0.0579	0.0562	33.64	0.05705	0.00120208152801713
Both_94	Both_94;size=605;	Both_94;size=527;	1_323.71	Gray	0.0605	0.0527	323.71	0.0566	0.00551543289325507
Both_93	Both_93;size=607;	Both_93;size=523;	1_323.71	Gray	0.0607	0.0523	323.71	0.0565	0.005939696961967
Both_86	Both_86;size=655;	Both_86;size=425;	1_323.71	Gray	0.0655	0.0425	323.71	0.054	0.0162634559672906
Both_108	Both_108;size=553;	Both_108;size=522;	1_323.71	Gray	0.0553	0.0522	323.71	0.05375	0.0021920310216783
Both_111	Both_111;size=541;	Both_111;size=520;	1_323.71	Gray	0.0541	0.052	323.71	0.05305	0.00148492424049175
Both_105	Both_105;size=559;	Both_105;size=486;	1_323.71	Gray	0.0559	0.0486	323.71	0.05225	0.0051618795026618
Both_99	Both_99;size=587;	Both_99;size=458;	1_323.71	Gray	0.0587	0.0458	323.71	0.05225	0.00912167747730646
Both_109	Both_109;size=548;	Both_109;size=488;	1_323.71	Gray	0.0548	0.0488	323.71	0.0518	0.00424264068711929
Both_107	Both_107;size=553;	Both_107;size=475;	1_323.71	Gray	0.0553	0.0475	323.71	0.0514	0.00551543289325507
Both_110	Both_110;size=548;	Both_110;size=480;	1_323.71	Gray	0.0548	0.048	323.71	0.0514	0.00480832611206852
Both_114	Both_114;size=529;	Both_114;size=476;	1_323.71	Gray	0.0529	0.0476	323.71	0.05025	0.0037476659402887
Both_103	Both_103;size=569;	Both_103;size=413;	1_323.71	Gray	0.0569	0.0413	323.71	0.0491	0.0110308657865101
Both_121	Both_121;size=473;	Both_121;size=463;	1_323.71	Gray	0.0473	0.0463	323.71	0.0468	0.000707106781186548
Both_118	Both_118;size=495;	Both_118;size=437;	1_323.71	Gray	0.0495	0.0437	323.71	0.0466	0.00410121933088198
Both_112	Both_112;size=535;	Both_112;size=396;	1_323.71	Gray	0.0535	0.0396	323.71	0.04655	0.00982878425849301
Both_113	Both_113;size=532;	Both_113;size=386;	1_323.71	Gray	0.0532	0.0386	323.71	0.0459	0.0103237590053236
Both_116	Both_116;size=520;	Both_116;size=384;	1_323.71	Gray	0.052	0.0384	323.71	0.0452	0.00961665222413704
Both_117	Both_117;size=505;	Both_117;size=393;	1_323.71	Gray	0.0505	0.0393	323.71	0.0449	0.00791959594928933
Both_119	Both_119;size=489;	Both_119;size=403;	1_323.71	Gray	0.0489	0.0403	323.71	0.0446	0.00608111831820431
Both_122	Both_122;size=469;	Both_122;size=413;	1_323.71	Gray	0.0469	0.0413	323.71	0.0441	0.00395979797464467
Both_125	Both_125;size=436;	Both_125;size=429;	1_323.71	Gray	0.0436	0.0429	323.71	0.04325	0.000494974746830583
Both_124	Both_124;size=442;	Both_124;size=420;	1_323.71	Gray	0.0442	0.042	323.71	0.0431	0.0015556349186104
Both_120	Both_120;size=473;	Both_120;size=356;	1_323.71	Gray	0.0473	0.0356	323.71	0.04145	0.00827314933988261
Both_126	Both_126;size=429;	Both_126;size=367;	1_323.71	Gray	0.0429	0.0367	323.71	0.0398	0.0043840620433566
Both_127	Both_127;size=427;	Both_127;size=347;	1_323.71	Gray	0.0427	0.0347	323.71	0.0387	0.00565685424949239
Both_129	Both_129;size=399;	Both_129;size=372;	10_39.96	Gray	0.0399	0.0372	39.96	0.03855	0.00190918830920368
Both_123	Both_123;size=460;	Both_123;size=300;	1_323.71	Gray	0.046	0.03	323.71	0.038	0.0113137084989848
Both_133	Both_133;size=383;	Both_133;size=372;	1_323.71	Gray	0.0383	0.0372	323.71	0.03775	0.000777817459305205
Both_131	Both_131;size=389;	Both_131;size=348;	1_323.71	Gray	0.0389	0.0348	323.71	0.03685	0.00289913780286485
Both_138	Both_138;size=358;	Both_138;size=378;	14_33.64	Gray	0.0358	0.0378	33.64	0.0368	0.0014142135623731
Both_130	Both_130;size=392;	Both_130;size=340;	10_39.96	Gray	0.0392	0.034	39.96	0.0366	0.00367695526217004
Both_137	Both_137;size=367;	Both_137;size=354;	1_323.71	Gray	0.0367	0.0354	323.71	0.03605	0.000919238815542509
Both_139	Both_139;size=357;	Both_139;size=361;	1_323.71	Gray	0.0357	0.0361	323.71	0.0359	0.000282842712474617
Both_135	Both_135;size=381;	Both_135;size=334;	1_323.71	Gray	0.0381	0.0334	323.71	0.03575	0.00332340187157678
Both_136	Both_136;size=380;	Both_136;size=334;	1_323.71	Gray	0.038	0.0334	323.71	0.0357	0.00325269119345812
Both_141	Both_141;size=348;	Both_141;size=354;	1_323.71	Gray	0.0348	0.0354	323.71	0.0351	0.000424264068711931
Both_144	Both_144;size=336;	Both_144;size=323;	1_323.71	Gray	0.0336	0.0323	323.71	0.03295	0.000919238815542509
Both_148	Both_148;size=316;	Both_148;size=337;	1_323.71	Gray	0.0316	0.0337	323.71	0.03265	0.00148492424049175
Both_143	Both_143;size=341;	Both_143;size=306;	1_323.71	Gray	0.0341	0.0306	323.71	0.03235	0.00247487373415291
Both_145	Both_145;size=334;	Both_145;size=312;	1_323.71	Gray	0.0334	0.0312	323.71	0.0323	0.0015556349186104
Both_156	Both_156;size=300;	Both_156;size=346;	1_323.71	Gray	0.03	0.0346	323.71	0.0323	0.00325269119345812
Both_149	Both_149;size=315;	Both_149;size=321;	1_323.71	Gray	0.0315	0.0321	323.71	0.0318	0.000424264068711926
Both_132	Both_132;size=388;	Both_132;size=247;	1_323.71	Gray	0.0388	0.0247	323.71	0.03175	0.00997020561473032
Both_153	Both_153;size=307;	Both_153;size=309;	1_323.71	Gray	0.0307	0.0309	323.71	0.0308	0.000141421356237309
Both_152	Both_152;size=307;	Both_152;size=306;	1_323.71	Gray	0.0307	0.0306	323.71	0.03065	7.07106781186519e-05
Both_154	Both_154;size=304;	Both_154;size=307;	1_323.71	Gray	0.0304	0.0307	323.71	0.03055	0.000212132034355961
Both_155	Both_155;size=301;	Both_155;size=286;	1_323.71	Gray	0.0301	0.0286	323.71	0.02935	0.00106066017177982
Both_159	Both_159;size=280;	Both_159;size=303;	1_323.71	Gray	0.028	0.0303	323.71	0.02915	0.00162634559672906
Both_166	Both_166;size=265;	Both_166;size=292;	1_323.71	Gray	0.0265	0.0292	323.71	0.02785	0.00190918830920368
Both_164	Both_164;size=267;	Both_164;size=274;	1_323.71	Gray	0.0267	0.0274	323.71	0.02705	0.000494974746830585
Both_161	Both_161;size=273;	Both_161;size=266;	1_323.71	Gray	0.0273	0.0266	323.71	0.02695	0.000494974746830583
Both_157	Both_157;size=298;	Both_157;size=240;	1_323.71	Gray	0.0298	0.024	323.71	0.0269	0.00410121933088197
Both_170	Both_170;size=257;	Both_170;size=276;	1_323.71	Gray	0.0257	0.0276	323.71	0.02665	0.00134350288425444
Both_151	Both_151;size=309;	Both_151;size=222;	14_33.64	Gray	0.0309	0.0222	33.64	0.02655	0.00615182899632296
Both_169	Both_169;size=262;	Both_169;size=269;	1_323.71	Gray	0.0262	0.0269	323.71	0.02655	0.00049497474683058
Both_142	Both_142;size=343;	Both_142;size=185;	1_323.71	Gray	0.0343	0.0185	323.71	0.0264	0.0111722871427474
Both_158	Both_158;size=290;	Both_158;size=237;	1_323.71	Gray	0.029	0.0237	323.71	0.02635	0.0037476659402887
Both_150	Both_150;size=312;	Both_150;size=211;	1_323.71	Gray	0.0312	0.0211	323.71	0.02615	0.00714177848998413
Both_162	Both_162;size=269;	Both_162;size=253;	1_323.71	Gray	0.0269	0.0253	323.71	0.0261	0.00113137084989847
Both_167	Both_167;size=264;	Both_167;size=257;	3_16.67	Gray	0.0264	0.0257	16.67	0.02605	0.000494974746830585
Both_146	Both_146;size=334;	Both_146;size=187;	1_323.71	Gray	0.0334	0.0187	323.71	0.02605	0.0103944696834422
Both_175	Both_175;size=245;	Both_175;size=264;	1_323.71	Gray	0.0245	0.0264	323.71	0.02545	0.00134350288425444
Both_165	Both_165;size=266;	Both_165;size=231;	1_323.71	Gray	0.0266	0.0231	323.71	0.02485	0.00247487373415292
Both_172	Both_172;size=252;	Both_172;size=242;	1_323.71	Gray	0.0252	0.0242	323.71	0.0247	0.000707106781186548
Both_160	Both_160;size=275;	Both_160;size=218;	1_323.71	Gray	0.0275	0.0218	323.71	0.02465	0.00403050865276332
Both_180	Both_180;size=240;	Both_180;size=248;	1_323.71	Gray	0.024	0.0248	323.71	0.0244	0.00056568542494924
Both_163	Both_163;size=267;	Both_163;size=220;	1_323.71	Gray	0.0267	0.022	323.71	0.02435	0.00332340187157677
Both_183	Both_183;size=235;	Both_183;size=251;	1_323.71	Gray	0.0235	0.0251	323.71	0.0243	0.00113137084989847
Both_174	Both_174;size=248;	Both_174;size=236;	1_323.71	Gray	0.0248	0.0236	323.71	0.0242	0.000848528137423859
Both_177	Both_177;size=242;	Both_177;size=241;	1_323.71	Gray	0.0242	0.0241	323.71	0.02415	7.07106781186543e-05
Both_176	Both_176;size=243;	Both_176;size=237;	1_323.71	Gray	0.0243	0.0237	323.71	0.024	0.000424264068711928
Both_184	Both_184;size=232;	Both_184;size=244;	1_323.71	Gray	0.0232	0.0244	323.71	0.0238	0.000848528137423857
Both_178	Both_178;size=242;	Both_178;size=230;	1_323.71	Gray	0.0242	0.023	323.71	0.0236	0.000848528137423857
Both_173	Both_173;size=249;	Both_173;size=222;	1_323.71	Gray	0.0249	0.0222	323.71	0.02355	0.00190918830920368
Both_182	Both_182;size=238;	Both_182;size=230;	1_323.71	Gray	0.0238	0.023	323.71	0.0234	0.00056568542494924
Both_171	Both_171;size=252;	Both_171;size=216;	1_323.71	Gray	0.0252	0.0216	323.71	0.0234	0.00254558441227157
Both_168	Both_168;size=264;	Both_168;size=202;	1_323.71	Gray	0.0264	0.0202	323.71	0.0233	0.0043840620433566
Both_187	Both_187;size=229;	Both_187;size=232;	1_323.71	Gray	0.0229	0.0232	323.71	0.02305	0.000212132034355963
Both_193	Both_193;size=217;	Both_193;size=235;	1_323.71	Gray	0.0217	0.0235	323.71	0.0226	0.00127279220613579
Both_190	Both_190;size=222;	Both_190;size=229;	1_323.71	Gray	0.0222	0.0229	323.71	0.02255	0.000494974746830583
Both_179	Both_179;size=241;	Both_179;size=204;	1_323.71	Gray	0.0241	0.0204	323.71	0.02225	0.00261629509039022
Both_185	Both_185;size=232;	Both_185;size=210;	1_323.71	Gray	0.0232	0.021	323.71	0.0221	0.0015556349186104
Both_192	Both_192;size=218;	Both_192;size=217;	1_323.71	Gray	0.0218	0.0217	323.71	0.02175	7.07106781186543e-05
Both_181	Both_181;size=238;	Both_181;size=189;	1_323.71	Gray	0.0238	0.0189	323.71	0.02135	0.00346482322781408
Both_199	Both_199;size=205;	Both_199;size=212;	1_323.71	Gray	0.0205	0.0212	323.71	0.02085	0.000494974746830583
Both_186	Both_186;size=229;	Both_186;size=178;	1_323.71	Gray	0.0229	0.0178	323.71	0.02035	0.00360624458405139
Both_196	Both_196;size=210;	Both_196;size=194;	1_323.71	Gray	0.021	0.0194	323.71	0.0202	0.00113137084989848
Both_211	Both_211;size=175;	Both_211;size=214;	1_323.71	Gray	0.0175	0.0214	323.71	0.01945	0.00275771644662754
Both_191	Both_191;size=221;	Both_191;size=165;	1_323.71	Gray	0.0221	0.0165	323.71	0.0193	0.00395979797464467
Both_195	Both_195;size=216;	Both_195;size=167;	1_323.71	Gray	0.0216	0.0167	323.71	0.01915	0.00346482322781408
Both_201	Both_201;size=199;	Both_201;size=184;	1_323.71	Gray	0.0199	0.0184	323.71	0.01915	0.00106066017177982
Both_202	Both_202;size=198;	Both_202;size=181;	1_323.71	Gray	0.0198	0.0181	323.71	0.01895	0.00120208152801713
Both_209	Both_209;size=182;	Both_209;size=191;	1_323.71	Gray	0.0182	0.0191	323.71	0.01865	0.000636396103067894
Both_189	Both_189;size=223;	Both_189;size=149;	1_323.71	Gray	0.0223	0.0149	323.71	0.0186	0.00523259018078045
Both_206	Both_206;size=186;	NA	10_39.96	Gray	0.0186	NA	39.96	0.0186	NA
Both_210	Both_210;size=179;	Both_210;size=187;	1_323.71	Gray	0.0179	0.0187	323.71	0.0183	0.000565685424949237
Both_194	Both_194;size=216;	Both_194;size=144;	1_323.71	Gray	0.0216	0.0144	323.71	0.018	0.00509116882454314
Both_198	Both_198;size=207;	Both_198;size=149;	6_0.825	Gray	0.0207	0.0149	0.825	0.0178	0.00410121933088198
Both_208	Both_208;size=183;	Both_208;size=158;	1_323.71	Gray	0.0183	0.0158	323.71	0.01705	0.00176776695296637
Both_253	Both_253;size=126;	Both_253;size=211;	4_60.375	Gray	0.0126	0.0211	60.375	0.01685	0.00601040764008565
Both_203	Both_203;size=197;	Both_203;size=139;	1_323.71	Gray	0.0197	0.0139	323.71	0.0168	0.00410121933088198
Both_204	Both_204;size=188;	Both_204;size=146;	1_323.71	Gray	0.0188	0.0146	323.71	0.0167	0.0029698484809835
Both_200	Both_200;size=203;	Both_200;size=128;	10_39.96	Gray	0.0203	0.0128	39.96	0.01655	0.00530330085889911
Both_207	Both_207;size=184;	Both_207;size=144;	1_323.71	Gray	0.0184	0.0144	323.71	0.0164	0.00282842712474619
Both_205	Both_205;size=187;	Both_205;size=138;	1_323.71	Gray	0.0187	0.0138	323.71	0.01625	0.00346482322781408
Both_214	Both_214;size=167;	Both_214;size=157;	1_323.71	Gray	0.0167	0.0157	323.71	0.0162	0.000707106781186548
Both_227	Both_227;size=144;	Both_227;size=173;	13_21.895	Gray	0.0144	0.0173	21.895	0.01585	0.00205060966544099
Both_215	Both_215;size=167;	Both_215;size=149;	5_3.29	Gray	0.0167	0.0149	3.29	0.0158	0.00127279220613579
Both_222	Both_222;size=154;	Both_222;size=161;	10_39.96	Gray	0.0154	0.0161	39.96	0.01575	0.000494974746830583
Both_216	Both_216;size=163;	Both_216;size=149;	7_26.36	Gray	0.0163	0.0149	26.36	0.0156	0.000989949493661169
Both_225	Both_225;size=149;	Both_225;size=163;	14_33.64	Gray	0.0149	0.0163	33.64	0.0156	0.000989949493661169
Both_212	Both_212;size=170;	Both_212;size=140;	11_9.265	Gray	0.017	0.014	9.265	0.0155	0.00212132034355964
Both_219	Both_219;size=157;	Both_219;size=145;	1_323.71	Gray	0.0157	0.0145	323.71	0.0151	0.000848528137423856
Both_213	Both_213;size=167;	Both_213;size=133;	10_39.96	Gray	0.0167	0.0133	39.96	0.015	0.00240416305603426
Both_221	Both_221;size=156;	Both_221;size=144;	10_39.96	Gray	0.0156	0.0144	39.96	0.015	0.000848528137423857
Both_224	Both_224;size=153;	Both_224;size=147;	10_39.96	Gray	0.0153	0.0147	39.96	0.015	0.00042426406871193
Both_226	Both_226;size=145;	NA	14_33.64	Gray	0.0145	NA	33.64	0.0145	NA
Both_220	Both_220;size=156;	Both_220;size=130;	1_323.71	Gray	0.0156	0.013	323.71	0.0143	0.00183847763108502
Both_231	Both_231;size=140;	Both_231;size=145;	14_33.64	Gray	0.014	0.0145	33.64	0.01425	0.000353553390593275
Both_232	Both_232;size=138;	Both_232;size=145;	15_89.91	Gray	0.0138	0.0145	89.91	0.01415	0.000494974746830584
Both_234	Both_234;size=137;	Both_234;size=145;	10_39.96	Gray	0.0137	0.0145	39.96	0.0141	0.000565685424949238
Both_223	Both_223;size=154;	Both_223;size=127;	8_6.53	Gray	0.0154	0.0127	6.53	0.01405	0.00190918830920368
Both_243	Both_243;size=130;	Both_243;size=148;	3_16.67	Gray	0.013	0.0148	16.67	0.0139	0.00127279220613579
Both_265	Both_265;size=122;	Both_265;size=155;	5_3.29	Gray	0.0122	0.0155	3.29	0.01385	0.00233345237791561
Both_239	Both_239;size=135;	Both_239;size=140;	10_39.96	Gray	0.0135	0.014	39.96	0.01375	0.000353553390593273
Both_238	Both_238;size=135;	Both_238;size=138;	14_33.64	Gray	0.0135	0.0138	33.64	0.01365	0.000212132034355964
Both_244	Both_244;size=130;	Both_244;size=143;	14_33.64	Gray	0.013	0.0143	33.64	0.01365	0.000919238815542512
Both_246	Both_246;size=130;	Both_246;size=143;	10_39.96	Gray	0.013	0.0143	39.96	0.01365	0.000919238815542512
Both_229	Both_229;size=142;	Both_229;size=126;	14_33.64	Gray	0.0142	0.0126	33.64	0.0134	0.00113137084989848
Both_257	Both_257;size=125;	Both_257;size=143;	10_39.96	Gray	0.0125	0.0143	39.96	0.0134	0.00127279220613579
Both_248	Both_248;size=129;	Both_248;size=137;	14_33.64	Gray	0.0129	0.0137	33.64	0.0133	0.00056568542494924
Both_252	Both_252;size=127;	Both_252;size=139;	10_39.96	Gray	0.0127	0.0139	39.96	0.0133	0.000848528137423857
Both_245	Both_245;size=130;	Both_245;size=134;	1_323.71	Gray	0.013	0.0134	323.71	0.0132	0.00028284271247462
Both_233	Both_233;size=137;	Both_233;size=126;	10_39.96	Gray	0.0137	0.0126	39.96	0.01315	0.000777817459305202
Both_230	Both_230;size=141;	Both_230;size=121;	10_39.96	Gray	0.0141	0.0121	39.96	0.0131	0.0014142135623731
Both_218	Both_218;size=158;	Both_218;size=104;	1_323.71	Gray	0.0158	0.0104	323.71	0.0131	0.00381837661840736
Both_240	Both_240;size=133;	Both_240;size=128;	14_33.64	Gray	0.0133	0.0128	33.64	0.01305	0.000353553390593275
Both_237	Both_237;size=135;	Both_237;size=125;	1_323.71	Gray	0.0135	0.0125	323.71	0.013	0.000707106781186547
Both_217	Both_217;size=161;	Both_217;size=96;	1_323.71	Gray	0.0161	0.0096	323.71	0.01285	0.00459619407771256
Both_255	Both_255;size=125;	Both_255;size=130;	10_39.96	Gray	0.0125	0.013	39.96	0.01275	0.000353553390593273
Both_256	Both_256;size=125;	Both_256;size=125;	10_39.96	Gray	0.0125	0.0125	39.96	0.0125	0
Both_247	Both_247;size=130;	Both_247;size=118;	10_39.96	Gray	0.013	0.0118	39.96	0.0124	0.000848528137423857
Both_289	Both_289;size=113;	Both_289;size=135;	1_323.71	Gray	0.0113	0.0135	323.71	0.0124	0.0015556349186104
Both_241	Both_241;size=132;	Both_241;size=115;	14_33.64	Gray	0.0132	0.0115	33.64	0.01235	0.00120208152801713
Both_251	Both_251;size=127;	Both_251;size=120;	10_39.96	Gray	0.0127	0.012	39.96	0.01235	0.000494974746830583
Both_297	Both_297;size=110;	Both_297;size=135;	14_33.64	Gray	0.011	0.0135	33.64	0.01225	0.00176776695296637
Both_260	Both_260;size=124;	Both_260;size=120;	10_39.96	Gray	0.0124	0.012	39.96	0.0122	0.00028284271247462
Both_250	Both_250;size=127;	Both_250;size=117;	10_39.96	Gray	0.0127	0.0117	39.96	0.0122	0.000707106781186547
Both_269	Both_269;size=121;	Both_269;size=123;	14_33.64	Gray	0.0121	0.0123	33.64	0.0122	0.00014142135623731
Both_264	Both_264;size=123;	Both_264;size=117;	10_39.96	Gray	0.0123	0.0117	39.96	0.012	0.000424264068711928
Both_258	Both_258;size=124;	Both_258;size=115;	14_33.64	Gray	0.0124	0.0115	33.64	0.01195	0.000636396103067894
Both_293	Both_293;size=111;	Both_293;size=126;	14_33.64	Gray	0.0111	0.0126	33.64	0.01185	0.00106066017177982
Both_242	Both_242;size=131;	Both_242;size=105;	1_323.71	Gray	0.0131	0.0105	323.71	0.0118	0.00183847763108502
Both_279	Both_279;size=116;	Both_279;size=120;	10_39.96	Gray	0.0116	0.012	39.96	0.0118	0.00028284271247462
Both_236	Both_236;size=136;	Both_236;size=99;	1_323.71	Gray	0.0136	0.0099	323.71	0.01175	0.00261629509039023
Both_310	Both_310;size=105;	Both_310;size=128;	10_39.96	Gray	0.0105	0.0128	39.96	0.01165	0.00162634559672906
Both_299	Both_299;size=109;	Both_299;size=123;	10_39.96	Gray	0.0109	0.0123	39.96	0.0116	0.000989949493661167
Both_287	Both_287;size=114;	Both_287;size=117;	10_39.96	Gray	0.0114	0.0117	39.96	0.01155	0.000212132034355964
Both_254	Both_254;size=125;	Both_254;size=104;	14_33.64	Gray	0.0125	0.0104	33.64	0.01145	0.00148492424049175
Both_291	Both_291;size=112;	Both_291;size=117;	8_6.53	Gray	0.0112	0.0117	6.53	0.01145	0.000353553390593274
Both_266	Both_266;size=122;	Both_266;size=106;	1_323.71	Gray	0.0122	0.0106	323.71	0.0114	0.00113137084989848
Both_313	Both_313;size=103;	Both_313;size=123;	10_39.96	Gray	0.0103	0.0123	39.96	0.0113	0.0014142135623731
Both_304	Both_304;size=107;	Both_304;size=118;	10_39.96	Gray	0.0107	0.0118	39.96	0.01125	0.000777817459305202
Both_228	Both_228;size=142;	Both_228;size=82;	10_39.96	Gray	0.0142	0.0082	39.96	0.0112	0.00424264068711928
Both_235	Both_235;size=137;	Both_235;size=84;	6_0.825	Gray	0.0137	0.0084	0.825	0.01105	0.0037476659402887
Both_282	Both_282;size=115;	Both_282;size=105;	10_39.96	Gray	0.0115	0.0105	39.96	0.011	0.000707106781186547
Both_315	Both_315;size=103;	Both_315;size=117;	10_39.96	Gray	0.0103	0.0117	39.96	0.011	0.000989949493661167
Both_259	Both_259;size=124;	Both_259;size=94;	1_323.71	Gray	0.0124	0.0094	323.71	0.0109	0.00212132034355964
Both_271	Both_271;size=120;	Both_271;size=98;	1_323.71	Gray	0.012	0.0098	323.71	0.0109	0.0015556349186104
Both_272	Both_272;size=119;	Both_272;size=99;	1_323.71	Gray	0.0119	0.0099	323.71	0.0109	0.0014142135623731
Both_270	Both_270;size=121;	Both_270;size=96;	10_39.96	Gray	0.0121	0.0096	39.96	0.01085	0.00176776695296637
Both_276	Both_276;size=116;	Both_276;size=100;	10_39.96	Gray	0.0116	0.01	39.96	0.0108	0.00113137084989848
Both_285	Both_285;size=115;	Both_285;size=101;	10_39.96	Gray	0.0115	0.0101	39.96	0.0108	0.000989949493661167
Both_311	Both_311;size=105;	Both_311;size=111;	14_33.64	Gray	0.0105	0.0111	33.64	0.0108	0.000424264068711928
Both_284	Both_284;size=115;	Both_284;size=100;	14_33.64	Gray	0.0115	0.01	33.64	0.01075	0.00106066017177982
Both_296	Both_296;size=110;	Both_296;size=103;	14_33.64	Gray	0.011	0.0103	33.64	0.01065	0.000494974746830584
Both_301	Both_301;size=109;	Both_301;size=104;	14_33.64	Gray	0.0109	0.0104	33.64	0.01065	0.000353553390593274
Both_292	Both_292;size=111;	Both_292;size=101;	14_33.64	Gray	0.0111	0.0101	33.64	0.0106	0.000707106781186548
Both_300	Both_300;size=109;	Both_300;size=103;	10_39.96	Gray	0.0109	0.0103	39.96	0.0106	0.000424264068711928
Both_308	Both_308;size=106;	Both_308;size=106;	14_33.64	Gray	0.0106	0.0106	33.64	0.0106	0
Both_324	Both_324;size=99;	Both_324;size=113;	10_39.96	Gray	0.0099	0.0113	39.96	0.0106	0.000989949493661167
Both_280	Both_280;size=116;	Both_280;size=95;	14_33.64	Gray	0.0116	0.0095	33.64	0.01055	0.00148492424049175
Both_321	Both_321;size=101;	Both_321;size=110;	10_39.96	Gray	0.0101	0.011	39.96	0.01055	0.000636396103067894
Both_343	Both_343;size=94;	Both_343;size=114;	10_39.96	Gray	0.0094	0.0114	39.96	0.0104	0.0014142135623731
Both_273	Both_273;size=119;	Both_273;size=88;	1_323.71	Gray	0.0119	0.0088	323.71	0.01035	0.0021920310216783
Both_262	Both_262;size=123;	Both_262;size=84;	1_323.71	Gray	0.0123	0.0084	323.71	0.01035	0.00275771644662754
Both_281	Both_281;size=115;	Both_281;size=92;	1_323.71	Gray	0.0115	0.0092	323.71	0.01035	0.00162634559672906
Both_261	Both_261;size=123;	Both_261;size=83;	1_323.71	Gray	0.0123	0.0083	323.71	0.0103	0.00282842712474619
Both_339	Both_339;size=95;	Both_339;size=111;	10_39.96	Gray	0.0095	0.0111	39.96	0.0103	0.00113137084989848
Both_274	Both_274;size=118;	Both_274;size=86;	10_39.96	Gray	0.0118	0.0086	39.96	0.0102	0.00226274169979695
Both_278	Both_278;size=116;	Both_278;size=87;	14_33.64	Gray	0.0116	0.0087	33.64	0.01015	0.00205060966544099
Both_332	Both_332;size=96;	Both_332;size=107;	14_33.64	Gray	0.0096	0.0107	33.64	0.01015	0.000777817459305201
Both_330	Both_330;size=97;	Both_330;size=104;	10_39.96	Gray	0.0097	0.0104	39.96	0.01005	0.000494974746830583
Both_302	Both_302;size=108;	Both_302;size=92;	14_33.64	Gray	0.0108	0.0092	33.64	0.01	0.00113137084989848
Both_307	Both_307;size=106;	Both_307;size=93;	14_33.64	Gray	0.0106	0.0093	33.64	0.00995	0.000919238815542512
Both_344	Both_344;size=94;	Both_344;size=104;	10_39.96	Gray	0.0094	0.0104	39.96	0.0099	0.000707106781186548
Both_249	Both_249;size=128;	Both_249;size=69;	1_323.71	Gray	0.0128	0.0069	323.71	0.00985	0.00417193000900063
Both_303	Both_303;size=108;	Both_303;size=89;	1_323.71	Gray	0.0108	0.0089	323.71	0.00985	0.00134350288425444
Both_288	Both_288;size=113;	Both_288;size=83;	10_39.96	Gray	0.0113	0.0083	39.96	0.0098	0.00212132034355964
Both_263	Both_263;size=123;	Both_263;size=72;	1_323.71	Gray	0.0123	0.0072	323.71	0.00975	0.00360624458405139
Both_322	Both_322;size=100;	Both_322;size=95;	14_33.64	Gray	0.01	0.0095	33.64	0.00975	0.000353553390593274
Both_359	Both_359;size=89;	Both_359;size=106;	14_33.64	Gray	0.0089	0.0106	33.64	0.00975	0.00120208152801713
Both_316	Both_316;size=102;	Both_316;size=92;	10_39.96	Gray	0.0102	0.0092	39.96	0.0097	0.000707106781186548
Both_317	Both_317;size=102;	Both_317;size=92;	14_33.64	Gray	0.0102	0.0092	33.64	0.0097	0.000707106781186548
Both_331	Both_331;size=97;	Both_331;size=97;	10_39.96	Gray	0.0097	0.0097	39.96	0.0097	0
Both_352	Both_352;size=90;	Both_352;size=104;	3_16.67	Gray	0.009	0.0104	16.67	0.0097	0.000989949493661165
Both_409	Both_409;size=77;	Both_409;size=117;	15_89.91	Gray	0.0077	0.0117	89.91	0.0097	0.00282842712474619
Both_345	Both_345;size=93;	Both_345;size=100;	15_89.91	Gray	0.0093	0.01	89.91	0.00965	0.000494974746830584
Both_286	Both_286;size=114;	Both_286;size=78;	7_26.36	Gray	0.0114	0.0078	26.36	0.0096	0.00254558441227157
Both_295	Both_295;size=111;	Both_295;size=81;	1_323.71	Gray	0.0111	0.0081	323.71	0.0096	0.00212132034355964
Both_337	Both_337;size=95;	Both_337;size=97;	14_33.64	Gray	0.0095	0.0097	33.64	0.0096	0.00014142135623731
Both_328	Both_328;size=98;	Both_328;size=92;	14_33.64	Gray	0.0098	0.0092	33.64	0.0095	0.000424264068711928
Both_298	Both_298;size=110;	Both_298;size=78;	1_323.71	Gray	0.011	0.0078	323.71	0.0094	0.00226274169979695
Both_350	Both_350;size=91;	Both_350;size=96;	14_33.64	Gray	0.0091	0.0096	33.64	0.00935	0.000353553390593274
Both_312	Both_312;size=104;	Both_312;size=81;	10_39.96	Gray	0.0104	0.0081	39.96	0.00925	0.00162634559672906
Both_327	Both_327;size=98;	Both_327;size=87;	14_33.64	Gray	0.0098	0.0087	33.64	0.00925	0.000777817459305202
Both_346	Both_346;size=93;	Both_346;size=90;	1_323.71	Gray	0.0093	0.009	323.71	0.00915	0.000212132034355963
Both_362	Both_362;size=88;	Both_362;size=95;	10_39.96	Gray	0.0088	0.0095	39.96	0.00915	0.000494974746830583
Both_379	Both_379;size=84;	Both_379;size=99;	10_39.96	Gray	0.0084	0.0099	39.96	0.00915	0.00106066017177982
Both_290	Both_290;size=113;	Both_290;size=69;	10_39.96	Gray	0.0113	0.0069	39.96	0.0091	0.00311126983722081
Both_376	Both_376;size=84;	Both_376;size=98;	14_33.64	Gray	0.0084	0.0098	33.64	0.0091	0.000989949493661167
Both_382	Both_382;size=83;	Both_382;size=99;	15_89.91	Gray	0.0083	0.0099	89.91	0.0091	0.00113137084989848
Both_335	Both_335;size=95;	Both_335;size=86;	10_39.96	Gray	0.0095	0.0086	39.96	0.00905	0.000636396103067893
Both_336	Both_336;size=95;	Both_336;size=86;	14_33.64	Gray	0.0095	0.0086	33.64	0.00905	0.000636396103067893
Both_338	Both_338;size=95;	Both_338;size=86;	14_33.64	Gray	0.0095	0.0086	33.64	0.00905	0.000636396103067893
Both_363	Both_363;size=88;	Both_363;size=93;	14_33.64	Gray	0.0088	0.0093	33.64	0.00905	0.000353553390593273
Both_275	Both_275;size=117;	Both_275;size=63;	1_323.71	Gray	0.0117	0.0063	323.71	0.009	0.00381837661840736
Both_325	Both_325;size=99;	Both_325;size=80;	14_33.64	Gray	0.0099	0.008	33.64	0.00895	0.00134350288425444
Both_415	Both_415;size=75;	Both_415;size=104;	15_89.91	Gray	0.0075	0.0104	89.91	0.00895	0.00205060966544099
Both_477	Both_477;size=66;	Both_477;size=113;	15_89.91	Gray	0.0066	0.0113	89.91	0.00895	0.00332340187157677
Both_361	Both_361;size=88;	Both_361;size=90;	14_33.64	Gray	0.0088	0.009	33.64	0.0089	0.00014142135623731
Both_306	Both_306;size=106;	Both_306;size=72;	1_323.71	Gray	0.0106	0.0072	323.71	0.0089	0.00240416305603426
Both_320	Both_320;size=101;	Both_320;size=76;	10_39.96	Gray	0.0101	0.0076	39.96	0.00885	0.00176776695296637
Both_349	Both_349;size=92;	Both_349;size=85;	14_33.64	Gray	0.0092	0.0085	33.64	0.00885	0.000494974746830583
Both_367	Both_367;size=86;	Both_367;size=91;	10_39.96	Gray	0.0086	0.0091	39.96	0.00885	0.000353553390593274
Both_351	Both_351;size=91;	Both_351;size=85;	14_33.64	Gray	0.0091	0.0085	33.64	0.0088	0.000424264068711928
Both_423	Both_423;size=74;	Both_423;size=102;	15_89.91	Gray	0.0074	0.0102	89.91	0.0088	0.00197989898732233
Both_334	Both_334;size=95;	Both_334;size=81;	14_33.64	Gray	0.0095	0.0081	33.64	0.0088	0.000989949493661167
Both_283	Both_283;size=115;	Both_283;size=60;	1_323.71	Gray	0.0115	0.006	323.71	0.00875	0.00388908729652601
Both_326	Both_326;size=98;	Both_326;size=77;	1_323.71	Gray	0.0098	0.0077	323.71	0.00875	0.00148492424049175
Both_354	Both_354;size=90;	Both_354;size=82;	14_33.64	Gray	0.009	0.0082	33.64	0.0086	0.000565685424949238
Both_369	Both_369;size=86;	NA	15_89.91	Gray	0.0086	NA	89.91	0.0086	NA
Both_467	Both_467;size=67;	Both_467;size=105;	15_89.91	Gray	0.0067	0.0105	89.91	0.0086	0.00268700576850888
Both_309	Both_309;size=106;	Both_309;size=65;	10_39.96	Gray	0.0106	0.0065	39.96	0.00855	0.00289913780286485
Both_323	Both_323;size=100;	Both_323;size=71;	1_323.71	Gray	0.01	0.0071	323.71	0.00855	0.00205060966544099
Both_333	Both_333;size=96;	Both_333;size=75;	10_39.96	Gray	0.0096	0.0075	39.96	0.00855	0.00148492424049175
Both_355	Both_355;size=89;	Both_355;size=82;	10_39.96	Gray	0.0089	0.0082	39.96	0.00855	0.000494974746830583
Both_370	Both_370;size=86;	Both_370;size=85;	10_39.96	Gray	0.0086	0.0085	39.96	0.00855	7.07106781186543e-05
Both_314	Both_314;size=103;	Both_314;size=67;	1_323.71	Gray	0.0103	0.0067	323.71	0.0085	0.00254558441227157
Both_329	Both_329;size=97;	Both_329;size=73;	14_33.64	Gray	0.0097	0.0073	33.64	0.0085	0.00169705627484771
Both_356	Both_356;size=89;	Both_356;size=80;	14_33.64	Gray	0.0089	0.008	33.64	0.00845	0.000636396103067893
Both_373	Both_373;size=85;	Both_373;size=84;	14_33.64	Gray	0.0085	0.0084	33.64	0.00845	7.07106781186556e-05
Both_387	Both_387;size=80;	Both_387;size=89;	10_39.96	Gray	0.008	0.0089	39.96	0.00845	0.000636396103067893
Both_294	Both_294;size=111;	Both_294;size=57;	10_39.96	Gray	0.0111	0.0057	39.96	0.0084	0.00381837661840736
Both_348	Both_348;size=92;	Both_348;size=76;	14_33.64	Gray	0.0092	0.0076	33.64	0.0084	0.00113137084989848
Both_449	Both_449;size=70;	Both_449;size=98;	15_89.91	Gray	0.007	0.0098	89.91	0.0084	0.00197989898732233
Both_487	Both_487;size=64;	Both_487;size=104;	15_89.91	Gray	0.0064	0.0104	89.91	0.0084	0.00282842712474619
Both_318	Both_318;size=102;	Both_318;size=65;	14_33.64	Gray	0.0102	0.0065	33.64	0.00835	0.00261629509039023
Both_375	Both_375;size=84;	Both_375;size=83;	10_39.96	Gray	0.0084	0.0083	39.96	0.00835	7.07106781186543e-05
Both_372	Both_372;size=85;	Both_372;size=81;	14_33.64	Gray	0.0085	0.0081	33.64	0.0083	0.00028284271247462
Both_384	Both_384;size=82;	Both_384;size=84;	10_39.96	Gray	0.0082	0.0084	39.96	0.0083	0.000141421356237309
Both_440	Both_440;size=72;	Both_440;size=94;	15_89.91	Gray	0.0072	0.0094	89.91	0.0083	0.0015556349186104
Both_358	Both_358;size=89;	Both_358;size=76;	7_26.36	Gray	0.0089	0.0076	26.36	0.00825	0.000919238815542511
Both_319	Both_319;size=101;	Both_319;size=63;	14_33.64	Gray	0.0101	0.0063	33.64	0.0082	0.00268700576850888
Both_519	Both_519;size=57;	Both_519;size=106;	15_89.91	Gray	0.0057	0.0106	89.91	0.00815	0.00346482322781408
Both_277	Both_277;size=116;	Both_277;size=47;	1_323.71	Gray	0.0116	0.0047	323.71	0.00815	0.00487903679018718
Both_452	Both_452;size=70;	Both_452;size=93;	15_89.91	Gray	0.007	0.0093	89.91	0.00815	0.00162634559672906
Both_305	Both_305;size=107;	Both_305;size=55;	1_323.71	Gray	0.0107	0.0055	323.71	0.0081	0.00367695526217005
Both_347	Both_347;size=92;	Both_347;size=70;	14_33.64	Gray	0.0092	0.007	33.64	0.0081	0.0015556349186104
Both_442	Both_442;size=71;	Both_442;size=91;	1_323.71	Gray	0.0071	0.0091	323.71	0.0081	0.0014142135623731
Both_342	Both_342;size=94;	Both_342;size=67;	1_323.71	Gray	0.0094	0.0067	323.71	0.00805	0.00190918830920368
Both_365	Both_365;size=87;	Both_365;size=74;	10_39.96	Gray	0.0087	0.0074	39.96	0.00805	0.000919238815542512
Both_383	Both_383;size=83;	Both_383;size=78;	10_39.96	Gray	0.0083	0.0078	39.96	0.00805	0.000353553390593274
Both_399	Both_399;size=78;	Both_399;size=82;	10_39.96	Gray	0.0078	0.0082	39.96	0.008	0.00028284271247462
Both_403	Both_403;size=78;	Both_403;size=82;	10_39.96	Gray	0.0078	0.0082	39.96	0.008	0.00028284271247462
Both_408	Both_408;size=77;	Both_408;size=83;	15_89.91	Gray	0.0077	0.0083	89.91	0.008	0.000424264068711928
Both_416	Both_416;size=75;	Both_416;size=85;	15_89.91	Gray	0.0075	0.0085	89.91	0.008	0.000707106781186548
Both_459	Both_459;size=69;	Both_459;size=91;	15_89.91	Gray	0.0069	0.0091	89.91	0.008	0.0015556349186104
Both_340	Both_340;size=95;	Both_340;size=64;	14_33.64	Gray	0.0095	0.0064	33.64	0.00795	0.0021920310216783
Both_397	Both_397;size=79;	Both_397;size=80;	14_33.64	Gray	0.0079	0.008	33.64	0.00795	7.07106781186556e-05
Both_357	Both_357;size=89;	Both_357;size=69;	14_33.64	Gray	0.0089	0.0069	33.64	0.0079	0.0014142135623731
Both_371	Both_371;size=86;	Both_371;size=72;	11_9.265	Gray	0.0086	0.0072	9.265	0.0079	0.000989949493661167
Both_448	Both_448;size=70;	Both_448;size=88;	14_33.64	Gray	0.007	0.0088	33.64	0.0079	0.00127279220613579
Both_419	Both_419;size=74;	Both_419;size=84;	10_39.96	Gray	0.0074	0.0084	39.96	0.0079	0.000707106781186548
Both_401	Both_401;size=78;	NA	1_323.71	Gray	0.0078	NA	323.71	0.0078	NA
Both_406	Both_406;size=77;	Both_406;size=79;	11_9.265	Gray	0.0077	0.0079	9.265	0.0078	0.000141421356237309
Both_414	Both_414;size=75;	Both_414;size=81;	10_39.96	Gray	0.0075	0.0081	39.96	0.0078	0.000424264068711928
Both_392	Both_392;size=80;	Both_392;size=75;	14_33.64	Gray	0.008	0.0075	33.64	0.00775	0.000353553390593274
Both_386	Both_386;size=81;	Both_386;size=73;	14_33.64	Gray	0.0081	0.0073	33.64	0.0077	0.000565685424949238
Both_410	Both_410;size=77;	NA	1_323.71	Gray	0.0077	NA	323.71	0.0077	NA
Both_377	Both_377;size=84;	Both_377;size=69;	10_39.96	Gray	0.0084	0.0069	39.96	0.00765	0.00106066017177982
Both_402	Both_402;size=78;	Both_402;size=75;	14_33.64	Gray	0.0078	0.0075	33.64	0.00765	0.000212132034355964
Both_497	Both_497;size=62;	Both_497;size=90;	15_89.91	Gray	0.0062	0.009	89.91	0.0076	0.00197989898732233
Both_381	Both_381;size=83;	Both_381;size=68;	1_323.71	Gray	0.0083	0.0068	323.71	0.00755	0.00106066017177982
Both_469	Both_469;size=67;	Both_469;size=84;	10_39.96	Gray	0.0067	0.0084	39.96	0.00755	0.00120208152801713
Both_529	Both_529;size=56;	Both_529;size=95;	15_89.91	Gray	0.0056	0.0095	89.91	0.00755	0.00275771644662754
Both_341	Both_341;size=95;	Both_341;size=55;	1_323.71	Gray	0.0095	0.0055	323.71	0.0075	0.00282842712474619
Both_388	Both_388;size=80;	Both_388;size=70;	10_39.96	Gray	0.008	0.007	39.96	0.0075	0.000707106781186548
Both_457	Both_457;size=69;	Both_457;size=81;	10_39.96	Gray	0.0069	0.0081	39.96	0.0075	0.000848528137423857
Both_374	Both_374;size=85;	Both_374;size=64;	10_39.96	Gray	0.0085	0.0064	39.96	0.00745	0.00148492424049175
Both_435	Both_435;size=72;	Both_435;size=77;	2_7.18	Gray	0.0072	0.0077	7.18	0.00745	0.000353553390593274
Both_353	Both_353;size=90;	Both_353;size=58;	10_39.96	Gray	0.009	0.0058	39.96	0.0074	0.00226274169979695
Both_521	Both_521;size=56;	Both_521;size=92;	15_89.91	Gray	0.0056	0.0092	89.91	0.0074	0.00254558441227157
Both_366	Both_366;size=87;	Both_366;size=61;	1_323.71	Gray	0.0087	0.0061	323.71	0.0074	0.00183847763108502
Both_405	Both_405;size=78;	Both_405;size=70;	14_33.64	Gray	0.0078	0.007	33.64	0.0074	0.000565685424949238
Both_385	Both_385;size=81;	Both_385;size=66;	10_39.96	Gray	0.0081	0.0066	39.96	0.00735	0.00106066017177982
Both_539	Both_539;size=55;	Both_539;size=92;	15_89.91	Gray	0.0055	0.0092	89.91	0.00735	0.00261629509039023
Both_422	Both_422;size=74;	Both_422;size=73;	14_33.64	Gray	0.0074	0.0073	33.64	0.00735	7.07106781186543e-05
Both_411	Both_411;size=76;	Both_411;size=70;	10_39.96	Gray	0.0076	0.007	39.96	0.0073	0.00042426406871193
Both_429	Both_429;size=73;	Both_429;size=73;	14_33.64	Gray	0.0073	0.0073	33.64	0.0073	0
Both_499	Both_499;size=61;	Both_499;size=85;	10_39.96	Gray	0.0061	0.0085	39.96	0.0073	0.00169705627484771
Both_393	Both_393;size=79;	Both_393;size=67;	1_323.71	Gray	0.0079	0.0067	323.71	0.0073	0.000848528137423856
Both_398	Both_398;size=78;	Both_398;size=67;	14_33.64	Gray	0.0078	0.0067	33.64	0.00725	0.000777817459305202
Both_472	Both_472;size=66;	Both_472;size=79;	15_89.91	Gray	0.0066	0.0079	89.91	0.00725	0.000919238815542511
Both_378	Both_378;size=84;	Both_378;size=60;	1_323.71	Gray	0.0084	0.006	323.71	0.0072	0.00169705627484771
Both_445	Both_445;size=71;	Both_445;size=73;	15_89.91	Gray	0.0071	0.0073	89.91	0.0072	0.000141421356237309
Both_461	Both_461;size=69;	Both_461;size=75;	15_89.91	Gray	0.0069	0.0075	89.91	0.0072	0.000424264068711928
Both_425	Both_425;size=73;	Both_425;size=70;	15_89.91	Gray	0.0073	0.007	89.91	0.00715	0.000212132034355965
Both_428	Both_428;size=73;	Both_428;size=70;	1_323.71	Gray	0.0073	0.007	323.71	0.00715	0.000212132034355965
Both_462	Both_462;size=69;	Both_462;size=74;	10_39.96	Gray	0.0069	0.0074	39.96	0.00715	0.000353553390593273
Both_413	Both_413;size=76;	Both_413;size=66;	10_39.96	Gray	0.0076	0.0066	39.96	0.0071	0.000707106781186548
Both_360	Both_360;size=88;	Both_360;size=53;	14_33.64	Gray	0.0088	0.0053	33.64	0.00705	0.00247487373415292
Both_391	Both_391;size=80;	Both_391;size=60;	14_33.64	Gray	0.008	0.006	33.64	0.007	0.0014142135623731
Both_364	Both_364;size=87;	Both_364;size=53;	1_323.71	Gray	0.0087	0.0053	323.71	0.007	0.00240416305603426
Both_478	Both_478;size=66;	Both_478;size=73;	14_33.64	Gray	0.0066	0.0073	33.64	0.00695	0.000494974746830583
Both_394	Both_394;size=79;	Both_394;size=60;	1_323.71	Gray	0.0079	0.006	323.71	0.00695	0.00134350288425444
Both_368	Both_368;size=86;	Both_368;size=52;	10_39.96	Gray	0.0086	0.0052	39.96	0.0069	0.00240416305603426
Both_389	Both_389;size=80;	Both_389;size=58;	14_33.64	Gray	0.008	0.0058	33.64	0.0069	0.0015556349186104
Both_424	Both_424;size=73;	Both_424;size=64;	14_33.64	Gray	0.0073	0.0064	33.64	0.00685	0.000636396103067893
Both_604	Both_604;size=47;	Both_604;size=90;	13_21.895	Gray	0.0047	0.009	21.895	0.00685	0.00304055915910216
Both_404	Both_404;size=78;	Both_404;size=58;	10_39.96	Gray	0.0078	0.0058	39.96	0.0068	0.0014142135623731
Both_571	Both_571;size=50;	Both_571;size=85;	15_89.91	Gray	0.005	0.0085	89.91	0.00675	0.00247487373415292
Both_439	Both_439;size=72;	Both_439;size=61;	10_39.96	Gray	0.0072	0.0061	39.96	0.00665	0.000777817459305202
Both_473	Both_473;size=66;	Both_473;size=66;	15_89.91	Gray	0.0066	0.0066	89.91	0.0066	0
Both_396	Both_396;size=79;	Both_396;size=53;	10_39.96	Gray	0.0079	0.0053	39.96	0.0066	0.00183847763108502
Both_420	Both_420;size=74;	Both_420;size=58;	1_323.71	Gray	0.0074	0.0058	323.71	0.0066	0.00113137084989848
Both_531	Both_531;size=56;	Both_531;size=76;	15_89.91	Gray	0.0056	0.0076	89.91	0.0066	0.0014142135623731
Both_421	Both_421;size=74;	Both_421;size=57;	14_33.64	Gray	0.0074	0.0057	33.64	0.00655	0.00120208152801713
Both_484	Both_484;size=64;	Both_484;size=66;	15_89.91	Gray	0.0064	0.0066	89.91	0.0065	0.00014142135623731
Both_468	Both_468;size=67;	Both_468;size=62;	15_89.91	Gray	0.0067	0.0062	89.91	0.00645	0.000353553390593273
Both_438	Both_438;size=72;	Both_438;size=57;	15_89.91	Gray	0.0072	0.0057	89.91	0.00645	0.00106066017177982
Both_523	Both_523;size=56;	Both_523;size=73;	14_33.64	Gray	0.0056	0.0073	33.64	0.00645	0.00120208152801713
Both_567	Both_567;size=51;	Both_567;size=78;	15_89.91	Gray	0.0051	0.0078	89.91	0.00645	0.00190918830920368
Both_451	Both_451;size=70;	Both_451;size=59;	1_323.71	Gray	0.007	0.0059	323.71	0.00645	0.000777817459305202
Both_543	Both_543;size=54;	Both_543;size=75;	14_33.64	Gray	0.0054	0.0075	33.64	0.00645	0.00148492424049175
Both_412	Both_412;size=76;	Both_412;size=52;	1_323.71	Gray	0.0076	0.0052	323.71	0.0064	0.00169705627484771
Both_431	Both_431;size=73;	Both_431;size=55;	14_33.64	Gray	0.0073	0.0055	33.64	0.0064	0.00127279220613579
Both_443	Both_443;size=71;	Both_443;size=57;	14_33.64	Gray	0.0071	0.0057	33.64	0.0064	0.000989949493661167
Both_460	Both_460;size=69;	Both_460;size=59;	10_39.96	Gray	0.0069	0.0059	39.96	0.0064	0.000707106781186548
Both_549	Both_549;size=54;	Both_549;size=74;	15_89.91	Gray	0.0054	0.0074	89.91	0.0064	0.0014142135623731
Both_482	Both_482;size=65;	Both_482;size=62;	10_39.96	Gray	0.0065	0.0062	39.96	0.00635	0.000212132034355964
Both_493	Both_493;size=62;	Both_493;size=65;	1_323.71	Gray	0.0062	0.0065	323.71	0.00635	0.000212132034355964
Both_407	Both_407;size=77;	Both_407;size=49;	10_39.96	Gray	0.0077	0.0049	39.96	0.0063	0.00197989898732233
Both_430	Both_430;size=73;	Both_430;size=53;	14_33.64	Gray	0.0073	0.0053	33.64	0.0063	0.0014142135623731
Both_433	Both_433;size=73;	Both_433;size=53;	1_323.71	Gray	0.0073	0.0053	323.71	0.0063	0.0014142135623731
Both_444	Both_444;size=71;	Both_444;size=55;	10_39.96	Gray	0.0071	0.0055	39.96	0.0063	0.00113137084989848
Both_465	Both_465;size=68;	Both_465;size=58;	14_33.64	Gray	0.0068	0.0058	33.64	0.0063	0.000707106781186548
Both_471	Both_471;size=67;	Both_471;size=59;	14_33.64	Gray	0.0067	0.0059	33.64	0.0063	0.000565685424949238
Both_534	Both_534;size=55;	Both_534;size=71;	15_89.91	Gray	0.0055	0.0071	89.91	0.0063	0.00113137084989848
Both_427	Both_427;size=73;	Both_427;size=52;	14_33.64	Gray	0.0073	0.0052	33.64	0.00625	0.00148492424049175
Both_456	Both_456;size=69;	Both_456;size=56;	1_323.71	Gray	0.0069	0.0056	323.71	0.00625	0.000919238815542512
Both_496	Both_496;size=62;	Both_496;size=63;	10_39.96	Gray	0.0062	0.0063	39.96	0.00625	7.07106781186543e-05
Both_504	Both_504;size=60;	Both_504;size=65;	10_39.96	Gray	0.006	0.0065	39.96	0.00625	0.000353553390593273
Both_1014	NA	Both_1014;size=62;	15_89.91	Gray	NA	0.0062	89.91	0.0062	NA
Both_527	Both_527;size=56;	Both_527;size=68;	15_89.91	Gray	0.0056	0.0068	89.91	0.0062	0.000848528137423857
Both_546	Both_546;size=54;	Both_546;size=70;	4_60.375	Gray	0.0054	0.007	60.375	0.0062	0.00113137084989848
Both_390	Both_390;size=80;	Both_390;size=43;	1_323.71	Gray	0.008	0.0043	323.71	0.00615	0.00261629509039023
Both_400	Both_400;size=78;	Both_400;size=45;	1_323.71	Gray	0.0078	0.0045	323.71	0.00615	0.00233345237791561
Both_494	Both_494;size=62;	Both_494;size=61;	10_39.96	Gray	0.0062	0.0061	39.96	0.00615	7.07106781186556e-05
Both_502	Both_502;size=61;	Both_502;size=62;	4_60.375	Gray	0.0061	0.0062	60.375	0.00615	7.07106781186556e-05
Both_395	Both_395;size=79;	Both_395;size=44;	1_323.71	Gray	0.0079	0.0044	323.71	0.00615	0.00247487373415292
Both_417	Both_417;size=74;	Both_417;size=49;	14_33.64	Gray	0.0074	0.0049	33.64	0.00615	0.00176776695296637
Both_544	Both_544;size=54;	Both_544;size=69;	4_60.375	Gray	0.0054	0.0069	60.375	0.00615	0.00106066017177982
Both_418	Both_418;size=74;	Both_418;size=48;	1_323.71	Gray	0.0074	0.0048	323.71	0.0061	0.00183847763108502
Both_559	Both_559;size=52;	Both_559;size=70;	15_89.91	Gray	0.0052	0.007	89.91	0.0061	0.00127279220613579
Both_432	Both_432;size=73;	Both_432;size=48;	1_323.71	Gray	0.0073	0.0048	323.71	0.00605	0.00176776695296637
Both_464	Both_464;size=68;	Both_464;size=53;	14_33.64	Gray	0.0068	0.0053	33.64	0.00605	0.00106066017177982
Both_516	Both_516;size=57;	Both_516;size=64;	1_323.71	Gray	0.0057	0.0064	323.71	0.00605	0.000494974746830583
Both_479	Both_479;size=65;	Both_479;size=55;	14_33.64	Gray	0.0065	0.0055	33.64	0.006	0.000707106781186547
Both_446	Both_446;size=71;	Both_446;size=48;	1_323.71	Gray	0.0071	0.0048	323.71	0.00595	0.00162634559672906
Both_475	Both_475;size=66;	Both_475;size=53;	10_39.96	Gray	0.0066	0.0053	39.96	0.00595	0.000919238815542512
Both_434	Both_434;size=72;	Both_434;size=47;	10_39.96	Gray	0.0072	0.0047	39.96	0.00595	0.00176776695296637
Both_454	Both_454;size=70;	Both_454;size=49;	14_33.64	Gray	0.007	0.0049	33.64	0.00595	0.00148492424049175
Both_488	Both_488;size=63;	Both_488;size=55;	14_33.64	Gray	0.0063	0.0055	33.64	0.0059	0.000565685424949238
Both_458	Both_458;size=69;	Both_458;size=49;	10_39.96	Gray	0.0069	0.0049	39.96	0.0059	0.0014142135623731
Both_481	Both_481;size=65;	Both_481;size=53;	1_323.71	Gray	0.0065	0.0053	323.71	0.0059	0.000848528137423857
Both_426	Both_426;size=73;	Both_426;size=44;	1_323.71	Gray	0.0073	0.0044	323.71	0.00585	0.00205060966544099
Both_436	Both_436;size=72;	Both_436;size=45;	10_39.96	Gray	0.0072	0.0045	39.96	0.00585	0.00190918830920368
Both_605	Both_605;size=46;	Both_605;size=71;	4_60.375	Gray	0.0046	0.0071	60.375	0.00585	0.00176776695296637
Both_450	Both_450;size=70;	Both_450;size=47;	1_323.71	Gray	0.007	0.0047	323.71	0.00585	0.00162634559672906
Both_500	Both_500;size=61;	Both_500;size=56;	10_39.96	Gray	0.0061	0.0056	39.96	0.00585	0.000353553390593273
Both_437	Both_437;size=72;	Both_437;size=44;	14_33.64	Gray	0.0072	0.0044	33.64	0.0058	0.00197989898732233
Both_486	Both_486;size=64;	Both_486;size=52;	14_33.64	Gray	0.0064	0.0052	33.64	0.0058	0.000848528137423857
Both_524	Both_524;size=56;	Both_524;size=60;	14_33.64	Gray	0.0056	0.006	33.64	0.0058	0.000282842712474619
Both_591	Both_591;size=48;	Both_591;size=68;	15_89.91	Gray	0.0048	0.0068	89.91	0.0058	0.00141421356237309
Both_507	Both_507;size=59;	Both_507;size=56;	10_39.96	Gray	0.0059	0.0056	39.96	0.00575	0.000212132034355964
Both_532	Both_532;size=56;	Both_532;size=59;	15_89.91	Gray	0.0056	0.0059	89.91	0.00575	0.000212132034355964
Both_552	Both_552;size=53;	Both_552;size=62;	14_33.64	Gray	0.0053	0.0062	33.64	0.00575	0.000636396103067893
Both_612	Both_612;size=46;	Both_612;size=69;	15_89.91	Gray	0.0046	0.0069	89.91	0.00575	0.00162634559672906
Both_485	Both_485;size=64;	Both_485;size=50;	10_39.96	Gray	0.0064	0.005	39.96	0.0057	0.000989949493661166
Both_514	Both_514;size=57;	NA	1_323.71	Gray	0.0057	NA	323.71	0.0057	NA
Both_517	Both_517;size=57;	NA	1_323.71	Gray	0.0057	NA	323.71	0.0057	NA
Both_525	Both_525;size=56;	Both_525;size=57;	14_33.64	Gray	0.0056	0.0057	33.64	0.00565	7.07106781186549e-05
Both_553	Both_553;size=53;	Both_553;size=60;	15_89.91	Gray	0.0053	0.006	89.91	0.00565	0.000494974746830583
Both_587	Both_587;size=48;	Both_587;size=65;	15_89.91	Gray	0.0048	0.0065	89.91	0.00565	0.00120208152801713
Both_508	Both_508;size=59;	Both_508;size=54;	10_39.96	Gray	0.0059	0.0054	39.96	0.00565	0.000353553390593274
Both_510	Both_510;size=59;	Both_510;size=54;	14_33.64	Gray	0.0059	0.0054	33.64	0.00565	0.000353553390593274
Both_577	Both_577;size=49;	Both_577;size=64;	4_60.375	Gray	0.0049	0.0064	60.375	0.00565	0.00106066017177982
Both_700	Both_700;size=39;	Both_700;size=74;	4_60.375	Gray	0.0039	0.0074	60.375	0.00565	0.00247487373415292
Both_447	Both_447;size=71;	Both_447;size=41;	14_33.64	Gray	0.0071	0.0041	33.64	0.0056	0.00212132034355964
Both_576	Both_576;size=50;	Both_576;size=62;	4_60.375	Gray	0.005	0.0062	60.375	0.0056	0.000848528137423857
Both_522	Both_522;size=56;	NA	1_323.71	Gray	0.0056	NA	323.71	0.0056	NA
Both_881	NA	Both_881;size=56;	4_60.375	Gray	NA	0.0056	60.375	0.0056	NA
Both_455	Both_455;size=70;	Both_455;size=42;	14_33.64	Gray	0.007	0.0042	33.64	0.0056	0.00197989898732233
Both_441	Both_441;size=71;	Both_441;size=40;	10_39.96	Gray	0.0071	0.004	39.96	0.00555	0.0021920310216783
Both_533	Both_533;size=55;	NA	4_60.375	Gray	0.0055	NA	60.375	0.0055	NA
Both_912	NA	Both_912;size=55;	15_89.91	Gray	NA	0.0055	89.91	0.0055	NA
Both_498	Both_498;size=61;	Both_498;size=49;	10_39.96	Gray	0.0061	0.0049	39.96	0.0055	0.000848528137423857
Both_551	Both_551;size=53;	Both_551;size=57;	14_33.64	Gray	0.0053	0.0057	33.64	0.0055	0.000282842712474619
Both_463	Both_463;size=68;	Both_463;size=41;	14_33.64	Gray	0.0068	0.0041	33.64	0.00545	0.00190918830920368
Both_466	Both_466;size=68;	Both_466;size=41;	1_323.71	Gray	0.0068	0.0041	323.71	0.00545	0.00190918830920368
Both_470	Both_470;size=67;	Both_470;size=42;	1_323.71	Gray	0.0067	0.0042	323.71	0.00545	0.00176776695296637
Both_474	Both_474;size=66;	Both_474;size=43;	1_323.71	Gray	0.0066	0.0043	323.71	0.00545	0.00162634559672906
Both_483	Both_483;size=64;	Both_483;size=45;	1_323.71	Gray	0.0064	0.0045	323.71	0.00545	0.00134350288425444
Both_511	Both_511;size=58;	Both_511;size=51;	14_33.64	Gray	0.0058	0.0051	33.64	0.00545	0.000494974746830583
Both_526	Both_526;size=56;	Both_526;size=53;	1_323.71	Gray	0.0056	0.0053	323.71	0.00545	0.000212132034355964
Both_453	Both_453;size=70;	Both_453;size=38;	14_33.64	Gray	0.007	0.0038	33.64	0.0054	0.00226274169979695
Both_509	Both_509;size=59;	Both_509;size=49;	14_33.64	Gray	0.0059	0.0049	33.64	0.0054	0.000707106781186548
Both_492	Both_492;size=62;	Both_492;size=45;	15_89.91	Gray	0.0062	0.0045	89.91	0.00535	0.00120208152801713
Both_530	Both_530;size=56;	Both_530;size=51;	14_33.64	Gray	0.0056	0.0051	33.64	0.00535	0.000353553390593273
Both_589	Both_589;size=48;	Both_589;size=59;	4_60.375	Gray	0.0048	0.0059	60.375	0.00535	0.000777817459305202
Both_512	Both_512;size=58;	Both_512;size=49;	10_39.96	Gray	0.0058	0.0049	39.96	0.00535	0.000636396103067893
Both_545	Both_545;size=54;	Both_545;size=53;	1_323.71	Gray	0.0054	0.0053	323.71	0.00535	7.07106781186543e-05
Both_513	Both_513;size=57;	Both_513;size=49;	15_89.91	Gray	0.0057	0.0049	89.91	0.0053	0.000565685424949238
Both_555	Both_555;size=53;	NA	14_33.64	Gray	0.0053	NA	33.64	0.0053	NA
Both_574	Both_574;size=50;	Both_574;size=56;	4_60.375	Gray	0.005	0.0056	60.375	0.0053	0.000424264068711928
Both_575	Both_575;size=50;	Both_575;size=56;	4_60.375	Gray	0.005	0.0056	60.375	0.0053	0.000424264068711928
Both_655	Both_655;size=41;	Both_655;size=65;	15_89.91	Gray	0.0041	0.0065	89.91	0.0053	0.00169705627484771
Both_503	Both_503;size=60;	Both_503;size=45;	10_39.96	Gray	0.006	0.0045	39.96	0.00525	0.00106066017177982
Both_536	Both_536;size=55;	Both_536;size=50;	10_39.96	Gray	0.0055	0.005	39.96	0.00525	0.000353553390593274
Both_648	Both_648;size=42;	Both_648;size=63;	15_89.91	Gray	0.0042	0.0063	89.91	0.00525	0.00148492424049175
Both_659	Both_659;size=41;	Both_659;size=64;	4_60.375	Gray	0.0041	0.0064	60.375	0.00525	0.00162634559672906
Both_731	Both_731;size=37;	Both_731;size=68;	15_89.91	Gray	0.0037	0.0068	89.91	0.00525	0.0021920310216783
Both_541	Both_541;size=55;	Both_541;size=49;	14_33.64	Gray	0.0055	0.0049	33.64	0.0052	0.000424264068711929
Both_651	Both_651;size=42;	Both_651;size=62;	15_89.91	Gray	0.0042	0.0062	89.91	0.0052	0.0014142135623731
Both_491	Both_491;size=62;	Both_491;size=41;	1_323.71	Gray	0.0062	0.0041	323.71	0.00515	0.00148492424049175
Both_505	Both_505;size=59;	Both_505;size=44;	1_323.71	Gray	0.0059	0.0044	323.71	0.00515	0.00106066017177982
Both_572	Both_572;size=50;	Both_572;size=53;	1_323.71	Gray	0.005	0.0053	323.71	0.00515	0.000212132034355964
Both_616	Both_616;size=45;	Both_616;size=58;	1_323.71	Gray	0.0045	0.0058	323.71	0.00515	0.000919238815542511
Both_664	Both_664;size=41;	Both_664;size=62;	4_60.375	Gray	0.0041	0.0062	60.375	0.00515	0.00148492424049175
Both_506	Both_506;size=59;	Both_506;size=43;	10_39.96	Gray	0.0059	0.0043	39.96	0.0051	0.00113137084989848
Both_563	Both_563;size=51;	NA	1_323.71	Gray	0.0051	NA	323.71	0.0051	NA
Both_569	Both_569;size=51;	NA	1_323.71	Gray	0.0051	NA	323.71	0.0051	NA
Both_570	Both_570;size=51;	NA	1_323.71	Gray	0.0051	NA	323.71	0.0051	NA
Both_581	Both_581;size=49;	Both_581;size=53;	15_89.91	Gray	0.0049	0.0053	89.91	0.0051	0.000282842712474619
Both_623	Both_623;size=44;	Both_623;size=58;	15_89.91	Gray	0.0044	0.0058	89.91	0.0051	0.000989949493661166
Both_639	Both_639;size=43;	Both_639;size=59;	15_89.91	Gray	0.0043	0.0059	89.91	0.0051	0.00113137084989848
Both_925	NA	Both_925;size=51;	4_60.375	Gray	NA	0.0051	60.375	0.0051	NA
Both_490	Both_490;size=62;	Both_490;size=39;	10_39.96	Gray	0.0062	0.0039	39.96	0.00505	0.00162634559672906
Both_540	Both_540;size=55;	Both_540;size=46;	1_323.71	Gray	0.0055	0.0046	323.71	0.00505	0.000636396103067893
Both_617	Both_617;size=45;	Both_617;size=56;	4_60.375	Gray	0.0045	0.0056	60.375	0.00505	0.000777817459305202
Both_580	Both_580;size=49;	Both_580;size=52;	15_89.91	Gray	0.0049	0.0052	89.91	0.00505	0.000212132034355964
Both_707	Both_707;size=38;	Both_707;size=62;	4_60.375	Gray	0.0038	0.0062	60.375	0.005	0.00169705627484771
Both_476	Both_476;size=66;	Both_476;size=34;	1_323.71	Gray	0.0066	0.0034	323.71	0.005	0.00226274169979695
Both_515	Both_515;size=57;	Both_515;size=43;	10_39.96	Gray	0.0057	0.0043	39.96	0.005	0.000989949493661167
Both_562	Both_562;size=51;	Both_562;size=49;	1_323.71	Gray	0.0051	0.0049	323.71	0.005	0.00014142135623731
Both_737	Both_737;size=36;	Both_737;size=64;	15_89.91	Gray	0.0036	0.0064	89.91	0.005	0.00197989898732233
Both_560	Both_560;size=52;	Both_560;size=47;	1_323.71	Gray	0.0052	0.0047	323.71	0.00495	0.000353553390593274
Both_653	Both_653;size=41;	Both_653;size=58;	4_60.375	Gray	0.0041	0.0058	60.375	0.00495	0.00120208152801713
Both_683	Both_683;size=39;	Both_683;size=60;	15_89.91	Gray	0.0039	0.006	89.91	0.00495	0.00148492424049175
Both_535	Both_535;size=55;	Both_535;size=43;	1_323.71	Gray	0.0055	0.0043	323.71	0.0049	0.000848528137423857
Both_538	Both_538;size=55;	Both_538;size=43;	14_33.64	Gray	0.0055	0.0043	33.64	0.0049	0.000848528137423857
Both_583	Both_583;size=49;	Both_583;size=49;	10_39.96	Gray	0.0049	0.0049	39.96	0.0049	0
Both_628	Both_628;size=44;	Both_628;size=54;	15_89.91	Gray	0.0044	0.0054	89.91	0.0049	0.000707106781186547
Both_495	Both_495;size=62;	Both_495;size=35;	1_323.71	Gray	0.0062	0.0035	323.71	0.00485	0.00190918830920368
Both_537	Both_537;size=55;	Both_537;size=42;	1_323.71	Gray	0.0055	0.0042	323.71	0.00485	0.000919238815542512
Both_548	Both_548;size=54;	Both_548;size=43;	1_323.71	Gray	0.0054	0.0043	323.71	0.00485	0.000777817459305202
Both_573	Both_573;size=50;	Both_573;size=47;	2_7.18	Gray	0.005	0.0047	7.18	0.00485	0.000212132034355965
Both_611	Both_611;size=46;	Both_611;size=51;	4_60.375	Gray	0.0046	0.0051	60.375	0.00485	0.000353553390593274
Both_745	Both_745;size=36;	Both_745;size=61;	15_89.91	Gray	0.0036	0.0061	89.91	0.00485	0.00176776695296637
Both_774	Both_774;size=34;	Both_774;size=63;	4_60.375	Gray	0.0034	0.0063	60.375	0.00485	0.00205060966544099
Both_590	Both_590;size=48;	NA	1_323.71	Gray	0.0048	NA	323.71	0.0048	NA
Both_592	Both_592;size=48;	NA	10_39.96	Gray	0.0048	NA	39.96	0.0048	NA
Both_637	Both_637;size=43;	Both_637;size=53;	15_89.91	Gray	0.0043	0.0053	89.91	0.0048	0.000707106781186548
Both_922	NA	Both_922;size=48;	1_323.71	Gray	NA	0.0048	323.71	0.0048	NA
Both_940	NA	Both_940;size=48;	15_89.91	Gray	NA	0.0048	89.91	0.0048	NA
Both_1015	NA	Both_1015;size=48;	4_60.375	Gray	NA	0.0048	60.375	0.0048	NA
Both_601	Both_601;size=47;	Both_601;size=49;	10_39.96	Gray	0.0047	0.0049	39.96	0.0048	0.00014142135623731
Both_528	Both_528;size=56;	Both_528;size=39;	1_323.71	Gray	0.0056	0.0039	323.71	0.00475	0.00120208152801713
Both_582	Both_582;size=49;	Both_582;size=46;	1_323.71	Gray	0.0049	0.0046	323.71	0.00475	0.000212132034355964
Both_636	Both_636;size=43;	Both_636;size=52;	1_323.71	Gray	0.0043	0.0052	323.71	0.00475	0.000636396103067893
Both_668	Both_668;size=41;	Both_668;size=54;	15_89.91	Gray	0.0041	0.0054	89.91	0.00475	0.000919238815542511
Both_501	Both_501;size=61;	Both_501;size=33;	4_60.375	Gray	0.0061	0.0033	60.375	0.0047	0.00197989898732233
Both_520	Both_520;size=57;	Both_520;size=37;	1_323.71	Gray	0.0057	0.0037	323.71	0.0047	0.0014142135623731
Both_556	Both_556;size=53;	Both_556;size=41;	14_33.64	Gray	0.0053	0.0041	33.64	0.0047	0.000848528137423857
Both_627	Both_627;size=44;	Both_627;size=50;	15_89.91	Gray	0.0044	0.005	89.91	0.0047	0.000424264068711928
Both_710	Both_710;size=38;	Both_710;size=56;	15_89.91	Gray	0.0038	0.0056	89.91	0.0047	0.00127279220613579
Both_593	Both_593;size=47;	NA	1_323.71	Gray	0.0047	NA	323.71	0.0047	NA
Both_594	Both_594;size=47;	NA	14_33.64	Gray	0.0047	NA	33.64	0.0047	NA
Both_597	Both_597;size=47;	Both_597;size=47;	15_89.91	Gray	0.0047	0.0047	89.91	0.0047	0
Both_603	Both_603;size=47;	NA	1_323.71	Gray	0.0047	NA	323.71	0.0047	NA
Both_585	Both_585;size=48;	Both_585;size=45;	1_323.71	Gray	0.0048	0.0045	323.71	0.00465	0.000212132034355964
Both_542	Both_542;size=54;	Both_542;size=39;	10_39.96	Gray	0.0054	0.0039	39.96	0.00465	0.00106066017177982
Both_547	Both_547;size=54;	Both_547;size=38;	1_323.71	Gray	0.0054	0.0038	323.71	0.0046	0.00113137084989848
Both_584	Both_584;size=49;	Both_584;size=43;	5_3.29	Gray	0.0049	0.0043	3.29	0.0046	0.000424264068711928
Both_609	Both_609;size=46;	NA	1_323.71	Gray	0.0046	NA	323.71	0.0046	NA
Both_688	Both_688;size=39;	Both_688;size=53;	15_89.91	Gray	0.0039	0.0053	89.91	0.0046	0.000989949493661167
Both_725	Both_725;size=37;	Both_725;size=55;	4_60.375	Gray	0.0037	0.0055	60.375	0.0046	0.00127279220613579
Both_734	Both_734;size=37;	Both_734;size=55;	15_89.91	Gray	0.0037	0.0055	89.91	0.0046	0.00127279220613579
Both_879	NA	Both_879;size=46;	15_89.91	Gray	NA	0.0046	89.91	0.0046	NA
Both_557	Both_557;size=53;	Both_557;size=38;	10_39.96	Gray	0.0053	0.0038	39.96	0.00455	0.00106066017177982
Both_568	Both_568;size=51;	Both_568;size=40;	10_39.96	Gray	0.0051	0.004	39.96	0.00455	0.000777817459305202
Both_602	Both_602;size=47;	Both_602;size=44;	15_89.91	Gray	0.0047	0.0044	89.91	0.00455	0.000212132034355964
Both_646	Both_646;size=42;	Both_646;size=49;	15_89.91	Gray	0.0042	0.0049	89.91	0.00455	0.000494974746830583
Both_652	Both_652;size=42;	Both_652;size=49;	4_60.375	Gray	0.0042	0.0049	60.375	0.00455	0.000494974746830583
Both_676	Both_676;size=40;	Both_676;size=51;	1_323.71	Gray	0.004	0.0051	323.71	0.00455	0.000777817459305202
Both_733	Both_733;size=37;	Both_733;size=54;	4_60.375	Gray	0.0037	0.0054	60.375	0.00455	0.00120208152801713
Both_518	Both_518;size=57;	Both_518;size=33;	1_323.71	Gray	0.0057	0.0033	323.71	0.0045	0.00169705627484771
Both_620	Both_620;size=45;	NA	11_9.265	Gray	0.0045	NA	9.265	0.0045	NA
Both_621	Both_621;size=45;	NA	1_323.71	Gray	0.0045	NA	323.71	0.0045	NA
Both_622	Both_622;size=45;	NA	1_323.71	Gray	0.0045	NA	323.71	0.0045	NA
Both_661	Both_661;size=41;	Both_661;size=49;	4_60.375	Gray	0.0041	0.0049	60.375	0.0045	0.000565685424949238
Both_673	Both_673;size=41;	Both_673;size=49;	4_60.375	Gray	0.0041	0.0049	60.375	0.0045	0.000565685424949238
Both_685	Both_685;size=39;	Both_685;size=51;	4_60.375	Gray	0.0039	0.0051	60.375	0.0045	0.000848528137423857
Both_962	NA	Both_962;size=45;	15_89.91	Gray	NA	0.0045	89.91	0.0045	NA
Both_992	NA	Both_992;size=45;	4_60.375	Gray	NA	0.0045	60.375	0.0045	NA
Both_1043	NA	Both_1043;size=45;	15_89.91	Gray	NA	0.0045	89.91	0.0045	NA
Both_554	Both_554;size=53;	Both_554;size=37;	7_26.36	Gray	0.0053	0.0037	26.36	0.0045	0.00113137084989848
Both_740	Both_740;size=36;	Both_740;size=54;	1_323.71	Gray	0.0036	0.0054	323.71	0.0045	0.00127279220613579
Both_779	Both_779;size=34;	Both_779;size=56;	4_60.375	Gray	0.0034	0.0056	60.375	0.0045	0.0015556349186104
Both_626	Both_626;size=44;	Both_626;size=45;	15_89.91	Gray	0.0044	0.0045	89.91	0.00445	7.07106781186549e-05
Both_558	Both_558;size=52;	Both_558;size=37;	1_323.71	Gray	0.0052	0.0037	323.71	0.00445	0.00106066017177982
Both_579	Both_579;size=49;	Both_579;size=40;	1_323.71	Gray	0.0049	0.004	323.71	0.00445	0.000636396103067893
Both_608	Both_608;size=46;	Both_608;size=43;	15_89.91	Gray	0.0046	0.0043	89.91	0.00445	0.000212132034355964
Both_680	Both_680;size=40;	Both_680;size=49;	10_39.96	Gray	0.004	0.0049	39.96	0.00445	0.000636396103067893
Both_599	Both_599;size=47;	Both_599;size=42;	15_89.91	Gray	0.0047	0.0042	89.91	0.00445	0.000353553390593273
Both_625	Both_625;size=44;	Both_625;size=44;	14_33.64	Gray	0.0044	0.0044	33.64	0.0044	0
Both_624	Both_624;size=44;	NA	10_39.96	Gray	0.0044	NA	39.96	0.0044	NA
Both_654	Both_654;size=41;	Both_654;size=47;	4_60.375	Gray	0.0041	0.0047	60.375	0.0044	0.000424264068711928
Both_578	Both_578;size=49;	Both_578;size=38;	10_39.96	Gray	0.0049	0.0038	39.96	0.00435	0.000777817459305202
Both_615	Both_615;size=45;	Both_615;size=42;	9_2.965	Gray	0.0045	0.0042	2.965	0.00435	0.000212132034355965
Both_618	Both_618;size=45;	Both_618;size=42;	15_89.91	Gray	0.0045	0.0042	89.91	0.00435	0.000212132034355965
Both_671	Both_671;size=41;	Both_671;size=46;	1_323.71	Gray	0.0041	0.0046	323.71	0.00435	0.000353553390593273
Both_561	Both_561;size=52;	Both_561;size=34;	1_323.71	Gray	0.0052	0.0034	323.71	0.0043	0.00127279220613579
Both_630	Both_630;size=43;	NA	10_39.96	Gray	0.0043	NA	39.96	0.0043	NA
Both_696	Both_696;size=39;	Both_696;size=47;	1_323.71	Gray	0.0039	0.0047	323.71	0.0043	0.000565685424949238
Both_702	Both_702;size=38;	Both_702;size=48;	15_89.91	Gray	0.0038	0.0048	89.91	0.0043	0.000707106781186548
Both_862	NA	Both_862;size=43;	10_39.96	Gray	NA	0.0043	39.96	0.0043	NA
Both_614	Both_614;size=46;	Both_614;size=39;	1_323.71	Gray	0.0046	0.0039	323.71	0.00425	0.000494974746830583
Both_638	Both_638;size=43;	Both_638;size=42;	1_323.71	Gray	0.0043	0.0042	323.71	0.00425	7.07106781186549e-05
Both_796	Both_796;size=33;	Both_796;size=52;	14_33.64	Gray	0.0033	0.0052	33.64	0.00425	0.00134350288425444
Both_810	Both_810;size=32;	Both_810;size=53;	15_89.91	Gray	0.0032	0.0053	89.91	0.00425	0.00148492424049175
Both_610	Both_610;size=46;	Both_610;size=38;	1_323.71	Gray	0.0046	0.0038	323.71	0.0042	0.000565685424949238
Both_613	Both_613;size=46;	Both_613;size=38;	1_323.71	Gray	0.0046	0.0038	323.71	0.0042	0.000565685424949238
Both_663	Both_663;size=41;	Both_663;size=43;	4_60.375	Gray	0.0041	0.0043	60.375	0.0042	0.000141421356237309
Both_596	Both_596;size=47;	Both_596;size=37;	8_6.53	Gray	0.0047	0.0037	6.53	0.0042	0.000707106781186547
Both_647	Both_647;size=42;	NA	10_39.96	Gray	0.0042	NA	39.96	0.0042	NA
Both_840	Both_840;size=30;	Both_840;size=54;	15_89.91	Gray	0.003	0.0054	89.91	0.0042	0.00169705627484771
Both_704	Both_704;size=38;	Both_704;size=45;	4_60.375	Gray	0.0038	0.0045	60.375	0.00415	0.000494974746830583
Both_550	Both_550;size=53;	Both_550;size=30;	1_323.71	Gray	0.0053	0.003	323.71	0.00415	0.00162634559672906
Both_565	Both_565;size=51;	Both_565;size=32;	1_323.71	Gray	0.0051	0.0032	323.71	0.00415	0.00134350288425444
Both_566	Both_566;size=51;	Both_566;size=32;	14_33.64	Gray	0.0051	0.0032	33.64	0.00415	0.00134350288425444
Both_631	Both_631;size=43;	Both_631;size=40;	15_89.91	Gray	0.0043	0.004	89.91	0.00415	0.000212132034355964
Both_640	Both_640;size=43;	Both_640;size=40;	15_89.91	Gray	0.0043	0.004	89.91	0.00415	0.000212132034355964
Both_677	Both_677;size=40;	Both_677;size=43;	15_89.91	Gray	0.004	0.0043	89.91	0.00415	0.000212132034355964
Both_805	Both_805;size=32;	Both_805;size=51;	4_60.375	Gray	0.0032	0.0051	60.375	0.00415	0.00134350288425444
Both_595	Both_595;size=47;	Both_595;size=36;	14_33.64	Gray	0.0047	0.0036	33.64	0.00415	0.000777817459305202
Both_564	Both_564;size=51;	Both_564;size=31;	1_323.71	Gray	0.0051	0.0031	323.71	0.0041	0.0014142135623731
Both_656	Both_656;size=41;	NA	14_33.64	Gray	0.0041	NA	33.64	0.0041	NA
Both_662	Both_662;size=41;	NA	4_60.375	Gray	0.0041	NA	60.375	0.0041	NA
Both_666	Both_666;size=41;	NA	1_323.71	Gray	0.0041	NA	323.71	0.0041	NA
Both_669	Both_669;size=41;	NA	1_323.71	Gray	0.0041	NA	323.71	0.0041	NA
Both_672	Both_672;size=41;	NA	6_0.825	Gray	0.0041	NA	0.825	0.0041	NA
Both_732	Both_732;size=37;	Both_732;size=45;	1_323.71	Gray	0.0037	0.0045	323.71	0.0041	0.000565685424949239
Both_598	Both_598;size=47;	Both_598;size=35;	1_323.71	Gray	0.0047	0.0035	323.71	0.0041	0.000848528137423857
Both_641	Both_641;size=43;	Both_641;size=39;	4_60.375	Gray	0.0043	0.0039	60.375	0.0041	0.000282842712474619
Both_698	Both_698;size=39;	Both_698;size=43;	1_323.71	Gray	0.0039	0.0043	323.71	0.0041	0.000282842712474619
Both_799	Both_799;size=33;	Both_799;size=48;	15_89.91	Gray	0.0033	0.0048	89.91	0.00405	0.00106066017177982
Both_600	Both_600;size=47;	Both_600;size=34;	1_323.71	Gray	0.0047	0.0034	323.71	0.00405	0.000919238815542511
Both_674	Both_674;size=40;	Both_674;size=41;	1_323.71	Gray	0.004	0.0041	323.71	0.00405	7.07106781186549e-05
Both_712	Both_712;size=38;	Both_712;size=43;	14_33.64	Gray	0.0038	0.0043	33.64	0.00405	0.000353553390593273
Both_776	Both_776;size=34;	Both_776;size=47;	15_89.91	Gray	0.0034	0.0047	89.91	0.00405	0.000919238815542511
Both_607	Both_607;size=46;	Both_607;size=34;	14_33.64	Gray	0.0046	0.0034	33.64	0.004	0.000848528137423857
Both_657	Both_657;size=41;	Both_657;size=39;	15_89.91	Gray	0.0041	0.0039	89.91	0.004	0.00014142135623731
Both_679	Both_679;size=40;	Both_679;size=40;	10_39.96	Gray	0.004	0.004	39.96	0.004	0
Both_682	Both_682;size=40;	NA	1_323.71	Gray	0.004	NA	323.71	0.004	NA
Both_711	Both_711;size=38;	Both_711;size=42;	4_60.375	Gray	0.0038	0.0042	60.375	0.004	0.000282842712474619
Both_792	Both_792;size=33;	Both_792;size=47;	1_323.71	Gray	0.0033	0.0047	323.71	0.004	0.000989949493661166
Both_939	NA	Both_939;size=40;	15_89.91	Gray	NA	0.004	89.91	0.004	NA
Both_1075	NA	Both_1075;size=40;	1_323.71	Gray	NA	0.004	323.71	0.004	NA
Both_1103	NA	Both_1103;size=40;	4_60.375	Gray	NA	0.004	60.375	0.004	NA
Both_619	Both_619;size=45;	Both_619;size=34;	15_89.91	Gray	0.0045	0.0034	89.91	0.00395	0.000777817459305203
Both_658	Both_658;size=41;	Both_658;size=38;	6_0.825	Gray	0.0041	0.0038	0.825	0.00395	0.000212132034355964
Both_693	Both_693;size=39;	Both_693;size=40;	14_33.64	Gray	0.0039	0.004	33.64	0.00395	7.07106781186549e-05
Both_843	Both_843;size=30;	Both_843;size=49;	4_60.375	Gray	0.003	0.0049	60.375	0.00395	0.00134350288425444
Both_644	Both_644;size=42;	Both_644;size=37;	1_323.71	Gray	0.0042	0.0037	323.71	0.00395	0.000353553390593274
Both_645	Both_645;size=42;	Both_645;size=37;	10_39.96	Gray	0.0042	0.0037	39.96	0.00395	0.000353553390593274
Both_650	Both_650;size=42;	Both_650;size=37;	2_7.18	Gray	0.0042	0.0037	7.18	0.00395	0.000353553390593274
Both_729	Both_729;size=37;	Both_729;size=42;	15_89.91	Gray	0.0037	0.0042	89.91	0.00395	0.000353553390593274
Both_586	Both_586;size=48;	Both_586;size=30;	1_323.71	Gray	0.0048	0.003	323.71	0.0039	0.00127279220613579
Both_588	Both_588;size=48;	Both_588;size=30;	14_33.64	Gray	0.0048	0.003	33.64	0.0039	0.00127279220613579
Both_714	Both_714;size=38;	Both_714;size=40;	10_39.96	Gray	0.0038	0.004	39.96	0.0039	0.000141421356237309
Both_634	Both_634;size=43;	Both_634;size=35;	1_323.71	Gray	0.0043	0.0035	323.71	0.0039	0.000565685424949238
Both_643	Both_643;size=42;	Both_643;size=36;	14_33.64	Gray	0.0042	0.0036	33.64	0.0039	0.000424264068711928
Both_684	Both_684;size=39;	NA	14_33.64	Gray	0.0039	NA	33.64	0.0039	NA
Both_687	Both_687;size=39;	Both_687;size=39;	15_89.91	Gray	0.0039	0.0039	89.91	0.0039	0
Both_689	Both_689;size=39;	NA	14_33.64	Gray	0.0039	NA	33.64	0.0039	NA
Both_694	Both_694;size=39;	Both_694;size=39;	4_60.375	Gray	0.0039	0.0039	60.375	0.0039	0
Both_695	Both_695;size=39;	NA	1_323.71	Gray	0.0039	NA	323.71	0.0039	NA
Both_697	Both_697;size=39;	NA	1_323.71	Gray	0.0039	NA	323.71	0.0039	NA
Both_749	Both_749;size=36;	Both_749;size=42;	4_60.375	Gray	0.0036	0.0042	60.375	0.0039	0.000424264068711928
Both_765	Both_765;size=35;	Both_765;size=43;	14_33.64	Gray	0.0035	0.0043	33.64	0.0039	0.000565685424949238
Both_907	NA	Both_907;size=39;	15_89.91	Gray	NA	0.0039	89.91	0.0039	NA
Both_915	NA	Both_915;size=39;	4_60.375	Gray	NA	0.0039	60.375	0.0039	NA
Both_1061	NA	Both_1061;size=39;	4_60.375	Gray	NA	0.0039	60.375	0.0039	NA
Both_1082	NA	Both_1082;size=39;	4_60.375	Gray	NA	0.0039	60.375	0.0039	NA
Both_670	Both_670;size=41;	Both_670;size=36;	15_89.91	Gray	0.0041	0.0036	89.91	0.00385	0.000353553390593274
Both_727	Both_727;size=37;	Both_727;size=40;	4_60.375	Gray	0.0037	0.004	60.375	0.00385	0.000212132034355964
Both_753	Both_753;size=35;	Both_753;size=42;	4_60.375	Gray	0.0035	0.0042	60.375	0.00385	0.000494974746830583
Both_705	Both_705;size=38;	NA	14_33.64	Gray	0.0038	NA	33.64	0.0038	NA
Both_713	Both_713;size=38;	NA	1_323.71	Gray	0.0038	NA	323.71	0.0038	NA
Both_716	Both_716;size=38;	NA	1_323.71	Gray	0.0038	NA	323.71	0.0038	NA
Both_821	Both_821;size=31;	Both_821;size=45;	4_60.375	Gray	0.0031	0.0045	60.375	0.0038	0.000989949493661167
Both_678	Both_678;size=40;	Both_678;size=36;	1_323.71	Gray	0.004	0.0036	323.71	0.0038	0.000282842712474619
Both_755	Both_755;size=35;	Both_755;size=41;	15_89.91	Gray	0.0035	0.0041	89.91	0.0038	0.000424264068711929
Both_849	Both_849;size=30;	Both_849;size=46;	15_89.91	Gray	0.003	0.0046	89.91	0.0038	0.00113137084989848
Both_724	Both_724;size=37;	Both_724;size=39;	15_89.91	Gray	0.0037	0.0039	89.91	0.0038	0.00014142135623731
Both_629	Both_629;size=44;	Both_629;size=31;	1_323.71	Gray	0.0044	0.0031	323.71	0.00375	0.000919238815542512
Both_632	Both_632;size=43;	Both_632;size=32;	10_39.96	Gray	0.0043	0.0032	39.96	0.00375	0.000777817459305202
Both_642	Both_642;size=42;	Both_642;size=33;	10_39.96	Gray	0.0042	0.0033	39.96	0.00375	0.000636396103067892
Both_690	Both_690;size=39;	Both_690;size=36;	15_89.91	Gray	0.0039	0.0036	89.91	0.00375	0.000212132034355964
Both_708	Both_708;size=38;	Both_708;size=37;	15_89.91	Gray	0.0038	0.0037	89.91	0.00375	7.07106781186552e-05
Both_709	Both_709;size=38;	Both_709;size=37;	1_323.71	Gray	0.0038	0.0037	323.71	0.00375	7.07106781186552e-05
Both_635	Both_635;size=43;	Both_635;size=31;	1_323.71	Gray	0.0043	0.0031	323.71	0.0037	0.000848528137423857
Both_703	Both_703;size=38;	Both_703;size=36;	1_323.71	Gray	0.0038	0.0036	323.71	0.0037	0.00014142135623731
Both_739	Both_739;size=36;	Both_739;size=38;	7_26.36	Gray	0.0036	0.0038	26.36	0.0037	0.00014142135623731
Both_775	Both_775;size=34;	Both_775;size=40;	4_60.375	Gray	0.0034	0.004	60.375	0.0037	0.000424264068711929
Both_798	Both_798;size=33;	Both_798;size=41;	15_89.91	Gray	0.0033	0.0041	89.91	0.0037	0.000565685424949238
Both_649	Both_649;size=42;	Both_649;size=32;	10_39.96	Gray	0.0042	0.0032	39.96	0.0037	0.000707106781186548
Both_691	Both_691;size=39;	Both_691;size=35;	1_323.71	Gray	0.0039	0.0035	323.71	0.0037	0.000282842712474619
Both_692	Both_692;size=39;	Both_692;size=35;	1_323.71	Gray	0.0039	0.0035	323.71	0.0037	0.000282842712474619
Both_721	Both_721;size=37;	NA	14_33.64	Gray	0.0037	NA	33.64	0.0037	NA
Both_723	Both_723;size=37;	NA	1_323.71	Gray	0.0037	NA	323.71	0.0037	NA
Both_726	Both_726;size=37;	NA	1_323.71	Gray	0.0037	NA	323.71	0.0037	NA
Both_730	Both_730;size=37;	NA	1_323.71	Gray	0.0037	NA	323.71	0.0037	NA
Both_735	Both_735;size=37;	NA	5_3.29	Gray	0.0037	NA	3.29	0.0037	NA
Both_897	NA	Both_897;size=37;	4_60.375	Gray	NA	0.0037	60.375	0.0037	NA
Both_969	NA	Both_969;size=37;	4_60.375	Gray	NA	0.0037	60.375	0.0037	NA
Both_1168	NA	Both_1168;size=37;	4_60.375	Gray	NA	0.0037	60.375	0.0037	NA
Both_675	Both_675;size=40;	Both_675;size=33;	4_60.375	Gray	0.004	0.0033	60.375	0.00365	0.000494974746830583
Both_681	Both_681;size=40;	Both_681;size=33;	10_39.96	Gray	0.004	0.0033	39.96	0.00365	0.000494974746830583
Both_633	Both_633;size=43;	Both_633;size=30;	10_39.96	Gray	0.0043	0.003	39.96	0.00365	0.000919238815542512
Both_660	Both_660;size=41;	Both_660;size=32;	14_33.64	Gray	0.0041	0.0032	33.64	0.00365	0.000636396103067893
Both_665	Both_665;size=41;	Both_665;size=32;	1_323.71	Gray	0.0041	0.0032	323.71	0.00365	0.000636396103067893
Both_738	Both_738;size=36;	Both_738;size=37;	15_89.91	Gray	0.0036	0.0037	89.91	0.00365	7.07106781186546e-05
Both_746	Both_746;size=36;	Both_746;size=37;	4_60.375	Gray	0.0036	0.0037	60.375	0.00365	7.07106781186546e-05
Both_701	Both_701;size=38;	Both_701;size=34;	10_39.96	Gray	0.0038	0.0034	39.96	0.0036	0.000282842712474619
Both_722	Both_722;size=37;	Both_722;size=35;	1_323.71	Gray	0.0037	0.0035	323.71	0.0036	0.00014142135623731
Both_736	Both_736;size=36;	Both_736;size=36;	1_323.71	Gray	0.0036	0.0036	323.71	0.0036	0
Both_741	Both_741;size=36;	NA	14_33.64	Gray	0.0036	NA	33.64	0.0036	NA
Both_743	Both_743;size=36;	NA	1_323.71	Gray	0.0036	NA	323.71	0.0036	NA
Both_744	Both_744;size=36;	NA	1_323.71	Gray	0.0036	NA	323.71	0.0036	NA
Both_747	Both_747;size=36;	NA	10_39.96	Gray	0.0036	NA	39.96	0.0036	NA
Both_887	NA	Both_887;size=36;	15_89.91	Gray	NA	0.0036	89.91	0.0036	NA
Both_889	NA	Both_889;size=36;	1_323.71	Gray	NA	0.0036	323.71	0.0036	NA
Both_937	NA	Both_937;size=36;	10_39.96	Gray	NA	0.0036	39.96	0.0036	NA
Both_968	NA	Both_968;size=36;	4_60.375	Gray	NA	0.0036	60.375	0.0036	NA
Both_1440	NA	Both_1440;size=36;	4_60.375	Gray	NA	0.0036	60.375	0.0036	NA
Both_667	Both_667;size=41;	Both_667;size=30;	1_323.71	Gray	0.0041	0.003	323.71	0.00355	0.000777817459305202
Both_720	Both_720;size=37;	Both_720;size=34;	14_33.64	Gray	0.0037	0.0034	33.64	0.00355	0.000212132034355964
Both_769	Both_769;size=34;	Both_769;size=37;	4_60.375	Gray	0.0034	0.0037	60.375	0.00355	0.000212132034355964
Both_785	Both_785;size=34;	Both_785;size=37;	1_323.71	Gray	0.0034	0.0037	323.71	0.00355	0.000212132034355964
Both_806	Both_806;size=32;	Both_806;size=39;	4_60.375	Gray	0.0032	0.0039	60.375	0.00355	0.000494974746830583
Both_797	Both_797;size=33;	Both_797;size=37;	4_60.375	Gray	0.0033	0.0037	60.375	0.0035	0.000282842712474619
Both_841	Both_841;size=30;	Both_841;size=40;	10_39.96	Gray	0.003	0.004	39.96	0.0035	0.000707106781186548
Both_847	Both_847;size=30;	Both_847;size=40;	10_39.96	Gray	0.003	0.004	39.96	0.0035	0.000707106781186548
Both_750	Both_750;size=36;	Both_750;size=34;	15_89.91	Gray	0.0036	0.0034	89.91	0.0035	0.00014142135623731
Both_756	Both_756;size=35;	NA	10_39.96	Gray	0.0035	NA	39.96	0.0035	NA
Both_757	Both_757;size=35;	NA	1_323.71	Gray	0.0035	NA	323.71	0.0035	NA
Both_759	Both_759;size=35;	NA	1_323.71	Gray	0.0035	NA	323.71	0.0035	NA
Both_760	Both_760;size=35;	NA	1_323.71	Gray	0.0035	NA	323.71	0.0035	NA
Both_761	Both_761;size=35;	Both_761;size=35;	1_323.71	Gray	0.0035	0.0035	323.71	0.0035	0
Both_754	Both_754;size=35;	NA	1_323.71	Gray	0.0035	NA	323.71	0.0035	NA
Both_762	Both_762;size=35;	NA	11_9.265	Gray	0.0035	NA	9.265	0.0035	NA
Both_763	Both_763;size=35;	NA	11_9.265	Gray	0.0035	NA	9.265	0.0035	NA
Both_768	Both_768;size=35;	NA	10_39.96	Gray	0.0035	NA	39.96	0.0035	NA
Both_772	Both_772;size=34;	Both_772;size=36;	14_33.64	Gray	0.0034	0.0036	33.64	0.0035	0.00014142135623731
Both_878	NA	Both_878;size=35;	14_33.64	Gray	NA	0.0035	33.64	0.0035	NA
Both_899	NA	Both_899;size=35;	1_323.71	Gray	NA	0.0035	323.71	0.0035	NA
Both_905	NA	Both_905;size=35;	1_323.71	Gray	NA	0.0035	323.71	0.0035	NA
Both_958	NA	Both_958;size=35;	14_33.64	Gray	NA	0.0035	33.64	0.0035	NA
Both_997	NA	Both_997;size=35;	14_33.64	Gray	NA	0.0035	33.64	0.0035	NA
Both_1006	NA	Both_1006;size=35;	4_60.375	Gray	NA	0.0035	60.375	0.0035	NA
Both_1029	NA	Both_1029;size=35;	4_60.375	Gray	NA	0.0035	60.375	0.0035	NA
Both_1250	NA	Both_1250;size=35;	4_60.375	Gray	NA	0.0035	60.375	0.0035	NA
Both_706	Both_706;size=38;	Both_706;size=31;	1_323.71	Gray	0.0038	0.0031	323.71	0.00345	0.000494974746830583
Both_715	Both_715;size=38;	Both_715;size=31;	14_33.64	Gray	0.0038	0.0031	33.64	0.00345	0.000494974746830583
Both_717	Both_717;size=38;	Both_717;size=31;	10_39.96	Gray	0.0038	0.0031	39.96	0.00345	0.000494974746830583
Both_686	Both_686;size=39;	Both_686;size=30;	14_33.64	Gray	0.0039	0.003	33.64	0.00345	0.000636396103067893
Both_751	Both_751;size=35;	Both_751;size=34;	1_323.71	Gray	0.0035	0.0034	323.71	0.00345	7.07106781186546e-05
Both_758	Both_758;size=35;	Both_758;size=34;	10_39.96	Gray	0.0035	0.0034	39.96	0.00345	7.07106781186546e-05
Both_718	Both_718;size=38;	Both_718;size=30;	10_39.96	Gray	0.0038	0.003	39.96	0.0034	0.000565685424949238
Both_719	Both_719;size=37;	Both_719;size=31;	14_33.64	Gray	0.0037	0.0031	33.64	0.0034	0.000424264068711928
Both_728	Both_728;size=37;	Both_728;size=31;	15_89.91	Gray	0.0037	0.0031	89.91	0.0034	0.000424264068711928
Both_752	Both_752;size=35;	Both_752;size=33;	15_89.91	Gray	0.0035	0.0033	89.91	0.0034	0.000141421356237309
Both_791	Both_791;size=33;	Both_791;size=35;	14_33.64	Gray	0.0033	0.0035	33.64	0.0034	0.000141421356237309
Both_793	Both_793;size=33;	Both_793;size=35;	15_89.91	Gray	0.0033	0.0035	89.91	0.0034	0.000141421356237309
Both_823	Both_823;size=31;	Both_823;size=37;	14_33.64	Gray	0.0031	0.0037	33.64	0.0034	0.000424264068711928
Both_832	Both_832;size=31;	Both_832;size=37;	5_3.29	Gray	0.0031	0.0037	3.29	0.0034	0.000424264068711928
Both_770	Both_770;size=34;	NA	14_33.64	Gray	0.0034	NA	33.64	0.0034	NA
Both_771	Both_771;size=34;	NA	11_9.265	Gray	0.0034	NA	9.265	0.0034	NA
Both_773	Both_773;size=34;	NA	1_323.71	Gray	0.0034	NA	323.71	0.0034	NA
Both_780	Both_780;size=34;	NA	14_33.64	Gray	0.0034	NA	33.64	0.0034	NA
Both_782	Both_782;size=34;	NA	1_323.71	Gray	0.0034	NA	323.71	0.0034	NA
Both_784	Both_784;size=34;	NA	10_39.96	Gray	0.0034	NA	39.96	0.0034	NA
Both_781	Both_781;size=34;	Both_781;size=34;	1_323.71	Gray	0.0034	0.0034	323.71	0.0034	0
Both_786	Both_786;size=34;	NA	4_60.375	Gray	0.0034	NA	60.375	0.0034	NA
Both_788	Both_788;size=34;	NA	1_323.71	Gray	0.0034	NA	323.71	0.0034	NA
Both_864	NA	Both_864;size=34;	1_323.71	Gray	NA	0.0034	323.71	0.0034	NA
Both_865	NA	Both_865;size=34;	4_60.375	Gray	NA	0.0034	60.375	0.0034	NA
Both_873	NA	Both_873;size=34;	4_60.375	Gray	NA	0.0034	60.375	0.0034	NA
Both_921	NA	Both_921;size=34;	14_33.64	Gray	NA	0.0034	33.64	0.0034	NA
Both_977	NA	Both_977;size=34;	10_39.96	Gray	NA	0.0034	39.96	0.0034	NA
Both_983	NA	Both_983;size=34;	4_60.375	Gray	NA	0.0034	60.375	0.0034	NA
Both_986	NA	Both_986;size=34;	15_89.91	Gray	NA	0.0034	89.91	0.0034	NA
Both_1053	NA	Both_1053;size=34;	14_33.64	Gray	NA	0.0034	33.64	0.0034	NA
Both_825	Both_825;size=31;	Both_825;size=36;	8_6.53	Gray	0.0031	0.0036	6.53	0.00335	0.000353553390593273
Both_767	Both_767;size=35;	Both_767;size=32;	4_60.375	Gray	0.0035	0.0032	60.375	0.00335	0.000212132034355964
Both_789	Both_789;size=33;	NA	6_0.825	Gray	0.0033	NA	0.825	0.0033	NA
Both_790	Both_790;size=33;	NA	4_60.375	Gray	0.0033	NA	60.375	0.0033	NA
Both_794	Both_794;size=33;	NA	1_323.71	Gray	0.0033	NA	323.71	0.0033	NA
Both_795	Both_795;size=33;	NA	1_323.71	Gray	0.0033	NA	323.71	0.0033	NA
Both_800	Both_800;size=33;	NA	10_39.96	Gray	0.0033	NA	39.96	0.0033	NA
Both_801	Both_801;size=33;	NA	10_39.96	Gray	0.0033	NA	39.96	0.0033	NA
Both_1042	NA	Both_1042;size=33;	15_89.91	Gray	NA	0.0033	89.91	0.0033	NA
Both_1145	NA	Both_1145;size=33;	4_60.375	Gray	NA	0.0033	60.375	0.0033	NA
Both_1185	NA	Both_1185;size=33;	15_89.91	Gray	NA	0.0033	89.91	0.0033	NA
Both_1189	NA	Both_1189;size=33;	3_16.67	Gray	NA	0.0033	16.67	0.0033	NA
Both_748	Both_748;size=36;	Both_748;size=30;	14_33.64	Gray	0.0036	0.003	33.64	0.0033	0.000424264068711928
Both_814	Both_814;size=32;	Both_814;size=34;	1_323.71	Gray	0.0032	0.0034	323.71	0.0033	0.00014142135623731
Both_815	Both_815;size=32;	Both_815;size=34;	9_2.965	Gray	0.0032	0.0034	2.965	0.0033	0.00014142135623731
Both_828	Both_828;size=31;	Both_828;size=35;	10_39.96	Gray	0.0031	0.0035	39.96	0.0033	0.000282842712474619
Both_783	Both_783;size=34;	Both_783;size=31;	1_323.71	Gray	0.0034	0.0031	323.71	0.00325	0.000212132034355964
Both_787	Both_787;size=34;	Both_787;size=31;	10_39.96	Gray	0.0034	0.0031	39.96	0.00325	0.000212132034355964
Both_824	Both_824;size=31;	Both_824;size=33;	14_33.64	Gray	0.0031	0.0033	33.64	0.0032	0.00014142135623731
Both_777	Both_777;size=34;	Both_777;size=30;	10_39.96	Gray	0.0034	0.003	39.96	0.0032	0.000282842712474619
Both_802	Both_802;size=32;	NA	10_39.96	Gray	0.0032	NA	39.96	0.0032	NA
Both_803	Both_803;size=32;	NA	14_33.64	Gray	0.0032	NA	33.64	0.0032	NA
Both_804	Both_804;size=32;	NA	1_323.71	Gray	0.0032	NA	323.71	0.0032	NA
Both_807	Both_807;size=32;	NA	10_39.96	Gray	0.0032	NA	39.96	0.0032	NA
Both_808	Both_808;size=32;	NA	1_323.71	Gray	0.0032	NA	323.71	0.0032	NA
Both_809	Both_809;size=32;	NA	1_323.71	Gray	0.0032	NA	323.71	0.0032	NA
Both_811	Both_811;size=32;	Both_811;size=32;	14_33.64	Gray	0.0032	0.0032	33.64	0.0032	0
Both_812	Both_812;size=32;	NA	14_33.64	Gray	0.0032	NA	33.64	0.0032	NA
Both_816	Both_816;size=32;	NA	10_39.96	Gray	0.0032	NA	39.96	0.0032	NA
Both_817	Both_817;size=32;	NA	10_39.96	Gray	0.0032	NA	39.96	0.0032	NA
Both_858	NA	Both_858;size=32;	10_39.96	Gray	NA	0.0032	39.96	0.0032	NA
Both_874	NA	Both_874;size=32;	14_33.64	Gray	NA	0.0032	33.64	0.0032	NA
Both_895	NA	Both_895;size=32;	3_16.67	Gray	NA	0.0032	16.67	0.0032	NA
Both_1019	NA	Both_1019;size=32;	4_60.375	Gray	NA	0.0032	60.375	0.0032	NA
Both_1025	NA	Both_1025;size=32;	8_6.53	Gray	NA	0.0032	6.53	0.0032	NA
Both_1030	NA	Both_1030;size=32;	14_33.64	Gray	NA	0.0032	33.64	0.0032	NA
Both_1155	NA	Both_1155;size=32;	1_323.71	Gray	NA	0.0032	323.71	0.0032	NA
Both_1545	NA	Both_1545;size=32;	15_89.91	Gray	NA	0.0032	89.91	0.0032	NA
Both_818	Both_818;size=32;	Both_818;size=31;	1_323.71	Gray	0.0032	0.0031	323.71	0.00315	7.07106781186543e-05
Both_819	Both_819;size=31;	Both_819;size=32;	1_323.71	Gray	0.0031	0.0032	323.71	0.00315	7.07106781186543e-05
Both_820	Both_820;size=31;	Both_820;size=32;	14_33.64	Gray	0.0031	0.0032	33.64	0.00315	7.07106781186543e-05
Both_827	Both_827;size=31;	Both_827;size=32;	10_39.96	Gray	0.0031	0.0032	39.96	0.00315	7.07106781186543e-05
Both_831	Both_831;size=31;	Both_831;size=32;	1_323.71	Gray	0.0031	0.0032	323.71	0.00315	7.07106781186543e-05
Both_834	Both_834;size=30;	Both_834;size=33;	4_60.375	Gray	0.003	0.0033	60.375	0.00315	0.000212132034355964
Both_835	Both_835;size=30;	Both_835;size=33;	10_39.96	Gray	0.003	0.0033	39.96	0.00315	0.000212132034355964
Both_822	Both_822;size=31;	NA	4_60.375	Gray	0.0031	NA	60.375	0.0031	NA
Both_826	Both_826;size=31;	NA	4_60.375	Gray	0.0031	NA	60.375	0.0031	NA
Both_829	Both_829;size=31;	NA	10_39.96	Gray	0.0031	NA	39.96	0.0031	NA
Both_830	Both_830;size=31;	NA	4_60.375	Gray	0.0031	NA	60.375	0.0031	NA
Both_852	NA	Both_852;size=31;	14_33.64	Gray	NA	0.0031	33.64	0.0031	NA
Both_901	NA	Both_901;size=31;	1_323.71	Gray	NA	0.0031	323.71	0.0031	NA
Both_909	NA	Both_909;size=31;	10_39.96	Gray	NA	0.0031	39.96	0.0031	NA
Both_988	NA	Both_988;size=31;	10_39.96	Gray	NA	0.0031	39.96	0.0031	NA
Both_1001	NA	Both_1001;size=31;	14_33.64	Gray	NA	0.0031	33.64	0.0031	NA
Both_1050	NA	Both_1050;size=31;	4_60.375	Gray	NA	0.0031	60.375	0.0031	NA
Both_1071	NA	Both_1071;size=31;	14_33.64	Gray	NA	0.0031	33.64	0.0031	NA
Both_1104	NA	Both_1104;size=31;	15_89.91	Gray	NA	0.0031	89.91	0.0031	NA
Both_1106	NA	Both_1106;size=31;	3_16.67	Gray	NA	0.0031	16.67	0.0031	NA
Both_813	Both_813;size=32;	Both_813;size=30;	1_323.71	Gray	0.0032	0.003	323.71	0.0031	0.000141421356237309
Both_836	Both_836;size=30;	Both_836;size=32;	4_60.375	Gray	0.003	0.0032	60.375	0.0031	0.000141421356237309
Both_838	Both_838;size=30;	Both_838;size=32;	1_323.71	Gray	0.003	0.0032	323.71	0.0031	0.000141421356237309
Both_842	Both_842;size=30;	Both_842;size=31;	10_39.96	Gray	0.003	0.0031	39.96	0.00305	7.07106781186549e-05
Both_833	Both_833;size=30;	NA	1_323.71	Gray	0.003	NA	323.71	0.003	NA
Both_837	Both_837;size=30;	NA	10_39.96	Gray	0.003	NA	39.96	0.003	NA
Both_839	Both_839;size=30;	NA	14_33.64	Gray	0.003	NA	33.64	0.003	NA
Both_844	Both_844;size=30;	NA	1_323.71	Gray	0.003	NA	323.71	0.003	NA
Both_845	Both_845;size=30;	NA	10_39.96	Gray	0.003	NA	39.96	0.003	NA
Both_846	Both_846;size=30;	NA	14_33.64	Gray	0.003	NA	33.64	0.003	NA
Both_848	Both_848;size=30;	NA	4_60.375	Gray	0.003	NA	60.375	0.003	NA
Both_943	NA	Both_943;size=30;	10_39.96	Gray	NA	0.003	39.96	0.003	NA
Both_1005	NA	Both_1005;size=30;	15_89.91	Gray	NA	0.003	89.91	0.003	NA
Both_1020	NA	Both_1020;size=30;	1_323.71	Gray	NA	0.003	323.71	0.003	NA
Both_1113	NA	Both_1113;size=30;	1_323.71	Gray	NA	0.003	323.71	0.003	NA
Both_1156	NA	Both_1156;size=30;	10_39.96	Gray	NA	0.003	39.96	0.003	NA
Both_1225	NA	Both_1225;size=30;	15_89.91	Gray	NA	0.003	89.91	0.003	NA
Both_1231	NA	Both_1231;size=30;	15_89.91	Gray	NA	0.003	89.91	0.003	NA
Both_1280	NA	Both_1280;size=30;	15_89.91	Gray	NA	0.003	89.91	0.003	NA
