# Supplementary material for: Estimating intraspecific genetic diversity from community DNA metabarcoding data
Source: PeerJ. 2018 Apr 9;6:e4644. doi: 10.7717/peerj.4644 (PMC5896493; doi:10.7717/peerj.4644)
Supplement: Supplemental Information 8 [file peerj-06-4644-s008.zip › Scripts_S1_v3/1_Single_species_mock/R_dif_ee_filtering/1_tables/7_DceM__ee0.05_noDenoise.csv]

ID	A	B	mgorig	color	abund_A	abund_B	mg	mean	sd
Both_1	Both_1;size=543184;	Both_1;size=541154;	1_323.71	Black	54.3184	54.1154	323.71	54.2169	0.143542676580866
Both_2	Both_2;size=67390;	Both_2;size=66098;	10_39.96	Black	6.739	6.6098	39.96	6.6744	0.0913581961293019
Both_3	Both_3;size=61851;	Both_3;size=61546;	14_33.64	Black	6.1851	6.1546	33.64	6.16985	0.0215667568261903
Both_4	Both_4;size=35369;	Both_4;size=48449;	15_89.91	Black	3.5369	4.8449	89.91	4.1909	0.924895669792004
Both_5	Both_5;size=22214;	Both_5;size=30257;	4_60.375	Black	2.2214	3.0257	60.375	2.62355	0.56872598410834
Both_6	Both_6;size=11121;	Both_6;size=10980;	11_9.265	Black	1.1121	1.098	9.265	1.10505	0.00997020561473032
Both_7	Both_7;size=9326;	Both_7;size=11504;	3_16.67	Black	0.9326	1.1504	16.67	1.0415	0.15400785694243
Both_8	Both_8;size=9316;	Both_8;size=9164;	7_26.36	Black	0.9316	0.9164	26.36	0.924	0.0107480230740355
Both_11	Both_11;size=4837;	Both_11;size=5372;	1_323.71	Gray	0.4837	0.5372	323.71	0.51045	0.0378302127934803
Both_9	Both_9;size=5037;	Both_9;size=4883;	5_3.29	Black	0.5037	0.4883	3.29	0.496	0.0108894444302729
Both_10	Both_10;size=4923;	Both_10;size=4750;	2_7.18	Black	0.4923	0.475	7.18	0.48365	0.0122329473145273
Both_12	Both_12;size=4693;	Both_12;size=4799;	1_323.71	Gray	0.4693	0.4799	323.71	0.4746	0.00749533188057744
Both_13	Both_13;size=4433;	Both_13;size=4505;	8_6.53	Black	0.4433	0.4505	6.53	0.4469	0.00509116882454313
Both_14	Both_14;size=4415;	Both_14;size=3391;	1_323.71	Gray	0.4415	0.3391	323.71	0.3903	0.0724077343935024
Both_16	Both_16;size=2466;	Both_16;size=2710;	15_89.91	Gray	0.2466	0.271	89.91	0.2588	0.0172534054609518
Both_18	Both_18;size=2097;	Both_18;size=3032;	13_21.895	Black	0.2097	0.3032	21.895	0.25645	0.0661144840409422
Both_17	Both_17;size=2226;	Both_17;size=2013;	9_2.965	Black	0.2226	0.2013	2.965	0.21195	0.0150613744392735
Both_19	Both_19;size=1622;	Both_19;size=1692;	4_60.375	Gray	0.1622	0.1692	60.375	0.1657	0.00494974746830584
Both_20	Both_20;size=1527;	Both_20;size=1427;	1_323.71	Gray	0.1527	0.1427	323.71	0.1477	0.00707106781186546
Both_22	Both_22;size=1395;	Both_22;size=1243;	1_323.71	Gray	0.1395	0.1243	323.71	0.1319	0.0107480230740355
Both_24	Both_24;size=1238;	Both_24;size=1224;	1_323.71	Gray	0.1238	0.1224	323.71	0.1231	0.000989949493661156
Both_27	Both_27;size=1163;	Both_27;size=1281;	1_323.71	Gray	0.1163	0.1281	323.71	0.1222	0.00834386001800125
Both_25	Both_25;size=1205;	Both_25;size=1216;	1_323.71	Gray	0.1205	0.1216	323.71	0.12105	0.000777817459305215
Both_26	Both_26;size=1175;	Both_26;size=1200;	1_323.71	Gray	0.1175	0.12	323.71	0.11875	0.00176776695296636
Both_28	Both_28;size=1153;	Both_28;size=1176;	1_323.71	Gray	0.1153	0.1176	323.71	0.11645	0.00162634559672906
Both_30	Both_30;size=1108;	Both_30;size=1075;	1_323.71	Gray	0.1108	0.1075	323.71	0.10915	0.00233345237791561
Both_31	Both_31;size=1046;	Both_31;size=1130;	1_323.71	Gray	0.1046	0.113	323.71	0.1088	0.00593969696196699
Both_29	Both_29;size=1130;	Both_29;size=1004;	1_323.71	Gray	0.113	0.1004	323.71	0.1067	0.0089095454429505
Both_33	Both_33;size=1037;	Both_33;size=1094;	1_323.71	Gray	0.1037	0.1094	323.71	0.10655	0.00403050865276332
Both_36	Both_36;size=1021;	Both_36;size=1095;	1_323.71	Gray	0.1021	0.1095	323.71	0.1058	0.00523259018078045
Both_34	Both_34;size=1033;	Both_34;size=1081;	1_323.71	Gray	0.1033	0.1081	323.71	0.1057	0.00339411254969542
Both_35	Both_35;size=1030;	Both_35;size=1078;	1_323.71	Gray	0.103	0.1078	323.71	0.1054	0.00339411254969542
Both_37	Both_37;size=1020;	Both_37;size=1048;	1_323.71	Gray	0.102	0.1048	323.71	0.1034	0.00197989898732233
Both_32	Both_32;size=1044;	Both_32;size=991;	1_323.71	Gray	0.1044	0.0991	323.71	0.10175	0.00374766594028871
Both_42	Both_42;size=982;	Both_42;size=940;	1_323.71	Gray	0.0982	0.094	323.71	0.0961	0.0029698484809835
Both_43	Both_43;size=980;	Both_43;size=934;	1_323.71	Gray	0.098	0.0934	323.71	0.0957	0.00325269119345811
Both_39	Both_39;size=999;	Both_39;size=898;	1_323.71	Gray	0.0999	0.0898	323.71	0.09485	0.00714177848998414
Both_41	Both_41;size=988;	Both_41;size=906;	1_323.71	Gray	0.0988	0.0906	323.71	0.0947	0.00579827560572969
Both_38	Both_38;size=1018;	Both_38;size=872;	1_323.71	Gray	0.1018	0.0872	323.71	0.0945	0.0103237590053236
Both_44	Both_44;size=971;	Both_44;size=894;	1_323.71	Gray	0.0971	0.0894	323.71	0.09325	0.00544472221513641
Both_46	Both_46;size=938;	Both_46;size=878;	1_323.71	Gray	0.0938	0.0878	323.71	0.0908	0.00424264068711929
Both_48	Both_48;size=911;	Both_48;size=897;	1_323.71	Gray	0.0911	0.0897	323.71	0.0904	0.000989949493661165
Both_40	Both_40;size=993;	Both_40;size=807;	1_323.71	Gray	0.0993	0.0807	323.71	0.09	0.0131521861300698
Both_51	Both_51;size=890;	Both_51;size=902;	1_323.71	Gray	0.089	0.0902	323.71	0.0896	0.000848528137423862
Both_49	Both_49;size=911;	Both_49;size=855;	12_0.145	Black	0.0911	0.0855	0.145	0.0883	0.00395979797464467
Both_47	Both_47;size=934;	Both_47;size=799;	1_323.71	Gray	0.0934	0.0799	323.71	0.08665	0.0095459415460184
Both_45	Both_45;size=941;	Both_45;size=790;	1_323.71	Gray	0.0941	0.079	323.71	0.08655	0.0106773123959169
Both_57	Both_57;size=850;	Both_57;size=857;	1_323.71	Gray	0.085	0.0857	323.71	0.08535	0.000494974746830588
Both_59	Both_59;size=845;	Both_59;size=848;	1_323.71	Gray	0.0845	0.0848	323.71	0.08465	0.000212132034355961
Both_58	Both_58;size=846;	Both_58;size=797;	1_323.71	Gray	0.0846	0.0797	323.71	0.08215	0.00346482322781408
Both_63	Both_63;size=807;	Both_63;size=820;	1_323.71	Gray	0.0807	0.082	323.71	0.08135	0.000919238815542518
Both_50	Both_50;size=894;	Both_50;size=727;	1_323.71	Gray	0.0894	0.0727	323.71	0.08105	0.0118086832458153
Both_60	Both_60;size=826;	Both_60;size=783;	1_323.71	Gray	0.0826	0.0783	323.71	0.08045	0.00304055915910216
Both_70	Both_70;size=765;	Both_70;size=844;	1_323.71	Gray	0.0765	0.0844	323.71	0.08045	0.00558614357137373
Both_53	Both_53;size=866;	Both_53;size=740;	1_323.71	Gray	0.0866	0.074	323.71	0.0803	0.0089095454429505
Both_55	Both_55;size=851;	Both_55;size=742;	1_323.71	Gray	0.0851	0.0742	323.71	0.07965	0.00770746391493336
Both_54	Both_54;size=860;	Both_54;size=716;	1_323.71	Gray	0.086	0.0716	323.71	0.0788	0.0101823376490863
Both_21	Both_21;size=1434;	Both_21;size=130;	1_323.71	Gray	0.1434	0.013	323.71	0.0782	0.0922067242667258
Both_64	Both_64;size=803;	Both_64;size=760;	1_323.71	Gray	0.0803	0.076	323.71	0.07815	0.00304055915910215
Both_67	Both_67;size=792;	Both_67;size=753;	1_323.71	Gray	0.0792	0.0753	323.71	0.07725	0.00275771644662754
Both_65	Both_65;size=802;	Both_65;size=739;	1_323.71	Gray	0.0802	0.0739	323.71	0.07705	0.00445477272147525
Both_61	Both_61;size=825;	Both_61;size=712;	1_323.71	Gray	0.0825	0.0712	323.71	0.07685	0.00799030662740799
Both_62	Both_62;size=808;	Both_62;size=718;	1_323.71	Gray	0.0808	0.0718	323.71	0.0763	0.00636396103067892
Both_76	Both_76;size=728;	Both_76;size=794;	1_323.71	Gray	0.0728	0.0794	323.71	0.0761	0.00466690475583121
Both_68	Both_68;size=774;	Both_68;size=745;	1_323.71	Gray	0.0774	0.0745	323.71	0.07595	0.00205060966544099
Both_74	Both_74;size=738;	Both_74;size=766;	1_323.71	Gray	0.0738	0.0766	323.71	0.0752	0.00197989898732233
Both_66	Both_66;size=794;	Both_66;size=694;	1_323.71	Gray	0.0794	0.0694	323.71	0.0744	0.00707106781186548
Both_71	Both_71;size=755;	Both_71;size=703;	1_323.71	Gray	0.0755	0.0703	323.71	0.0729	0.00367695526217004
Both_52	Both_52;size=879;	Both_52;size=567;	1_323.71	Gray	0.0879	0.0567	323.71	0.0723	0.0220617315730203
Both_77	Both_77;size=726;	Both_77;size=718;	1_323.71	Gray	0.0726	0.0718	323.71	0.0722	0.000565685424949235
Both_75	Both_75;size=730;	Both_75;size=695;	1_323.71	Gray	0.073	0.0695	323.71	0.07125	0.00247487373415292
Both_72	Both_72;size=747;	Both_72;size=672;	1_323.71	Gray	0.0747	0.0672	323.71	0.07095	0.00530330085889911
Both_79	Both_79;size=685;	Both_79;size=722;	6_0.825	Black	0.0685	0.0722	0.825	0.07035	0.00261629509039023
Both_73	Both_73;size=739;	Both_73;size=652;	1_323.71	Gray	0.0739	0.0652	323.71	0.06955	0.00615182899632295
Both_81	Both_81;size=682;	Both_81;size=702;	1_323.71	Gray	0.0682	0.0702	323.71	0.0692	0.0014142135623731
Both_56	Both_56;size=851;	Both_56;size=523;	1_323.71	Gray	0.0851	0.0523	323.71	0.0687	0.0231931024229188
Both_82	Both_82;size=678;	Both_82;size=675;	1_323.71	Gray	0.0678	0.0675	323.71	0.06765	0.000212132034355961
Both_80	Both_80;size=682;	Both_80;size=657;	1_323.71	Gray	0.0682	0.0657	323.71	0.06695	0.00176776695296636
Both_83	Both_83;size=674;	Both_83;size=656;	1_323.71	Gray	0.0674	0.0656	323.71	0.0665	0.00127279220613578
Both_78	Both_78;size=707;	Both_78;size=601;	1_323.71	Gray	0.0707	0.0601	323.71	0.0654	0.0074953318805774
Both_69	Both_69;size=767;	Both_69;size=522;	1_323.71	Gray	0.0767	0.0522	323.71	0.06445	0.0173241161390704
Both_88	Both_88;size=643;	Both_88;size=642;	1_323.71	Gray	0.0643	0.0642	323.71	0.06425	7.07106781186568e-05
Both_85	Both_85;size=651;	Both_85;size=627;	1_323.71	Gray	0.0651	0.0627	323.71	0.0639	0.00169705627484772
Both_93	Both_93;size=610;	Both_93;size=652;	1_323.71	Gray	0.061	0.0652	323.71	0.0631	0.00296984848098351
Both_90	Both_90;size=637;	Both_90;size=625;	1_323.71	Gray	0.0637	0.0625	323.71	0.0631	0.000848528137423852
Both_84	Both_84;size=669;	Both_84;size=585;	1_323.71	Gray	0.0669	0.0585	323.71	0.0627	0.005939696961967
Both_92	Both_92;size=611;	Both_92;size=643;	1_323.71	Gray	0.0611	0.0643	323.71	0.0627	0.00226274169979695
Both_86	Both_86;size=648;	Both_86;size=604;	1_323.71	Gray	0.0648	0.0604	323.71	0.0626	0.00311126983722081
Both_91	Both_91;size=629;	Both_91;size=616;	1_323.71	Gray	0.0629	0.0616	323.71	0.06225	0.000919238815542509
Both_89	Both_89;size=643;	Both_89;size=591;	1_323.71	Gray	0.0643	0.0591	323.71	0.0617	0.00367695526217004
Both_98	Both_98;size=596;	Both_98;size=621;	10_39.96	Gray	0.0596	0.0621	39.96	0.06085	0.00176776695296638
Both_97	Both_97;size=600;	Both_97;size=605;	1_323.71	Gray	0.06	0.0605	323.71	0.06025	0.000353553390593274
Both_99	Both_99;size=591;	Both_99;size=588;	1_323.71	Gray	0.0591	0.0588	323.71	0.05895	0.00021213203435597
Both_95	Both_95;size=603;	Both_95;size=573;	1_323.71	Gray	0.0603	0.0573	323.71	0.0588	0.00212132034355964
Both_108	Both_108;size=556;	Both_108;size=596;	1_323.71	Gray	0.0556	0.0596	323.71	0.0576	0.00282842712474619
Both_103	Both_103;size=574;	Both_103;size=567;	1_323.71	Gray	0.0574	0.0567	323.71	0.05705	0.000494974746830583
Both_94	Both_94;size=604;	Both_94;size=531;	1_323.71	Gray	0.0604	0.0531	323.71	0.05675	0.0051618795026618
Both_96	Both_96;size=600;	Both_96;size=517;	1_323.71	Gray	0.06	0.0517	323.71	0.05585	0.00586898628384835
Both_110	Both_110;size=543;	Both_110;size=558;	14_33.64	Gray	0.0543	0.0558	33.64	0.05505	0.00106066017177983
Both_100	Both_100;size=579;	Both_100;size=520;	1_323.71	Gray	0.0579	0.052	323.71	0.05495	0.00417193000900063
Both_87	Both_87;size=646;	Both_87;size=421;	1_323.71	Gray	0.0646	0.0421	323.71	0.05335	0.0159099025766973
Both_114	Both_114;size=533;	Both_114;size=532;	1_323.71	Gray	0.0533	0.0532	323.71	0.05325	7.07106781186568e-05
Both_104	Both_104;size=573;	Both_104;size=474;	1_323.71	Gray	0.0573	0.0474	323.71	0.05235	0.00700035713374682
Both_107	Both_107;size=561;	Both_107;size=486;	1_323.71	Gray	0.0561	0.0486	323.71	0.05235	0.00530330085889911
Both_106	Both_106;size=565;	Both_106;size=478;	1_323.71	Gray	0.0565	0.0478	323.71	0.05215	0.00615182899632296
Both_111	Both_111;size=542;	Both_111;size=495;	1_323.71	Gray	0.0542	0.0495	323.71	0.05185	0.00332340187157677
Both_101	Both_101;size=578;	Both_101;size=456;	1_323.71	Gray	0.0578	0.0456	323.71	0.0517	0.00862670273047588
Both_112	Both_112;size=540;	Both_112;size=475;	1_323.71	Gray	0.054	0.0475	323.71	0.05075	0.00459619407771256
Both_102	Both_102;size=576;	Both_102;size=432;	1_323.71	Gray	0.0576	0.0432	323.71	0.0504	0.0101823376490863
Both_109	Both_109;size=545;	Both_109;size=396;	1_323.71	Gray	0.0545	0.0396	323.71	0.04705	0.0105358910396796
Both_121	Both_121;size=470;	Both_121;size=462;	1_323.71	Gray	0.047	0.0462	323.71	0.0466	0.00056568542494924
Both_120	Both_120;size=473;	Both_120;size=447;	1_323.71	Gray	0.0473	0.0447	323.71	0.046	0.00183847763108502
Both_117	Both_117;size=517;	Both_117;size=402;	1_323.71	Gray	0.0517	0.0402	323.71	0.04595	0.00813172798364529
Both_119	Both_119;size=475;	Both_119;size=437;	1_323.71	Gray	0.0475	0.0437	323.71	0.0456	0.00268700576850888
Both_115	Both_115;size=522;	Both_115;size=386;	1_323.71	Gray	0.0522	0.0386	323.71	0.0454	0.00961665222413705
Both_116	Both_116;size=521;	Both_116;size=384;	1_323.71	Gray	0.0521	0.0384	323.71	0.04525	0.0096873629022557
Both_118	Both_118;size=497;	Both_118;size=401;	1_323.71	Gray	0.0497	0.0401	323.71	0.0449	0.00678822509939086
Both_123	Both_123;size=462;	Both_123;size=422;	1_323.71	Gray	0.0462	0.0422	323.71	0.0442	0.00282842712474619
Both_124	Both_124;size=459;	Both_124;size=410;	1_323.71	Gray	0.0459	0.041	323.71	0.04345	0.00346482322781408
Both_125	Both_125;size=452;	Both_125;size=365;	1_323.71	Gray	0.0452	0.0365	323.71	0.04085	0.00615182899632296
Both_122	Both_122;size=465;	Both_122;size=339;	1_323.71	Gray	0.0465	0.0339	323.71	0.0402	0.0089095454429505
Both_128	Both_128;size=403;	Both_128;size=373;	10_39.96	Gray	0.0403	0.0373	39.96	0.0388	0.00212132034355964
Both_134	Both_134;size=380;	Both_134;size=370;	14_33.64	Gray	0.038	0.037	33.64	0.0375	0.000707106781186548
Both_132	Both_132;size=384;	Both_132;size=359;	1_323.71	Gray	0.0384	0.0359	323.71	0.03715	0.00176776695296637
Both_129	Both_129;size=400;	Both_129;size=342;	1_323.71	Gray	0.04	0.0342	323.71	0.0371	0.00410121933088198
Both_136	Both_136;size=375;	Both_136;size=357;	1_323.71	Gray	0.0375	0.0357	323.71	0.0366	0.00127279220613578
Both_137	Both_137;size=371;	Both_137;size=354;	1_323.71	Gray	0.0371	0.0354	323.71	0.03625	0.00120208152801713
Both_126	Both_126;size=433;	Both_126;size=288;	1_323.71	Gray	0.0433	0.0288	323.71	0.03605	0.0102530483272049
Both_131	Both_131;size=384;	Both_131;size=329;	1_323.71	Gray	0.0384	0.0329	323.71	0.03565	0.00388908729652601
Both_130	Both_130;size=386;	Both_130;size=325;	10_39.96	Gray	0.0386	0.0325	39.96	0.03555	0.00431335136523794
Both_139	Both_139;size=353;	Both_139;size=355;	1_323.71	Gray	0.0353	0.0355	323.71	0.0354	0.000141421356237314
Both_141	Both_141;size=345;	Both_141;size=360;	1_323.71	Gray	0.0345	0.036	323.71	0.03525	0.00106066017177983
Both_138	Both_138;size=368;	Both_138;size=333;	1_323.71	Gray	0.0368	0.0333	323.71	0.03505	0.00247487373415291
Both_140	Both_140;size=352;	Both_140;size=310;	1_323.71	Gray	0.0352	0.031	323.71	0.0331	0.0029698484809835
Both_144	Both_144;size=342;	Both_144;size=319;	1_323.71	Gray	0.0342	0.0319	323.71	0.03305	0.00162634559672906
Both_153	Both_153;size=308;	Both_153;size=347;	1_323.71	Gray	0.0308	0.0347	323.71	0.03275	0.00275771644662753
Both_148	Both_148;size=319;	Both_148;size=324;	1_323.71	Gray	0.0319	0.0324	323.71	0.03215	0.000353553390593274
Both_146	Both_146;size=324;	Both_146;size=306;	1_323.71	Gray	0.0324	0.0306	323.71	0.0315	0.00127279220613578
Both_156	Both_156;size=293;	Both_156;size=335;	1_323.71	Gray	0.0293	0.0335	323.71	0.0314	0.0029698484809835
Both_149	Both_149;size=319;	Both_149;size=298;	1_323.71	Gray	0.0319	0.0298	323.71	0.03085	0.00148492424049175
Both_135	Both_135;size=379;	Both_135;size=237;	1_323.71	Gray	0.0379	0.0237	323.71	0.0308	0.010040916292849
Both_157	Both_157;size=292;	Both_157;size=323;	1_323.71	Gray	0.0292	0.0323	323.71	0.03075	0.0021920310216783
Both_152	Both_152;size=310;	Both_152;size=302;	1_323.71	Gray	0.031	0.0302	323.71	0.0306	0.000565685424949237
Both_150	Both_150;size=315;	Both_150;size=292;	1_323.71	Gray	0.0315	0.0292	323.71	0.03035	0.00162634559672906
Both_154	Both_154;size=302;	Both_154;size=252;	1_323.71	Gray	0.0302	0.0252	323.71	0.0277	0.00353553390593274
Both_167	Both_167;size=261;	Both_167;size=292;	1_323.71	Gray	0.0261	0.0292	323.71	0.02765	0.0021920310216783
Both_162	Both_162;size=271;	Both_162;size=274;	1_323.71	Gray	0.0271	0.0274	323.71	0.02725	0.000212132034355965
Both_163	Both_163;size=271;	Both_163;size=273;	1_323.71	Gray	0.0271	0.0273	323.71	0.0272	0.000141421356237311
Both_155	Both_155;size=295;	Both_155;size=244;	1_323.71	Gray	0.0295	0.0244	323.71	0.02695	0.0036062445840514
Both_169	Both_169;size=258;	Both_169;size=276;	1_323.71	Gray	0.0258	0.0276	323.71	0.0267	0.00127279220613579
Both_143	Both_143;size=344;	Both_143;size=185;	1_323.71	Gray	0.0344	0.0185	323.71	0.02645	0.0112429978208661
Both_166	Both_166;size=263;	Both_166;size=264;	1_323.71	Gray	0.0263	0.0264	323.71	0.02635	7.07106781186568e-05
Both_147	Both_147;size=321;	Both_147;size=202;	1_323.71	Gray	0.0321	0.0202	323.71	0.02615	0.00841457069611991
Both_171	Both_171;size=255;	Both_171;size=265;	1_323.71	Gray	0.0255	0.0265	323.71	0.026	0.000707106781186546
Both_158	Both_158;size=290;	Both_158;size=228;	14_33.64	Gray	0.029	0.0228	33.64	0.0259	0.0043840620433566
Both_160	Both_160;size=284;	Both_160;size=233;	1_323.71	Gray	0.0284	0.0233	323.71	0.02585	0.00360624458405139
Both_164	Both_164;size=269;	Both_164;size=246;	1_323.71	Gray	0.0269	0.0246	323.71	0.02575	0.00162634559672906
Both_145	Both_145;size=325;	Both_145;size=189;	1_323.71	Gray	0.0325	0.0189	323.71	0.0257	0.00961665222413705
Both_179	Both_179;size=242;	Both_179;size=266;	1_323.71	Gray	0.0242	0.0266	323.71	0.0254	0.00169705627484772
Both_174	Both_174;size=251;	Both_174;size=253;	3_16.67	Gray	0.0251	0.0253	16.67	0.0252	0.000141421356237314
Both_176	Both_176;size=245;	Both_176;size=253;	1_323.71	Gray	0.0245	0.0253	323.71	0.0249	0.00056568542494924
Both_168	Both_168;size=261;	Both_168;size=236;	1_323.71	Gray	0.0261	0.0236	323.71	0.02485	0.00176776695296637
Both_159	Both_159;size=288;	Both_159;size=207;	1_323.71	Gray	0.0288	0.0207	323.71	0.02475	0.00572756492761103
Both_177	Both_177;size=245;	Both_177;size=250;	1_323.71	Gray	0.0245	0.025	323.71	0.02475	0.000353553390593274
Both_178	Both_178;size=243;	Both_178;size=251;	1_323.71	Gray	0.0243	0.0251	323.71	0.0247	0.000565685424949237
Both_185	Both_185;size=231;	Both_185;size=256;	1_323.71	Gray	0.0231	0.0256	323.71	0.02435	0.00176776695296637
Both_161	Both_161;size=280;	Both_161;size=200;	1_323.71	Gray	0.028	0.02	323.71	0.024	0.00565685424949238
Both_165	Both_165;size=264;	Both_165;size=216;	1_323.71	Gray	0.0264	0.0216	323.71	0.024	0.00339411254969543
Both_175	Both_175;size=248;	Both_175;size=227;	1_323.71	Gray	0.0248	0.0227	323.71	0.02375	0.00148492424049175
Both_172	Both_172;size=254;	Both_172;size=220;	1_323.71	Gray	0.0254	0.022	323.71	0.0237	0.00240416305603426
Both_170	Both_170;size=255;	Both_170;size=217;	1_323.71	Gray	0.0255	0.0217	323.71	0.0236	0.00268700576850888
Both_181	Both_181;size=240;	Both_181;size=231;	1_323.71	Gray	0.024	0.0231	323.71	0.02355	0.000636396103067894
Both_184	Both_184;size=231;	Both_184;size=239;	1_323.71	Gray	0.0231	0.0239	323.71	0.0235	0.00056568542494924
Both_173	Both_173;size=253;	Both_173;size=206;	1_323.71	Gray	0.0253	0.0206	323.71	0.02295	0.00332340187157678
Both_187	Both_187;size=229;	Both_187;size=230;	1_323.71	Gray	0.0229	0.023	323.71	0.02295	7.07106781186543e-05
Both_186	Both_186;size=230;	Both_186;size=227;	1_323.71	Gray	0.023	0.0227	323.71	0.02285	0.000212132034355965
Both_188	Both_188;size=227;	Both_188;size=223;	1_323.71	Gray	0.0227	0.0223	323.71	0.0225	0.000282842712474617
Both_180	Both_180;size=241;	Both_180;size=200;	1_323.71	Gray	0.0241	0.02	323.71	0.02205	0.00289913780286484
Both_193	Both_193;size=215;	Both_193;size=214;	1_323.71	Gray	0.0215	0.0214	323.71	0.02145	7.07106781186543e-05
Both_182	Both_182;size=234;	Both_182;size=192;	1_323.71	Gray	0.0234	0.0192	323.71	0.0213	0.0029698484809835
Both_189	Both_189;size=222;	Both_189;size=204;	1_323.71	Gray	0.0222	0.0204	323.71	0.0213	0.00127279220613579
Both_201	Both_201;size=202;	Both_201;size=210;	1_323.71	Gray	0.0202	0.021	323.71	0.0206	0.00056568542494924
Both_196	Both_196;size=210;	Both_196;size=199;	1_323.71	Gray	0.021	0.0199	323.71	0.02045	0.000777817459305202
Both_183	Both_183;size=232;	Both_183;size=172;	1_323.71	Gray	0.0232	0.0172	323.71	0.0202	0.00424264068711928
Both_209	Both_209;size=185;	Both_209;size=213;	1_323.71	Gray	0.0185	0.0213	323.71	0.0199	0.00197989898732233
Both_204	Both_204;size=193;	Both_204;size=201;	1_323.71	Gray	0.0193	0.0201	323.71	0.0197	0.000565685424949237
Both_208	Both_208;size=187;	Both_208;size=204;	1_323.71	Gray	0.0187	0.0204	323.71	0.01955	0.00120208152801713
Both_190	Both_190;size=219;	Both_190;size=169;	1_323.71	Gray	0.0219	0.0169	323.71	0.0194	0.00353553390593274
Both_202	Both_202;size=196;	Both_202;size=187;	1_323.71	Gray	0.0196	0.0187	323.71	0.01915	0.000636396103067894
Both_206	Both_206;size=190;	Both_206;size=191;	1_323.71	Gray	0.019	0.0191	323.71	0.01905	7.07106781186568e-05
Both_195	Both_195;size=211;	Both_195;size=167;	1_323.71	Gray	0.0211	0.0167	323.71	0.0189	0.00311126983722081
Both_192	Both_192;size=218;	Both_192;size=154;	1_323.71	Gray	0.0218	0.0154	323.71	0.0186	0.0045254833995939
Both_194	Both_194;size=213;	Both_194;size=155;	1_323.71	Gray	0.0213	0.0155	323.71	0.0184	0.00410121933088198
Both_197	Both_197;size=209;	Both_197;size=158;	6_0.825	Gray	0.0209	0.0158	0.825	0.01835	0.0036062445840514
Both_211	Both_211;size=177;	NA	10_39.96	Gray	0.0177	NA	39.96	0.0177	NA
Both_207	Both_207;size=188;	Both_207;size=160;	1_323.71	Gray	0.0188	0.016	323.71	0.0174	0.00197989898732233
Both_205	Both_205;size=192;	Both_205;size=150;	1_323.71	Gray	0.0192	0.015	323.71	0.0171	0.0029698484809835
Both_200	Both_200;size=202;	Both_200;size=135;	1_323.71	Gray	0.0202	0.0135	323.71	0.01685	0.00473761543394987
Both_198	Both_198;size=207;	Both_198;size=127;	10_39.96	Gray	0.0207	0.0127	39.96	0.0167	0.00565685424949238
Both_237	Both_237;size=133;	Both_237;size=201;	4_60.375	Gray	0.0133	0.0201	60.375	0.0167	0.00480832611206852
Both_203	Both_203;size=196;	Both_203;size=133;	1_323.71	Gray	0.0196	0.0133	323.71	0.01645	0.00445477272147525
Both_210	Both_210;size=179;	Both_210;size=147;	1_323.71	Gray	0.0179	0.0147	323.71	0.0163	0.00226274169979695
Both_214	Both_214;size=170;	Both_214;size=155;	1_323.71	Gray	0.017	0.0155	323.71	0.01625	0.00106066017177982
Both_212	Both_212;size=173;	Both_212;size=149;	5_3.29	Gray	0.0173	0.0149	3.29	0.0161	0.00169705627484771
Both_217	Both_217;size=167;	Both_217;size=155;	7_26.36	Gray	0.0167	0.0155	26.36	0.0161	0.000848528137423857
Both_223	Both_223;size=150;	Both_223;size=172;	10_39.96	Gray	0.015	0.0172	39.96	0.0161	0.0015556349186104
Both_228	Both_228;size=142;	Both_228;size=178;	13_21.895	Gray	0.0142	0.0178	21.895	0.016	0.00254558441227157
Both_220	Both_220;size=157;	Both_220;size=160;	14_33.64	Gray	0.0157	0.016	33.64	0.01585	0.000212132034355965
Both_213	Both_213;size=171;	Both_213;size=143;	11_9.265	Gray	0.0171	0.0143	9.265	0.0157	0.00197989898732233
Both_216	Both_216;size=168;	Both_216;size=137;	10_39.96	Gray	0.0168	0.0137	39.96	0.01525	0.0021920310216783
Both_219	Both_219;size=163;	Both_219;size=140;	1_323.71	Gray	0.0163	0.014	323.71	0.01515	0.00162634559672906
Both_218	Both_218;size=164;	Both_218;size=132;	1_323.71	Gray	0.0164	0.0132	323.71	0.0148	0.00226274169979695
Both_241	Both_241;size=132;	Both_241;size=162;	15_89.91	Gray	0.0132	0.0162	89.91	0.0147	0.00212132034355964
Both_225	Both_225;size=148;	Both_225;size=145;	10_39.96	Gray	0.0148	0.0145	39.96	0.01465	0.000212132034355963
Both_221	Both_221;size=154;	Both_221;size=136;	10_39.96	Gray	0.0154	0.0136	39.96	0.0145	0.00127279220613579
Both_227	Both_227;size=146;	Both_227;size=143;	10_39.96	Gray	0.0146	0.0143	39.96	0.01445	0.000212132034355964
Both_234	Both_234;size=136;	Both_234;size=151;	14_33.64	Gray	0.0136	0.0151	33.64	0.01435	0.00106066017177982
Both_233	Both_233;size=136;	Both_233;size=147;	1_323.71	Gray	0.0136	0.0147	323.71	0.01415	0.000777817459305202
Both_253	Both_253;size=126;	Both_253;size=153;	5_3.29	Gray	0.0126	0.0153	3.29	0.01395	0.00190918830920368
Both_222	Both_222;size=153;	Both_222;size=125;	8_6.53	Gray	0.0153	0.0125	6.53	0.0139	0.00197989898732233
Both_224	Both_224;size=149;	Both_224;size=129;	14_33.64	Gray	0.0149	0.0129	33.64	0.0139	0.0014142135623731
Both_231	Both_231;size=138;	NA	14_33.64	Gray	0.0138	NA	33.64	0.0138	NA
Both_238	Both_238;size=132;	Both_238;size=142;	14_33.64	Gray	0.0132	0.0142	33.64	0.0137	0.000707106781186547
Both_232	Both_232;size=137;	Both_232;size=133;	10_39.96	Gray	0.0137	0.0133	39.96	0.0135	0.000282842712474619
Both_250	Both_250;size=127;	Both_250;size=143;	3_16.67	Gray	0.0127	0.0143	16.67	0.0135	0.00113137084989848
Both_246	Both_246;size=130;	Both_246;size=140;	14_33.64	Gray	0.013	0.014	33.64	0.0135	0.000707106781186547
Both_255	Both_255;size=125;	Both_255;size=143;	10_39.96	Gray	0.0125	0.0143	39.96	0.0134	0.00127279220613579
Both_260	Both_260;size=121;	Both_260;size=143;	10_39.96	Gray	0.0121	0.0143	39.96	0.0132	0.0015556349186104
Both_215	Both_215;size=170;	Both_215;size=93;	1_323.71	Gray	0.017	0.0093	323.71	0.01315	0.00544472221513642
Both_240	Both_240;size=132;	Both_240;size=127;	1_323.71	Gray	0.0132	0.0127	323.71	0.01295	0.000353553390593275
Both_230	Both_230;size=138;	Both_230;size=120;	14_33.64	Gray	0.0138	0.012	33.64	0.0129	0.00127279220613579
Both_226	Both_226;size=148;	Both_226;size=108;	1_323.71	Gray	0.0148	0.0108	323.71	0.0128	0.00282842712474619
Both_247	Both_247;size=129;	Both_247;size=126;	10_39.96	Gray	0.0129	0.0126	39.96	0.01275	0.000212132034355963
Both_256	Both_256;size=125;	Both_256;size=128;	14_33.64	Gray	0.0125	0.0128	33.64	0.01265	0.000212132034355963
Both_244	Both_244;size=130;	Both_244;size=122;	10_39.96	Gray	0.013	0.0122	39.96	0.0126	0.000565685424949238
Both_261	Both_261;size=121;	Both_261;size=131;	10_39.96	Gray	0.0121	0.0131	39.96	0.0126	0.000707106781186548
Both_276	Both_276;size=116;	Both_276;size=135;	14_33.64	Gray	0.0116	0.0135	33.64	0.01255	0.00134350288425444
Both_236	Both_236;size=134;	Both_236;size=114;	10_39.96	Gray	0.0134	0.0114	39.96	0.0124	0.0014142135623731
Both_287	Both_287;size=113;	Both_287;size=135;	1_323.71	Gray	0.0113	0.0135	323.71	0.0124	0.0015556349186104
Both_251	Both_251;size=127;	Both_251;size=119;	10_39.96	Gray	0.0127	0.0119	39.96	0.0123	0.000565685424949237
Both_266	Both_266;size=119;	Both_266;size=127;	10_39.96	Gray	0.0119	0.0127	39.96	0.0123	0.000565685424949237
Both_277	Both_277;size=116;	Both_277;size=130;	10_39.96	Gray	0.0116	0.013	39.96	0.0123	0.000989949493661167
Both_262	Both_262;size=121;	Both_262;size=124;	10_39.96	Gray	0.0121	0.0124	39.96	0.01225	0.000212132034355965
Both_243	Both_243;size=131;	Both_243;size=113;	14_33.64	Gray	0.0131	0.0113	33.64	0.0122	0.00127279220613579
Both_252	Both_252;size=127;	Both_252;size=117;	10_39.96	Gray	0.0127	0.0117	39.96	0.0122	0.000707106781186547
Both_273	Both_273;size=117;	Both_273;size=122;	14_33.64	Gray	0.0117	0.0122	33.64	0.01195	0.000353553390593273
Both_286	Both_286;size=113;	Both_286;size=126;	14_33.64	Gray	0.0113	0.0126	33.64	0.01195	0.000919238815542512
Both_239	Both_239;size=132;	Both_239;size=105;	1_323.71	Gray	0.0132	0.0105	323.71	0.01185	0.00190918830920368
Both_281	Both_281;size=114;	Both_281;size=123;	10_39.96	Gray	0.0114	0.0123	39.96	0.01185	0.000636396103067893
Both_290	Both_290;size=112;	Both_290;size=124;	10_39.96	Gray	0.0112	0.0124	39.96	0.0118	0.000848528137423858
Both_242	Both_242;size=131;	Both_242;size=103;	1_323.71	Gray	0.0131	0.0103	323.71	0.0117	0.00197989898732233
Both_248	Both_248;size=129;	Both_248;size=105;	14_33.64	Gray	0.0129	0.0105	33.64	0.0117	0.00169705627484771
Both_270	Both_270;size=117;	Both_270;size=115;	10_39.96	Gray	0.0117	0.0115	39.96	0.0116	0.00014142135623731
Both_278	Both_278;size=115;	Both_278;size=117;	10_39.96	Gray	0.0115	0.0117	39.96	0.0116	0.00014142135623731
Both_301	Both_301;size=109;	Both_301;size=123;	10_39.96	Gray	0.0109	0.0123	39.96	0.0116	0.000989949493661167
Both_289	Both_289;size=112;	Both_289;size=118;	10_39.96	Gray	0.0112	0.0118	39.96	0.0115	0.000424264068711928
Both_254	Both_254;size=126;	Both_254;size=103;	14_33.64	Gray	0.0126	0.0103	33.64	0.01145	0.00162634559672906
Both_259	Both_259;size=122;	Both_259;size=107;	1_323.71	Gray	0.0122	0.0107	323.71	0.01145	0.00106066017177982
Both_257	Both_257;size=122;	Both_257;size=106;	14_33.64	Gray	0.0122	0.0106	33.64	0.0114	0.00113137084989848
Both_319	Both_319;size=104;	Both_319;size=119;	10_39.96	Gray	0.0104	0.0119	39.96	0.01115	0.00106066017177982
Both_235	Both_235;size=135;	Both_235;size=86;	1_323.71	Gray	0.0135	0.0086	323.71	0.01105	0.00346482322781408
Both_271	Both_271;size=117;	Both_271;size=102;	1_323.71	Gray	0.0117	0.0102	323.71	0.01095	0.00106066017177982
Both_267	Both_267;size=118;	Both_267;size=101;	1_323.71	Gray	0.0118	0.0101	323.71	0.01095	0.00120208152801713
Both_263	Both_263;size=121;	Both_263;size=97;	14_33.64	Gray	0.0121	0.0097	33.64	0.0109	0.00169705627484771
Both_293	Both_293;size=111;	Both_293;size=107;	10_39.96	Gray	0.0111	0.0107	39.96	0.0109	0.00028284271247462
Both_322	Both_322;size=103;	Both_322;size=115;	8_6.53	Gray	0.0103	0.0115	6.53	0.0109	0.000848528137423857
Both_268	Both_268;size=118;	Both_268;size=98;	10_39.96	Gray	0.0118	0.0098	39.96	0.0108	0.0014142135623731
Both_282	Both_282;size=114;	Both_282;size=102;	14_33.64	Gray	0.0114	0.0102	33.64	0.0108	0.000848528137423857
Both_288	Both_288;size=113;	Both_288;size=103;	14_33.64	Gray	0.0113	0.0103	33.64	0.0108	0.000707106781186547
Both_298	Both_298;size=110;	Both_298;size=105;	10_39.96	Gray	0.011	0.0105	39.96	0.01075	0.000353553390593274
Both_249	Both_249;size=129;	Both_249;size=86;	6_0.825	Gray	0.0129	0.0086	0.825	0.01075	0.00304055915910215
Both_285	Both_285;size=114;	Both_285;size=101;	10_39.96	Gray	0.0114	0.0101	39.96	0.01075	0.000919238815542512
Both_229	Both_229;size=139;	Both_229;size=75;	1_323.71	Gray	0.0139	0.0075	323.71	0.0107	0.0045254833995939
Both_274	Both_274;size=116;	Both_274;size=98;	10_39.96	Gray	0.0116	0.0098	39.96	0.0107	0.00127279220613579
Both_245	Both_245;size=130;	Both_245;size=83;	10_39.96	Gray	0.013	0.0083	39.96	0.01065	0.00332340187157677
Both_309	Both_309;size=106;	Both_309;size=107;	14_33.64	Gray	0.0106	0.0107	33.64	0.01065	7.07106781186543e-05
Both_300	Both_300;size=109;	Both_300;size=103;	14_33.64	Gray	0.0109	0.0103	33.64	0.0106	0.000424264068711928
Both_306	Both_306;size=107;	Both_306;size=105;	10_39.96	Gray	0.0107	0.0105	39.96	0.0106	0.000141421356237309
Both_292	Both_292;size=112;	Both_292;size=99;	10_39.96	Gray	0.0112	0.0099	39.96	0.01055	0.000919238815542512
Both_280	Both_280;size=114;	Both_280;size=96;	10_39.96	Gray	0.0114	0.0096	39.96	0.0105	0.00127279220613579
Both_291	Both_291;size=112;	Both_291;size=98;	10_39.96	Gray	0.0112	0.0098	39.96	0.0105	0.000989949493661167
Both_316	Both_316;size=104;	Both_316;size=106;	14_33.64	Gray	0.0104	0.0106	33.64	0.0105	0.00014142135623731
Both_323	Both_323;size=102;	Both_323;size=107;	14_33.64	Gray	0.0102	0.0107	33.64	0.01045	0.000353553390593273
Both_304	Both_304;size=108;	Both_304;size=98;	14_33.64	Gray	0.0108	0.0098	33.64	0.0103	0.000707106781186547
Both_325	Both_325;size=101;	Both_325;size=105;	10_39.96	Gray	0.0101	0.0105	39.96	0.0103	0.00028284271247462
Both_348	Both_348;size=93;	Both_348;size=113;	10_39.96	Gray	0.0093	0.0113	39.96	0.0103	0.0014142135623731
Both_264	Both_264;size=120;	Both_264;size=85;	1_323.71	Gray	0.012	0.0085	323.71	0.01025	0.00247487373415292
Both_329	Both_329;size=100;	Both_329;size=105;	14_33.64	Gray	0.01	0.0105	33.64	0.01025	0.000353553390593274
Both_307	Both_307;size=106;	Both_307;size=98;	10_39.96	Gray	0.0106	0.0098	39.96	0.0102	0.000565685424949238
Both_317	Both_317;size=104;	Both_317;size=100;	14_33.64	Gray	0.0104	0.01	33.64	0.0102	0.000282842712474619
Both_320	Both_320;size=103;	Both_320;size=100;	10_39.96	Gray	0.0103	0.01	39.96	0.01015	0.000212132034355964
Both_330	Both_330;size=100;	Both_330;size=102;	14_33.64	Gray	0.01	0.0102	33.64	0.0101	0.00014142135623731
Both_283	Both_283;size=114;	Both_283;size=87;	10_39.96	Gray	0.0114	0.0087	39.96	0.01005	0.00190918830920368
Both_297	Both_297;size=111;	Both_297;size=90;	1_323.71	Gray	0.0111	0.009	323.71	0.01005	0.00148492424049175
Both_308	Both_308;size=106;	Both_308;size=95;	14_33.64	Gray	0.0106	0.0095	33.64	0.01005	0.000777817459305202
Both_410	Both_410;size=78;	Both_410;size=122;	15_89.91	Gray	0.0078	0.0122	89.91	0.01	0.00311126983722081
Both_296	Both_296;size=111;	Both_296;size=88;	14_33.64	Gray	0.0111	0.0088	33.64	0.00995	0.00162634559672906
Both_357	Both_357;size=89;	Both_357;size=109;	14_33.64	Gray	0.0089	0.0109	33.64	0.0099	0.0014142135623731
Both_313	Both_313;size=105;	Both_313;size=92;	14_33.64	Gray	0.0105	0.0092	33.64	0.00985	0.000919238815542512
Both_332	Both_332;size=98;	Both_332;size=97;	14_33.64	Gray	0.0098	0.0097	33.64	0.00975	7.07106781186543e-05
Both_279	Both_279;size=115;	Both_279;size=79;	1_323.71	Gray	0.0115	0.0079	323.71	0.0097	0.00254558441227157
Both_294	Both_294;size=111;	Both_294;size=83;	1_323.71	Gray	0.0111	0.0083	323.71	0.0097	0.00197989898732233
Both_362	Both_362;size=87;	Both_362;size=107;	3_16.67	Gray	0.0087	0.0107	16.67	0.0097	0.0014142135623731
Both_265	Both_265;size=120;	Both_265;size=71;	1_323.71	Gray	0.012	0.0071	323.71	0.00955	0.00346482322781408
Both_275	Both_275;size=116;	Both_275;size=75;	10_39.96	Gray	0.0116	0.0075	39.96	0.00955	0.00289913780286484
Both_333	Both_333;size=98;	Both_333;size=93;	14_33.64	Gray	0.0098	0.0093	33.64	0.00955	0.000353553390593274
Both_347	Both_347;size=93;	Both_347;size=97;	15_89.91	Gray	0.0093	0.0097	89.91	0.0095	0.00028284271247462
Both_299	Both_299;size=110;	Both_299;size=79;	1_323.71	Gray	0.011	0.0079	323.71	0.00945	0.0021920310216783
Both_310	Both_310;size=105;	Both_310;size=83;	10_39.96	Gray	0.0105	0.0083	39.96	0.0094	0.0015556349186104
Both_361	Both_361;size=88;	Both_361;size=99;	10_39.96	Gray	0.0088	0.0099	39.96	0.00935	0.000777817459305201
Both_385	Both_385;size=82;	Both_385;size=105;	15_89.91	Gray	0.0082	0.0105	89.91	0.00935	0.00162634559672906
Both_312	Both_312;size=105;	Both_312;size=81;	1_323.71	Gray	0.0105	0.0081	323.71	0.0093	0.00169705627484771
Both_360	Both_360;size=89;	Both_360;size=96;	14_33.64	Gray	0.0089	0.0096	33.64	0.00925	0.000494974746830584
Both_315	Both_315;size=104;	Both_315;size=81;	1_323.71	Gray	0.0104	0.0081	323.71	0.00925	0.00162634559672906
Both_344	Both_344;size=93;	Both_344;size=91;	14_33.64	Gray	0.0093	0.0091	33.64	0.0092	0.000141421356237309
Both_342	Both_342;size=94;	Both_342;size=90;	10_39.96	Gray	0.0094	0.009	39.96	0.0092	0.000282842712474617
Both_434	Both_434;size=73;	Both_434;size=110;	15_89.91	Gray	0.0073	0.011	89.91	0.00915	0.00261629509039023
Both_303	Both_303;size=108;	Both_303;size=75;	1_323.71	Gray	0.0108	0.0075	323.71	0.00915	0.00233345237791561
Both_295	Both_295;size=111;	Both_295;size=70;	1_323.71	Gray	0.0111	0.007	323.71	0.00905	0.00289913780286485
Both_349	Both_349;size=93;	Both_349;size=88;	14_33.64	Gray	0.0093	0.0088	33.64	0.00905	0.000353553390593273
Both_272	Both_272;size=117;	Both_272;size=63;	1_323.71	Gray	0.0117	0.0063	323.71	0.009	0.00381837661840736
Both_352	Both_352;size=90;	NA	15_89.91	Gray	0.009	NA	89.91	0.009	NA
Both_358	Both_358;size=89;	Both_358;size=91;	1_323.71	Gray	0.0089	0.0091	323.71	0.009	0.00014142135623731
Both_439	Both_439;size=72;	Both_439;size=108;	15_89.91	Gray	0.0072	0.0108	89.91	0.009	0.00254558441227157
Both_471	Both_471;size=65;	Both_471;size=115;	15_89.91	Gray	0.0065	0.0115	89.91	0.009	0.00353553390593274
Both_327	Both_327;size=101;	Both_327;size=78;	10_39.96	Gray	0.0101	0.0078	39.96	0.00895	0.00162634559672906
Both_324	Both_324;size=102;	Both_324;size=76;	14_33.64	Gray	0.0102	0.0076	33.64	0.0089	0.00183847763108502
Both_351	Both_351;size=91;	Both_351;size=87;	14_33.64	Gray	0.0091	0.0087	33.64	0.0089	0.00028284271247462
Both_431	Both_431;size=73;	Both_431;size=105;	15_89.91	Gray	0.0073	0.0105	89.91	0.0089	0.00226274169979695
Both_321	Both_321;size=103;	Both_321;size=74;	14_33.64	Gray	0.0103	0.0074	33.64	0.00885	0.00205060966544099
Both_338	Both_338;size=96;	Both_338;size=81;	10_39.96	Gray	0.0096	0.0081	39.96	0.00885	0.00106066017177982
Both_363	Both_363;size=87;	Both_363;size=90;	10_39.96	Gray	0.0087	0.009	39.96	0.00885	0.000212132034355965
Both_314	Both_314;size=104;	Both_314;size=71;	1_323.71	Gray	0.0104	0.0071	323.71	0.00875	0.00233345237791561
Both_359	Both_359;size=89;	Both_359;size=86;	14_33.64	Gray	0.0089	0.0086	33.64	0.00875	0.000212132034355964
Both_380	Both_380;size=83;	Both_380;size=92;	14_33.64	Gray	0.0083	0.0092	33.64	0.00875	0.000636396103067893
Both_407	Both_407;size=78;	Both_407;size=97;	1_323.71	Gray	0.0078	0.0097	323.71	0.00875	0.00134350288425444
Both_337	Both_337;size=96;	Both_337;size=77;	7_26.36	Gray	0.0096	0.0077	26.36	0.00865	0.00134350288425444
Both_367	Both_367;size=86;	Both_367;size=87;	10_39.96	Gray	0.0086	0.0087	39.96	0.00865	7.07106781186543e-05
Both_370	Both_370;size=86;	Both_370;size=87;	10_39.96	Gray	0.0086	0.0087	39.96	0.00865	7.07106781186543e-05
Both_305	Both_305;size=107;	Both_305;size=65;	10_39.96	Gray	0.0107	0.0065	39.96	0.0086	0.0029698484809835
Both_335	Both_335;size=97;	Both_335;size=75;	10_39.96	Gray	0.0097	0.0075	39.96	0.0086	0.0015556349186104
Both_366	Both_366;size=86;	Both_366;size=86;	14_33.64	Gray	0.0086	0.0086	33.64	0.0086	0
Both_374	Both_374;size=85;	Both_374;size=87;	10_39.96	Gray	0.0085	0.0087	39.96	0.0086	0.000141421356237309
Both_382	Both_382;size=83;	Both_382;size=89;	10_39.96	Gray	0.0083	0.0089	39.96	0.0086	0.000424264068711928
Both_464	Both_464;size=66;	Both_464;size=106;	15_89.91	Gray	0.0066	0.0106	89.91	0.0086	0.00282842712474619
Both_369	Both_369;size=86;	Both_369;size=85;	14_33.64	Gray	0.0086	0.0085	33.64	0.00855	7.07106781186543e-05
Both_373	Both_373;size=85;	Both_373;size=86;	10_39.96	Gray	0.0085	0.0086	39.96	0.00855	7.07106781186543e-05
Both_326	Both_326;size=101;	Both_326;size=70;	14_33.64	Gray	0.0101	0.007	33.64	0.00855	0.0021920310216783
Both_454	Both_454;size=69;	Both_454;size=101;	15_89.91	Gray	0.0069	0.0101	89.91	0.0085	0.00226274169979695
Both_328	Both_328;size=101;	Both_328;size=68;	14_33.64	Gray	0.0101	0.0068	33.64	0.00845	0.00233345237791561
Both_343	Both_343;size=94;	Both_343;size=75;	14_33.64	Gray	0.0094	0.0075	33.64	0.00845	0.00134350288425444
Both_350	Both_350;size=92;	Both_350;size=77;	10_39.96	Gray	0.0092	0.0077	39.96	0.00845	0.00106066017177982
Both_302	Both_302;size=108;	Both_302;size=60;	1_323.71	Gray	0.0108	0.006	323.71	0.0084	0.00339411254969543
Both_311	Both_311;size=105;	Both_311;size=62;	14_33.64	Gray	0.0105	0.0062	33.64	0.00835	0.00304055915910215
Both_346	Both_346;size=93;	Both_346;size=74;	10_39.96	Gray	0.0093	0.0074	39.96	0.00835	0.00134350288425444
Both_336	Both_336;size=96;	Both_336;size=70;	14_33.64	Gray	0.0096	0.007	33.64	0.0083	0.00183847763108502
Both_398	Both_398;size=80;	Both_398;size=85;	14_33.64	Gray	0.008	0.0085	33.64	0.00825	0.000353553390593274
Both_383	Both_383;size=83;	Both_383;size=81;	14_33.64	Gray	0.0083	0.0081	33.64	0.0082	0.00014142135623731
Both_458	Both_458;size=69;	Both_458;size=95;	15_89.91	Gray	0.0069	0.0095	89.91	0.0082	0.00183847763108502
Both_485	Both_485;size=63;	Both_485;size=101;	15_89.91	Gray	0.0063	0.0101	89.91	0.0082	0.00268700576850888
Both_318	Both_318;size=104;	Both_318;size=59;	10_39.96	Gray	0.0104	0.0059	39.96	0.00815	0.00318198051533946
Both_339	Both_339;size=95;	Both_339;size=68;	1_323.71	Gray	0.0095	0.0068	323.71	0.00815	0.00190918830920368
Both_388	Both_388;size=82;	Both_388;size=80;	14_33.64	Gray	0.0082	0.008	33.64	0.0081	0.00014142135623731
Both_353	Both_353;size=90;	Both_353;size=71;	1_323.71	Gray	0.009	0.0071	323.71	0.00805	0.00134350288425444
Both_395	Both_395;size=80;	Both_395;size=81;	10_39.96	Gray	0.008	0.0081	39.96	0.00805	7.07106781186543e-05
Both_418	Both_418;size=77;	Both_418;size=84;	10_39.96	Gray	0.0077	0.0084	39.96	0.00805	0.000494974746830583
Both_284	Both_284;size=114;	Both_284;size=46;	1_323.71	Gray	0.0114	0.0046	323.71	0.008	0.00480832611206852
Both_355	Both_355;size=90;	Both_355;size=70;	1_323.71	Gray	0.009	0.007	323.71	0.008	0.0014142135623731
Both_375	Both_375;size=84;	Both_375;size=76;	11_9.265	Gray	0.0084	0.0076	9.265	0.008	0.000565685424949237
Both_400	Both_400;size=79;	Both_400;size=81;	14_33.64	Gray	0.0079	0.0081	33.64	0.008	0.00014142135623731
Both_340	Both_340;size=94;	Both_340;size=65;	14_33.64	Gray	0.0094	0.0065	33.64	0.00795	0.00205060966544099
Both_416	Both_416;size=77;	Both_416;size=81;	10_39.96	Gray	0.0077	0.0081	39.96	0.0079	0.000282842712474619
Both_505	Both_505;size=60;	Both_505;size=98;	15_89.91	Gray	0.006	0.0098	89.91	0.0079	0.00268700576850888
Both_345	Both_345;size=93;	Both_345;size=64;	10_39.96	Gray	0.0093	0.0064	39.96	0.00785	0.00205060966544099
Both_408	Both_408;size=78;	Both_408;size=79;	10_39.96	Gray	0.0078	0.0079	39.96	0.00785	7.07106781186543e-05
Both_372	Both_372;size=85;	Both_372;size=71;	14_33.64	Gray	0.0085	0.0071	33.64	0.0078	0.000989949493661167
Both_331	Both_331;size=99;	Both_331;size=57;	1_323.71	Gray	0.0099	0.0057	323.71	0.0078	0.0029698484809835
Both_393	Both_393;size=81;	Both_393;size=74;	11_9.265	Gray	0.0081	0.0074	9.265	0.00775	0.000494974746830583
Both_427	Both_427;size=74;	Both_427;size=81;	10_39.96	Gray	0.0074	0.0081	39.96	0.00775	0.000494974746830583
Both_428	Both_428;size=74;	Both_428;size=81;	15_89.91	Gray	0.0074	0.0081	89.91	0.00775	0.000494974746830583
Both_433	Both_433;size=73;	Both_433;size=82;	15_89.91	Gray	0.0073	0.0082	89.91	0.00775	0.000636396103067893
Both_542	Both_542;size=54;	Both_542;size=101;	15_89.91	Gray	0.0054	0.0101	89.91	0.00775	0.00332340187157677
Both_415	Both_415;size=77;	NA	1_323.71	Gray	0.0077	NA	323.71	0.0077	NA
Both_419	Both_419;size=76;	Both_419;size=78;	2_7.18	Gray	0.0076	0.0078	7.18	0.0077	0.000141421356237309
Both_440	Both_440;size=72;	Both_440;size=82;	14_33.64	Gray	0.0072	0.0082	33.64	0.0077	0.000707106781186548
Both_449	Both_449;size=70;	Both_449;size=84;	10_39.96	Gray	0.007	0.0084	39.96	0.0077	0.000989949493661167
Both_334	Both_334;size=97;	Both_334;size=56;	1_323.71	Gray	0.0097	0.0056	323.71	0.00765	0.00289913780286485
Both_368	Both_368;size=86;	Both_368;size=67;	14_33.64	Gray	0.0086	0.0067	33.64	0.00765	0.00134350288425444
Both_386	Both_386;size=82;	Both_386;size=71;	14_33.64	Gray	0.0082	0.0071	33.64	0.00765	0.000777817459305202
Both_491	Both_491;size=62;	Both_491;size=91;	15_89.91	Gray	0.0062	0.0091	89.91	0.00765	0.00205060966544099
Both_376	Both_376;size=84;	Both_376;size=69;	10_39.96	Gray	0.0084	0.0069	39.96	0.00765	0.00106066017177982
Both_384	Both_384;size=83;	Both_384;size=70;	10_39.96	Gray	0.0083	0.007	39.96	0.00765	0.000919238815542512
Both_420	Both_420;size=76;	Both_420;size=75;	7_26.36	Gray	0.0076	0.0075	26.36	0.00755	7.07106781186556e-05
Both_401	Both_401;size=79;	Both_401;size=72;	10_39.96	Gray	0.0079	0.0072	39.96	0.00755	0.000494974746830583
Both_409	Both_409;size=78;	Both_409;size=73;	10_39.96	Gray	0.0078	0.0073	39.96	0.00755	0.000353553390593273
Both_354	Both_354;size=90;	Both_354;size=60;	1_323.71	Gray	0.009	0.006	323.71	0.0075	0.00212132034355964
Both_377	Both_377;size=84;	Both_377;size=66;	1_323.71	Gray	0.0084	0.0066	323.71	0.0075	0.00127279220613578
Both_425	Both_425;size=75;	Both_425;size=75;	15_89.91	Gray	0.0075	0.0075	89.91	0.0075	0
Both_443	Both_443;size=71;	Both_443;size=79;	1_323.71	Gray	0.0071	0.0079	323.71	0.0075	0.000565685424949237
Both_356	Both_356;size=89;	Both_356;size=60;	14_33.64	Gray	0.0089	0.006	33.64	0.00745	0.00205060966544099
Both_392	Both_392;size=81;	Both_392;size=68;	14_33.64	Gray	0.0081	0.0068	33.64	0.00745	0.000919238815542512
Both_429	Both_429;size=74;	Both_429;size=75;	14_33.64	Gray	0.0074	0.0075	33.64	0.00745	7.07106781186549e-05
Both_499	Both_499;size=60;	Both_499;size=89;	15_89.91	Gray	0.006	0.0089	89.91	0.00745	0.00205060966544099
Both_503	Both_503;size=60;	Both_503;size=89;	10_39.96	Gray	0.006	0.0089	39.96	0.00745	0.00205060966544099
Both_412	Both_412;size=78;	Both_412;size=70;	10_39.96	Gray	0.0078	0.007	39.96	0.0074	0.000565685424949238
Both_423	Both_423;size=75;	Both_423;size=72;	15_89.91	Gray	0.0075	0.0072	89.91	0.00735	0.000212132034355964
Both_426	Both_426;size=75;	Both_426;size=72;	10_39.96	Gray	0.0075	0.0072	39.96	0.00735	0.000212132034355964
Both_396	Both_396;size=80;	Both_396;size=65;	1_323.71	Gray	0.008	0.0065	323.71	0.00725	0.00106066017177982
Both_389	Both_389;size=82;	Both_389;size=62;	10_39.96	Gray	0.0082	0.0062	39.96	0.0072	0.0014142135623731
Both_406	Both_406;size=78;	Both_406;size=66;	14_33.64	Gray	0.0078	0.0066	33.64	0.0072	0.000848528137423856
Both_430	Both_430;size=74;	Both_430;size=70;	10_39.96	Gray	0.0074	0.007	39.96	0.0072	0.000282842712474619
Both_436	Both_436;size=73;	Both_436;size=69;	15_89.91	Gray	0.0073	0.0069	89.91	0.0071	0.000282842712474619
Both_511	Both_511;size=59;	Both_511;size=83;	15_89.91	Gray	0.0059	0.0083	89.91	0.0071	0.00169705627484771
Both_391	Both_391;size=81;	Both_391;size=61;	10_39.96	Gray	0.0081	0.0061	39.96	0.0071	0.0014142135623731
Both_371	Both_371;size=85;	Both_371;size=56;	1_323.71	Gray	0.0085	0.0056	323.71	0.00705	0.00205060966544099
Both_549	Both_549;size=53;	Both_549;size=88;	15_89.91	Gray	0.0053	0.0088	89.91	0.00705	0.00247487373415292
Both_446	Both_446;size=71;	Both_446;size=70;	14_33.64	Gray	0.0071	0.007	33.64	0.00705	7.07106781186556e-05
Both_514	Both_514;size=58;	Both_514;size=83;	15_89.91	Gray	0.0058	0.0083	89.91	0.00705	0.00176776695296637
Both_399	Both_399;size=80;	Both_399;size=60;	14_33.64	Gray	0.008	0.006	33.64	0.007	0.0014142135623731
Both_364	Both_364;size=87;	Both_364;size=53;	14_33.64	Gray	0.0087	0.0053	33.64	0.007	0.00240416305603426
Both_531	Both_531;size=56;	Both_531;size=84;	15_89.91	Gray	0.0056	0.0084	89.91	0.007	0.00197989898732233
Both_402	Both_402;size=79;	Both_402;size=59;	10_39.96	Gray	0.0079	0.0059	39.96	0.0069	0.00141421356237309
Both_450	Both_450;size=70;	Both_450;size=68;	14_33.64	Gray	0.007	0.0068	33.64	0.0069	0.000141421356237309
Both_575	Both_575;size=50;	Both_575;size=88;	13_21.895	Gray	0.005	0.0088	21.895	0.0069	0.00268700576850888
Both_381	Both_381;size=83;	Both_381;size=54;	10_39.96	Gray	0.0083	0.0054	39.96	0.00685	0.00205060966544099
Both_478	Both_478;size=64;	Both_478;size=73;	14_33.64	Gray	0.0064	0.0073	33.64	0.00685	0.000636396103067893
Both_500	Both_500;size=60;	Both_500;size=77;	14_33.64	Gray	0.006	0.0077	33.64	0.00685	0.00120208152801713
Both_387	Both_387;size=82;	Both_387;size=54;	10_39.96	Gray	0.0082	0.0054	39.96	0.0068	0.00197989898732233
Both_414	Both_414;size=77;	Both_414;size=59;	14_33.64	Gray	0.0077	0.0059	33.64	0.0068	0.00127279220613579
Both_424	Both_424;size=75;	Both_424;size=61;	1_323.71	Gray	0.0075	0.0061	323.71	0.0068	0.000989949493661167
Both_397	Both_397;size=80;	Both_397;size=53;	1_323.71	Gray	0.008	0.0053	323.71	0.00665	0.00190918830920368
Both_602	Both_602;size=47;	Both_602;size=86;	15_89.91	Gray	0.0047	0.0086	89.91	0.00665	0.00275771644662754
Both_394	Both_394;size=80;	Both_394;size=52;	1_323.71	Gray	0.008	0.0052	323.71	0.0066	0.00197989898732233
Both_403	Both_403;size=79;	Both_403;size=53;	1_323.71	Gray	0.0079	0.0053	323.71	0.0066	0.00183847763108502
Both_404	Both_404;size=79;	Both_404;size=53;	1_323.71	Gray	0.0079	0.0053	323.71	0.0066	0.00183847763108502
Both_520	Both_520;size=58;	Both_520;size=74;	15_89.91	Gray	0.0058	0.0074	89.91	0.0066	0.00113137084989848
Both_411	Both_411;size=78;	Both_411;size=53;	10_39.96	Gray	0.0078	0.0053	39.96	0.00655	0.00176776695296637
Both_466	Both_466;size=66;	Both_466;size=65;	10_39.96	Gray	0.0066	0.0065	39.96	0.00655	7.07106781186556e-05
Both_365	Both_365;size=86;	Both_365;size=44;	14_33.64	Gray	0.0086	0.0044	33.64	0.0065	0.0029698484809835
Both_437	Both_437;size=73;	Both_437;size=57;	10_39.96	Gray	0.0073	0.0057	39.96	0.0065	0.00113137084989848
Both_445	Both_445;size=71;	Both_445;size=59;	14_33.64	Gray	0.0071	0.0059	33.64	0.0065	0.000848528137423857
Both_541	Both_541;size=54;	Both_541;size=76;	15_89.91	Gray	0.0054	0.0076	89.91	0.0065	0.00155563491861041
Both_893	NA	Both_893;size=65;	15_89.91	Gray	NA	0.0065	89.91	0.0065	NA
Both_483	Both_483;size=63;	Both_483;size=66;	10_39.96	Gray	0.0063	0.0066	39.96	0.00645	0.000212132034355965
Both_506	Both_506;size=60;	Both_506;size=69;	15_89.91	Gray	0.006	0.0069	89.91	0.00645	0.000636396103067893
Both_510	Both_510;size=59;	Both_510;size=69;	15_89.91	Gray	0.0059	0.0069	89.91	0.0064	0.000707106781186548
Both_513	Both_513;size=58;	Both_513;size=70;	15_89.91	Gray	0.0058	0.007	89.91	0.0064	0.000848528137423857
Both_889	NA	Both_889;size=64;	15_89.91	Gray	NA	0.0064	89.91	0.0064	NA
Both_421	Both_421;size=76;	Both_421;size=51;	1_323.71	Gray	0.0076	0.0051	323.71	0.00635	0.00176776695296637
Both_378	Both_378;size=84;	Both_378;size=43;	1_323.71	Gray	0.0084	0.0043	323.71	0.00635	0.00289913780286484
Both_480	Both_480;size=63;	Both_480;size=64;	10_39.96	Gray	0.0063	0.0064	39.96	0.00635	7.07106781186543e-05
Both_543	Both_543;size=54;	Both_543;size=73;	15_89.91	Gray	0.0054	0.0073	89.91	0.00635	0.00134350288425444
Both_452	Both_452;size=70;	Both_452;size=56;	14_33.64	Gray	0.007	0.0056	33.64	0.0063	0.000989949493661166
Both_453	Both_453;size=69;	Both_453;size=57;	10_39.96	Gray	0.0069	0.0057	39.96	0.0063	0.000848528137423857
Both_455	Both_455;size=69;	Both_455;size=57;	14_33.64	Gray	0.0069	0.0057	33.64	0.0063	0.000848528137423857
Both_554	Both_554;size=53;	Both_554;size=73;	15_89.91	Gray	0.0053	0.0073	89.91	0.0063	0.0014142135623731
Both_438	Both_438;size=72;	Both_438;size=53;	14_33.64	Gray	0.0072	0.0053	33.64	0.00625	0.00134350288425444
Both_540	Both_540;size=54;	Both_540;size=71;	4_60.375	Gray	0.0054	0.0071	60.375	0.00625	0.00120208152801713
Both_435	Both_435;size=73;	Both_435;size=51;	14_33.64	Gray	0.0073	0.0051	33.64	0.0062	0.0015556349186104
Both_519	Both_519;size=58;	Both_519;size=66;	14_33.64	Gray	0.0058	0.0066	33.64	0.0062	0.000565685424949239
Both_462	Both_462;size=67;	Both_462;size=56;	14_33.64	Gray	0.0067	0.0056	33.64	0.00615	0.000777817459305202
Both_463	Both_463;size=67;	Both_463;size=56;	15_89.91	Gray	0.0067	0.0056	89.91	0.00615	0.000777817459305202
Both_390	Both_390;size=81;	Both_390;size=42;	1_323.71	Gray	0.0081	0.0042	323.71	0.00615	0.00275771644662754
Both_448	Both_448;size=70;	Both_448;size=53;	14_33.64	Gray	0.007	0.0053	33.64	0.00615	0.00120208152801713
Both_417	Both_417;size=77;	Both_417;size=45;	1_323.71	Gray	0.0077	0.0045	323.71	0.0061	0.00226274169979695
Both_432	Both_432;size=73;	Both_432;size=49;	1_323.71	Gray	0.0073	0.0049	323.71	0.0061	0.00169705627484771
Both_516	Both_516;size=58;	Both_516;size=64;	1_323.71	Gray	0.0058	0.0064	323.71	0.0061	0.000424264068711928
Both_451	Both_451;size=70;	Both_451;size=51;	10_39.96	Gray	0.007	0.0051	39.96	0.00605	0.00134350288425444
Both_468	Both_468;size=65;	Both_468;size=56;	14_33.64	Gray	0.0065	0.0056	33.64	0.00605	0.000636396103067893
Both_557	Both_557;size=52;	Both_557;size=69;	4_60.375	Gray	0.0052	0.0069	60.375	0.00605	0.00120208152801713
Both_405	Both_405;size=79;	Both_405;size=41;	1_323.71	Gray	0.0079	0.0041	323.71	0.006	0.00268700576850888
Both_501	Both_501;size=60;	Both_501;size=60;	10_39.96	Gray	0.006	0.006	39.96	0.006	0
Both_515	Both_515;size=58;	Both_515;size=62;	14_33.64	Gray	0.0058	0.0062	33.64	0.006	0.00028284271247462
Both_442	Both_442;size=71;	Both_442;size=48;	1_323.71	Gray	0.0071	0.0048	323.71	0.00595	0.00162634559672906
Both_487	Both_487;size=63;	Both_487;size=56;	10_39.96	Gray	0.0063	0.0056	39.96	0.00595	0.000494974746830583
Both_622	Both_622;size=45;	Both_622;size=74;	4_60.375	Gray	0.0045	0.0074	60.375	0.00595	0.00205060966544099
Both_467	Both_467;size=65;	Both_467;size=54;	14_33.64	Gray	0.0065	0.0054	33.64	0.00595	0.000777817459305202
Both_544	Both_544;size=54;	Both_544;size=65;	15_89.91	Gray	0.0054	0.0065	89.91	0.00595	0.000777817459305202
Both_560	Both_560;size=52;	Both_560;size=66;	15_89.91	Gray	0.0052	0.0066	89.91	0.0059	0.000989949493661167
Both_447	Both_447;size=71;	Both_447;size=47;	14_33.64	Gray	0.0071	0.0047	33.64	0.0059	0.00169705627484771
Both_481	Both_481;size=63;	Both_481;size=54;	14_33.64	Gray	0.0063	0.0054	33.64	0.00585	0.000636396103067893
Both_563	Both_563;size=52;	Both_563;size=65;	1_323.71	Gray	0.0052	0.0065	323.71	0.00585	0.000919238815542512
Both_444	Both_444;size=71;	Both_444;size=45;	10_39.96	Gray	0.0071	0.0045	39.96	0.0058	0.00183847763108502
Both_459	Both_459;size=69;	Both_459;size=47;	1_323.71	Gray	0.0069	0.0047	323.71	0.0058	0.0015556349186104
Both_461	Both_461;size=67;	Both_461;size=49;	10_39.96	Gray	0.0067	0.0049	39.96	0.0058	0.00127279220613579
Both_477	Both_477;size=64;	Both_477;size=52;	10_39.96	Gray	0.0064	0.0052	39.96	0.0058	0.000848528137423857
Both_502	Both_502;size=60;	Both_502;size=56;	14_33.64	Gray	0.006	0.0056	33.64	0.0058	0.000282842712474619
Both_585	Both_585;size=49;	Both_585;size=67;	15_89.91	Gray	0.0049	0.0067	89.91	0.0058	0.00127279220613579
Both_641	Both_641;size=43;	Both_641;size=73;	4_60.375	Gray	0.0043	0.0073	60.375	0.0058	0.00212132034355964
Both_851	NA	Both_851;size=58;	4_60.375	Gray	NA	0.0058	60.375	0.0058	NA
Both_473	Both_473;size=65;	Both_473;size=50;	1_323.71	Gray	0.0065	0.005	323.71	0.00575	0.00106066017177982
Both_482	Both_482;size=63;	Both_482;size=52;	14_33.64	Gray	0.0063	0.0052	33.64	0.00575	0.000777817459305202
Both_498	Both_498;size=60;	Both_498;size=55;	10_39.96	Gray	0.006	0.0055	39.96	0.00575	0.000353553390593273
Both_379	Both_379;size=84;	Both_379;size=30;	1_323.71	Gray	0.0084	0.003	323.71	0.0057	0.00381837661840736
Both_413	Both_413;size=78;	Both_413;size=36;	10_39.96	Gray	0.0078	0.0036	39.96	0.0057	0.0029698484809835
Both_522	Both_522;size=57;	Both_522;size=57;	14_33.64	Gray	0.0057	0.0057	33.64	0.0057	0
Both_523	Both_523;size=57;	Both_523;size=57;	14_33.64	Gray	0.0057	0.0057	33.64	0.0057	0
Both_422	Both_422;size=75;	Both_422;size=38;	1_323.71	Gray	0.0075	0.0038	323.71	0.00565	0.00261629509039023
Both_465	Both_465;size=66;	Both_465;size=47;	1_323.71	Gray	0.0066	0.0047	323.71	0.00565	0.00134350288425444
Both_479	Both_479;size=63;	Both_479;size=50;	14_33.64	Gray	0.0063	0.005	33.64	0.00565	0.000919238815542512
Both_586	Both_586;size=49;	Both_586;size=64;	4_60.375	Gray	0.0049	0.0064	60.375	0.00565	0.00106066017177982
Both_615	Both_615;size=46;	Both_615;size=66;	15_89.91	Gray	0.0046	0.0066	89.91	0.0056	0.0014142135623731
Both_564	Both_564;size=52;	Both_564;size=60;	4_60.375	Gray	0.0052	0.006	60.375	0.0056	0.000565685424949238
Both_518	Both_518;size=58;	Both_518;size=54;	14_33.64	Gray	0.0058	0.0054	33.64	0.0056	0.000282842712474619
Both_605	Both_605;size=47;	Both_605;size=65;	15_89.91	Gray	0.0047	0.0065	89.91	0.0056	0.00127279220613579
Both_484	Both_484;size=63;	Both_484;size=48;	10_39.96	Gray	0.0063	0.0048	39.96	0.00555	0.00106066017177982
Both_488	Both_488;size=63;	Both_488;size=48;	10_39.96	Gray	0.0063	0.0048	39.96	0.00555	0.00106066017177982
Both_504	Both_504;size=60;	Both_504;size=51;	14_33.64	Gray	0.006	0.0051	33.64	0.00555	0.000636396103067893
Both_532	Both_532;size=56;	Both_532;size=55;	1_323.71	Gray	0.0056	0.0055	323.71	0.00555	7.07106781186543e-05
Both_512	Both_512;size=59;	Both_512;size=52;	4_60.375	Gray	0.0059	0.0052	60.375	0.00555	0.000494974746830583
Both_489	Both_489;size=62;	Both_489;size=48;	14_33.64	Gray	0.0062	0.0048	33.64	0.0055	0.000989949493661167
Both_535	Both_535;size=55;	NA	4_60.375	Gray	0.0055	NA	60.375	0.0055	NA
Both_536	Both_536;size=55;	NA	10_39.96	Gray	0.0055	NA	39.96	0.0055	NA
Both_509	Both_509;size=59;	Both_509;size=51;	10_39.96	Gray	0.0059	0.0051	39.96	0.0055	0.000565685424949238
Both_566	Both_566;size=51;	Both_566;size=59;	15_89.91	Gray	0.0051	0.0059	89.91	0.0055	0.000565685424949238
Both_589	Both_589;size=49;	Both_589;size=61;	4_60.375	Gray	0.0049	0.0061	60.375	0.0055	0.000848528137423857
Both_486	Both_486;size=63;	Both_486;size=46;	14_33.64	Gray	0.0063	0.0046	33.64	0.00545	0.00120208152801713
Both_528	Both_528;size=56;	Both_528;size=53;	14_33.64	Gray	0.0056	0.0053	33.64	0.00545	0.000212132034355964
Both_562	Both_562;size=52;	Both_562;size=57;	15_89.91	Gray	0.0052	0.0057	89.91	0.00545	0.000353553390593274
Both_600	Both_600;size=47;	Both_600;size=62;	15_89.91	Gray	0.0047	0.0062	89.91	0.00545	0.00106066017177982
Both_441	Both_441;size=71;	Both_441;size=37;	14_33.64	Gray	0.0071	0.0037	33.64	0.0054	0.00240416305603426
Both_456	Both_456;size=69;	Both_456;size=39;	1_323.71	Gray	0.0069	0.0039	323.71	0.0054	0.00212132034355964
Both_469	Both_469;size=65;	Both_469;size=43;	10_39.96	Gray	0.0065	0.0043	39.96	0.0054	0.0015556349186104
Both_470	Both_470;size=65;	Both_470;size=43;	10_39.96	Gray	0.0065	0.0043	39.96	0.0054	0.0015556349186104
Both_475	Both_475;size=65;	Both_475;size=43;	1_323.71	Gray	0.0065	0.0043	323.71	0.0054	0.0015556349186104
Both_496	Both_496;size=61;	Both_496;size=47;	1_323.71	Gray	0.0061	0.0047	323.71	0.0054	0.000989949493661167
Both_539	Both_539;size=54;	NA	1_323.71	Gray	0.0054	NA	323.71	0.0054	NA
Both_494	Both_494;size=62;	Both_494;size=45;	1_323.71	Gray	0.0062	0.0045	323.71	0.00535	0.00120208152801713
Both_524	Both_524;size=57;	Both_524;size=50;	14_33.64	Gray	0.0057	0.005	33.64	0.00535	0.000494974746830583
Both_587	Both_587;size=49;	Both_587;size=58;	15_89.91	Gray	0.0049	0.0058	89.91	0.00535	0.000636396103067893
Both_551	Both_551;size=53;	NA	1_323.71	Gray	0.0053	NA	323.71	0.0053	NA
Both_595	Both_595;size=48;	Both_595;size=58;	15_89.91	Gray	0.0048	0.0058	89.91	0.0053	0.000707106781186547
Both_840	NA	Both_840;size=53;	15_89.91	Gray	NA	0.0053	89.91	0.0053	NA
Both_507	Both_507;size=59;	Both_507;size=47;	10_39.96	Gray	0.0059	0.0047	39.96	0.0053	0.000848528137423857
Both_604	Both_604;size=47;	Both_604;size=59;	15_89.91	Gray	0.0047	0.0059	89.91	0.0053	0.000848528137423857
Both_606	Both_606;size=47;	Both_606;size=59;	4_60.375	Gray	0.0047	0.0059	60.375	0.0053	0.000848528137423857
Both_492	Both_492;size=62;	Both_492;size=43;	15_89.91	Gray	0.0062	0.0043	89.91	0.00525	0.00134350288425444
Both_700	Both_700;size=38;	Both_700;size=67;	4_60.375	Gray	0.0038	0.0067	60.375	0.00525	0.00205060966544099
Both_474	Both_474;size=65;	Both_474;size=40;	1_323.71	Gray	0.0065	0.004	323.71	0.00525	0.00176776695296637
Both_495	Both_495;size=61;	Both_495;size=44;	10_39.96	Gray	0.0061	0.0044	39.96	0.00525	0.00120208152801713
Both_545	Both_545;size=53;	Both_545;size=52;	1_323.71	Gray	0.0053	0.0052	323.71	0.00525	7.07106781186549e-05
Both_567	Both_567;size=51;	Both_567;size=54;	15_89.91	Gray	0.0051	0.0054	89.91	0.00525	0.000212132034355964
Both_472	Both_472;size=65;	Both_472;size=39;	1_323.71	Gray	0.0065	0.0039	323.71	0.0052	0.00183847763108502
Both_533	Both_533;size=55;	Both_533;size=49;	14_33.64	Gray	0.0055	0.0049	33.64	0.0052	0.000424264068711929
Both_558	Both_558;size=52;	NA	1_323.71	Gray	0.0052	NA	323.71	0.0052	NA
Both_561	Both_561;size=52;	NA	1_323.71	Gray	0.0052	NA	323.71	0.0052	NA
Both_743	Both_743;size=35;	Both_743;size=69;	15_89.91	Gray	0.0035	0.0069	89.91	0.0052	0.00240416305603426
Both_476	Both_476;size=65;	Both_476;size=38;	1_323.71	Gray	0.0065	0.0038	323.71	0.00515	0.00190918830920368
Both_525	Both_525;size=57;	Both_525;size=46;	14_33.64	Gray	0.0057	0.0046	33.64	0.00515	0.000777817459305202
Both_534	Both_534;size=55;	Both_534;size=48;	1_323.71	Gray	0.0055	0.0048	323.71	0.00515	0.000494974746830583
Both_553	Both_553;size=53;	Both_553;size=50;	1_323.71	Gray	0.0053	0.005	323.71	0.00515	0.000212132034355964
Both_645	Both_645;size=43;	Both_645;size=60;	15_89.91	Gray	0.0043	0.006	89.91	0.00515	0.00120208152801713
Both_550	Both_550;size=53;	Both_550;size=49;	10_39.96	Gray	0.0053	0.0049	39.96	0.0051	0.000282842712474619
Both_571	Both_571;size=51;	NA	6_0.825	Gray	0.0051	NA	0.825	0.0051	NA
Both_577	Both_577;size=50;	Both_577;size=52;	1_323.71	Gray	0.005	0.0052	323.71	0.0051	0.000141421356237309
Both_490	Both_490;size=62;	Both_490;size=39;	10_39.96	Gray	0.0062	0.0039	39.96	0.00505	0.00162634559672906
Both_547	Both_547;size=53;	Both_547;size=48;	15_89.91	Gray	0.0053	0.0048	89.91	0.00505	0.000353553390593273
Both_698	Both_698;size=38;	Both_698;size=63;	4_60.375	Gray	0.0038	0.0063	60.375	0.00505	0.00176776695296637
Both_538	Both_538;size=54;	Both_538;size=47;	1_323.71	Gray	0.0054	0.0047	323.71	0.00505	0.000494974746830583
Both_608	Both_608;size=47;	Both_608;size=54;	4_60.375	Gray	0.0047	0.0054	60.375	0.00505	0.000494974746830583
Both_552	Both_552;size=53;	Both_552;size=47;	1_323.71	Gray	0.0053	0.0047	323.71	0.005	0.000424264068711929
Both_493	Both_493;size=62;	Both_493;size=37;	1_323.71	Gray	0.0062	0.0037	323.71	0.00495	0.00176776695296637
Both_629	Both_629;size=44;	Both_629;size=55;	4_60.375	Gray	0.0044	0.0055	60.375	0.00495	0.000777817459305202
Both_497	Both_497;size=60;	Both_497;size=39;	14_33.64	Gray	0.006	0.0039	33.64	0.00495	0.00148492424049175
Both_581	Both_581;size=50;	Both_581;size=49;	15_89.91	Gray	0.005	0.0049	89.91	0.00495	7.07106781186549e-05
Both_607	Both_607;size=47;	Both_607;size=52;	15_89.91	Gray	0.0047	0.0052	89.91	0.00495	0.000353553390593274
Both_655	Both_655;size=42;	Both_655;size=57;	15_89.91	Gray	0.0042	0.0057	89.91	0.00495	0.00106066017177982
Both_527	Both_527;size=56;	Both_527;size=42;	1_323.71	Gray	0.0056	0.0042	323.71	0.0049	0.000989949493661167
Both_572	Both_572;size=51;	Both_572;size=47;	1_323.71	Gray	0.0051	0.0047	323.71	0.0049	0.00028284271247462
Both_666	Both_666;size=41;	Both_666;size=57;	4_60.375	Gray	0.0041	0.0057	60.375	0.0049	0.00113137084989848
Both_855	NA	Both_855;size=49;	4_60.375	Gray	NA	0.0049	60.375	0.0049	NA
Both_858	NA	Both_858;size=49;	4_60.375	Gray	NA	0.0049	60.375	0.0049	NA
Both_940	NA	Both_940;size=49;	15_89.91	Gray	NA	0.0049	89.91	0.0049	NA
Both_517	Both_517;size=58;	Both_517;size=39;	1_323.71	Gray	0.0058	0.0039	323.71	0.00485	0.00134350288425444
Both_526	Both_526;size=56;	Both_526;size=41;	14_33.64	Gray	0.0056	0.0041	33.64	0.00485	0.00106066017177982
Both_529	Both_529;size=56;	Both_529;size=41;	1_323.71	Gray	0.0056	0.0041	323.71	0.00485	0.00106066017177982
Both_570	Both_570;size=51;	Both_570;size=46;	1_323.71	Gray	0.0051	0.0046	323.71	0.00485	0.000353553390593274
Both_578	Both_578;size=50;	Both_578;size=47;	2_7.18	Gray	0.005	0.0047	7.18	0.00485	0.000212132034355965
Both_597	Both_597;size=48;	Both_597;size=49;	15_89.91	Gray	0.0048	0.0049	89.91	0.00485	7.07106781186543e-05
Both_620	Both_620;size=45;	Both_620;size=52;	4_60.375	Gray	0.0045	0.0052	60.375	0.00485	0.000494974746830583
Both_631	Both_631;size=44;	Both_631;size=53;	15_89.91	Gray	0.0044	0.0053	89.91	0.00485	0.000636396103067893
Both_696	Both_696;size=39;	Both_696;size=58;	4_60.375	Gray	0.0039	0.0058	60.375	0.00485	0.00134350288425444
Both_530	Both_530;size=56;	Both_530;size=40;	10_39.96	Gray	0.0056	0.004	39.96	0.0048	0.00113137084989848
Both_546	Both_546;size=53;	Both_546;size=43;	1_323.71	Gray	0.0053	0.0043	323.71	0.0048	0.000707106781186548
Both_580	Both_580;size=50;	Both_580;size=46;	10_39.96	Gray	0.005	0.0046	39.96	0.0048	0.000282842712474619
Both_598	Both_598;size=48;	NA	1_323.71	Gray	0.0048	NA	323.71	0.0048	NA
Both_599	Both_599;size=48;	NA	1_323.71	Gray	0.0048	NA	323.71	0.0048	NA
Both_644	Both_644;size=43;	Both_644;size=53;	15_89.91	Gray	0.0043	0.0053	89.91	0.0048	0.000707106781186548
Both_676	Both_676;size=41;	Both_676;size=55;	1_323.71	Gray	0.0041	0.0055	323.71	0.0048	0.000989949493661167
Both_687	Both_687;size=39;	Both_687;size=57;	15_89.91	Gray	0.0039	0.0057	89.91	0.0048	0.00127279220613579
Both_751	Both_751;size=34;	Both_751;size=62;	15_89.91	Gray	0.0034	0.0062	89.91	0.0048	0.00197989898732233
Both_816	Both_816;size=31;	Both_816;size=65;	4_60.375	Gray	0.0031	0.0065	60.375	0.0048	0.00240416305603426
Both_591	Both_591;size=49;	Both_591;size=47;	4_60.375	Gray	0.0049	0.0047	60.375	0.0048	0.00014142135623731
Both_579	Both_579;size=50;	Both_579;size=45;	10_39.96	Gray	0.005	0.0045	39.96	0.00475	0.000353553390593273
Both_683	Both_683;size=40;	Both_683;size=55;	4_60.375	Gray	0.004	0.0055	60.375	0.00475	0.00106066017177982
Both_521	Both_521;size=57;	Both_521;size=37;	4_60.375	Gray	0.0057	0.0037	60.375	0.0047	0.0014142135623731
Both_618	Both_618;size=45;	Both_618;size=49;	4_60.375	Gray	0.0045	0.0049	60.375	0.0047	0.000282842712474619
Both_603	Both_603;size=47;	NA	11_9.265	Gray	0.0047	NA	9.265	0.0047	NA
Both_904	NA	Both_904;size=47;	15_89.91	Gray	NA	0.0047	89.91	0.0047	NA
Both_630	Both_630;size=44;	Both_630;size=49;	4_60.375	Gray	0.0044	0.0049	60.375	0.00465	0.000353553390593273
Both_640	Both_640;size=43;	Both_640;size=50;	4_60.375	Gray	0.0043	0.005	60.375	0.00465	0.000494974746830583
Both_646	Both_646;size=43;	Both_646;size=50;	14_33.64	Gray	0.0043	0.005	33.64	0.00465	0.000494974746830583
Both_649	Both_649;size=43;	Both_649;size=50;	10_39.96	Gray	0.0043	0.005	39.96	0.00465	0.000494974746830583
Both_569	Both_569;size=51;	Both_569;size=41;	1_323.71	Gray	0.0051	0.0041	323.71	0.0046	0.000707106781186548
Both_611	Both_611;size=46;	NA	1_323.71	Gray	0.0046	NA	323.71	0.0046	NA
Both_612	Both_612;size=46;	NA	1_323.71	Gray	0.0046	NA	323.71	0.0046	NA
Both_625	Both_625;size=44;	Both_625;size=48;	15_89.91	Gray	0.0044	0.0048	89.91	0.0046	0.000282842712474619
Both_650	Both_650;size=42;	Both_650;size=50;	4_60.375	Gray	0.0042	0.005	60.375	0.0046	0.000565685424949238
Both_674	Both_674;size=41;	Both_674;size=51;	10_39.96	Gray	0.0041	0.0051	39.96	0.0046	0.000707106781186548
Both_675	Both_675;size=41;	Both_675;size=51;	15_89.91	Gray	0.0041	0.0051	89.91	0.0046	0.000707106781186548
Both_648	Both_648;size=43;	Both_648;size=48;	1_323.71	Gray	0.0043	0.0048	323.71	0.00455	0.000353553390593274
Both_652	Both_652;size=42;	Both_652;size=49;	15_89.91	Gray	0.0042	0.0049	89.91	0.00455	0.000494974746830583
Both_685	Both_685;size=40;	Both_685;size=51;	15_89.91	Gray	0.004	0.0051	89.91	0.00455	0.000777817459305202
Both_748	Both_748;size=34;	Both_748;size=57;	15_89.91	Gray	0.0034	0.0057	89.91	0.00455	0.00162634559672906
Both_508	Both_508;size=59;	Both_508;size=31;	1_323.71	Gray	0.0059	0.0031	323.71	0.0045	0.00197989898732233
Both_559	Both_559;size=52;	Both_559;size=38;	1_323.71	Gray	0.0052	0.0038	323.71	0.0045	0.000989949493661166
Both_568	Both_568;size=51;	Both_568;size=39;	1_323.71	Gray	0.0051	0.0039	323.71	0.0045	0.000848528137423857
Both_616	Both_616;size=45;	NA	14_33.64	Gray	0.0045	NA	33.64	0.0045	NA
Both_621	Both_621;size=45;	NA	10_39.96	Gray	0.0045	NA	39.96	0.0045	NA
Both_634	Both_634;size=44;	Both_634;size=46;	1_323.71	Gray	0.0044	0.0046	323.71	0.0045	0.000141421356237309
Both_774	Both_774;size=33;	Both_774;size=57;	15_89.91	Gray	0.0033	0.0057	89.91	0.0045	0.00169705627484771
Both_775	Both_775;size=33;	Both_775;size=57;	15_89.91	Gray	0.0033	0.0057	89.91	0.0045	0.00169705627484771
Both_779	Both_779;size=32;	Both_779;size=58;	4_60.375	Gray	0.0032	0.0058	60.375	0.0045	0.00183847763108502
Both_594	Both_594;size=48;	Both_594;size=41;	15_89.91	Gray	0.0048	0.0041	89.91	0.00445	0.000494974746830583
Both_697	Both_697;size=38;	Both_697;size=51;	14_33.64	Gray	0.0038	0.0051	33.64	0.00445	0.000919238815542512
Both_590	Both_590;size=49;	Both_590;size=40;	1_323.71	Gray	0.0049	0.004	323.71	0.00445	0.000636396103067893
Both_695	Both_695;size=39;	Both_695;size=50;	1_323.71	Gray	0.0039	0.005	323.71	0.00445	0.000777817459305202
Both_609	Both_609;size=47;	Both_609;size=42;	4_60.375	Gray	0.0047	0.0042	60.375	0.00445	0.000353553390593273
Both_628	Both_628;size=44;	NA	1_323.71	Gray	0.0044	NA	323.71	0.0044	NA
Both_632	Both_632;size=44;	NA	10_39.96	Gray	0.0044	NA	39.96	0.0044	NA
Both_841	NA	Both_841;size=44;	15_89.91	Gray	NA	0.0044	89.91	0.0044	NA
Both_1047	NA	Both_1047;size=44;	4_60.375	Gray	NA	0.0044	60.375	0.0044	NA
Both_537	Both_537;size=54;	Both_537;size=34;	7_26.36	Gray	0.0054	0.0034	26.36	0.0044	0.00141421356237309
Both_548	Both_548;size=53;	Both_548;size=35;	1_323.71	Gray	0.0053	0.0035	323.71	0.0044	0.00127279220613579
Both_555	Both_555;size=53;	Both_555;size=35;	10_39.96	Gray	0.0053	0.0035	39.96	0.0044	0.00127279220613579
Both_565	Both_565;size=52;	Both_565;size=36;	10_39.96	Gray	0.0052	0.0036	39.96	0.0044	0.00113137084989848
Both_662	Both_662;size=41;	Both_662;size=47;	15_89.91	Gray	0.0041	0.0047	89.91	0.0044	0.000424264068711928
Both_730	Both_730;size=36;	Both_730;size=52;	1_323.71	Gray	0.0036	0.0052	323.71	0.0044	0.00113137084989848
Both_623	Both_623;size=45;	Both_623;size=42;	10_39.96	Gray	0.0045	0.0042	39.96	0.00435	0.000212132034355965
Both_636	Both_636;size=44;	Both_636;size=43;	15_89.91	Gray	0.0044	0.0043	89.91	0.00435	7.07106781186549e-05
Both_721	Both_721;size=36;	Both_721;size=51;	4_60.375	Gray	0.0036	0.0051	60.375	0.00435	0.00106066017177982
Both_556	Both_556;size=53;	Both_556;size=33;	14_33.64	Gray	0.0053	0.0033	33.64	0.0043	0.00141421356237309
Both_573	Both_573;size=51;	Both_573;size=35;	1_323.71	Gray	0.0051	0.0035	323.71	0.0043	0.00113137084989848
Both_583	Both_583;size=49;	Both_583;size=37;	5_3.29	Gray	0.0049	0.0037	3.29	0.0043	0.000848528137423857
Both_668	Both_668;size=41;	Both_668;size=45;	9_2.965	Gray	0.0041	0.0045	2.965	0.0043	0.000282842712474619
Both_671	Both_671;size=41;	Both_671;size=45;	4_60.375	Gray	0.0041	0.0045	60.375	0.0043	0.000282842712474619
Both_951	NA	Both_951;size=43;	4_60.375	Gray	NA	0.0043	60.375	0.0043	NA
Both_1046	NA	Both_1046;size=43;	4_60.375	Gray	NA	0.0043	60.375	0.0043	NA
Both_613	Both_613;size=46;	Both_613;size=39;	1_323.71	Gray	0.0046	0.0039	323.71	0.00425	0.000494974746830583
Both_592	Both_592;size=48;	Both_592;size=36;	15_89.91	Gray	0.0048	0.0036	89.91	0.0042	0.000848528137423857
Both_642	Both_642;size=43;	Both_642;size=41;	15_89.91	Gray	0.0043	0.0041	89.91	0.0042	0.000141421356237309
Both_664	Both_664;size=41;	Both_664;size=43;	15_89.91	Gray	0.0041	0.0043	89.91	0.0042	0.000141421356237309
Both_766	Both_766;size=33;	Both_766;size=51;	15_89.91	Gray	0.0033	0.0051	89.91	0.0042	0.00127279220613579
Both_576	Both_576;size=50;	Both_576;size=34;	14_33.64	Gray	0.005	0.0034	33.64	0.0042	0.00113137084989848
Both_582	Both_582;size=49;	Both_582;size=35;	1_323.71	Gray	0.0049	0.0035	323.71	0.0042	0.000989949493661167
Both_584	Both_584;size=49;	Both_584;size=35;	14_33.64	Gray	0.0049	0.0035	33.64	0.0042	0.000989949493661167
Both_654	Both_654;size=42;	NA	1_323.71	Gray	0.0042	NA	323.71	0.0042	NA
Both_759	Both_759;size=34;	Both_759;size=50;	15_89.91	Gray	0.0034	0.005	89.91	0.0042	0.00113137084989848
Both_912	NA	Both_912;size=42;	15_89.91	Gray	NA	0.0042	89.91	0.0042	NA
Both_1358	NA	Both_1358;size=42;	4_60.375	Gray	NA	0.0042	60.375	0.0042	NA
Both_619	Both_619;size=45;	Both_619;size=38;	2_7.18	Gray	0.0045	0.0038	7.18	0.00415	0.000494974746830583
Both_657	Both_657;size=42;	Both_657;size=41;	4_60.375	Gray	0.0042	0.0041	60.375	0.00415	7.07106781186543e-05
Both_714	Both_714;size=37;	Both_714;size=46;	15_89.91	Gray	0.0037	0.0046	89.91	0.00415	0.000636396103067893
Both_745	Both_745;size=35;	Both_745;size=48;	1_323.71	Gray	0.0035	0.0048	323.71	0.00415	0.000919238815542512
Both_624	Both_624;size=45;	Both_624;size=37;	1_323.71	Gray	0.0045	0.0037	323.71	0.0041	0.000565685424949239
Both_627	Both_627;size=44;	Both_627;size=38;	8_6.53	Gray	0.0044	0.0038	6.53	0.0041	0.000424264068711928
Both_660	Both_660;size=41;	NA	10_39.96	Gray	0.0041	NA	39.96	0.0041	NA
Both_661	Both_661;size=41;	Both_661;size=41;	4_60.375	Gray	0.0041	0.0041	60.375	0.0041	0
Both_665	Both_665;size=41;	NA	10_39.96	Gray	0.0041	NA	39.96	0.0041	NA
Both_669	Both_669;size=41;	NA	1_323.71	Gray	0.0041	NA	323.71	0.0041	NA
Both_670	Both_670;size=41;	NA	14_33.64	Gray	0.0041	NA	33.64	0.0041	NA
Both_983	NA	Both_983;size=41;	4_60.375	Gray	NA	0.0041	60.375	0.0041	NA
Both_601	Both_601;size=47;	Both_601;size=35;	14_33.64	Gray	0.0047	0.0035	33.64	0.0041	0.000848528137423857
Both_574	Both_574;size=50;	Both_574;size=31;	1_323.71	Gray	0.005	0.0031	323.71	0.00405	0.00134350288425444
Both_610	Both_610;size=47;	Both_610;size=33;	15_89.91	Gray	0.0047	0.0033	89.91	0.004	0.000989949493661166
Both_633	Both_633;size=44;	Both_633;size=36;	1_323.71	Gray	0.0044	0.0036	323.71	0.004	0.000565685424949238
Both_673	Both_673;size=41;	Both_673;size=39;	1_323.71	Gray	0.0041	0.0039	323.71	0.004	0.00014142135623731
Both_679	Both_679;size=40;	Both_679;size=40;	14_33.64	Gray	0.004	0.004	33.64	0.004	0
Both_681	Both_681;size=40;	NA	1_323.71	Gray	0.004	NA	323.71	0.004	NA
Both_680	Both_680;size=40;	NA	1_323.71	Gray	0.004	NA	323.71	0.004	NA
Both_781	Both_781;size=32;	Both_781;size=48;	15_89.91	Gray	0.0032	0.0048	89.91	0.004	0.00113137084989848
Both_802	Both_802;size=32;	Both_802;size=48;	15_89.91	Gray	0.0032	0.0048	89.91	0.004	0.00113137084989848
Both_588	Both_588;size=49;	Both_588;size=30;	1_323.71	Gray	0.0049	0.003	323.71	0.00395	0.00134350288425444
Both_647	Both_647;size=43;	Both_647;size=36;	10_39.96	Gray	0.0043	0.0036	39.96	0.00395	0.000494974746830583
Both_672	Both_672;size=41;	Both_672;size=38;	1_323.71	Gray	0.0041	0.0038	323.71	0.00395	0.000212132034355964
Both_678	Both_678;size=40;	Both_678;size=39;	15_89.91	Gray	0.004	0.0039	89.91	0.00395	7.07106781186549e-05
Both_656	Both_656;size=42;	Both_656;size=37;	1_323.71	Gray	0.0042	0.0037	323.71	0.00395	0.000353553390593274
Both_617	Both_617;size=45;	Both_617;size=33;	1_323.71	Gray	0.0045	0.0033	323.71	0.0039	0.000848528137423857
Both_593	Both_593;size=48;	Both_593;size=30;	1_323.71	Gray	0.0048	0.003	323.71	0.0039	0.00127279220613579
Both_705	Both_705;size=38;	Both_705;size=40;	1_323.71	Gray	0.0038	0.004	323.71	0.0039	0.000141421356237309
Both_706	Both_706;size=38;	Both_706;size=40;	4_60.375	Gray	0.0038	0.004	60.375	0.0039	0.000141421356237309
Both_830	Both_830;size=30;	Both_830;size=48;	15_89.91	Gray	0.003	0.0048	89.91	0.0039	0.00127279220613579
Both_658	Both_658;size=42;	Both_658;size=36;	14_33.64	Gray	0.0042	0.0036	33.64	0.0039	0.000424264068711928
Both_689	Both_689;size=39;	NA	10_39.96	Gray	0.0039	NA	39.96	0.0039	NA
Both_690	Both_690;size=39;	NA	10_39.96	Gray	0.0039	NA	39.96	0.0039	NA
Both_691	Both_691;size=39;	NA	1_323.71	Gray	0.0039	NA	323.71	0.0039	NA
Both_692	Both_692;size=39;	NA	1_323.71	Gray	0.0039	NA	323.71	0.0039	NA
Both_693	Both_693;size=39;	NA	14_33.64	Gray	0.0039	NA	33.64	0.0039	NA
Both_719	Both_719;size=36;	Both_719;size=42;	1_323.71	Gray	0.0036	0.0042	323.71	0.0039	0.000424264068711928
Both_713	Both_713;size=37;	Both_713;size=41;	15_89.91	Gray	0.0037	0.0041	89.91	0.0039	0.000282842712474619
Both_760	Both_760;size=34;	Both_760;size=44;	4_60.375	Gray	0.0034	0.0044	60.375	0.0039	0.000707106781186548
Both_815	Both_815;size=31;	Both_815;size=47;	4_60.375	Gray	0.0031	0.0047	60.375	0.0039	0.00113137084989848
Both_881	NA	Both_881;size=39;	15_89.91	Gray	NA	0.0039	89.91	0.0039	NA
Both_905	NA	Both_905;size=39;	15_89.91	Gray	NA	0.0039	89.91	0.0039	NA
Both_942	NA	Both_942;size=39;	4_60.375	Gray	NA	0.0039	60.375	0.0039	NA
Both_1075	NA	Both_1075;size=39;	1_323.71	Gray	NA	0.0039	323.71	0.0039	NA
Both_1113	NA	Both_1113;size=39;	4_60.375	Gray	NA	0.0039	60.375	0.0039	NA
Both_637	Both_637;size=44;	Both_637;size=33;	4_60.375	Gray	0.0044	0.0033	60.375	0.00385	0.000777817459305202
Both_638	Both_638;size=43;	Both_638;size=34;	1_323.71	Gray	0.0043	0.0034	323.71	0.00385	0.000636396103067893
Both_699	Both_699;size=38;	Both_699;size=39;	4_60.375	Gray	0.0038	0.0039	60.375	0.00385	7.07106781186543e-05
Both_709	Both_709;size=37;	Both_709;size=40;	4_60.375	Gray	0.0037	0.004	60.375	0.00385	0.000212132034355964
Both_731	Both_731;size=36;	Both_731;size=41;	14_33.64	Gray	0.0036	0.0041	33.64	0.00385	0.000353553390593274
Both_639	Both_639;size=43;	Both_639;size=33;	1_323.71	Gray	0.0043	0.0033	323.71	0.0038	0.000707106781186547
Both_702	Both_702;size=38;	NA	1_323.71	Gray	0.0038	NA	323.71	0.0038	NA
Both_703	Both_703;size=38;	NA	1_323.71	Gray	0.0038	NA	323.71	0.0038	NA
Both_704	Both_704;size=38;	NA	1_323.71	Gray	0.0038	NA	323.71	0.0038	NA
Both_707	Both_707;size=38;	NA	14_33.64	Gray	0.0038	NA	33.64	0.0038	NA
Both_708	Both_708;size=38;	NA	14_33.64	Gray	0.0038	NA	33.64	0.0038	NA
Both_864	NA	Both_864;size=38;	8_6.53	Gray	NA	0.0038	6.53	0.0038	NA
Both_892	NA	Both_892;size=38;	1_323.71	Gray	NA	0.0038	323.71	0.0038	NA
Both_614	Both_614;size=46;	Both_614;size=30;	14_33.64	Gray	0.0046	0.003	33.64	0.0038	0.00113137084989848
Both_686	Both_686;size=40;	Both_686;size=36;	1_323.71	Gray	0.004	0.0036	323.71	0.0038	0.000282842712474619
Both_726	Both_726;size=36;	Both_726;size=40;	15_89.91	Gray	0.0036	0.004	89.91	0.0038	0.000282842712474619
Both_735	Both_735;size=36;	Both_735;size=40;	15_89.91	Gray	0.0036	0.004	89.91	0.0038	0.000282842712474619
Both_742	Both_742;size=35;	Both_742;size=41;	14_33.64	Gray	0.0035	0.0041	33.64	0.0038	0.000424264068711929
Both_790	Both_790;size=32;	Both_790;size=44;	1_323.71	Gray	0.0032	0.0044	323.71	0.0038	0.000848528137423857
Both_797	Both_797;size=32;	Both_797;size=44;	4_60.375	Gray	0.0032	0.0044	60.375	0.0038	0.000848528137423857
Both_659	Both_659;size=42;	Both_659;size=34;	4_60.375	Gray	0.0042	0.0034	60.375	0.0038	0.000565685424949238
Both_694	Both_694;size=39;	Both_694;size=37;	15_89.91	Gray	0.0039	0.0037	89.91	0.0038	0.00014142135623731
Both_626	Both_626;size=44;	Both_626;size=31;	14_33.64	Gray	0.0044	0.0031	33.64	0.00375	0.000919238815542512
Both_635	Both_635;size=44;	Both_635;size=31;	10_39.96	Gray	0.0044	0.0031	39.96	0.00375	0.000919238815542512
Both_667	Both_667;size=41;	Both_667;size=34;	15_89.91	Gray	0.0041	0.0034	89.91	0.00375	0.000494974746830584
Both_710	Both_710;size=37;	Both_710;size=38;	6_0.825	Gray	0.0037	0.0038	0.825	0.00375	7.07106781186552e-05
Both_727	Both_727;size=36;	Both_727;size=39;	1_323.71	Gray	0.0036	0.0039	323.71	0.00375	0.000212132034355964
Both_769	Both_769;size=33;	Both_769;size=42;	10_39.96	Gray	0.0033	0.0042	39.96	0.00375	0.000636396103067892
Both_778	Both_778;size=33;	Both_778;size=42;	5_3.29	Gray	0.0033	0.0042	3.29	0.00375	0.000636396103067892
Both_643	Both_643;size=43;	Both_643;size=31;	1_323.71	Gray	0.0043	0.0031	323.71	0.0037	0.000848528137423857
Both_717	Both_717;size=36;	Both_717;size=38;	4_60.375	Gray	0.0036	0.0038	60.375	0.0037	0.00014142135623731
Both_768	Both_768;size=33;	Both_768;size=41;	4_60.375	Gray	0.0033	0.0041	60.375	0.0037	0.000565685424949238
Both_773	Both_773;size=33;	Both_773;size=41;	4_60.375	Gray	0.0033	0.0041	60.375	0.0037	0.000565685424949238
Both_651	Both_651;size=42;	Both_651;size=32;	10_39.96	Gray	0.0042	0.0032	39.96	0.0037	0.000707106781186548
Both_653	Both_653;size=42;	Both_653;size=32;	10_39.96	Gray	0.0042	0.0032	39.96	0.0037	0.000707106781186548
Both_712	Both_712;size=37;	NA	10_39.96	Gray	0.0037	NA	39.96	0.0037	NA
Both_715	Both_715;size=37;	NA	14_33.64	Gray	0.0037	NA	33.64	0.0037	NA
Both_716	Both_716;size=37;	NA	5_3.29	Gray	0.0037	NA	3.29	0.0037	NA
Both_787	Both_787;size=32;	Both_787;size=42;	14_33.64	Gray	0.0032	0.0042	33.64	0.0037	0.000707106781186548
Both_865	NA	Both_865;size=37;	14_33.64	Gray	NA	0.0037	33.64	0.0037	NA
Both_886	NA	Both_886;size=37;	1_323.71	Gray	NA	0.0037	323.71	0.0037	NA
Both_978	NA	Both_978;size=37;	4_60.375	Gray	NA	0.0037	60.375	0.0037	NA
Both_996	NA	Both_996;size=37;	4_60.375	Gray	NA	0.0037	60.375	0.0037	NA
Both_1055	NA	Both_1055;size=37;	15_89.91	Gray	NA	0.0037	89.91	0.0037	NA
Both_682	Both_682;size=40;	Both_682;size=33;	14_33.64	Gray	0.004	0.0033	33.64	0.00365	0.000494974746830583
Both_819	Both_819;size=31;	Both_819;size=42;	10_39.96	Gray	0.0031	0.0042	39.96	0.00365	0.000777817459305202
Both_758	Both_758;size=34;	Both_758;size=39;	10_39.96	Gray	0.0034	0.0039	39.96	0.00365	0.000353553390593274
Both_663	Both_663;size=41;	Both_663;size=31;	1_323.71	Gray	0.0041	0.0031	323.71	0.0036	0.000707106781186548
Both_810	Both_810;size=31;	Both_810;size=41;	15_89.91	Gray	0.0031	0.0041	89.91	0.0036	0.000707106781186548
Both_711	Both_711;size=37;	Both_711;size=35;	10_39.96	Gray	0.0037	0.0035	39.96	0.0036	0.00014142135623731
Both_718	Both_718;size=36;	NA	1_323.71	Gray	0.0036	NA	323.71	0.0036	NA
Both_720	Both_720;size=36;	NA	1_323.71	Gray	0.0036	NA	323.71	0.0036	NA
Both_722	Both_722;size=36;	NA	10_39.96	Gray	0.0036	NA	39.96	0.0036	NA
Both_723	Both_723;size=36;	NA	14_33.64	Gray	0.0036	NA	33.64	0.0036	NA
Both_725	Both_725;size=36;	NA	11_9.265	Gray	0.0036	NA	9.265	0.0036	NA
Both_729	Both_729;size=36;	NA	14_33.64	Gray	0.0036	NA	33.64	0.0036	NA
Both_734	Both_734;size=36;	NA	14_33.64	Gray	0.0036	NA	33.64	0.0036	NA
Both_746	Both_746;size=34;	Both_746;size=38;	15_89.91	Gray	0.0034	0.0038	89.91	0.0036	0.000282842712474619
Both_755	Both_755;size=34;	Both_755;size=38;	10_39.96	Gray	0.0034	0.0038	39.96	0.0036	0.000282842712474619
Both_853	NA	Both_853;size=36;	14_33.64	Gray	NA	0.0036	33.64	0.0036	NA
Both_871	NA	Both_871;size=36;	4_60.375	Gray	NA	0.0036	60.375	0.0036	NA
Both_931	NA	Both_931;size=36;	4_60.375	Gray	NA	0.0036	60.375	0.0036	NA
Both_952	NA	Both_952;size=36;	4_60.375	Gray	NA	0.0036	60.375	0.0036	NA
Both_955	NA	Both_955;size=36;	10_39.96	Gray	NA	0.0036	39.96	0.0036	NA
Both_973	NA	Both_973;size=36;	4_60.375	Gray	NA	0.0036	60.375	0.0036	NA
Both_1006	NA	Both_1006;size=36;	14_33.64	Gray	NA	0.0036	33.64	0.0036	NA
Both_1025	NA	Both_1025;size=36;	15_89.91	Gray	NA	0.0036	89.91	0.0036	NA
Both_1276	NA	Both_1276;size=36;	4_60.375	Gray	NA	0.0036	60.375	0.0036	NA
Both_684	Both_684;size=40;	Both_684;size=31;	1_323.71	Gray	0.004	0.0031	323.71	0.00355	0.000636396103067893
Both_724	Both_724;size=36;	Both_724;size=35;	15_89.91	Gray	0.0036	0.0035	89.91	0.00355	7.07106781186549e-05
Both_795	Both_795;size=32;	Both_795;size=39;	10_39.96	Gray	0.0032	0.0039	39.96	0.00355	0.000494974746830583
Both_677	Both_677;size=40;	Both_677;size=30;	10_39.96	Gray	0.004	0.003	39.96	0.0035	0.000707106781186548
Both_777	Both_777;size=33;	Both_777;size=37;	15_89.91	Gray	0.0033	0.0037	89.91	0.0035	0.000282842712474619
Both_808	Both_808;size=31;	Both_808;size=39;	7_26.36	Gray	0.0031	0.0039	26.36	0.0035	0.000565685424949238
Both_732	Both_732;size=36;	Both_732;size=34;	14_33.64	Gray	0.0036	0.0034	33.64	0.0035	0.00014142135623731
Both_736	Both_736;size=35;	NA	1_323.71	Gray	0.0035	NA	323.71	0.0035	NA
Both_737	Both_737;size=35;	NA	1_323.71	Gray	0.0035	NA	323.71	0.0035	NA
Both_738	Both_738;size=35;	NA	1_323.71	Gray	0.0035	NA	323.71	0.0035	NA
Both_741	Both_741;size=35;	NA	1_323.71	Gray	0.0035	NA	323.71	0.0035	NA
Both_894	NA	Both_894;size=35;	15_89.91	Gray	NA	0.0035	89.91	0.0035	NA
Both_935	NA	Both_935;size=35;	10_39.96	Gray	NA	0.0035	39.96	0.0035	NA
Both_969	NA	Both_969;size=35;	4_60.375	Gray	NA	0.0035	60.375	0.0035	NA
Both_1137	NA	Both_1137;size=35;	4_60.375	Gray	NA	0.0035	60.375	0.0035	NA
Both_1191	NA	Both_1191;size=35;	4_60.375	Gray	NA	0.0035	60.375	0.0035	NA
Both_739	Both_739;size=35;	Both_739;size=34;	1_323.71	Gray	0.0035	0.0034	323.71	0.00345	7.07106781186546e-05
Both_750	Both_750;size=34;	Both_750;size=35;	1_323.71	Gray	0.0034	0.0035	323.71	0.00345	7.07106781186546e-05
Both_800	Both_800;size=32;	Both_800;size=37;	4_60.375	Gray	0.0032	0.0037	60.375	0.00345	0.000353553390593274
Both_821	Both_821;size=30;	Both_821;size=39;	4_60.375	Gray	0.003	0.0039	60.375	0.00345	0.000636396103067893
Both_740	Both_740;size=35;	Both_740;size=33;	1_323.71	Gray	0.0035	0.0033	323.71	0.0034	0.000141421356237309
Both_728	Both_728;size=36;	Both_728;size=32;	1_323.71	Gray	0.0036	0.0032	323.71	0.0034	0.000282842712474619
Both_747	Both_747;size=34;	NA	1_323.71	Gray	0.0034	NA	323.71	0.0034	NA
Both_749	Both_749;size=34;	NA	11_9.265	Gray	0.0034	NA	9.265	0.0034	NA
Both_754	Both_754;size=34;	NA	14_33.64	Gray	0.0034	NA	33.64	0.0034	NA
Both_756	Both_756;size=34;	NA	1_323.71	Gray	0.0034	NA	323.71	0.0034	NA
Both_757	Both_757;size=34;	NA	15_89.91	Gray	0.0034	NA	89.91	0.0034	NA
Both_761	Both_761;size=34;	NA	10_39.96	Gray	0.0034	NA	39.96	0.0034	NA
Both_842	NA	Both_842;size=34;	14_33.64	Gray	NA	0.0034	33.64	0.0034	NA
Both_998	NA	Both_998;size=34;	4_60.375	Gray	NA	0.0034	60.375	0.0034	NA
Both_1050	NA	Both_1050;size=34;	1_323.71	Gray	NA	0.0034	323.71	0.0034	NA
Both_771	Both_771;size=33;	Both_771;size=34;	10_39.96	Gray	0.0033	0.0034	39.96	0.00335	7.07106781186543e-05
Both_792	Both_792;size=32;	Both_792;size=35;	10_39.96	Gray	0.0032	0.0035	39.96	0.00335	0.000212132034355964
Both_765	Both_765;size=33;	NA	10_39.96	Gray	0.0033	NA	39.96	0.0033	NA
Both_763	Both_763;size=33;	Both_763;size=33;	14_33.64	Gray	0.0033	0.0033	33.64	0.0033	0
Both_764	Both_764;size=33;	Both_764;size=33;	1_323.71	Gray	0.0033	0.0033	323.71	0.0033	0
Both_767	Both_767;size=33;	NA	1_323.71	Gray	0.0033	NA	323.71	0.0033	NA
Both_770	Both_770;size=33;	NA	1_323.71	Gray	0.0033	NA	323.71	0.0033	NA
Both_772	Both_772;size=33;	Both_772;size=33;	14_33.64	Gray	0.0033	0.0033	33.64	0.0033	0
Both_776	Both_776;size=33;	NA	4_60.375	Gray	0.0033	NA	60.375	0.0033	NA
Both_901	NA	Both_901;size=33;	10_39.96	Gray	NA	0.0033	39.96	0.0033	NA
Both_938	NA	Both_938;size=33;	1_323.71	Gray	NA	0.0033	323.71	0.0033	NA
Both_1008	NA	Both_1008;size=33;	14_33.64	Gray	NA	0.0033	33.64	0.0033	NA
Both_1056	NA	Both_1056;size=33;	4_60.375	Gray	NA	0.0033	60.375	0.0033	NA
Both_1074	NA	Both_1074;size=33;	1_323.71	Gray	NA	0.0033	323.71	0.0033	NA
Both_1088	NA	Both_1088;size=33;	4_60.375	Gray	NA	0.0033	60.375	0.0033	NA
Both_1127	NA	Both_1127;size=33;	8_6.53	Gray	NA	0.0033	6.53	0.0033	NA
Both_1153	NA	Both_1153;size=33;	4_60.375	Gray	NA	0.0033	60.375	0.0033	NA
Both_1215	NA	Both_1215;size=33;	15_89.91	Gray	NA	0.0033	89.91	0.0033	NA
Both_1279	NA	Both_1279;size=33;	15_89.91	Gray	NA	0.0033	89.91	0.0033	NA
Both_733	Both_733;size=36;	Both_733;size=30;	1_323.71	Gray	0.0036	0.003	323.71	0.0033	0.000424264068711928
Both_744	Both_744;size=35;	Both_744;size=31;	4_60.375	Gray	0.0035	0.0031	60.375	0.0033	0.000282842712474619
Both_817	Both_817;size=31;	Both_817;size=35;	4_60.375	Gray	0.0031	0.0035	60.375	0.0033	0.000282842712474619
Both_762	Both_762;size=33;	Both_762;size=32;	1_323.71	Gray	0.0033	0.0032	323.71	0.00325	7.07106781186552e-05
Both_793	Both_793;size=32;	Both_793;size=33;	10_39.96	Gray	0.0032	0.0033	39.96	0.00325	7.07106781186552e-05
Both_811	Both_811;size=31;	Both_811;size=34;	14_33.64	Gray	0.0031	0.0034	33.64	0.00325	0.000212132034355964
Both_818	Both_818;size=31;	Both_818;size=34;	15_89.91	Gray	0.0031	0.0034	89.91	0.00325	0.000212132034355964
Both_809	Both_809;size=31;	Both_809;size=33;	1_323.71	Gray	0.0031	0.0033	323.71	0.0032	0.00014142135623731
Both_780	Both_780;size=32;	NA	10_39.96	Gray	0.0032	NA	39.96	0.0032	NA
Both_782	Both_782;size=32;	NA	10_39.96	Gray	0.0032	NA	39.96	0.0032	NA
Both_783	Both_783;size=32;	NA	10_39.96	Gray	0.0032	NA	39.96	0.0032	NA
Both_785	Both_785;size=32;	NA	14_33.64	Gray	0.0032	NA	33.64	0.0032	NA
Both_786	Both_786;size=32;	NA	10_39.96	Gray	0.0032	NA	39.96	0.0032	NA
Both_788	Both_788;size=32;	NA	6_0.825	Gray	0.0032	NA	0.825	0.0032	NA
Both_789	Both_789;size=32;	NA	10_39.96	Gray	0.0032	NA	39.96	0.0032	NA
Both_791	Both_791;size=32;	NA	1_323.71	Gray	0.0032	NA	323.71	0.0032	NA
Both_794	Both_794;size=32;	NA	11_9.265	Gray	0.0032	NA	9.265	0.0032	NA
Both_796	Both_796;size=32;	Both_796;size=32;	1_323.71	Gray	0.0032	0.0032	323.71	0.0032	0
Both_798	Both_798;size=32;	NA	1_323.71	Gray	0.0032	NA	323.71	0.0032	NA
Both_799	Both_799;size=32;	NA	1_323.71	Gray	0.0032	NA	323.71	0.0032	NA
Both_801	Both_801;size=32;	NA	4_60.375	Gray	0.0032	NA	60.375	0.0032	NA
Both_803	Both_803;size=32;	NA	1_323.71	Gray	0.0032	NA	323.71	0.0032	NA
Both_822	Both_822;size=30;	Both_822;size=34;	9_2.965	Gray	0.003	0.0034	2.965	0.0032	0.000282842712474619
Both_859	NA	Both_859;size=32;	14_33.64	Gray	NA	0.0032	33.64	0.0032	NA
Both_921	NA	Both_921;size=32;	10_39.96	Gray	NA	0.0032	39.96	0.0032	NA
Both_976	NA	Both_976;size=32;	15_89.91	Gray	NA	0.0032	89.91	0.0032	NA
Both_993	NA	Both_993;size=32;	15_89.91	Gray	NA	0.0032	89.91	0.0032	NA
Both_1174	NA	Both_1174;size=32;	3_16.67	Gray	NA	0.0032	16.67	0.0032	NA
Both_1229	NA	Both_1229;size=32;	15_89.91	Gray	NA	0.0032	89.91	0.0032	NA
Both_1234	NA	Both_1234;size=32;	1_323.71	Gray	NA	0.0032	323.71	0.0032	NA
Both_1277	NA	Both_1277;size=32;	3_16.67	Gray	NA	0.0032	16.67	0.0032	NA
Both_804	Both_804;size=31;	NA	1_323.71	Gray	0.0031	NA	323.71	0.0031	NA
Both_805	Both_805;size=31;	NA	10_39.96	Gray	0.0031	NA	39.96	0.0031	NA
Both_812	Both_812;size=31;	NA	3_16.67	Gray	0.0031	NA	16.67	0.0031	NA
Both_813	Both_813;size=31;	NA	10_39.96	Gray	0.0031	NA	39.96	0.0031	NA
Both_814	Both_814;size=31;	NA	10_39.96	Gray	0.0031	NA	39.96	0.0031	NA
Both_839	NA	Both_839;size=31;	10_39.96	Gray	NA	0.0031	39.96	0.0031	NA
Both_844	NA	Both_844;size=31;	4_60.375	Gray	NA	0.0031	60.375	0.0031	NA
Both_856	NA	Both_856;size=31;	10_39.96	Gray	NA	0.0031	39.96	0.0031	NA
Both_875	NA	Both_875;size=31;	14_33.64	Gray	NA	0.0031	33.64	0.0031	NA
Both_879	NA	Both_879;size=31;	1_323.71	Gray	NA	0.0031	323.71	0.0031	NA
Both_884	NA	Both_884;size=31;	14_33.64	Gray	NA	0.0031	33.64	0.0031	NA
Both_944	NA	Both_944;size=31;	1_323.71	Gray	NA	0.0031	323.71	0.0031	NA
Both_1014	NA	Both_1014;size=31;	4_60.375	Gray	NA	0.0031	60.375	0.0031	NA
Both_1054	NA	Both_1054;size=31;	4_60.375	Gray	NA	0.0031	60.375	0.0031	NA
Both_1330	NA	Both_1330;size=31;	3_16.67	Gray	NA	0.0031	16.67	0.0031	NA
Both_784	Both_784;size=32;	Both_784;size=30;	4_60.375	Gray	0.0032	0.003	60.375	0.0031	0.000141421356237309
Both_807	Both_807;size=31;	Both_807;size=30;	14_33.64	Gray	0.0031	0.003	33.64	0.00305	7.07106781186549e-05
Both_820	Both_820;size=30;	NA	14_33.64	Gray	0.003	NA	33.64	0.003	NA
Both_823	Both_823;size=30;	NA	1_323.71	Gray	0.003	NA	323.71	0.003	NA
Both_824	Both_824;size=30;	NA	1_323.71	Gray	0.003	NA	323.71	0.003	NA
Both_825	Both_825;size=30;	NA	1_323.71	Gray	0.003	NA	323.71	0.003	NA
Both_826	Both_826;size=30;	NA	4_60.375	Gray	0.003	NA	60.375	0.003	NA
Both_827	Both_827;size=30;	NA	1_323.71	Gray	0.003	NA	323.71	0.003	NA
Both_828	Both_828;size=30;	NA	1_323.71	Gray	0.003	NA	323.71	0.003	NA
Both_831	Both_831;size=30;	NA	10_39.96	Gray	0.003	NA	39.96	0.003	NA
Both_832	Both_832;size=30;	NA	10_39.96	Gray	0.003	NA	39.96	0.003	NA
Both_833	Both_833;size=30;	NA	10_39.96	Gray	0.003	NA	39.96	0.003	NA
Both_834	Both_834;size=30;	NA	10_39.96	Gray	0.003	NA	39.96	0.003	NA
Both_835	Both_835;size=30;	NA	11_9.265	Gray	0.003	NA	9.265	0.003	NA
Both_836	NA	Both_836;size=30;	1_323.71	Gray	NA	0.003	323.71	0.003	NA
Both_860	NA	Both_860;size=30;	1_323.71	Gray	NA	0.003	323.71	0.003	NA
Both_862	NA	Both_862;size=30;	14_33.64	Gray	NA	0.003	33.64	0.003	NA
Both_922	NA	Both_922;size=30;	4_60.375	Gray	NA	0.003	60.375	0.003	NA
Both_924	NA	Both_924;size=30;	10_39.96	Gray	NA	0.003	39.96	0.003	NA
Both_961	NA	Both_961;size=30;	3_16.67	Gray	NA	0.003	16.67	0.003	NA
Both_986	NA	Both_986;size=30;	14_33.64	Gray	NA	0.003	33.64	0.003	NA
Both_994	NA	Both_994;size=30;	4_60.375	Gray	NA	0.003	60.375	0.003	NA
Both_1049	NA	Both_1049;size=30;	15_89.91	Gray	NA	0.003	89.91	0.003	NA
Both_1129	NA	Both_1129;size=30;	15_89.91	Gray	NA	0.003	89.91	0.003	NA
Both_1150	NA	Both_1150;size=30;	15_89.91	Gray	NA	0.003	89.91	0.003	NA
Both_1249	NA	Both_1249;size=30;	11_9.265	Gray	NA	0.003	9.265	0.003	NA
Both_1477	NA	Both_1477;size=30;	4_60.375	Gray	NA	0.003	60.375	0.003	NA
Both_1609	NA	Both_1609;size=30;	4_60.375	Gray	NA	0.003	60.375	0.003	NA
