# Supplementary material for: Estimating intraspecific genetic diversity from community DNA metabarcoding data
Source: PeerJ. 2018 Apr 9;6:e4644. doi: 10.7717/peerj.4644 (PMC5896493; doi:10.7717/peerj.4644)
Supplement: Supplemental Information 8 [file peerj-06-4644-s008.zip › Scripts_S1_v3/1_Single_species_mock/R_dif_ee_filtering/1_tables/8_DceM__ee0.02_noDenoise.csv]

ID	A	B	mgorig	color	abund_A	abund_B	mg	mean	sd
Both_1	Both_1;size=544356;	Both_1;size=542386;	1_323.71	Black	54.4356	54.2386	323.71	54.3371	0.139300035893742
Both_2	Both_2;size=67645;	Both_2;size=66159;	10_39.96	Black	6.7645	6.6159	39.96	6.6902	0.105076067684321
Both_3	Both_3;size=61440;	Both_3;size=61588;	14_33.64	Black	6.144	6.1588	33.64	6.1514	0.0104651803615604
Both_4	Both_4;size=35435;	Both_4;size=48639;	15_89.91	Black	3.5435	4.8639	89.91	4.2037	0.933663793878717
Both_5	Both_5;size=22383;	Both_5;size=30037;	4_60.375	Black	2.2383	3.0037	60.375	2.621	0.541219530320184
Both_6	Both_6;size=11147;	Both_6;size=10874;	11_9.265	Black	1.1147	1.0874	9.265	1.10105	0.0193040151263928
Both_8	Both_8;size=9355;	Both_8;size=11554;	3_16.67	Black	0.9355	1.1554	16.67	1.04545	0.155492781182922
Both_7	Both_7;size=9376;	Both_7;size=9244;	7_26.36	Black	0.9376	0.9244	26.36	0.931	0.0093338095116625
Both_11	Both_11;size=4811;	Both_11;size=5312;	1_323.71	Gray	0.4811	0.5312	323.71	0.50615	0.035426049737446
Both_10	Both_10;size=4942;	Both_10;size=4854;	5_3.29	Black	0.4942	0.4854	3.29	0.4898	0.00622253967444164
Both_9	Both_9;size=5014;	Both_9;size=4715;	2_7.18	Black	0.5014	0.4715	7.18	0.48645	0.0211424927574778
Both_12	Both_12;size=4636;	Both_12;size=4799;	1_323.71	Gray	0.4636	0.4799	323.71	0.47175	0.0115258405333408
Both_13	Both_13;size=4418;	Both_13;size=4518;	8_6.53	Black	0.4418	0.4518	6.53	0.4468	0.00707106781186548
Both_14	Both_14;size=4396;	Both_14;size=3402;	1_323.71	Gray	0.4396	0.3402	323.71	0.3899	0.0702864140499428
Both_16	Both_16;size=2484;	Both_16;size=2720;	15_89.91	Gray	0.2484	0.272	89.91	0.2602	0.0166877200360025
Both_18	Both_18;size=2120;	Both_18;size=3045;	13_21.895	Black	0.212	0.3045	21.895	0.25825	0.0654073772597557
Both_17	Both_17;size=2256;	Both_17;size=2013;	9_2.965	Black	0.2256	0.2013	2.965	0.21345	0.0171826947828331
Both_19	Both_19;size=1604;	Both_19;size=1663;	4_60.375	Gray	0.1604	0.1663	60.375	0.16335	0.00417193000900064
Both_20	Both_20;size=1510;	Both_20;size=1468;	1_323.71	Gray	0.151	0.1468	323.71	0.1489	0.00296984848098351
Both_23	Both_23;size=1341;	Both_23;size=1237;	1_323.71	Gray	0.1341	0.1237	323.71	0.1289	0.00735391052434009
Both_24	Both_24;size=1215;	Both_24;size=1232;	1_323.71	Gray	0.1215	0.1232	323.71	0.12235	0.00120208152801714
Both_27	Both_27;size=1161;	Both_27;size=1282;	1_323.71	Gray	0.1161	0.1282	323.71	0.12215	0.00855599205235721
Both_26	Both_26;size=1192;	Both_26;size=1212;	1_323.71	Gray	0.1192	0.1212	323.71	0.1202	0.00141421356237311
Both_25	Both_25;size=1196;	Both_25;size=1190;	1_323.71	Gray	0.1196	0.119	323.71	0.1193	0.000424264068711921
Both_28	Both_28;size=1140;	Both_28;size=1158;	1_323.71	Gray	0.114	0.1158	323.71	0.1149	0.00127279220613579
Both_29	Both_29;size=1109;	Both_29;size=1095;	1_323.71	Gray	0.1109	0.1095	323.71	0.1102	0.000989949493661165
Both_31	Both_31;size=1058;	Both_31;size=1111;	1_323.71	Gray	0.1058	0.1111	323.71	0.10845	0.00374766594028871
Both_33	Both_33;size=1035;	Both_33;size=1117;	1_323.71	Gray	0.1035	0.1117	323.71	0.1076	0.00579827560572969
Both_32	Both_32;size=1056;	Both_32;size=1066;	1_323.71	Gray	0.1056	0.1066	323.71	0.1061	0.000707106781186548
Both_30	Both_30;size=1094;	Both_30;size=998;	1_323.71	Gray	0.1094	0.0998	323.71	0.1046	0.00678822509939085
Both_36	Both_36;size=1024;	Both_36;size=1067;	1_323.71	Gray	0.1024	0.1067	323.71	0.10455	0.00304055915910216
Both_38	Both_38;size=1018;	Both_38;size=1068;	1_323.71	Gray	0.1018	0.1068	323.71	0.1043	0.00353553390593273
Both_35	Both_35;size=1024;	Both_35;size=1044;	1_323.71	Gray	0.1024	0.1044	323.71	0.1034	0.00141421356237311
Both_34	Both_34;size=1034;	Both_34;size=997;	1_323.71	Gray	0.1034	0.0997	323.71	0.10155	0.00261629509039021
Both_40	Both_40;size=1005;	Both_40;size=935;	1_323.71	Gray	0.1005	0.0935	323.71	0.097	0.00494974746830584
Both_37	Both_37;size=1021;	Both_37;size=869;	1_323.71	Gray	0.1021	0.0869	323.71	0.0945	0.0107480230740355
Both_39	Both_39;size=1009;	Both_39;size=867;	1_323.71	Gray	0.1009	0.0867	323.71	0.0938	0.010040916292849
Both_41	Both_41;size=984;	Both_41;size=892;	1_323.71	Gray	0.0984	0.0892	323.71	0.0938	0.00650538238691624
Both_43	Both_43;size=967;	Both_43;size=899;	1_323.71	Gray	0.0967	0.0899	323.71	0.0933	0.00480832611206852
Both_44	Both_44;size=964;	Both_44;size=890;	1_323.71	Gray	0.0964	0.089	323.71	0.0927	0.00523259018078045
Both_47	Both_47;size=929;	Both_47;size=870;	1_323.71	Gray	0.0929	0.087	323.71	0.08995	0.00417193000900063
Both_42	Both_42;size=973;	Both_42;size=825;	1_323.71	Gray	0.0973	0.0825	323.71	0.0899	0.0104651803615609
Both_51	Both_51;size=887;	Both_51;size=900;	1_323.71	Gray	0.0887	0.09	323.71	0.08935	0.000919238815542509
Both_48	Both_48;size=916;	Both_48;size=866;	1_323.71	Gray	0.0916	0.0866	323.71	0.0891	0.00353553390593274
Both_49	Both_49;size=914;	Both_49;size=864;	12_0.145	Black	0.0914	0.0864	0.145	0.0889	0.00353553390593274
Both_45	Both_45;size=940;	Both_45;size=807;	1_323.71	Gray	0.094	0.0807	323.71	0.08735	0.00940452018978109
Both_52	Both_52;size=866;	Both_52;size=874;	1_323.71	Gray	0.0866	0.0874	323.71	0.087	0.000565685424949244
Both_46	Both_46;size=932;	Both_46;size=769;	1_323.71	Gray	0.0932	0.0769	323.71	0.08505	0.0115258405333407
Both_55	Both_55;size=851;	Both_55;size=844;	1_323.71	Gray	0.0851	0.0844	323.71	0.08475	0.000494974746830578
Both_62	Both_62;size=822;	Both_62;size=821;	1_323.71	Gray	0.0822	0.0821	323.71	0.08215	7.07106781186568e-05
Both_59	Both_59;size=838;	Both_59;size=798;	1_323.71	Gray	0.0838	0.0798	323.71	0.0818	0.00282842712474619
Both_50	Both_50;size=912;	Both_50;size=718;	1_323.71	Gray	0.0912	0.0718	323.71	0.0815	0.013717871555019
Both_54	Both_54;size=854;	Both_54;size=747;	1_323.71	Gray	0.0854	0.0747	323.71	0.08005	0.00756604255869606
Both_71	Both_71;size=763;	Both_71;size=838;	1_323.71	Gray	0.0763	0.0838	323.71	0.08005	0.0053033008588991
Both_57	Both_57;size=845;	Both_57;size=752;	1_323.71	Gray	0.0845	0.0752	323.71	0.07985	0.0065760930650349
Both_63	Both_63;size=821;	Both_63;size=775;	1_323.71	Gray	0.0821	0.0775	323.71	0.0798	0.00325269119345812
Both_65	Both_65;size=798;	Both_65;size=767;	1_323.71	Gray	0.0798	0.0767	323.71	0.07825	0.00219203102167829
Both_56	Both_56;size=847;	Both_56;size=706;	1_323.71	Gray	0.0847	0.0706	323.71	0.07765	0.00997020561473032
Both_66	Both_66;size=783;	Both_66;size=767;	1_323.71	Gray	0.0783	0.0767	323.71	0.0775	0.00113137084989847
Both_58	Both_58;size=840;	Both_58;size=709;	1_323.71	Gray	0.084	0.0709	323.71	0.07745	0.00926309883354377
Both_21	Both_21;size=1424;	Both_21;size=123;	1_323.71	Gray	0.1424	0.0123	323.71	0.07735	0.0919945922323698
Both_67	Both_67;size=778;	Both_67;size=745;	1_323.71	Gray	0.0778	0.0745	323.71	0.07615	0.00233345237791561
Both_70	Both_70;size=773;	Both_70;size=747;	1_323.71	Gray	0.0773	0.0747	323.71	0.076	0.00183847763108503
Both_64	Both_64;size=798;	Both_64;size=721;	1_323.71	Gray	0.0798	0.0721	323.71	0.07595	0.00544472221513641
Both_61	Both_61;size=829;	Both_61;size=681;	1_323.71	Gray	0.0829	0.0681	323.71	0.0755	0.0104651803615609
Both_72	Both_72;size=760;	Both_72;size=746;	1_323.71	Gray	0.076	0.0746	323.71	0.0753	0.000989949493661165
Both_77	Both_77;size=710;	Both_77;size=779;	1_323.71	Gray	0.071	0.0779	323.71	0.07445	0.00487903679018717
Both_74	Both_74;size=734;	Both_74;size=716;	1_323.71	Gray	0.0734	0.0716	323.71	0.0725	0.00127279220613578
Both_75	Both_75;size=727;	Both_75;size=722;	1_323.71	Gray	0.0727	0.0722	323.71	0.07245	0.000353553390593274
Both_69	Both_69;size=775;	Both_69;size=658;	1_323.71	Gray	0.0775	0.0658	323.71	0.07165	0.00827314933988261
Both_73	Both_73;size=737;	Both_73;size=689;	1_323.71	Gray	0.0737	0.0689	323.71	0.0713	0.00339411254969543
Both_53	Both_53;size=856;	Both_53;size=559;	1_323.71	Gray	0.0856	0.0559	323.71	0.07075	0.0210010714012405
Both_80	Both_80;size=697;	Both_80;size=707;	6_0.825	Black	0.0697	0.0707	0.825	0.0702	0.000707106781186548
Both_76	Both_76;size=722;	Both_76;size=666;	1_323.71	Gray	0.0722	0.0666	323.71	0.0694	0.00395979797464466
Both_81	Both_81;size=687;	Both_81;size=697;	1_323.71	Gray	0.0687	0.0697	323.71	0.0692	0.000707106781186548
Both_79	Both_79;size=699;	Both_79;size=677;	1_323.71	Gray	0.0699	0.0677	323.71	0.0688	0.0015556349186104
Both_60	Both_60;size=836;	Both_60;size=519;	1_323.71	Gray	0.0836	0.0519	323.71	0.06775	0.0224152849636136
Both_83	Both_83;size=679;	Both_83;size=654;	1_323.71	Gray	0.0679	0.0654	323.71	0.06665	0.00176776695296637
Both_82	Both_82;size=680;	Both_82;size=639;	1_323.71	Gray	0.068	0.0639	323.71	0.06595	0.00289913780286485
Both_68	Both_68;size=776;	Both_68;size=518;	1_323.71	Gray	0.0776	0.0518	323.71	0.0647	0.0182433549546129
Both_85	Both_85;size=657;	Both_85;size=637;	1_323.71	Gray	0.0657	0.0637	323.71	0.0647	0.00141421356237311
Both_78	Both_78;size=700;	Both_78;size=589;	1_323.71	Gray	0.07	0.0589	323.71	0.06445	0.00784888527117067
Both_84	Both_84;size=667;	Both_84;size=609;	1_323.71	Gray	0.0667	0.0609	323.71	0.0638	0.00410121933088198
Both_88	Both_88;size=638;	Both_88;size=633;	1_323.71	Gray	0.0638	0.0633	323.71	0.06355	0.000353553390593274
Both_89	Both_89;size=630;	Both_89;size=628;	1_323.71	Gray	0.063	0.0628	323.71	0.0629	0.000141421356237314
Both_93	Both_93;size=610;	Both_93;size=648;	1_323.71	Gray	0.061	0.0648	323.71	0.0629	0.00268700576850888
Both_87	Both_87;size=639;	Both_87;size=589;	1_323.71	Gray	0.0639	0.0589	323.71	0.0614	0.00353553390593274
Both_94	Both_94;size=605;	Both_94;size=621;	1_323.71	Gray	0.0605	0.0621	323.71	0.0613	0.00113137084989848
Both_90	Both_90;size=625;	Both_90;size=598;	1_323.71	Gray	0.0625	0.0598	323.71	0.06115	0.00190918830920368
Both_101	Both_101;size=584;	Both_101;size=634;	1_323.71	Gray	0.0584	0.0634	323.71	0.0609	0.00353553390593274
Both_100	Both_100;size=585;	Both_100;size=623;	10_39.96	Gray	0.0585	0.0623	39.96	0.0604	0.00268700576850887
Both_98	Both_98;size=595;	Both_98;size=601;	1_323.71	Gray	0.0595	0.0601	323.71	0.0598	0.000424264068711926
Both_95	Both_95;size=600;	Both_95;size=587;	1_323.71	Gray	0.06	0.0587	323.71	0.05935	0.000919238815542514
Both_92	Both_92;size=613;	Both_92;size=573;	1_323.71	Gray	0.0613	0.0573	323.71	0.0593	0.00282842712474619
Both_91	Both_91;size=620;	Both_91;size=560;	1_323.71	Gray	0.062	0.056	323.71	0.059	0.00424264068711929
Both_103	Both_103;size=568;	Both_103;size=587;	1_323.71	Gray	0.0568	0.0587	323.71	0.05775	0.00134350288425443
Both_102	Both_102;size=575;	Both_102;size=567;	14_33.64	Gray	0.0575	0.0567	33.64	0.0571	0.000565685424949235
Both_96	Both_96;size=598;	Both_96;size=518;	1_323.71	Gray	0.0598	0.0518	323.71	0.0558	0.00565685424949238
Both_97	Both_97;size=596;	Both_97;size=517;	1_323.71	Gray	0.0596	0.0517	323.71	0.05565	0.00558614357137372
Both_86	Both_86;size=656;	Both_86;size=422;	1_323.71	Gray	0.0656	0.0422	323.71	0.0539	0.0165462986797652
Both_110	Both_110;size=533;	Both_110;size=535;	1_323.71	Gray	0.0533	0.0535	323.71	0.0534	0.000141421356237304
Both_108	Both_108;size=540;	Both_108;size=524;	1_323.71	Gray	0.054	0.0524	323.71	0.0532	0.00113137084989847
Both_105	Both_105;size=554;	Both_105;size=493;	1_323.71	Gray	0.0554	0.0493	323.71	0.05235	0.00431335136523795
Both_107	Both_107;size=543;	Both_107;size=496;	1_323.71	Gray	0.0543	0.0496	323.71	0.05195	0.00332340187157677
Both_99	Both_99;size=590;	Both_99;size=445;	1_323.71	Gray	0.059	0.0445	323.71	0.05175	0.0102530483272049
Both_109	Both_109;size=536;	Both_109;size=491;	1_323.71	Gray	0.0536	0.0491	323.71	0.05135	0.00318198051533947
Both_114	Both_114;size=521;	Both_114;size=479;	1_323.71	Gray	0.0521	0.0479	323.71	0.05	0.0029698484809835
Both_112	Both_112;size=525;	Both_112;size=468;	1_323.71	Gray	0.0525	0.0468	323.71	0.04965	0.00403050865276332
Both_104	Both_104;size=560;	Both_104;size=426;	1_323.71	Gray	0.056	0.0426	323.71	0.0493	0.00947523086789973
Both_120	Both_120;size=480;	Both_120;size=452;	1_323.71	Gray	0.048	0.0452	323.71	0.0466	0.00197989898732234
Both_118	Both_118;size=512;	Both_118;size=409;	1_323.71	Gray	0.0512	0.0409	323.71	0.04605	0.00728319984622144
Both_111	Both_111;size=529;	Both_111;size=387;	1_323.71	Gray	0.0529	0.0387	323.71	0.0458	0.010040916292849
Both_113	Both_113;size=525;	Both_113;size=390;	1_323.71	Gray	0.0525	0.039	323.71	0.04575	0.00954594154601839
Both_115	Both_115;size=520;	Both_115;size=389;	1_323.71	Gray	0.052	0.0389	323.71	0.04545	0.00926309883354377
Both_116	Both_116;size=516;	Both_116;size=391;	1_323.71	Gray	0.0516	0.0391	323.71	0.04535	0.00883883476483184
Both_119	Both_119;size=482;	Both_119;size=425;	1_323.71	Gray	0.0482	0.0425	323.71	0.04535	0.00403050865276332
Both_121	Both_121;size=476;	Both_121;size=423;	1_323.71	Gray	0.0476	0.0423	323.71	0.04495	0.00374766594028871
Both_124	Both_124;size=462;	Both_124;size=436;	1_323.71	Gray	0.0462	0.0436	323.71	0.0449	0.00183847763108502
Both_122	Both_122;size=465;	Both_122;size=418;	1_323.71	Gray	0.0465	0.0418	323.71	0.04415	0.00332340187157677
Both_123	Both_123;size=464;	Both_123;size=347;	1_323.71	Gray	0.0464	0.0347	323.71	0.04055	0.00827314933988261
Both_125	Both_125;size=437;	Both_125;size=371;	1_323.71	Gray	0.0437	0.0371	323.71	0.0404	0.00466690475583121
Both_127	Both_127;size=421;	Both_127;size=344;	1_323.71	Gray	0.0421	0.0344	323.71	0.03825	0.00544472221513641
Both_132	Both_132;size=393;	Both_132;size=363;	1_323.71	Gray	0.0393	0.0363	323.71	0.0378	0.00212132034355964
Both_134	Both_134;size=377;	Both_134;size=367;	1_323.71	Gray	0.0377	0.0367	323.71	0.0372	0.000707106781186548
Both_131	Both_131;size=394;	Both_131;size=346;	1_323.71	Gray	0.0394	0.0346	323.71	0.037	0.00339411254969543
Both_137	Both_137;size=372;	Both_137;size=366;	10_39.96	Gray	0.0372	0.0366	39.96	0.0369	0.000424264068711926
Both_136	Both_136;size=373;	Both_136;size=362;	1_323.71	Gray	0.0373	0.0362	323.71	0.03675	0.0007778174593052
Both_126	Both_126;size=435;	Both_126;size=297;	1_323.71	Gray	0.0435	0.0297	323.71	0.0366	0.00975807358037435
Both_129	Both_129;size=402;	Both_129;size=323;	10_39.96	Gray	0.0402	0.0323	39.96	0.03625	0.00558614357137372
Both_139	Both_139;size=355;	Both_139;size=366;	14_33.64	Gray	0.0355	0.0366	33.64	0.03605	0.0007778174593052
Both_138	Both_138;size=360;	Both_138;size=357;	1_323.71	Gray	0.036	0.0357	323.71	0.03585	0.000212132034355965
Both_133	Both_133;size=390;	Both_133;size=320;	1_323.71	Gray	0.039	0.032	323.71	0.0355	0.00494974746830583
Both_135	Both_135;size=376;	Both_135;size=323;	1_323.71	Gray	0.0376	0.0323	323.71	0.03495	0.0037476659402887
Both_140	Both_140;size=346;	Both_140;size=315;	1_323.71	Gray	0.0346	0.0315	323.71	0.03305	0.0021920310216783
Both_153	Both_153;size=307;	Both_153;size=344;	1_323.71	Gray	0.0307	0.0344	323.71	0.03255	0.00261629509039023
Both_145	Both_145;size=330;	Both_145;size=311;	1_323.71	Gray	0.033	0.0311	323.71	0.03205	0.00134350288425444
Both_130	Both_130;size=396;	Both_130;size=241;	1_323.71	Gray	0.0396	0.0241	323.71	0.03185	0.0109601551083915
Both_148	Both_148;size=312;	Both_148;size=321;	1_323.71	Gray	0.0312	0.0321	323.71	0.03165	0.000636396103067891
Both_143	Both_143;size=333;	Both_143;size=296;	1_323.71	Gray	0.0333	0.0296	323.71	0.03145	0.00261629509039023
Both_154	Both_154;size=302;	Both_154;size=327;	1_323.71	Gray	0.0302	0.0327	323.71	0.03145	0.00176776695296637
Both_150	Both_150;size=308;	Both_150;size=304;	1_323.71	Gray	0.0308	0.0304	323.71	0.0306	0.000282842712474617
Both_149	Both_149;size=309;	Both_149;size=303;	1_323.71	Gray	0.0309	0.0303	323.71	0.0306	0.000424264068711926
Both_155	Both_155;size=301;	Both_155;size=305;	1_323.71	Gray	0.0301	0.0305	323.71	0.0303	0.00028284271247462
Both_151	Both_151;size=308;	Both_151;size=283;	1_323.71	Gray	0.0308	0.0283	323.71	0.02955	0.00176776695296637
Both_161	Both_161;size=280;	Both_161;size=303;	1_323.71	Gray	0.028	0.0303	323.71	0.02915	0.00162634559672906
Both_160	Both_160;size=280;	Both_160;size=273;	1_323.71	Gray	0.028	0.0273	323.71	0.02765	0.00049497474683058
Both_165	Both_165;size=262;	Both_165;size=289;	1_323.71	Gray	0.0262	0.0289	323.71	0.02755	0.00190918830920368
Both_158	Both_158;size=293;	Both_158;size=248;	1_323.71	Gray	0.0293	0.0248	323.71	0.02705	0.00318198051533946
Both_152	Both_152;size=307;	Both_152;size=233;	1_323.71	Gray	0.0307	0.0233	323.71	0.027	0.00523259018078045
Both_166	Both_166;size=259;	Both_166;size=278;	1_323.71	Gray	0.0259	0.0278	323.71	0.02685	0.00134350288425444
Both_146	Both_146;size=325;	Both_146;size=201;	1_323.71	Gray	0.0325	0.0201	323.71	0.0263	0.00876812408671319
Both_159	Both_159;size=283;	Both_159;size=238;	1_323.71	Gray	0.0283	0.0238	323.71	0.02605	0.00318198051533946
Both_173	Both_173;size=249;	Both_173;size=271;	1_323.71	Gray	0.0249	0.0271	323.71	0.026	0.0015556349186104
Both_168	Both_168;size=257;	Both_168;size=260;	1_323.71	Gray	0.0257	0.026	323.71	0.02585	0.000212132034355963
Both_157	Both_157;size=296;	Both_157;size=220;	14_33.64	Gray	0.0296	0.022	33.64	0.0258	0.00537401153701776
Both_144	Both_144;size=330;	Both_144;size=180;	1_323.71	Gray	0.033	0.018	323.71	0.0255	0.0106066017177982
Both_170	Both_170;size=254;	Both_170;size=249;	1_323.71	Gray	0.0254	0.0249	323.71	0.02515	0.000353553390593274
Both_178	Both_178;size=244;	Both_178;size=255;	1_323.71	Gray	0.0244	0.0255	323.71	0.02495	0.000777817459305205
Both_181	Both_181;size=240;	Both_181;size=258;	3_16.67	Gray	0.024	0.0258	16.67	0.0249	0.00127279220613578
Both_176	Both_176;size=246;	Both_176;size=250;	1_323.71	Gray	0.0246	0.025	323.71	0.0248	0.00028284271247462
Both_162	Both_162;size=278;	Both_162;size=210;	1_323.71	Gray	0.0278	0.021	323.71	0.0244	0.00480832611206852
Both_174	Both_174;size=249;	Both_174;size=239;	1_323.71	Gray	0.0249	0.0239	323.71	0.0244	0.000707106781186546
Both_147	Both_147;size=319;	Both_147;size=168;	1_323.71	Gray	0.0319	0.0168	323.71	0.02435	0.0106773123959169
Both_177	Both_177;size=244;	Both_177;size=243;	1_323.71	Gray	0.0244	0.0243	323.71	0.02435	7.07106781186543e-05
Both_180	Both_180;size=242;	Both_180;size=244;	1_323.71	Gray	0.0242	0.0244	323.71	0.0243	0.000141421356237309
Both_169	Both_169;size=256;	Both_169;size=227;	1_323.71	Gray	0.0256	0.0227	323.71	0.02415	0.00205060966544099
Both_164	Both_164;size=267;	Both_164;size=215;	1_323.71	Gray	0.0267	0.0215	323.71	0.0241	0.00367695526217005
Both_171	Both_171;size=252;	Both_171;size=228;	1_323.71	Gray	0.0252	0.0228	323.71	0.024	0.00169705627484771
Both_183	Both_183;size=231;	Both_183;size=249;	1_323.71	Gray	0.0231	0.0249	323.71	0.024	0.00127279220613579
Both_167	Both_167;size=258;	Both_167;size=217;	1_323.71	Gray	0.0258	0.0217	323.71	0.02375	0.00289913780286484
Both_179	Both_179;size=243;	Both_179;size=230;	1_323.71	Gray	0.0243	0.023	323.71	0.02365	0.000919238815542511
Both_163	Both_163;size=272;	Both_163;size=197;	1_323.71	Gray	0.0272	0.0197	323.71	0.02345	0.00530330085889911
Both_175	Both_175;size=247;	Both_175;size=214;	1_323.71	Gray	0.0247	0.0214	323.71	0.02305	0.00233345237791561
Both_186	Both_186;size=225;	Both_186;size=230;	1_323.71	Gray	0.0225	0.023	323.71	0.02275	0.000353553390593274
Both_172	Both_172;size=251;	Both_172;size=200;	1_323.71	Gray	0.0251	0.02	323.71	0.02255	0.00360624458405139
Both_184	Both_184;size=227;	Both_184;size=224;	1_323.71	Gray	0.0227	0.0224	323.71	0.02255	0.000212132034355963
Both_196	Both_196;size=210;	Both_196;size=239;	1_323.71	Gray	0.021	0.0239	323.71	0.02245	0.00205060966544099
Both_187	Both_187;size=224;	Both_187;size=224;	1_323.71	Gray	0.0224	0.0224	323.71	0.0224	0
Both_182	Both_182;size=235;	Both_182;size=198;	1_323.71	Gray	0.0235	0.0198	323.71	0.02165	0.00261629509039023
Both_195	Both_195;size=210;	Both_195;size=210;	1_323.71	Gray	0.021	0.021	323.71	0.021	0
Both_193	Both_193;size=216;	Both_193;size=203;	1_323.71	Gray	0.0216	0.0203	323.71	0.02095	0.000919238815542511
Both_189	Both_189;size=221;	Both_189;size=184;	1_323.71	Gray	0.0221	0.0184	323.71	0.02025	0.00261629509039023
Both_197	Both_197;size=208;	Both_197;size=192;	1_323.71	Gray	0.0208	0.0192	323.71	0.02	0.00113137084989847
Both_185	Both_185;size=226;	Both_185;size=167;	1_323.71	Gray	0.0226	0.0167	323.71	0.01965	0.00417193000900063
Both_192	Both_192;size=219;	Both_192;size=171;	1_323.71	Gray	0.0219	0.0171	323.71	0.0195	0.00339411254969543
Both_200	Both_200;size=196;	Both_200;size=193;	1_323.71	Gray	0.0196	0.0193	323.71	0.01945	0.000212132034355963
Both_190	Both_190;size=219;	Both_190;size=167;	1_323.71	Gray	0.0219	0.0167	323.71	0.0193	0.00367695526217005
Both_202	Both_202;size=194;	Both_202;size=191;	1_323.71	Gray	0.0194	0.0191	323.71	0.01925	0.000212132034355963
Both_210	Both_210;size=180;	Both_210;size=205;	1_323.71	Gray	0.018	0.0205	323.71	0.01925	0.00176776695296637
Both_194	Both_194;size=214;	Both_194;size=168;	1_323.71	Gray	0.0214	0.0168	323.71	0.0191	0.00325269119345812
Both_206	Both_206;size=192;	Both_206;size=189;	1_323.71	Gray	0.0192	0.0189	323.71	0.01905	0.000212132034355965
Both_204	Both_204;size=192;	Both_204;size=185;	1_323.71	Gray	0.0192	0.0185	323.71	0.01885	0.000494974746830585
Both_188	Both_188;size=223;	Both_188;size=153;	1_323.71	Gray	0.0223	0.0153	323.71	0.0188	0.00494974746830583
Both_205	Both_205;size=192;	Both_205;size=165;	1_323.71	Gray	0.0192	0.0165	323.71	0.01785	0.00190918830920368
Both_201	Both_201;size=195;	Both_201;size=156;	6_0.825	Gray	0.0195	0.0156	0.825	0.01755	0.00275771644662754
Both_207	Both_207;size=191;	Both_207;size=154;	1_323.71	Gray	0.0191	0.0154	323.71	0.01725	0.00261629509039023
Both_238	Both_238;size=134;	Both_238;size=203;	4_60.375	Gray	0.0134	0.0203	60.375	0.01685	0.00487903679018718
Both_214	Both_214;size=168;	NA	10_39.96	Gray	0.0168	NA	39.96	0.0168	NA
Both_212	Both_212;size=174;	Both_212;size=161;	1_323.71	Gray	0.0174	0.0161	323.71	0.01675	0.000919238815542511
Both_199	Both_199;size=204;	Both_199;size=130;	10_39.96	Gray	0.0204	0.013	39.96	0.0167	0.00523259018078045
Both_203	Both_203;size=193;	Both_203;size=138;	1_323.71	Gray	0.0193	0.0138	323.71	0.01655	0.00388908729652601
Both_211	Both_211;size=178;	Both_211;size=152;	7_26.36	Gray	0.0178	0.0152	26.36	0.0165	0.00183847763108502
Both_208	Both_208;size=187;	Both_208;size=138;	1_323.71	Gray	0.0187	0.0138	323.71	0.01625	0.00346482322781408
Both_225	Both_225;size=150;	Both_225;size=175;	13_21.895	Gray	0.015	0.0175	21.895	0.01625	0.00176776695296637
Both_219	Both_219;size=156;	Both_219;size=163;	10_39.96	Gray	0.0156	0.0163	39.96	0.01595	0.000494974746830585
Both_209	Both_209;size=187;	Both_209;size=131;	1_323.71	Gray	0.0187	0.0131	323.71	0.0159	0.00395979797464466
Both_221	Both_221;size=155;	Both_221;size=162;	14_33.64	Gray	0.0155	0.0162	33.64	0.01585	0.000494974746830583
Both_216	Both_216;size=160;	Both_216;size=150;	5_3.29	Gray	0.016	0.015	3.29	0.0155	0.000707106781186548
Both_218	Both_218;size=158;	Both_218;size=148;	11_9.265	Gray	0.0158	0.0148	9.265	0.0153	0.000707106781186547
Both_223	Both_223;size=153;	Both_223;size=149;	10_39.96	Gray	0.0153	0.0149	39.96	0.0151	0.000282842712474621
Both_220	Both_220;size=155;	Both_220;size=145;	1_323.71	Gray	0.0155	0.0145	323.71	0.015	0.000707106781186547
Both_224	Both_224;size=151;	Both_224;size=146;	10_39.96	Gray	0.0151	0.0146	39.96	0.01485	0.000353553390593274
Both_222	Both_222;size=154;	Both_222;size=135;	10_39.96	Gray	0.0154	0.0135	39.96	0.01445	0.00134350288425444
Both_237	Both_237;size=135;	Both_237;size=153;	1_323.71	Gray	0.0135	0.0153	323.71	0.0144	0.00127279220613579
Both_228	Both_228;size=142;	Both_228;size=145;	15_89.91	Gray	0.0142	0.0145	89.91	0.01435	0.000212132034355964
Both_215	Both_215;size=161;	Both_215;size=126;	1_323.71	Gray	0.0161	0.0126	323.71	0.01435	0.00247487373415292
Both_229	Both_229;size=140;	Both_229;size=146;	14_33.64	Gray	0.014	0.0146	33.64	0.0143	0.00042426406871193
Both_234	Both_234;size=136;	Both_234;size=143;	10_39.96	Gray	0.0136	0.0143	39.96	0.01395	0.000494974746830584
Both_241	Both_241;size=133;	Both_241;size=145;	5_3.29	Gray	0.0133	0.0145	3.29	0.0139	0.000848528137423857
Both_230	Both_230;size=139;	NA	14_33.64	Gray	0.0139	NA	33.64	0.0139	NA
Both_236	Both_236;size=136;	Both_236;size=142;	10_39.96	Gray	0.0136	0.0142	39.96	0.0139	0.00042426406871193
Both_232	Both_232;size=137;	Both_232;size=138;	14_33.64	Gray	0.0137	0.0138	33.64	0.01375	7.07106781186543e-05
Both_246	Both_246;size=129;	Both_246;size=146;	14_33.64	Gray	0.0129	0.0146	33.64	0.01375	0.00120208152801713
Both_242	Both_242;size=133;	Both_242;size=141;	14_33.64	Gray	0.0133	0.0141	33.64	0.0137	0.000565685424949238
Both_251	Both_251;size=126;	Both_251;size=146;	3_16.67	Gray	0.0126	0.0146	16.67	0.0136	0.0014142135623731
Both_231	Both_231;size=139;	Both_231;size=131;	8_6.53	Gray	0.0139	0.0131	6.53	0.0135	0.000565685424949237
Both_235	Both_235;size=136;	Both_235;size=132;	14_33.64	Gray	0.0136	0.0132	33.64	0.0134	0.000282842712474617
Both_226	Both_226;size=149;	Both_226;size=117;	1_323.71	Gray	0.0149	0.0117	323.71	0.0133	0.00226274169979695
Both_243	Both_243;size=132;	Both_243;size=131;	10_39.96	Gray	0.0132	0.0131	39.96	0.01315	7.07106781186556e-05
Both_259	Both_259;size=121;	Both_259;size=142;	10_39.96	Gray	0.0121	0.0142	39.96	0.01315	0.00148492424049175
Both_213	Both_213;size=169;	Both_213;size=94;	1_323.71	Gray	0.0169	0.0094	323.71	0.01315	0.00530330085889911
Both_227	Both_227;size=142;	Both_227;size=119;	14_33.64	Gray	0.0142	0.0119	33.64	0.01305	0.00162634559672906
Both_217	Both_217;size=159;	Both_217;size=102;	1_323.71	Gray	0.0159	0.0102	323.71	0.01305	0.00403050865276332
Both_239	Both_239;size=133;	Both_239;size=122;	10_39.96	Gray	0.0133	0.0122	39.96	0.01275	0.000777817459305204
Both_254	Both_254;size=124;	Both_254;size=131;	10_39.96	Gray	0.0124	0.0131	39.96	0.01275	0.000494974746830583
Both_255	Both_255;size=123;	Both_255;size=127;	10_39.96	Gray	0.0123	0.0127	39.96	0.0125	0.000282842712474619
Both_300	Both_300;size=108;	Both_300;size=140;	1_323.71	Gray	0.0108	0.014	323.71	0.0124	0.00226274169979695
Both_253	Both_253;size=125;	Both_253;size=122;	10_39.96	Gray	0.0125	0.0122	39.96	0.01235	0.000212132034355965
Both_280	Both_280;size=113;	Both_280;size=131;	10_39.96	Gray	0.0113	0.0131	39.96	0.0122	0.00127279220613579
Both_247	Both_247;size=129;	Both_247;size=114;	10_39.96	Gray	0.0129	0.0114	39.96	0.01215	0.00106066017177982
Both_240	Both_240;size=133;	Both_240;size=108;	1_323.71	Gray	0.0133	0.0108	323.71	0.01205	0.00176776695296637
Both_257	Both_257;size=122;	Both_257;size=119;	10_39.96	Gray	0.0122	0.0119	39.96	0.01205	0.000212132034355963
Both_279	Both_279;size=114;	Both_279;size=125;	10_39.96	Gray	0.0114	0.0125	39.96	0.01195	0.000777817459305202
Both_249	Both_249;size=127;	Both_249;size=112;	14_33.64	Gray	0.0127	0.0112	33.64	0.01195	0.00106066017177982
Both_260	Both_260;size=121;	Both_260;size=116;	10_39.96	Gray	0.0121	0.0116	39.96	0.01185	0.000353553390593274
Both_284	Both_284;size=112;	Both_284;size=122;	10_39.96	Gray	0.0112	0.0122	39.96	0.0117	0.000707106781186547
Both_331	Both_331;size=98;	Both_331;size=136;	14_33.64	Gray	0.0098	0.0136	33.64	0.0117	0.00268700576850888
Both_261	Both_261;size=121;	Both_261;size=112;	14_33.64	Gray	0.0121	0.0112	33.64	0.01165	0.000636396103067893
Both_264	Both_264;size=119;	Both_264;size=114;	10_39.96	Gray	0.0119	0.0114	39.96	0.01165	0.000353553390593274
Both_287	Both_287;size=111;	Both_287;size=121;	10_39.96	Gray	0.0111	0.0121	39.96	0.0116	0.000707106781186547
Both_289	Both_289;size=111;	Both_289;size=121;	10_39.96	Gray	0.0111	0.0121	39.96	0.0116	0.000707106781186547
Both_244	Both_244;size=132;	Both_244;size=98;	1_323.71	Gray	0.0132	0.0098	323.71	0.0115	0.00240416305603426
Both_291	Both_291;size=110;	Both_291;size=120;	10_39.96	Gray	0.011	0.012	39.96	0.0115	0.000707106781186547
Both_256	Both_256;size=123;	Both_256;size=105;	1_323.71	Gray	0.0123	0.0105	323.71	0.0114	0.00127279220613579
Both_288	Both_288;size=111;	Both_288;size=116;	10_39.96	Gray	0.0111	0.0116	39.96	0.01135	0.000353553390593273
Both_310	Both_310;size=104;	Both_310;size=121;	14_33.64	Gray	0.0104	0.0121	33.64	0.01125	0.00120208152801713
Both_295	Both_295;size=109;	Both_295;size=115;	8_6.53	Gray	0.0109	0.0115	6.53	0.0112	0.000424264068711928
Both_245	Both_245;size=131;	Both_245;size=92;	10_39.96	Gray	0.0131	0.0092	39.96	0.01115	0.00275771644662754
Both_274	Both_274;size=117;	Both_274;size=105;	1_323.71	Gray	0.0117	0.0105	323.71	0.0111	0.000848528137423857
Both_330	Both_330;size=99;	Both_330;size=123;	10_39.96	Gray	0.0099	0.0123	39.96	0.0111	0.00169705627484771
Both_334	Both_334;size=98;	Both_334;size=123;	14_33.64	Gray	0.0098	0.0123	33.64	0.01105	0.00176776695296637
Both_271	Both_271;size=117;	Both_271;size=103;	14_33.64	Gray	0.0117	0.0103	33.64	0.011	0.000989949493661167
Both_258	Both_258;size=121;	Both_258;size=98;	1_323.71	Gray	0.0121	0.0098	323.71	0.01095	0.00162634559672906
Both_270	Both_270;size=117;	Both_270;size=100;	14_33.64	Gray	0.0117	0.01	33.64	0.01085	0.00120208152801713
Both_248	Both_248;size=128;	Both_248;size=89;	10_39.96	Gray	0.0128	0.0089	39.96	0.01085	0.00275771644662753
Both_308	Both_308;size=105;	Both_308;size=110;	10_39.96	Gray	0.0105	0.011	39.96	0.01075	0.000353553390593274
Both_297	Both_297;size=109;	Both_297;size=106;	10_39.96	Gray	0.0109	0.0106	39.96	0.01075	0.000212132034355964
Both_290	Both_290;size=110;	Both_290;size=104;	14_33.64	Gray	0.011	0.0104	33.64	0.0107	0.00042426406871193
Both_250	Both_250;size=127;	Both_250;size=87;	1_323.71	Gray	0.0127	0.0087	323.71	0.0107	0.00282842712474619
Both_294	Both_294;size=109;	Both_294;size=104;	10_39.96	Gray	0.0109	0.0104	39.96	0.01065	0.000353553390593274
Both_329	Both_329;size=100;	Both_329;size=113;	10_39.96	Gray	0.01	0.0113	39.96	0.01065	0.000919238815542511
Both_233	Both_233;size=137;	Both_233;size=75;	1_323.71	Gray	0.0137	0.0075	323.71	0.0106	0.0043840620433566
Both_328	Both_328;size=100;	Both_328;size=112;	14_33.64	Gray	0.01	0.0112	33.64	0.0106	0.000848528137423857
Both_269	Both_269;size=118;	Both_269;size=93;	1_323.71	Gray	0.0118	0.0093	323.71	0.01055	0.00176776695296637
Both_285	Both_285;size=112;	Both_285;size=99;	10_39.96	Gray	0.0112	0.0099	39.96	0.01055	0.000919238815542512
Both_252	Both_252;size=126;	Both_252;size=84;	6_0.825	Gray	0.0126	0.0084	0.825	0.0105	0.0029698484809835
Both_318	Both_318;size=102;	Both_318;size=108;	14_33.64	Gray	0.0102	0.0108	33.64	0.0105	0.000424264068711927
Both_332	Both_332;size=98;	Both_332;size=112;	14_33.64	Gray	0.0098	0.0112	33.64	0.0105	0.000989949493661167
Both_312	Both_312;size=104;	Both_312;size=105;	14_33.64	Gray	0.0104	0.0105	33.64	0.01045	7.07106781186556e-05
Both_320	Both_320;size=102;	Both_320;size=107;	10_39.96	Gray	0.0102	0.0107	39.96	0.01045	0.000353553390593273
Both_277	Both_277;size=115;	Both_277;size=94;	14_33.64	Gray	0.0115	0.0094	33.64	0.01045	0.00148492424049175
Both_292	Both_292;size=110;	Both_292;size=98;	14_33.64	Gray	0.011	0.0098	33.64	0.0104	0.000848528137423858
Both_335	Both_335;size=97;	Both_335;size=110;	10_39.96	Gray	0.0097	0.011	39.96	0.01035	0.000919238815542512
Both_278	Both_278;size=114;	Both_278;size=93;	14_33.64	Gray	0.0114	0.0093	33.64	0.01035	0.00148492424049175
Both_275	Both_275;size=116;	Both_275;size=90;	1_323.71	Gray	0.0116	0.009	323.71	0.0103	0.00183847763108502
Both_263	Both_263;size=119;	Both_263;size=86;	1_323.71	Gray	0.0119	0.0086	323.71	0.01025	0.00233345237791561
Both_327	Both_327;size=100;	Both_327;size=105;	14_33.64	Gray	0.01	0.0105	33.64	0.01025	0.000353553390593274
Both_313	Both_313;size=104;	Both_313;size=101;	10_39.96	Gray	0.0104	0.0101	39.96	0.01025	0.000212132034355964
Both_296	Both_296;size=109;	Both_296;size=95;	10_39.96	Gray	0.0109	0.0095	39.96	0.0102	0.000989949493661167
Both_306	Both_306;size=105;	Both_306;size=99;	14_33.64	Gray	0.0105	0.0099	33.64	0.0102	0.00042426406871193
Both_303	Both_303;size=106;	Both_303;size=97;	10_39.96	Gray	0.0106	0.0097	39.96	0.01015	0.000636396103067893
Both_311	Both_311;size=104;	Both_311;size=98;	10_39.96	Gray	0.0104	0.0098	39.96	0.0101	0.000424264068711928
Both_282	Both_282;size=113;	Both_282;size=86;	14_33.64	Gray	0.0113	0.0086	33.64	0.00995	0.00190918830920368
Both_293	Both_293;size=110;	Both_293;size=89;	14_33.64	Gray	0.011	0.0089	33.64	0.00995	0.00148492424049175
Both_262	Both_262;size=120;	Both_262;size=77;	1_323.71	Gray	0.012	0.0077	323.71	0.00985	0.00304055915910215
Both_276	Both_276;size=115;	Both_276;size=82;	1_323.71	Gray	0.0115	0.0082	323.71	0.00985	0.00233345237791561
Both_436	Both_436;size=72;	Both_436;size=125;	15_89.91	Gray	0.0072	0.0125	89.91	0.00985	0.0037476659402887
Both_273	Both_273;size=117;	Both_273;size=79;	10_39.96	Gray	0.0117	0.0079	39.96	0.0098	0.00268700576850888
Both_315	Both_315;size=103;	Both_315;size=93;	14_33.64	Gray	0.0103	0.0093	33.64	0.0098	0.000707106781186548
Both_286	Both_286;size=112;	Both_286;size=83;	1_323.71	Gray	0.0112	0.0083	323.71	0.00975	0.00205060966544099
Both_319	Both_319;size=102;	Both_319;size=93;	10_39.96	Gray	0.0102	0.0093	39.96	0.00975	0.000636396103067894
Both_321	Both_321;size=102;	Both_321;size=92;	10_39.96	Gray	0.0102	0.0092	39.96	0.0097	0.000707106781186548
Both_355	Both_355;size=89;	Both_355;size=105;	14_33.64	Gray	0.0089	0.0105	33.64	0.0097	0.00113137084989848
Both_381	Both_381;size=84;	Both_381;size=110;	14_33.64	Gray	0.0084	0.011	33.64	0.0097	0.00183847763108502
Both_340	Both_340;size=96;	Both_340;size=97;	14_33.64	Gray	0.0096	0.0097	33.64	0.00965	7.07106781186543e-05
Both_356	Both_356;size=89;	Both_356;size=103;	3_16.67	Gray	0.0089	0.0103	16.67	0.0096	0.000989949493661167
Both_265	Both_265;size=119;	Both_265;size=72;	1_323.71	Gray	0.0119	0.0072	323.71	0.00955	0.00332340187157677
Both_305	Both_305;size=105;	Both_305;size=86;	10_39.96	Gray	0.0105	0.0086	39.96	0.00955	0.00134350288425444
Both_341	Both_341;size=95;	Both_341;size=95;	14_33.64	Gray	0.0095	0.0095	33.64	0.0095	0
Both_299	Both_299;size=108;	Both_299;size=81;	10_39.96	Gray	0.0108	0.0081	39.96	0.00945	0.00190918830920368
Both_324	Both_324;size=101;	Both_324;size=88;	1_323.71	Gray	0.0101	0.0088	323.71	0.00945	0.000919238815542511
Both_298	Both_298;size=108;	Both_298;size=80;	7_26.36	Gray	0.0108	0.008	26.36	0.0094	0.00197989898732233
Both_301	Both_301;size=107;	Both_301;size=81;	14_33.64	Gray	0.0107	0.0081	33.64	0.0094	0.00183847763108502
Both_336	Both_336;size=97;	Both_336;size=90;	14_33.64	Gray	0.0097	0.009	33.64	0.00935	0.000494974746830583
Both_338	Both_338;size=96;	Both_338;size=91;	14_33.64	Gray	0.0096	0.0091	33.64	0.00935	0.000353553390593274
Both_361	Both_361;size=87;	Both_361;size=100;	15_89.91	Gray	0.0087	0.01	89.91	0.00935	0.000919238815542512
Both_392	Both_392;size=80;	Both_392;size=107;	15_89.91	Gray	0.008	0.0107	89.91	0.00935	0.00190918830920368
Both_345	Both_345;size=93;	NA	1_323.71	Gray	0.0093	NA	323.71	0.0093	NA
Both_411	Both_411;size=77;	Both_411;size=109;	15_89.91	Gray	0.0077	0.0109	89.91	0.0093	0.00226274169979695
Both_346	Both_346;size=93;	Both_346;size=92;	10_39.96	Gray	0.0093	0.0092	39.96	0.00925	7.07106781186543e-05
Both_333	Both_333;size=98;	Both_333;size=86;	10_39.96	Gray	0.0098	0.0086	39.96	0.0092	0.000848528137423857
Both_337	Both_337;size=97;	Both_337;size=87;	14_33.64	Gray	0.0097	0.0087	33.64	0.0092	0.000707106781186548
Both_414	Both_414;size=76;	Both_414;size=107;	15_89.91	Gray	0.0076	0.0107	89.91	0.00915	0.0021920310216783
Both_281	Both_281;size=113;	Both_281;size=69;	1_323.71	Gray	0.0113	0.0069	323.71	0.0091	0.00311126983722081
Both_348	Both_348;size=91;	NA	15_89.91	Gray	0.0091	NA	89.91	0.0091	NA
Both_379	Both_379;size=84;	Both_379;size=98;	10_39.96	Gray	0.0084	0.0098	39.96	0.0091	0.000989949493661167
Both_344	Both_344;size=93;	Both_344;size=86;	14_33.64	Gray	0.0093	0.0086	33.64	0.00895	0.000494974746830583
Both_427	Both_427;size=73;	Both_427;size=106;	15_89.91	Gray	0.0073	0.0106	89.91	0.00895	0.00233345237791561
Both_339	Both_339;size=96;	Both_339;size=82;	14_33.64	Gray	0.0096	0.0082	33.64	0.0089	0.000989949493661167
Both_266	Both_266;size=118;	Both_266;size=60;	1_323.71	Gray	0.0118	0.006	323.71	0.0089	0.00410121933088198
Both_325	Both_325;size=101;	Both_325;size=77;	1_323.71	Gray	0.0101	0.0077	323.71	0.0089	0.00169705627484771
Both_377	Both_377;size=85;	Both_377;size=93;	10_39.96	Gray	0.0085	0.0093	39.96	0.0089	0.000565685424949237
Both_317	Both_317;size=102;	Both_317;size=74;	14_33.64	Gray	0.0102	0.0074	33.64	0.0088	0.00197989898732233
Both_353	Both_353;size=90;	Both_353;size=86;	14_33.64	Gray	0.009	0.0086	33.64	0.0088	0.00028284271247462
Both_423	Both_423;size=74;	Both_423;size=102;	15_89.91	Gray	0.0074	0.0102	89.91	0.0088	0.00197989898732233
Both_283	Both_283;size=113;	Both_283;size=63;	1_323.71	Gray	0.0113	0.0063	323.71	0.0088	0.00353553390593274
Both_489	Both_489;size=61;	Both_489;size=115;	15_89.91	Gray	0.0061	0.0115	89.91	0.0088	0.00381837661840736
Both_316	Both_316;size=103;	Both_316;size=72;	10_39.96	Gray	0.0103	0.0072	39.96	0.00875	0.0021920310216783
Both_371	Both_371;size=86;	Both_371;size=89;	14_33.64	Gray	0.0086	0.0089	33.64	0.00875	0.000212132034355964
Both_302	Both_302;size=107;	Both_302;size=67;	10_39.96	Gray	0.0107	0.0067	39.96	0.0087	0.00282842712474619
Both_304	Both_304;size=105;	Both_304;size=69;	1_323.71	Gray	0.0105	0.0069	323.71	0.0087	0.00254558441227157
Both_354	Both_354;size=90;	Both_354;size=83;	14_33.64	Gray	0.009	0.0083	33.64	0.00865	0.000494974746830584
Both_349	Both_349;size=91;	Both_349;size=81;	14_33.64	Gray	0.0091	0.0081	33.64	0.0086	0.000707106781186548
Both_350	Both_350;size=90;	Both_350;size=82;	10_39.96	Gray	0.009	0.0082	39.96	0.0086	0.000565685424949238
Both_362	Both_362;size=87;	Both_362;size=84;	10_39.96	Gray	0.0087	0.0084	39.96	0.00855	0.000212132034355964
Both_322	Both_322;size=101;	Both_322;size=69;	1_323.71	Gray	0.0101	0.0069	323.71	0.0085	0.00226274169979695
Both_343	Both_343;size=95;	Both_343;size=75;	14_33.64	Gray	0.0095	0.0075	33.64	0.0085	0.0014142135623731
Both_352	Both_352;size=90;	Both_352;size=80;	10_39.96	Gray	0.009	0.008	39.96	0.0085	0.000707106781186548
Both_307	Both_307;size=105;	Both_307;size=64;	14_33.64	Gray	0.0105	0.0064	33.64	0.00845	0.00289913780286485
Both_370	Both_370;size=86;	Both_370;size=83;	10_39.96	Gray	0.0086	0.0083	39.96	0.00845	0.000212132034355964
Both_396	Both_396;size=79;	Both_396;size=90;	14_33.64	Gray	0.0079	0.009	33.64	0.00845	0.000777817459305204
Both_397	Both_397;size=79;	Both_397;size=90;	10_39.96	Gray	0.0079	0.009	39.96	0.00845	0.000777817459305204
Both_309	Both_309;size=105;	Both_309;size=63;	10_39.96	Gray	0.0105	0.0063	39.96	0.0084	0.0029698484809835
Both_386	Both_386;size=82;	Both_386;size=85;	10_39.96	Gray	0.0082	0.0085	39.96	0.00835	0.000212132034355964
Both_326	Both_326;size=100;	Both_326;size=64;	14_33.64	Gray	0.01	0.0064	33.64	0.0082	0.00254558441227157
Both_368	Both_368;size=86;	Both_368;size=78;	14_33.64	Gray	0.0086	0.0078	33.64	0.0082	0.000565685424949238
Both_314	Both_314;size=103;	Both_314;size=60;	1_323.71	Gray	0.0103	0.006	323.71	0.00815	0.00304055915910215
Both_404	Both_404;size=78;	Both_404;size=85;	14_33.64	Gray	0.0078	0.0085	33.64	0.00815	0.000494974746830584
Both_513	Both_513;size=58;	Both_513;size=105;	15_89.91	Gray	0.0058	0.0105	89.91	0.00815	0.00332340187157677
Both_342	Both_342;size=95;	Both_342;size=68;	14_33.64	Gray	0.0095	0.0068	33.64	0.00815	0.00190918830920368
Both_508	Both_508;size=59;	Both_508;size=104;	15_89.91	Gray	0.0059	0.0104	89.91	0.00815	0.00318198051533946
Both_375	Both_375;size=85;	Both_375;size=76;	10_39.96	Gray	0.0085	0.0076	39.96	0.00805	0.000636396103067893
Both_272	Both_272;size=117;	Both_272;size=44;	1_323.71	Gray	0.0117	0.0044	323.71	0.00805	0.0051618795026618
Both_405	Both_405;size=78;	Both_405;size=83;	14_33.64	Gray	0.0078	0.0083	33.64	0.00805	0.000353553390593274
Both_437	Both_437;size=72;	Both_437;size=89;	1_323.71	Gray	0.0072	0.0089	323.71	0.00805	0.00120208152801713
Both_347	Both_347;size=92;	Both_347;size=68;	14_33.64	Gray	0.0092	0.0068	33.64	0.008	0.00169705627484771
Both_358	Both_358;size=88;	Both_358;size=72;	10_39.96	Gray	0.0088	0.0072	39.96	0.008	0.00113137084989848
Both_365	Both_365;size=87;	Both_365;size=73;	14_33.64	Gray	0.0087	0.0073	33.64	0.008	0.000989949493661166
Both_391	Both_391;size=81;	Both_391;size=79;	10_39.96	Gray	0.0081	0.0079	39.96	0.008	0.00014142135623731
Both_401	Both_401;size=78;	Both_401;size=82;	10_39.96	Gray	0.0078	0.0082	39.96	0.008	0.00028284271247462
Both_385	Both_385;size=83;	Both_385;size=76;	11_9.265	Gray	0.0083	0.0076	9.265	0.00795	0.000494974746830583
Both_369	Both_369;size=86;	Both_369;size=72;	14_33.64	Gray	0.0086	0.0072	33.64	0.0079	0.000989949493661167
Both_376	Both_376;size=85;	Both_376;size=73;	14_33.64	Gray	0.0085	0.0073	33.64	0.0079	0.000848528137423857
Both_416	Both_416;size=76;	Both_416;size=82;	10_39.96	Gray	0.0076	0.0082	39.96	0.0079	0.000424264068711928
Both_359	Both_359;size=88;	Both_359;size=69;	1_323.71	Gray	0.0088	0.0069	323.71	0.00785	0.00134350288425444
Both_451	Both_451;size=69;	Both_451;size=88;	10_39.96	Gray	0.0069	0.0088	39.96	0.00785	0.00134350288425444
Both_374	Both_374;size=85;	Both_374;size=71;	11_9.265	Gray	0.0085	0.0071	9.265	0.0078	0.000989949493661167
Both_419	Both_419;size=76;	Both_419;size=80;	14_33.64	Gray	0.0076	0.008	33.64	0.0078	0.000282842712474619
Both_441	Both_441;size=71;	Both_441;size=85;	15_89.91	Gray	0.0071	0.0085	89.91	0.0078	0.000989949493661167
Both_323	Both_323;size=101;	Both_323;size=55;	1_323.71	Gray	0.0101	0.0055	323.71	0.0078	0.00325269119345812
Both_481	Both_481;size=63;	Both_481;size=93;	15_89.91	Gray	0.0063	0.0093	89.91	0.0078	0.00212132034355964
Both_373	Both_373;size=86;	Both_373;size=69;	1_323.71	Gray	0.0086	0.0069	323.71	0.00775	0.00120208152801713
Both_384	Both_384;size=83;	Both_384;size=71;	10_39.96	Gray	0.0083	0.0071	39.96	0.0077	0.000848528137423857
Both_453	Both_453;size=68;	Both_453;size=86;	15_89.91	Gray	0.0068	0.0086	89.91	0.0077	0.00127279220613579
Both_398	Both_398;size=79;	Both_398;size=75;	10_39.96	Gray	0.0079	0.0075	39.96	0.0077	0.000282842712474619
Both_380	Both_380;size=84;	Both_380;size=69;	14_33.64	Gray	0.0084	0.0069	33.64	0.00765	0.00106066017177982
Both_412	Both_412;size=76;	NA	1_323.71	Gray	0.0076	NA	323.71	0.0076	NA
Both_408	Both_408;size=77;	Both_408;size=75;	14_33.64	Gray	0.0077	0.0075	33.64	0.0076	0.00014142135623731
Both_394	Both_394;size=79;	Both_394;size=73;	15_89.91	Gray	0.0079	0.0073	89.91	0.0076	0.000424264068711928
Both_509	Both_509;size=59;	Both_509;size=93;	15_89.91	Gray	0.0059	0.0093	89.91	0.0076	0.00240416305603426
Both_418	Both_418;size=76;	Both_418;size=75;	10_39.96	Gray	0.0076	0.0075	39.96	0.00755	7.07106781186556e-05
Both_360	Both_360;size=87;	Both_360;size=64;	1_323.71	Gray	0.0087	0.0064	323.71	0.00755	0.00162634559672906
Both_434	Both_434;size=72;	Both_434;size=79;	10_39.96	Gray	0.0072	0.0079	39.96	0.00755	0.000494974746830583
Both_364	Both_364;size=87;	Both_364;size=63;	10_39.96	Gray	0.0087	0.0063	39.96	0.0075	0.00169705627484771
Both_393	Both_393;size=80;	Both_393;size=70;	7_26.36	Gray	0.008	0.007	26.36	0.0075	0.000707106781186548
Both_395	Both_395;size=79;	Both_395;size=71;	15_89.91	Gray	0.0079	0.0071	89.91	0.0075	0.000565685424949237
Both_399	Both_399;size=79;	Both_399;size=71;	10_39.96	Gray	0.0079	0.0071	39.96	0.0075	0.000565685424949237
Both_445	Both_445;size=71;	Both_445;size=78;	2_7.18	Gray	0.0071	0.0078	7.18	0.00745	0.000494974746830583
Both_542	Both_542;size=53;	Both_542;size=95;	15_89.91	Gray	0.0053	0.0095	89.91	0.0074	0.0029698484809835
Both_553	Both_553;size=52;	Both_553;size=96;	15_89.91	Gray	0.0052	0.0096	89.91	0.0074	0.00311126983722081
Both_357	Both_357;size=88;	Both_357;size=59;	10_39.96	Gray	0.0088	0.0059	39.96	0.00735	0.00205060966544099
Both_413	Both_413;size=76;	Both_413;size=71;	10_39.96	Gray	0.0076	0.0071	39.96	0.00735	0.000353553390593274
Both_529	Both_529;size=56;	Both_529;size=90;	15_89.91	Gray	0.0056	0.009	89.91	0.0073	0.00240416305603426
Both_409	Both_409;size=77;	Both_409;size=69;	14_33.64	Gray	0.0077	0.0069	33.64	0.0073	0.000565685424949238
Both_456	Both_456;size=68;	Both_456;size=78;	15_89.91	Gray	0.0068	0.0078	89.91	0.0073	0.000707106781186548
Both_470	Both_470;size=65;	Both_470;size=81;	10_39.96	Gray	0.0065	0.0081	39.96	0.0073	0.00113137084989848
Both_432	Both_432;size=73;	Both_432;size=72;	10_39.96	Gray	0.0073	0.0072	39.96	0.00725	7.07106781186549e-05
Both_538	Both_538;size=54;	Both_538;size=91;	15_89.91	Gray	0.0054	0.0091	89.91	0.00725	0.00261629509039023
Both_351	Both_351;size=90;	Both_351;size=54;	14_33.64	Gray	0.009	0.0054	33.64	0.0072	0.00254558441227157
Both_363	Both_363;size=87;	Both_363;size=57;	1_323.71	Gray	0.0087	0.0057	323.71	0.0072	0.00212132034355964
Both_366	Both_366;size=87;	Both_366;size=57;	10_39.96	Gray	0.0087	0.0057	39.96	0.0072	0.00212132034355964
Both_387	Both_387;size=82;	Both_387;size=61;	14_33.64	Gray	0.0082	0.0061	33.64	0.00715	0.00148492424049175
Both_420	Both_420;size=75;	Both_420;size=68;	1_323.71	Gray	0.0075	0.0068	323.71	0.00715	0.000494974746830583
Both_400	Both_400;size=79;	Both_400;size=64;	10_39.96	Gray	0.0079	0.0064	39.96	0.00715	0.00106066017177982
Both_440	Both_440;size=71;	Both_440;size=71;	1_323.71	Gray	0.0071	0.0071	323.71	0.0071	0
Both_372	Both_372;size=86;	Both_372;size=55;	1_323.71	Gray	0.0086	0.0055	323.71	0.00705	0.0021920310216783
Both_528	Both_528;size=56;	Both_528;size=85;	13_21.895	Gray	0.0056	0.0085	21.895	0.00705	0.00205060966544099
Both_522	Both_522;size=57;	Both_522;size=84;	15_89.91	Gray	0.0057	0.0084	89.91	0.00705	0.00190918830920368
Both_496	Both_496;size=61;	Both_496;size=79;	15_89.91	Gray	0.0061	0.0079	89.91	0.007	0.00127279220613579
Both_382	Both_382;size=84;	Both_382;size=55;	1_323.71	Gray	0.0084	0.0055	323.71	0.00695	0.00205060966544099
Both_402	Both_402;size=78;	Both_402;size=61;	1_323.71	Gray	0.0078	0.0061	323.71	0.00695	0.00120208152801713
Both_465	Both_465;size=66;	Both_465;size=72;	15_89.91	Gray	0.0066	0.0072	89.91	0.0069	0.000424264068711928
Both_512	Both_512;size=58;	Both_512;size=80;	14_33.64	Gray	0.0058	0.008	33.64	0.0069	0.0015556349186104
Both_568	Both_568;size=51;	Both_568;size=87;	15_89.91	Gray	0.0051	0.0087	89.91	0.0069	0.00254558441227157
Both_383	Both_383;size=83;	Both_383;size=53;	1_323.71	Gray	0.0083	0.0053	323.71	0.0068	0.00212132034355964
Both_438	Both_438;size=72;	Both_438;size=64;	10_39.96	Gray	0.0072	0.0064	39.96	0.0068	0.000565685424949238
Both_493	Both_493;size=61;	Both_493;size=75;	14_33.64	Gray	0.0061	0.0075	33.64	0.0068	0.000989949493661167
Both_389	Both_389;size=81;	Both_389;size=54;	10_39.96	Gray	0.0081	0.0054	39.96	0.00675	0.00190918830920368
Both_390	Both_390;size=81;	Both_390;size=53;	10_39.96	Gray	0.0081	0.0053	39.96	0.0067	0.00197989898732233
Both_511	Both_511;size=59;	Both_511;size=75;	15_89.91	Gray	0.0059	0.0075	89.91	0.0067	0.00113137084989848
Both_463	Both_463;size=66;	Both_463;size=67;	14_33.64	Gray	0.0066	0.0067	33.64	0.00665	7.07106781186543e-05
Both_455	Both_455;size=68;	Both_455;size=65;	14_33.64	Gray	0.0068	0.0065	33.64	0.00665	0.000212132034355964
Both_468	Both_468;size=65;	Both_468;size=67;	14_33.64	Gray	0.0065	0.0067	33.64	0.0066	0.00014142135623731
Both_475	Both_475;size=64;	Both_475;size=68;	15_89.91	Gray	0.0064	0.0068	89.91	0.0066	0.000282842712474619
Both_526	Both_526;size=56;	Both_526;size=76;	15_89.91	Gray	0.0056	0.0076	89.91	0.0066	0.0014142135623731
Both_415	Both_415;size=76;	Both_415;size=55;	14_33.64	Gray	0.0076	0.0055	33.64	0.00655	0.00148492424049175
Both_425	Both_425;size=73;	Both_425;size=58;	14_33.64	Gray	0.0073	0.0058	33.64	0.00655	0.00106066017177982
Both_443	Both_443;size=71;	Both_443;size=60;	14_33.64	Gray	0.0071	0.006	33.64	0.00655	0.000777817459305202
Both_505	Both_505;size=59;	Both_505;size=72;	15_89.91	Gray	0.0059	0.0072	89.91	0.00655	0.000919238815542512
Both_520	Both_520;size=57;	Both_520;size=74;	15_89.91	Gray	0.0057	0.0074	89.91	0.00655	0.00120208152801713
Both_417	Both_417;size=76;	Both_417;size=54;	14_33.64	Gray	0.0076	0.0054	33.64	0.0065	0.00155563491861041
Both_367	Both_367;size=87;	Both_367;size=43;	1_323.71	Gray	0.0087	0.0043	323.71	0.0065	0.00311126983722081
Both_944	NA	Both_944;size=65;	15_89.91	Gray	NA	0.0065	89.91	0.0065	NA
Both_459	Both_459;size=67;	Both_459;size=62;	15_89.91	Gray	0.0067	0.0062	89.91	0.00645	0.000353553390593273
Both_447	Both_447;size=69;	Both_447;size=60;	1_323.71	Gray	0.0069	0.006	323.71	0.00645	0.000636396103067893
Both_477	Both_477;size=64;	Both_477;size=65;	10_39.96	Gray	0.0064	0.0065	39.96	0.00645	7.07106781186549e-05
Both_487	Both_487;size=62;	Both_487;size=66;	15_89.91	Gray	0.0062	0.0066	89.91	0.0064	0.000282842712474619
Both_407	Both_407;size=77;	Both_407;size=51;	1_323.71	Gray	0.0077	0.0051	323.71	0.0064	0.00183847763108502
Both_519	Both_519;size=57;	Both_519;size=71;	15_89.91	Gray	0.0057	0.0071	89.91	0.0064	0.000989949493661167
Both_422	Both_422;size=74;	Both_422;size=54;	1_323.71	Gray	0.0074	0.0054	323.71	0.0064	0.0014142135623731
Both_428	Both_428;size=73;	Both_428;size=54;	14_33.64	Gray	0.0073	0.0054	33.64	0.00635	0.00134350288425444
Both_439	Both_439;size=71;	Both_439;size=56;	14_33.64	Gray	0.0071	0.0056	33.64	0.00635	0.00106066017177982
Both_537	Both_537;size=54;	Both_537;size=73;	15_89.91	Gray	0.0054	0.0073	89.91	0.00635	0.00134350288425444
Both_430	Both_430;size=73;	Both_430;size=53;	10_39.96	Gray	0.0073	0.0053	39.96	0.0063	0.0014142135623731
Both_442	Both_442;size=71;	Both_442;size=55;	1_323.71	Gray	0.0071	0.0055	323.71	0.0063	0.00113137084989848
Both_527	Both_527;size=56;	Both_527;size=70;	14_33.64	Gray	0.0056	0.007	33.64	0.0063	0.000989949493661166
Both_388	Both_388;size=82;	Both_388;size=43;	1_323.71	Gray	0.0082	0.0043	323.71	0.00625	0.00275771644662754
Both_410	Both_410;size=77;	Both_410;size=48;	1_323.71	Gray	0.0077	0.0048	323.71	0.00625	0.00205060966544099
Both_450	Both_450;size=69;	Both_450;size=56;	10_39.96	Gray	0.0069	0.0056	39.96	0.00625	0.000919238815542512
Both_535	Both_535;size=55;	Both_535;size=70;	4_60.375	Gray	0.0055	0.007	60.375	0.00625	0.00106066017177982
Both_460	Both_460;size=66;	Both_460;size=58;	10_39.96	Gray	0.0066	0.0058	39.96	0.0062	0.000565685424949239
Both_544	Both_544;size=53;	Both_544;size=71;	4_60.375	Gray	0.0053	0.0071	60.375	0.0062	0.00127279220613579
Both_403	Both_403;size=78;	Both_403;size=45;	14_33.64	Gray	0.0078	0.0045	33.64	0.00615	0.00233345237791561
Both_429	Both_429;size=73;	Both_429;size=50;	10_39.96	Gray	0.0073	0.005	39.96	0.00615	0.00162634559672906
Both_457	Both_457;size=68;	Both_457;size=55;	14_33.64	Gray	0.0068	0.0055	33.64	0.00615	0.000919238815542511
Both_480	Both_480;size=63;	Both_480;size=60;	1_323.71	Gray	0.0063	0.006	323.71	0.00615	0.000212132034355964
Both_454	Both_454;size=68;	Both_454;size=54;	14_33.64	Gray	0.0068	0.0054	33.64	0.0061	0.000989949493661167
Both_490	Both_490;size=61;	NA	4_60.375	Gray	0.0061	NA	60.375	0.0061	NA
Both_587	Both_587;size=48;	Both_587;size=74;	4_60.375	Gray	0.0048	0.0074	60.375	0.0061	0.00183847763108502
Both_531	Both_531;size=55;	Both_531;size=66;	15_89.91	Gray	0.0055	0.0066	89.91	0.00605	0.000777817459305202
Both_406	Both_406;size=77;	Both_406;size=44;	1_323.71	Gray	0.0077	0.0044	323.71	0.00605	0.00233345237791561
Both_424	Both_424;size=74;	Both_424;size=47;	10_39.96	Gray	0.0074	0.0047	39.96	0.00605	0.00190918830920368
Both_433	Both_433;size=72;	Both_433;size=49;	10_39.96	Gray	0.0072	0.0049	39.96	0.00605	0.00162634559672906
Both_449	Both_449;size=69;	Both_449;size=52;	1_323.71	Gray	0.0069	0.0052	323.71	0.00605	0.00120208152801713
Both_504	Both_504;size=59;	Both_504;size=62;	10_39.96	Gray	0.0059	0.0062	39.96	0.00605	0.000212132034355965
Both_620	Both_620;size=44;	Both_620;size=77;	4_60.375	Gray	0.0044	0.0077	60.375	0.00605	0.00233345237791561
Both_458	Both_458;size=67;	Both_458;size=53;	14_33.64	Gray	0.0067	0.0053	33.64	0.006	0.000989949493661167
Both_545	Both_545;size=53;	Both_545;size=66;	10_39.96	Gray	0.0053	0.0066	39.96	0.00595	0.000919238815542512
Both_488	Both_488;size=62;	Both_488;size=56;	10_39.96	Gray	0.0062	0.0056	39.96	0.0059	0.000424264068711929
Both_421	Both_421;size=74;	Both_421;size=44;	1_323.71	Gray	0.0074	0.0044	323.71	0.0059	0.00212132034355964
Both_471	Both_471;size=65;	Both_471;size=53;	10_39.96	Gray	0.0065	0.0053	39.96	0.0059	0.000848528137423857
Both_503	Both_503;size=59;	NA	1_323.71	Gray	0.0059	NA	323.71	0.0059	NA
Both_601	Both_601;size=47;	Both_601;size=71;	4_60.375	Gray	0.0047	0.0071	60.375	0.0059	0.00169705627484771
Both_474	Both_474;size=64;	Both_474;size=54;	10_39.96	Gray	0.0064	0.0054	39.96	0.0059	0.000707106781186548
Both_444	Both_444;size=71;	Both_444;size=46;	14_33.64	Gray	0.0071	0.0046	33.64	0.00585	0.00176776695296637
Both_497	Both_497;size=60;	Both_497;size=57;	14_33.64	Gray	0.006	0.0057	33.64	0.00585	0.000212132034355964
Both_612	Both_612;size=46;	Both_612;size=71;	15_89.91	Gray	0.0046	0.0071	89.91	0.00585	0.00176776695296637
Both_492	Both_492;size=61;	Both_492;size=56;	14_33.64	Gray	0.0061	0.0056	33.64	0.00585	0.000353553390593273
Both_559	Both_559;size=52;	Both_559;size=65;	14_33.64	Gray	0.0052	0.0065	33.64	0.00585	0.000919238815542512
Both_561	Both_561;size=52;	Both_561;size=65;	4_60.375	Gray	0.0052	0.0065	60.375	0.00585	0.000919238815542512
Both_523	Both_523;size=56;	Both_523;size=60;	14_33.64	Gray	0.0056	0.006	33.64	0.0058	0.000282842712474619
Both_563	Both_563;size=52;	Both_563;size=64;	1_323.71	Gray	0.0052	0.0064	323.71	0.0058	0.000848528137423857
Both_611	Both_611;size=46;	Both_611;size=70;	15_89.91	Gray	0.0046	0.007	89.91	0.0058	0.00169705627484771
Both_473	Both_473;size=64;	Both_473;size=51;	10_39.96	Gray	0.0064	0.0051	39.96	0.00575	0.000919238815542511
Both_466	Both_466;size=66;	Both_466;size=48;	10_39.96	Gray	0.0066	0.0048	39.96	0.0057	0.00127279220613579
Both_448	Both_448;size=69;	Both_448;size=44;	14_33.64	Gray	0.0069	0.0044	33.64	0.00565	0.00176776695296637
Both_495	Both_495;size=61;	Both_495;size=52;	14_33.64	Gray	0.0061	0.0052	33.64	0.00565	0.000636396103067893
Both_462	Both_462;size=66;	Both_462;size=46;	10_39.96	Gray	0.0066	0.0046	39.96	0.0056	0.0014142135623731
Both_426	Both_426;size=73;	Both_426;size=39;	1_323.71	Gray	0.0073	0.0039	323.71	0.0056	0.00240416305603426
Both_845	NA	Both_845;size=56;	4_60.375	Gray	NA	0.0056	60.375	0.0056	NA
Both_600	Both_600;size=47;	Both_600;size=65;	15_89.91	Gray	0.0047	0.0065	89.91	0.0056	0.00127279220613579
Both_464	Both_464;size=66;	Both_464;size=45;	1_323.71	Gray	0.0066	0.0045	323.71	0.00555	0.00148492424049175
Both_479	Both_479;size=63;	Both_479;size=48;	10_39.96	Gray	0.0063	0.0048	39.96	0.00555	0.00106066017177982
Both_486	Both_486;size=62;	Both_486;size=49;	10_39.96	Gray	0.0062	0.0049	39.96	0.00555	0.000919238815542512
Both_532	Both_532;size=55;	Both_532;size=56;	14_33.64	Gray	0.0055	0.0056	33.64	0.00555	7.07106781186543e-05
Both_570	Both_570;size=51;	Both_570;size=60;	4_60.375	Gray	0.0051	0.006	60.375	0.00555	0.000636396103067893
Both_452	Both_452;size=68;	Both_452;size=43;	1_323.71	Gray	0.0068	0.0043	323.71	0.00555	0.00176776695296637
Both_476	Both_476;size=64;	Both_476;size=47;	10_39.96	Gray	0.0064	0.0047	39.96	0.00555	0.00120208152801713
Both_431	Both_431;size=73;	Both_431;size=37;	10_39.96	Gray	0.0073	0.0037	39.96	0.0055	0.00254558441227157
Both_521	Both_521;size=57;	Both_521;size=53;	1_323.71	Gray	0.0057	0.0053	323.71	0.0055	0.000282842712474619
Both_478	Both_478;size=64;	Both_478;size=45;	14_33.64	Gray	0.0064	0.0045	33.64	0.00545	0.00134350288425444
Both_510	Both_510;size=59;	Both_510;size=50;	14_33.64	Gray	0.0059	0.005	33.64	0.00545	0.000636396103067893
Both_515	Both_515;size=57;	Both_515;size=52;	4_60.375	Gray	0.0057	0.0052	60.375	0.00545	0.000353553390593274
Both_621	Both_621;size=44;	Both_621;size=64;	4_60.375	Gray	0.0044	0.0064	60.375	0.0054	0.00141421356237309
Both_626	Both_626;size=44;	Both_626;size=64;	15_89.91	Gray	0.0044	0.0064	89.91	0.0054	0.00141421356237309
Both_494	Both_494;size=61;	Both_494;size=47;	1_323.71	Gray	0.0061	0.0047	323.71	0.0054	0.000989949493661167
Both_598	Both_598;size=47;	Both_598;size=61;	15_89.91	Gray	0.0047	0.0061	89.91	0.0054	0.000989949493661167
Both_446	Both_446;size=69;	Both_446;size=38;	1_323.71	Gray	0.0069	0.0038	323.71	0.00535	0.0021920310216783
Both_506	Both_506;size=59;	Both_506;size=48;	14_33.64	Gray	0.0059	0.0048	33.64	0.00535	0.000777817459305202
Both_517	Both_517;size=57;	Both_517;size=50;	14_33.64	Gray	0.0057	0.005	33.64	0.00535	0.000494974746830583
Both_524	Both_524;size=56;	Both_524;size=51;	10_39.96	Gray	0.0056	0.0051	39.96	0.00535	0.000353553390593273
Both_549	Both_549;size=52;	Both_549;size=55;	14_33.64	Gray	0.0052	0.0055	33.64	0.00535	0.000212132034355965
Both_556	Both_556;size=52;	Both_556;size=55;	15_89.91	Gray	0.0052	0.0055	89.91	0.00535	0.000212132034355965
Both_435	Both_435;size=72;	Both_435;size=35;	1_323.71	Gray	0.0072	0.0035	323.71	0.00535	0.00261629509039023
Both_499	Both_499;size=60;	Both_499;size=47;	14_33.64	Gray	0.006	0.0047	33.64	0.00535	0.000919238815542512
Both_539	Both_539;size=54;	Both_539;size=53;	10_39.96	Gray	0.0054	0.0053	39.96	0.00535	7.07106781186543e-05
Both_461	Both_461;size=66;	Both_461;size=40;	1_323.71	Gray	0.0066	0.004	323.71	0.0053	0.00183847763108502
Both_482	Both_482;size=62;	Both_482;size=44;	10_39.96	Gray	0.0062	0.0044	39.96	0.0053	0.00127279220613579
Both_627	Both_627;size=44;	Both_627;size=62;	15_89.91	Gray	0.0044	0.0062	89.91	0.0053	0.00127279220613579
Both_516	Both_516;size=57;	Both_516;size=49;	14_33.64	Gray	0.0057	0.0049	33.64	0.0053	0.000565685424949238
Both_584	Both_584;size=49;	Both_584;size=57;	4_60.375	Gray	0.0049	0.0057	60.375	0.0053	0.000565685424949238
Both_692	Both_692;size=38;	Both_692;size=68;	15_89.91	Gray	0.0038	0.0068	89.91	0.0053	0.00212132034355964
Both_696	Both_696;size=38;	Both_696;size=68;	4_60.375	Gray	0.0038	0.0068	60.375	0.0053	0.00212132034355964
Both_836	NA	Both_836;size=53;	4_60.375	Gray	NA	0.0053	60.375	0.0053	NA
Both_507	Both_507;size=59;	Both_507;size=47;	1_323.71	Gray	0.0059	0.0047	323.71	0.0053	0.000848528137423857
Both_548	Both_548;size=52;	Both_548;size=54;	1_323.71	Gray	0.0052	0.0054	323.71	0.0053	0.000141421356237309
Both_485	Both_485;size=62;	Both_485;size=43;	10_39.96	Gray	0.0062	0.0043	39.96	0.00525	0.00134350288425444
Both_575	Both_575;size=50;	Both_575;size=55;	14_33.64	Gray	0.005	0.0055	33.64	0.00525	0.000353553390593274
Both_469	Both_469;size=65;	Both_469;size=40;	14_33.64	Gray	0.0065	0.004	33.64	0.00525	0.00176776695296637
Both_472	Both_472;size=64;	Both_472;size=41;	1_323.71	Gray	0.0064	0.0041	323.71	0.00525	0.00162634559672906
Both_491	Both_491;size=61;	Both_491;size=43;	10_39.96	Gray	0.0061	0.0043	39.96	0.0052	0.00127279220613579
Both_546	Both_546;size=52;	NA	10_39.96	Gray	0.0052	NA	39.96	0.0052	NA
Both_565	Both_565;size=51;	Both_565;size=53;	15_89.91	Gray	0.0051	0.0053	89.91	0.0052	0.000141421356237309
Both_579	Both_579;size=50;	Both_579;size=54;	4_60.375	Gray	0.005	0.0054	60.375	0.0052	0.000282842712474619
Both_654	Both_654;size=42;	Both_654;size=62;	4_60.375	Gray	0.0042	0.0062	60.375	0.0052	0.0014142135623731
Both_483	Both_483;size=62;	Both_483;size=41;	1_323.71	Gray	0.0062	0.0041	323.71	0.00515	0.00148492424049175
Both_555	Both_555;size=52;	Both_555;size=51;	15_89.91	Gray	0.0052	0.0051	89.91	0.00515	7.07106781186543e-05
Both_580	Both_580;size=50;	Both_580;size=53;	1_323.71	Gray	0.005	0.0053	323.71	0.00515	0.000212132034355964
Both_581	Both_581;size=49;	Both_581;size=54;	4_60.375	Gray	0.0049	0.0054	60.375	0.00515	0.000353553390593273
Both_498	Both_498;size=60;	Both_498;size=42;	15_89.91	Gray	0.006	0.0042	89.91	0.0051	0.00127279220613579
Both_599	Both_599;size=47;	Both_599;size=55;	15_89.91	Gray	0.0047	0.0055	89.91	0.0051	0.000565685424949239
Both_622	Both_622;size=44;	Both_622;size=58;	15_89.91	Gray	0.0044	0.0058	89.91	0.0051	0.000989949493661166
Both_694	Both_694;size=38;	Both_694;size=64;	4_60.375	Gray	0.0038	0.0064	60.375	0.0051	0.00183847763108502
Both_501	Both_501;size=60;	Both_501;size=41;	5_3.29	Gray	0.006	0.0041	3.29	0.00505	0.00134350288425444
Both_665	Both_665;size=41;	Both_665;size=60;	4_60.375	Gray	0.0041	0.006	60.375	0.00505	0.00134350288425444
Both_547	Both_547;size=52;	Both_547;size=49;	10_39.96	Gray	0.0052	0.0049	39.96	0.00505	0.000212132034355964
Both_551	Both_551;size=52;	Both_551;size=48;	1_323.71	Gray	0.0052	0.0048	323.71	0.005	0.000282842712474619
Both_562	Both_562;size=52;	Both_562;size=48;	4_60.375	Gray	0.0052	0.0048	60.375	0.005	0.000282842712474619
Both_577	Both_577;size=50;	NA	1_323.71	Gray	0.005	NA	323.71	0.005	NA
Both_578	Both_578;size=50;	NA	4_60.375	Gray	0.005	NA	60.375	0.005	NA
Both_540	Both_540;size=54;	Both_540;size=46;	1_323.71	Gray	0.0054	0.0046	323.71	0.005	0.000565685424949238
Both_569	Both_569;size=51;	Both_569;size=48;	1_323.71	Gray	0.0051	0.0048	323.71	0.00495	0.000212132034355964
Both_541	Both_541;size=54;	Both_541;size=45;	2_7.18	Gray	0.0054	0.0045	7.18	0.00495	0.000636396103067892
Both_614	Both_614;size=46;	Both_614;size=53;	4_60.375	Gray	0.0046	0.0053	60.375	0.00495	0.000494974746830583
Both_533	Both_533;size=55;	Both_533;size=43;	1_323.71	Gray	0.0055	0.0043	323.71	0.0049	0.000848528137423857
Both_604	Both_604;size=47;	Both_604;size=51;	15_89.91	Gray	0.0047	0.0051	89.91	0.0049	0.00028284271247462
Both_630	Both_630;size=44;	Both_630;size=54;	15_89.91	Gray	0.0044	0.0054	89.91	0.0049	0.000707106781186547
Both_728	Both_728;size=36;	Both_728;size=62;	15_89.91	Gray	0.0036	0.0062	89.91	0.0049	0.00183847763108502
Both_842	NA	Both_842;size=49;	4_60.375	Gray	NA	0.0049	60.375	0.0049	NA
Both_880	NA	Both_880;size=49;	15_89.91	Gray	NA	0.0049	89.91	0.0049	NA
Both_502	Both_502;size=60;	Both_502;size=37;	4_60.375	Gray	0.006	0.0037	60.375	0.00485	0.00162634559672906
Both_550	Both_550;size=52;	Both_550;size=45;	1_323.71	Gray	0.0052	0.0045	323.71	0.00485	0.000494974746830583
Both_595	Both_595;size=47;	Both_595;size=50;	15_89.91	Gray	0.0047	0.005	89.91	0.00485	0.000212132034355965
Both_637	Both_637;size=43;	Both_637;size=54;	15_89.91	Gray	0.0043	0.0054	89.91	0.00485	0.000777817459305202
Both_678	Both_678;size=40;	Both_678;size=57;	15_89.91	Gray	0.004	0.0057	89.91	0.00485	0.00120208152801713
Both_518	Both_518;size=57;	Both_518;size=39;	14_33.64	Gray	0.0057	0.0039	33.64	0.0048	0.00127279220613579
Both_558	Both_558;size=52;	Both_558;size=44;	1_323.71	Gray	0.0052	0.0044	323.71	0.0048	0.000565685424949238
Both_588	Both_588;size=48;	NA	1_323.71	Gray	0.0048	NA	323.71	0.0048	NA
Both_590	Both_590;size=48;	NA	1_323.71	Gray	0.0048	NA	323.71	0.0048	NA
Both_591	Both_591;size=48;	NA	1_323.71	Gray	0.0048	NA	323.71	0.0048	NA
Both_833	NA	Both_833;size=48;	1_323.71	Gray	NA	0.0048	323.71	0.0048	NA
Both_583	Both_583;size=49;	Both_583;size=47;	15_89.91	Gray	0.0049	0.0047	89.91	0.0048	0.00014142135623731
Both_566	Both_566;size=51;	Both_566;size=44;	15_89.91	Gray	0.0051	0.0044	89.91	0.00475	0.000494974746830583
Both_624	Both_624;size=44;	Both_624;size=51;	15_89.91	Gray	0.0044	0.0051	89.91	0.00475	0.000494974746830583
Both_536	Both_536;size=54;	Both_536;size=41;	10_39.96	Gray	0.0054	0.0041	39.96	0.00475	0.000919238815542511
Both_543	Both_543;size=53;	Both_543;size=42;	1_323.71	Gray	0.0053	0.0042	323.71	0.00475	0.000777817459305202
Both_602	Both_602;size=47;	Both_602;size=48;	15_89.91	Gray	0.0047	0.0048	89.91	0.00475	7.07106781186556e-05
Both_634	Both_634;size=43;	Both_634;size=52;	4_60.375	Gray	0.0043	0.0052	60.375	0.00475	0.000636396103067893
Both_592	Both_592;size=48;	Both_592;size=46;	15_89.91	Gray	0.0048	0.0046	89.91	0.0047	0.00014142135623731
Both_554	Both_554;size=52;	Both_554;size=42;	1_323.71	Gray	0.0052	0.0042	323.71	0.0047	0.000707106781186548
Both_593	Both_593;size=47;	NA	10_39.96	Gray	0.0047	NA	39.96	0.0047	NA
Both_648	Both_648;size=42;	Both_648;size=52;	1_323.71	Gray	0.0042	0.0052	323.71	0.0047	0.000707106781186548
Both_876	NA	Both_876;size=47;	4_60.375	Gray	NA	0.0047	60.375	0.0047	NA
Both_878	NA	Both_878;size=47;	15_89.91	Gray	NA	0.0047	89.91	0.0047	NA
Both_534	Both_534;size=55;	Both_534;size=38;	1_323.71	Gray	0.0055	0.0038	323.71	0.00465	0.00120208152801713
Both_771	Both_771;size=33;	Both_771;size=60;	15_89.91	Gray	0.0033	0.006	89.91	0.00465	0.00190918830920368
Both_567	Both_567;size=51;	Both_567;size=42;	14_33.64	Gray	0.0051	0.0042	33.64	0.00465	0.000636396103067893
Both_632	Both_632;size=43;	Both_632;size=50;	15_89.91	Gray	0.0043	0.005	89.91	0.00465	0.000494974746830583
Both_660	Both_660;size=41;	Both_660;size=52;	10_39.96	Gray	0.0041	0.0052	39.96	0.00465	0.000777817459305202
Both_606	Both_606;size=46;	NA	10_39.96	Gray	0.0046	NA	39.96	0.0046	NA
Both_608	Both_608;size=46;	NA	1_323.71	Gray	0.0046	NA	323.71	0.0046	NA
Both_619	Both_619;size=44;	Both_619;size=48;	1_323.71	Gray	0.0044	0.0048	323.71	0.0046	0.000282842712474619
Both_663	Both_663;size=41;	Both_663;size=51;	15_89.91	Gray	0.0041	0.0051	89.91	0.0046	0.000707106781186548
Both_849	NA	Both_849;size=46;	15_89.91	Gray	NA	0.0046	89.91	0.0046	NA
Both_500	Both_500;size=60;	Both_500;size=31;	1_323.71	Gray	0.006	0.0031	323.71	0.00455	0.00205060966544099
Both_564	Both_564;size=51;	Both_564;size=40;	10_39.96	Gray	0.0051	0.004	39.96	0.00455	0.000777817459305202
Both_636	Both_636;size=43;	Both_636;size=48;	4_60.375	Gray	0.0043	0.0048	60.375	0.00455	0.000353553390593274
Both_749	Both_749;size=35;	Both_749;size=56;	15_89.91	Gray	0.0035	0.0056	89.91	0.00455	0.00148492424049175
Both_615	Both_615;size=45;	NA	1_323.71	Gray	0.0045	NA	323.71	0.0045	NA
Both_644	Both_644;size=42;	Both_644;size=48;	4_60.375	Gray	0.0042	0.0048	60.375	0.0045	0.000424264068711929
Both_650	Both_650;size=42;	Both_650;size=48;	14_33.64	Gray	0.0042	0.0048	33.64	0.0045	0.000424264068711929
Both_670	Both_670;size=40;	Both_670;size=50;	1_323.71	Gray	0.004	0.005	323.71	0.0045	0.000707106781186548
Both_681	Both_681;size=40;	Both_681;size=50;	15_89.91	Gray	0.004	0.005	89.91	0.0045	0.000707106781186548
Both_687	Both_687;size=39;	Both_687;size=51;	15_89.91	Gray	0.0039	0.0051	89.91	0.0045	0.000848528137423857
Both_905	NA	Both_905;size=45;	15_89.91	Gray	NA	0.0045	89.91	0.0045	NA
Both_965	NA	Both_965;size=45;	4_60.375	Gray	NA	0.0045	60.375	0.0045	NA
Both_525	Both_525;size=56;	Both_525;size=34;	1_323.71	Gray	0.0056	0.0034	323.71	0.0045	0.0015556349186104
Both_702	Both_702;size=38;	Both_702;size=51;	4_60.375	Gray	0.0038	0.0051	60.375	0.00445	0.000919238815542512
Both_530	Both_530;size=55;	Both_530;size=34;	1_323.71	Gray	0.0055	0.0034	323.71	0.00445	0.00148492424049175
Both_552	Both_552;size=52;	Both_552;size=37;	1_323.71	Gray	0.0052	0.0037	323.71	0.00445	0.00106066017177982
Both_572	Both_572;size=50;	Both_572;size=39;	15_89.91	Gray	0.005	0.0039	89.91	0.00445	0.000777817459305202
Both_576	Both_576;size=50;	Both_576;size=39;	1_323.71	Gray	0.005	0.0039	323.71	0.00445	0.000777817459305202
Both_582	Both_582;size=49;	Both_582;size=40;	10_39.96	Gray	0.0049	0.004	39.96	0.00445	0.000636396103067893
Both_724	Both_724;size=36;	Both_724;size=53;	15_89.91	Gray	0.0036	0.0053	89.91	0.00445	0.00120208152801713
Both_573	Both_573;size=50;	Both_573;size=38;	14_33.64	Gray	0.005	0.0038	33.64	0.0044	0.000848528137423857
Both_625	Both_625;size=44;	NA	1_323.71	Gray	0.0044	NA	323.71	0.0044	NA
Both_866	NA	Both_866;size=44;	4_60.375	Gray	NA	0.0044	60.375	0.0044	NA
Both_514	Both_514;size=58;	Both_514;size=30;	1_323.71	Gray	0.0058	0.003	323.71	0.0044	0.00197989898732233
Both_557	Both_557;size=52;	Both_557;size=36;	7_26.36	Gray	0.0052	0.0036	26.36	0.0044	0.00113137084989848
Both_560	Both_560;size=52;	Both_560;size=35;	1_323.71	Gray	0.0052	0.0035	323.71	0.00435	0.00120208152801713
Both_618	Both_618;size=45;	Both_618;size=42;	10_39.96	Gray	0.0045	0.0042	39.96	0.00435	0.000212132034355965
Both_682	Both_682;size=40;	Both_682;size=47;	4_60.375	Gray	0.004	0.0047	60.375	0.00435	0.000494974746830583
Both_755	Both_755;size=34;	Both_755;size=53;	4_60.375	Gray	0.0034	0.0053	60.375	0.00435	0.00134350288425444
Both_767	Both_767;size=33;	Both_767;size=54;	1_323.71	Gray	0.0033	0.0054	323.71	0.00435	0.00148492424049175
Both_574	Both_574;size=50;	Both_574;size=36;	14_33.64	Gray	0.005	0.0036	33.64	0.0043	0.000989949493661167
Both_605	Both_605;size=46;	Both_605;size=40;	10_39.96	Gray	0.0046	0.004	39.96	0.0043	0.000424264068711928
Both_635	Both_635;size=43;	NA	14_33.64	Gray	0.0043	NA	33.64	0.0043	NA
Both_639	Both_639;size=43;	NA	10_39.96	Gray	0.0043	NA	39.96	0.0043	NA
Both_640	Both_640;size=43;	NA	15_89.91	Gray	0.0043	NA	89.91	0.0043	NA
Both_667	Both_667;size=40;	Both_667;size=46;	15_89.91	Gray	0.004	0.0046	89.91	0.0043	0.000424264068711928
Both_675	Both_675;size=40;	Both_675;size=46;	14_33.64	Gray	0.004	0.0046	33.64	0.0043	0.000424264068711928
Both_966	NA	Both_966;size=43;	15_89.91	Gray	NA	0.0043	89.91	0.0043	NA
Both_585	Both_585;size=49;	Both_585;size=36;	10_39.96	Gray	0.0049	0.0036	39.96	0.00425	0.000919238815542512
Both_571	Both_571;size=51;	Both_571;size=33;	14_33.64	Gray	0.0051	0.0033	33.64	0.0042	0.00127279220613579
Both_613	Both_613;size=46;	Both_613;size=38;	1_323.71	Gray	0.0046	0.0038	323.71	0.0042	0.000565685424949238
Both_684	Both_684;size=39;	Both_684;size=45;	1_323.71	Gray	0.0039	0.0045	323.71	0.0042	0.000424264068711929
Both_695	Both_695;size=38;	Both_695;size=46;	9_2.965	Gray	0.0038	0.0046	2.965	0.0042	0.000565685424949238
Both_646	Both_646;size=42;	NA	1_323.71	Gray	0.0042	NA	323.71	0.0042	NA
Both_647	Both_647;size=42;	NA	14_33.64	Gray	0.0042	NA	33.64	0.0042	NA
Both_652	Both_652;size=42;	NA	1_323.71	Gray	0.0042	NA	323.71	0.0042	NA
Both_633	Both_633;size=43;	Both_633;size=40;	4_60.375	Gray	0.0043	0.004	60.375	0.00415	0.000212132034355964
Both_669	Both_669;size=40;	Both_669;size=43;	15_89.91	Gray	0.004	0.0043	89.91	0.00415	0.000212132034355964
Both_676	Both_676;size=40;	Both_676;size=43;	15_89.91	Gray	0.004	0.0043	89.91	0.00415	0.000212132034355964
Both_802	Both_802;size=31;	Both_802;size=52;	4_60.375	Gray	0.0031	0.0052	60.375	0.00415	0.00148492424049175
Both_589	Both_589;size=48;	Both_589;size=34;	1_323.71	Gray	0.0048	0.0034	323.71	0.0041	0.000989949493661167
Both_655	Both_655;size=41;	NA	11_9.265	Gray	0.0041	NA	9.265	0.0041	NA
Both_656	Both_656;size=41;	NA	14_33.64	Gray	0.0041	NA	33.64	0.0041	NA
Both_662	Both_662;size=41;	NA	1_323.71	Gray	0.0041	NA	323.71	0.0041	NA
Both_666	Both_666;size=41;	NA	14_33.64	Gray	0.0041	NA	33.64	0.0041	NA
Both_765	Both_765;size=33;	Both_765;size=49;	15_89.91	Gray	0.0033	0.0049	89.91	0.0041	0.00113137084989848
Both_851	NA	Both_851;size=41;	4_60.375	Gray	NA	0.0041	60.375	0.0041	NA
Both_854	NA	Both_854;size=41;	15_89.91	Gray	NA	0.0041	89.91	0.0041	NA
Both_919	NA	Both_919;size=41;	1_323.71	Gray	NA	0.0041	323.71	0.0041	NA
Both_1114	NA	Both_1114;size=41;	4_60.375	Gray	NA	0.0041	60.375	0.0041	NA
Both_1270	NA	Both_1270;size=41;	4_60.375	Gray	NA	0.0041	60.375	0.0041	NA
Both_597	Both_597;size=47;	Both_597;size=35;	1_323.71	Gray	0.0047	0.0035	323.71	0.0041	0.000848528137423857
Both_607	Both_607;size=46;	Both_607;size=36;	8_6.53	Gray	0.0046	0.0036	6.53	0.0041	0.000707106781186548
Both_685	Both_685;size=39;	Both_685;size=43;	4_60.375	Gray	0.0039	0.0043	60.375	0.0041	0.000282842712474619
Both_691	Both_691;size=39;	Both_691;size=43;	4_60.375	Gray	0.0039	0.0043	60.375	0.0041	0.000282842712474619
Both_795	Both_795;size=32;	Both_795;size=50;	15_89.91	Gray	0.0032	0.005	89.91	0.0041	0.00127279220613579
Both_645	Both_645;size=42;	Both_645;size=39;	15_89.91	Gray	0.0042	0.0039	89.91	0.00405	0.000212132034355964
Both_677	Both_677;size=40;	Both_677;size=41;	15_89.91	Gray	0.004	0.0041	89.91	0.00405	7.07106781186549e-05
Both_700	Both_700;size=38;	Both_700;size=43;	15_89.91	Gray	0.0038	0.0043	89.91	0.00405	0.000353553390593273
Both_786	Both_786;size=32;	Both_786;size=49;	15_89.91	Gray	0.0032	0.0049	89.91	0.00405	0.00120208152801713
Both_586	Both_586;size=48;	Both_586;size=32;	14_33.64	Gray	0.0048	0.0032	33.64	0.004	0.00113137084989848
Both_594	Both_594;size=47;	Both_594;size=33;	14_33.64	Gray	0.0047	0.0033	33.64	0.004	0.000989949493661166
Both_617	Both_617;size=45;	Both_617;size=35;	1_323.71	Gray	0.0045	0.0035	323.71	0.004	0.000707106781186548
Both_629	Both_629;size=44;	Both_629;size=36;	14_33.64	Gray	0.0044	0.0036	33.64	0.004	0.000565685424949238
Both_657	Both_657;size=41;	Both_657;size=39;	1_323.71	Gray	0.0041	0.0039	323.71	0.004	0.00014142135623731
Both_664	Both_664;size=41;	Both_664;size=39;	1_323.71	Gray	0.0041	0.0039	323.71	0.004	0.00014142135623731
Both_673	Both_673;size=40;	NA	14_33.64	Gray	0.004	NA	33.64	0.004	NA
Both_674	Both_674;size=40;	NA	1_323.71	Gray	0.004	NA	323.71	0.004	NA
Both_720	Both_720;size=36;	Both_720;size=44;	4_60.375	Gray	0.0036	0.0044	60.375	0.004	0.000565685424949238
Both_855	NA	Both_855;size=40;	14_33.64	Gray	NA	0.004	33.64	0.004	NA
Both_882	NA	Both_882;size=40;	4_60.375	Gray	NA	0.004	60.375	0.004	NA
Both_957	NA	Both_957;size=40;	4_60.375	Gray	NA	0.004	60.375	0.004	NA
Both_610	Both_610;size=46;	Both_610;size=33;	1_323.71	Gray	0.0046	0.0033	323.71	0.00395	0.000919238815542511
Both_616	Both_616;size=45;	Both_616;size=34;	1_323.71	Gray	0.0045	0.0034	323.71	0.00395	0.000777817459305203
Both_641	Both_641;size=43;	Both_641;size=36;	4_60.375	Gray	0.0043	0.0036	60.375	0.00395	0.000494974746830583
Both_658	Both_658;size=41;	Both_658;size=38;	2_7.18	Gray	0.0041	0.0038	7.18	0.00395	0.000212132034355964
Both_596	Both_596;size=47;	Both_596;size=31;	1_323.71	Gray	0.0047	0.0031	323.71	0.0039	0.00113137084989848
Both_603	Both_603;size=47;	Both_603;size=31;	1_323.71	Gray	0.0047	0.0031	323.71	0.0039	0.00113137084989848
Both_643	Both_643;size=43;	Both_643;size=35;	4_60.375	Gray	0.0043	0.0035	60.375	0.0039	0.000565685424949238
Both_651	Both_651;size=42;	Both_651;size=36;	14_33.64	Gray	0.0042	0.0036	33.64	0.0039	0.000424264068711928
Both_653	Both_653;size=42;	Both_653;size=36;	15_89.91	Gray	0.0042	0.0036	89.91	0.0039	0.000424264068711928
Both_688	Both_688;size=39;	NA	5_3.29	Gray	0.0039	NA	3.29	0.0039	NA
Both_689	Both_689;size=39;	NA	1_323.71	Gray	0.0039	NA	323.71	0.0039	NA
Both_690	Both_690;size=39;	NA	14_33.64	Gray	0.0039	NA	33.64	0.0039	NA
Both_714	Both_714;size=37;	Both_714;size=41;	1_323.71	Gray	0.0037	0.0041	323.71	0.0039	0.000282842712474619
Both_1005	NA	Both_1005;size=39;	4_60.375	Gray	NA	0.0039	60.375	0.0039	NA
Both_1074	NA	Both_1074;size=39;	15_89.91	Gray	NA	0.0039	89.91	0.0039	NA
Both_679	Both_679;size=40;	Both_679;size=37;	15_89.91	Gray	0.004	0.0037	89.91	0.00385	0.000212132034355964
Both_698	Both_698;size=38;	Both_698;size=39;	4_60.375	Gray	0.0038	0.0039	60.375	0.00385	7.07106781186543e-05
Both_723	Both_723;size=36;	Both_723;size=41;	1_323.71	Gray	0.0036	0.0041	323.71	0.00385	0.000353553390593274
Both_726	Both_726;size=36;	Both_726;size=41;	14_33.64	Gray	0.0036	0.0041	33.64	0.00385	0.000353553390593274
Both_739	Both_739;size=35;	Both_739;size=42;	4_60.375	Gray	0.0035	0.0042	60.375	0.00385	0.000494974746830583
Both_743	Both_743;size=35;	Both_743;size=42;	15_89.91	Gray	0.0035	0.0042	89.91	0.00385	0.000494974746830583
Both_642	Both_642;size=43;	Both_642;size=33;	10_39.96	Gray	0.0043	0.0033	39.96	0.0038	0.000707106781186547
Both_697	Both_697;size=38;	Both_697;size=38;	14_33.64	Gray	0.0038	0.0038	33.64	0.0038	0
Both_699	Both_699;size=38;	NA	10_39.96	Gray	0.0038	NA	39.96	0.0038	NA
Both_701	Both_701;size=38;	NA	1_323.71	Gray	0.0038	NA	323.71	0.0038	NA
Both_703	Both_703;size=38;	NA	1_323.71	Gray	0.0038	NA	323.71	0.0038	NA
Both_704	Both_704;size=38;	NA	10_39.96	Gray	0.0038	NA	39.96	0.0038	NA
Both_875	NA	Both_875;size=38;	1_323.71	Gray	NA	0.0038	323.71	0.0038	NA
Both_1013	NA	Both_1013;size=38;	10_39.96	Gray	NA	0.0038	39.96	0.0038	NA
Both_1045	NA	Both_1045;size=38;	4_60.375	Gray	NA	0.0038	60.375	0.0038	NA
Both_1165	NA	Both_1165;size=38;	1_323.71	Gray	NA	0.0038	323.71	0.0038	NA
Both_1249	NA	Both_1249;size=38;	4_60.375	Gray	NA	0.0038	60.375	0.0038	NA
Both_609	Both_609;size=46;	Both_609;size=30;	1_323.71	Gray	0.0046	0.003	323.71	0.0038	0.00113137084989848
Both_661	Both_661;size=41;	Both_661;size=35;	1_323.71	Gray	0.0041	0.0035	323.71	0.0038	0.000424264068711929
Both_671	Both_671;size=40;	Both_671;size=36;	10_39.96	Gray	0.004	0.0036	39.96	0.0038	0.000282842712474619
Both_623	Both_623;size=44;	Both_623;size=31;	1_323.71	Gray	0.0044	0.0031	323.71	0.00375	0.000919238815542512
Both_628	Both_628;size=44;	Both_628;size=31;	6_0.825	Gray	0.0044	0.0031	0.825	0.00375	0.000919238815542512
Both_680	Both_680;size=40;	Both_680;size=35;	4_60.375	Gray	0.004	0.0035	60.375	0.00375	0.000353553390593274
Both_775	Both_775;size=33;	Both_775;size=42;	10_39.96	Gray	0.0033	0.0042	39.96	0.00375	0.000636396103067892
Both_631	Both_631;size=44;	Both_631;size=30;	14_33.64	Gray	0.0044	0.003	33.64	0.0037	0.000989949493661167
Both_759	Both_759;size=34;	Both_759;size=40;	15_89.91	Gray	0.0034	0.004	89.91	0.0037	0.000424264068711929
Both_705	Both_705;size=37;	NA	1_323.71	Gray	0.0037	NA	323.71	0.0037	NA
Both_708	Both_708;size=37;	NA	14_33.64	Gray	0.0037	NA	33.64	0.0037	NA
Both_709	Both_709;size=37;	NA	1_323.71	Gray	0.0037	NA	323.71	0.0037	NA
Both_713	Both_713;size=37;	NA	1_323.71	Gray	0.0037	NA	323.71	0.0037	NA
Both_716	Both_716;size=37;	NA	1_323.71	Gray	0.0037	NA	323.71	0.0037	NA
Both_742	Both_742;size=35;	Both_742;size=39;	10_39.96	Gray	0.0035	0.0039	39.96	0.0037	0.000282842712474619
Both_885	NA	Both_885;size=37;	8_6.53	Gray	NA	0.0037	6.53	0.0037	NA
Both_993	NA	Both_993;size=37;	4_60.375	Gray	NA	0.0037	60.375	0.0037	NA
Both_668	Both_668;size=40;	Both_668;size=33;	10_39.96	Gray	0.004	0.0033	39.96	0.00365	0.000494974746830583
Both_774	Both_774;size=33;	Both_774;size=40;	1_323.71	Gray	0.0033	0.004	323.71	0.00365	0.000494974746830583
Both_649	Both_649;size=42;	Both_649;size=31;	1_323.71	Gray	0.0042	0.0031	323.71	0.00365	0.000777817459305202
Both_735	Both_735;size=35;	Both_735;size=38;	5_3.29	Gray	0.0035	0.0038	3.29	0.00365	0.000212132034355965
Both_730	Both_730;size=36;	Both_730;size=37;	15_89.91	Gray	0.0036	0.0037	89.91	0.00365	7.07106781186546e-05
Both_731	Both_731;size=36;	Both_731;size=37;	14_33.64	Gray	0.0036	0.0037	33.64	0.00365	7.07106781186546e-05
Both_659	Both_659;size=41;	Both_659;size=31;	1_323.71	Gray	0.0041	0.0031	323.71	0.0036	0.000707106781186548
Both_683	Both_683;size=39;	Both_683;size=33;	1_323.71	Gray	0.0039	0.0033	323.71	0.0036	0.000424264068711928
Both_706	Both_706;size=37;	Both_706;size=35;	14_33.64	Gray	0.0037	0.0035	33.64	0.0036	0.00014142135623731
Both_712	Both_712;size=37;	Both_712;size=35;	15_89.91	Gray	0.0037	0.0035	89.91	0.0036	0.00014142135623731
Both_715	Both_715;size=37;	Both_715;size=35;	15_89.91	Gray	0.0037	0.0035	89.91	0.0036	0.00014142135623731
Both_718	Both_718;size=36;	NA	10_39.96	Gray	0.0036	NA	39.96	0.0036	NA
Both_721	Both_721;size=36;	NA	1_323.71	Gray	0.0036	NA	323.71	0.0036	NA
Both_722	Both_722;size=36;	NA	1_323.71	Gray	0.0036	NA	323.71	0.0036	NA
Both_725	Both_725;size=36;	NA	14_33.64	Gray	0.0036	NA	33.64	0.0036	NA
Both_733	Both_733;size=35;	Both_733;size=37;	1_323.71	Gray	0.0035	0.0037	323.71	0.0036	0.00014142135623731
Both_737	Both_737;size=35;	Both_737;size=37;	10_39.96	Gray	0.0035	0.0037	39.96	0.0036	0.00014142135623731
Both_744	Both_744;size=35;	Both_744;size=37;	1_323.71	Gray	0.0035	0.0037	323.71	0.0036	0.00014142135623731
Both_769	Both_769;size=33;	Both_769;size=39;	14_33.64	Gray	0.0033	0.0039	33.64	0.0036	0.000424264068711928
Both_782	Both_782;size=33;	Both_782;size=39;	1_323.71	Gray	0.0033	0.0039	323.71	0.0036	0.000424264068711928
Both_900	NA	Both_900;size=36;	10_39.96	Gray	NA	0.0036	39.96	0.0036	NA
Both_938	NA	Both_938;size=36;	10_39.96	Gray	NA	0.0036	39.96	0.0036	NA
Both_973	NA	Both_973;size=36;	10_39.96	Gray	NA	0.0036	39.96	0.0036	NA
Both_984	NA	Both_984;size=36;	4_60.375	Gray	NA	0.0036	60.375	0.0036	NA
Both_987	NA	Both_987;size=36;	4_60.375	Gray	NA	0.0036	60.375	0.0036	NA
Both_1011	NA	Both_1011;size=36;	4_60.375	Gray	NA	0.0036	60.375	0.0036	NA
Both_1016	NA	Both_1016;size=36;	15_89.91	Gray	NA	0.0036	89.91	0.0036	NA
Both_1034	NA	Both_1034;size=36;	3_16.67	Gray	NA	0.0036	16.67	0.0036	NA
Both_1266	NA	Both_1266;size=36;	4_60.375	Gray	NA	0.0036	60.375	0.0036	NA
Both_817	Both_817;size=30;	Both_817;size=41;	4_60.375	Gray	0.003	0.0041	60.375	0.00355	0.000777817459305202
Both_729	Both_729;size=36;	Both_729;size=35;	4_60.375	Gray	0.0036	0.0035	60.375	0.00355	7.07106781186549e-05
Both_763	Both_763;size=34;	Both_763;size=37;	15_89.91	Gray	0.0034	0.0037	89.91	0.00355	0.000212132034355964
Both_799	Both_799;size=32;	Both_799;size=39;	14_33.64	Gray	0.0032	0.0039	33.64	0.00355	0.000494974746830583
Both_800	Both_800;size=32;	Both_800;size=39;	10_39.96	Gray	0.0032	0.0039	39.96	0.00355	0.000494974746830583
Both_686	Both_686;size=39;	Both_686;size=31;	10_39.96	Gray	0.0039	0.0031	39.96	0.0035	0.000565685424949238
Both_707	Both_707;size=37;	Both_707;size=33;	15_89.91	Gray	0.0037	0.0033	89.91	0.0035	0.000282842712474619
Both_710	Both_710;size=37;	Both_710;size=33;	4_60.375	Gray	0.0037	0.0033	60.375	0.0035	0.000282842712474619
Both_717	Both_717;size=37;	Both_717;size=33;	10_39.96	Gray	0.0037	0.0033	39.96	0.0035	0.000282842712474619
Both_734	Both_734;size=35;	NA	15_89.91	Gray	0.0035	NA	89.91	0.0035	NA
Both_740	Both_740;size=35;	NA	1_323.71	Gray	0.0035	NA	323.71	0.0035	NA
Both_741	Both_741;size=35;	NA	1_323.71	Gray	0.0035	NA	323.71	0.0035	NA
Both_745	Both_745;size=35;	NA	1_323.71	Gray	0.0035	NA	323.71	0.0035	NA
Both_746	Both_746;size=35;	NA	1_323.71	Gray	0.0035	NA	323.71	0.0035	NA
Both_747	Both_747;size=35;	NA	1_323.71	Gray	0.0035	NA	323.71	0.0035	NA
Both_748	Both_748;size=35;	NA	14_33.64	Gray	0.0035	NA	33.64	0.0035	NA
Both_752	Both_752;size=35;	NA	10_39.96	Gray	0.0035	NA	39.96	0.0035	NA
Both_764	Both_764;size=34;	Both_764;size=36;	10_39.96	Gray	0.0034	0.0036	39.96	0.0035	0.00014142135623731
Both_888	NA	Both_888;size=35;	14_33.64	Gray	NA	0.0035	33.64	0.0035	NA
Both_915	NA	Both_915;size=35;	14_33.64	Gray	NA	0.0035	33.64	0.0035	NA
Both_928	NA	Both_928;size=35;	15_89.91	Gray	NA	0.0035	89.91	0.0035	NA
Both_978	NA	Both_978;size=35;	14_33.64	Gray	NA	0.0035	33.64	0.0035	NA
Both_1027	NA	Both_1027;size=35;	15_89.91	Gray	NA	0.0035	89.91	0.0035	NA
Both_751	Both_751;size=35;	Both_751;size=34;	1_323.71	Gray	0.0035	0.0034	323.71	0.00345	7.07106781186546e-05
Both_756	Both_756;size=34;	Both_756;size=35;	15_89.91	Gray	0.0034	0.0035	89.91	0.00345	7.07106781186546e-05
Both_766	Both_766;size=33;	Both_766;size=36;	14_33.64	Gray	0.0033	0.0036	33.64	0.00345	0.000212132034355964
Both_693	Both_693;size=38;	Both_693;size=30;	1_323.71	Gray	0.0038	0.003	323.71	0.0034	0.000565685424949238
Both_711	Both_711;size=37;	Both_711;size=31;	1_323.71	Gray	0.0037	0.0031	323.71	0.0034	0.000424264068711928
Both_736	Both_736;size=35;	Both_736;size=33;	1_323.71	Gray	0.0035	0.0033	323.71	0.0034	0.000141421356237309
Both_780	Both_780;size=33;	Both_780;size=35;	1_323.71	Gray	0.0033	0.0035	323.71	0.0034	0.000141421356237309
Both_783	Both_783;size=33;	Both_783;size=35;	6_0.825	Gray	0.0033	0.0035	0.825	0.0034	0.000141421356237309
Both_753	Both_753;size=34;	NA	1_323.71	Gray	0.0034	NA	323.71	0.0034	NA
Both_754	Both_754;size=34;	NA	10_39.96	Gray	0.0034	NA	39.96	0.0034	NA
Both_758	Both_758;size=34;	Both_758;size=34;	14_33.64	Gray	0.0034	0.0034	33.64	0.0034	0
Both_760	Both_760;size=34;	NA	10_39.96	Gray	0.0034	NA	39.96	0.0034	NA
Both_761	Both_761;size=34;	NA	11_9.265	Gray	0.0034	NA	9.265	0.0034	NA
Both_762	Both_762;size=34;	Both_762;size=34;	15_89.91	Gray	0.0034	0.0034	89.91	0.0034	0
Both_834	NA	Both_834;size=34;	4_60.375	Gray	NA	0.0034	60.375	0.0034	NA
Both_839	NA	Both_839;size=34;	10_39.96	Gray	NA	0.0034	39.96	0.0034	NA
Both_847	NA	Both_847;size=34;	4_60.375	Gray	NA	0.0034	60.375	0.0034	NA
Both_1066	NA	Both_1066;size=34;	1_323.71	Gray	NA	0.0034	323.71	0.0034	NA
Both_1201	NA	Both_1201;size=34;	3_16.67	Gray	NA	0.0034	16.67	0.0034	NA
Both_1238	NA	Both_1238;size=34;	4_60.375	Gray	NA	0.0034	60.375	0.0034	NA
Both_1471	NA	Both_1471;size=34;	4_60.375	Gray	NA	0.0034	60.375	0.0034	NA
Both_719	Both_719;size=36;	Both_719;size=31;	7_26.36	Gray	0.0036	0.0031	26.36	0.00335	0.000353553390593273
Both_727	Both_727;size=36;	Both_727;size=31;	10_39.96	Gray	0.0036	0.0031	39.96	0.00335	0.000353553390593273
Both_781	Both_781;size=33;	Both_781;size=34;	9_2.965	Gray	0.0033	0.0034	2.965	0.00335	7.07106781186543e-05
Both_768	Both_768;size=33;	NA	6_0.825	Gray	0.0033	NA	0.825	0.0033	NA
Both_770	Both_770;size=33;	NA	14_33.64	Gray	0.0033	NA	33.64	0.0033	NA
Both_772	Both_772;size=33;	NA	11_9.265	Gray	0.0033	NA	9.265	0.0033	NA
Both_773	Both_773;size=33;	NA	14_33.64	Gray	0.0033	NA	33.64	0.0033	NA
Both_777	Both_777;size=33;	NA	10_39.96	Gray	0.0033	NA	39.96	0.0033	NA
Both_778	Both_778;size=33;	NA	10_39.96	Gray	0.0033	NA	39.96	0.0033	NA
Both_779	Both_779;size=33;	NA	14_33.64	Gray	0.0033	NA	33.64	0.0033	NA
Both_848	NA	Both_848;size=33;	8_6.53	Gray	NA	0.0033	6.53	0.0033	NA
Both_914	NA	Both_914;size=33;	1_323.71	Gray	NA	0.0033	323.71	0.0033	NA
Both_916	NA	Both_916;size=33;	4_60.375	Gray	NA	0.0033	60.375	0.0033	NA
Both_1138	NA	Both_1138;size=33;	10_39.96	Gray	NA	0.0033	39.96	0.0033	NA
Both_1150	NA	Both_1150;size=33;	4_60.375	Gray	NA	0.0033	60.375	0.0033	NA
Both_1163	NA	Both_1163;size=33;	15_89.91	Gray	NA	0.0033	89.91	0.0033	NA
Both_1224	NA	Both_1224;size=33;	4_60.375	Gray	NA	0.0033	60.375	0.0033	NA
Both_1462	NA	Both_1462;size=33;	15_89.91	Gray	NA	0.0033	89.91	0.0033	NA
Both_732	Both_732;size=36;	Both_732;size=30;	1_323.71	Gray	0.0036	0.003	323.71	0.0033	0.000424264068711928
Both_738	Both_738;size=35;	Both_738;size=31;	10_39.96	Gray	0.0035	0.0031	39.96	0.0033	0.000282842712474619
Both_750	Both_750;size=35;	Both_750;size=30;	1_323.71	Gray	0.0035	0.003	323.71	0.00325	0.000353553390593273
Both_813	Both_813;size=31;	Both_813;size=33;	15_89.91	Gray	0.0031	0.0033	89.91	0.0032	0.00014142135623731
Both_788	Both_788;size=32;	NA	1_323.71	Gray	0.0032	NA	323.71	0.0032	NA
Both_789	Both_789;size=32;	NA	10_39.96	Gray	0.0032	NA	39.96	0.0032	NA
Both_790	Both_790;size=32;	NA	1_323.71	Gray	0.0032	NA	323.71	0.0032	NA
Both_792	Both_792;size=32;	NA	10_39.96	Gray	0.0032	NA	39.96	0.0032	NA
Both_794	Both_794;size=32;	NA	11_9.265	Gray	0.0032	NA	9.265	0.0032	NA
Both_798	Both_798;size=32;	Both_798;size=32;	1_323.71	Gray	0.0032	0.0032	323.71	0.0032	0
Both_801	Both_801;size=32;	NA	1_323.71	Gray	0.0032	NA	323.71	0.0032	NA
Both_796	Both_796;size=32;	NA	1_323.71	Gray	0.0032	NA	323.71	0.0032	NA
Both_925	NA	Both_925;size=32;	4_60.375	Gray	NA	0.0032	60.375	0.0032	NA
Both_990	NA	Both_990;size=32;	15_89.91	Gray	NA	0.0032	89.91	0.0032	NA
Both_997	NA	Both_997;size=32;	1_323.71	Gray	NA	0.0032	323.71	0.0032	NA
Both_1033	NA	Both_1033;size=32;	1_323.71	Gray	NA	0.0032	323.71	0.0032	NA
Both_1044	NA	Both_1044;size=32;	14_33.64	Gray	NA	0.0032	33.64	0.0032	NA
Both_1079	NA	Both_1079;size=32;	15_89.91	Gray	NA	0.0032	89.91	0.0032	NA
Both_1117	NA	Both_1117;size=32;	4_60.375	Gray	NA	0.0032	60.375	0.0032	NA
Both_1174	NA	Both_1174;size=32;	4_60.375	Gray	NA	0.0032	60.375	0.0032	NA
Both_1200	NA	Both_1200;size=32;	15_89.91	Gray	NA	0.0032	89.91	0.0032	NA
Both_1213	NA	Both_1213;size=32;	15_89.91	Gray	NA	0.0032	89.91	0.0032	NA
Both_1317	NA	Both_1317;size=32;	3_16.67	Gray	NA	0.0032	16.67	0.0032	NA
Both_814	Both_814;size=31;	Both_814;size=32;	1_323.71	Gray	0.0031	0.0032	323.71	0.00315	7.07106781186543e-05
Both_819	Both_819;size=30;	Both_819;size=33;	14_33.64	Gray	0.003	0.0033	33.64	0.00315	0.000212132034355964
Both_804	Both_804;size=31;	NA	10_39.96	Gray	0.0031	NA	39.96	0.0031	NA
Both_803	Both_803;size=31;	NA	4_60.375	Gray	0.0031	NA	60.375	0.0031	NA
Both_806	Both_806;size=31;	NA	1_323.71	Gray	0.0031	NA	323.71	0.0031	NA
Both_807	Both_807;size=31;	NA	1_323.71	Gray	0.0031	NA	323.71	0.0031	NA
Both_810	Both_810;size=31;	NA	14_33.64	Gray	0.0031	NA	33.64	0.0031	NA
Both_808	Both_808;size=31;	NA	3_16.67	Gray	0.0031	NA	16.67	0.0031	NA
Both_811	Both_811;size=31;	NA	4_60.375	Gray	0.0031	NA	60.375	0.0031	NA
Both_812	Both_812;size=31;	NA	1_323.71	Gray	0.0031	NA	323.71	0.0031	NA
Both_809	Both_809;size=31;	NA	1_323.71	Gray	0.0031	NA	323.71	0.0031	NA
Both_862	NA	Both_862;size=31;	10_39.96	Gray	NA	0.0031	39.96	0.0031	NA
Both_981	NA	Both_981;size=31;	14_33.64	Gray	NA	0.0031	33.64	0.0031	NA
Both_983	NA	Both_983;size=31;	4_60.375	Gray	NA	0.0031	60.375	0.0031	NA
Both_1097	NA	Both_1097;size=31;	15_89.91	Gray	NA	0.0031	89.91	0.0031	NA
Both_1140	NA	Both_1140;size=31;	4_60.375	Gray	NA	0.0031	60.375	0.0031	NA
Both_1145	NA	Both_1145;size=31;	15_89.91	Gray	NA	0.0031	89.91	0.0031	NA
Both_1277	NA	Both_1277;size=31;	4_60.375	Gray	NA	0.0031	60.375	0.0031	NA
Both_784	Both_784;size=32;	Both_784;size=30;	1_323.71	Gray	0.0032	0.003	323.71	0.0031	0.000141421356237309
Both_787	Both_787;size=32;	Both_787;size=30;	10_39.96	Gray	0.0032	0.003	39.96	0.0031	0.000141421356237309
Both_793	Both_793;size=32;	Both_793;size=30;	10_39.96	Gray	0.0032	0.003	39.96	0.0031	0.000141421356237309
Both_797	Both_797;size=32;	Both_797;size=30;	14_33.64	Gray	0.0032	0.003	33.64	0.0031	0.000141421356237309
Both_830	Both_830;size=30;	Both_830;size=32;	1_323.71	Gray	0.003	0.0032	323.71	0.0031	0.000141421356237309
Both_815	Both_815;size=30;	NA	10_39.96	Gray	0.003	NA	39.96	0.003	NA
Both_816	Both_816;size=30;	NA	1_323.71	Gray	0.003	NA	323.71	0.003	NA
Both_821	Both_821;size=30;	NA	14_33.64	Gray	0.003	NA	33.64	0.003	NA
Both_820	Both_820;size=30;	NA	4_60.375	Gray	0.003	NA	60.375	0.003	NA
Both_818	Both_818;size=30;	NA	1_323.71	Gray	0.003	NA	323.71	0.003	NA
Both_823	Both_823;size=30;	NA	4_60.375	Gray	0.003	NA	60.375	0.003	NA
Both_824	Both_824;size=30;	NA	14_33.64	Gray	0.003	NA	33.64	0.003	NA
Both_825	Both_825;size=30;	NA	1_323.71	Gray	0.003	NA	323.71	0.003	NA
Both_826	Both_826;size=30;	NA	1_323.71	Gray	0.003	NA	323.71	0.003	NA
Both_827	Both_827;size=30;	NA	4_60.375	Gray	0.003	NA	60.375	0.003	NA
Both_828	Both_828;size=30;	NA	14_33.64	Gray	0.003	NA	33.64	0.003	NA
Both_829	Both_829;size=30;	NA	10_39.96	Gray	0.003	NA	39.96	0.003	NA
Both_831	Both_831;size=30;	NA	1_323.71	Gray	0.003	NA	323.71	0.003	NA
Both_832	Both_832;size=30;	NA	1_323.71	Gray	0.003	NA	323.71	0.003	NA
Both_911	NA	Both_911;size=30;	11_9.265	Gray	NA	0.003	9.265	0.003	NA
Both_964	NA	Both_964;size=30;	4_60.375	Gray	NA	0.003	60.375	0.003	NA
Both_995	NA	Both_995;size=30;	15_89.91	Gray	NA	0.003	89.91	0.003	NA
Both_1018	NA	Both_1018;size=30;	5_3.29	Gray	NA	0.003	3.29	0.003	NA
Both_1142	NA	Both_1142;size=30;	15_89.91	Gray	NA	0.003	89.91	0.003	NA
Both_1149	NA	Both_1149;size=30;	4_60.375	Gray	NA	0.003	60.375	0.003	NA
Both_1284	NA	Both_1284;size=30;	4_60.375	Gray	NA	0.003	60.375	0.003	NA
