# Supplementary material for: Estimating intraspecific genetic diversity from community DNA metabarcoding data
Source: PeerJ. 2018 Apr 9;6:e4644. doi: 10.7717/peerj.4644 (PMC5896493; doi:10.7717/peerj.4644)
Supplement: Supplemental Information 8 [file peerj-06-4644-s008.zip › Scripts_S1_v3/1_Single_species_mock/R_dif_ee_filtering/DceM_MaxEE_filter.xls]

## Sheet: Sheet1
EE	DceM_09	DceM_10
No filter	1365886	1198815
2	1363377	1195336
1	1356109	1188482
0.5	1340258	1173978
0.2	1315131	1150900
0.1	1308631	1145008
0.05	1296405	1132998
0.02	1219454	1060899
