# Supplementary material for: Estimating intraspecific genetic diversity from community DNA metabarcoding data
Source: PeerJ. 2018 Apr 9;6:e4644. doi: 10.7717/peerj.4644 (PMC5896493; doi:10.7717/peerj.4644)
Supplement: Supplemental Information 8 [file peerj-06-4644-s008.zip › Scripts_S1_v3/2_Monitoring_samples/170825_BF2+BR2_haplotable_alpha_5_haplosize_0.01_minOTU_0.1_orange.csv]

	sort	haplotype	OTU	K01_116_BR2B_BF24_10	K03_118_BR20_BF23_10	K04_119_BR24_BF20_10	K05_120_BR22_BF20_10	Sa01_91_BR21_BF21_10	Sa03_93_BR24_BF21_10	Sa04_94_BR22_BF22_10	Sa05_95_BR22_BF21_10	Sa06_96_BR2B_BF22_10	Sa07_97_BR21_BF23_10	T01_101_BR20_BF20_10	T06_106_BR22_BF24_10	T07_107_BR20_BF22_10	T08_108_BR21_BF20_10	T11_111_BR21_BF22_10	T13_113_BR20_BF21_10	T14_114_BR24_BF22_10	T15_115_BR23_BF20_10	K01_86_BF22_BR21_10	K03_88_BF20_BR22_10	K04_89_BF21_BR2B_10	K05_90_BF23_BR23_10	Sa01_61_BF22_BR20_10	Sa03_63_BF24_BR22_10	Sa04_64_BF20_BR24_10	Sa05_65_BF2B_BR2B_10	Sa06_66_BF23_BR21_10	Sa07_67_BF21_BR24_10	T01_71_BF23_BR22_10	T06_76_BF2B_BR20_10	T07_77_BF22_BR24_10	T08_78_BF23_BR20_10	T11_81_BF21_BR20_10	T13_83_BF20_BR23_10	T14_84_BF23_BR2B_10	T15_85_BF2B_BR21_10
1	1	haplo_1	OTU_1	0	94.9800796812749	0	100	76.7945889597324	97.34426869752	0	24.7786907391809	47.96881239098	49.3570566315016	0	0	0	orange	0	18.3187111635645	15.2857142857143	0	0	100	0	100	76.5057649285837	97.4352322004374	56.4245810055866	25.060663947545	49.5366752260802	49.4121510673235	0	orange	0	orange	0	17.8668669608487	0	orange
2	2	haplo_3	OTU_1	0	orange	100	0	23.0672258721424	0	0	0	52.03118760902	14.1479032173411	0	0	0	0	0	58.5635673354473	84.7142857142857	orange	0	0	99.798122749693	0	23.4942350714163	0	0	0	50.4633247739198	13.688013136289	0	0	0	0	0	57.5125966262949	100	orange
3	3	haplo_7	OTU_1	0	orange	0	0	orange	orange	0	66.2799383353729	0	36.4950401511573	0	0	0	0	0	0	0	0	0	0	orange	0	0	orange	43.5754189944134	65.4241313439	0	36.8998357963875	0	0	0	0	0	0	0	orange
4	4	haplo_12	OTU_1	0	0	0	0	0	0	0	0	0	0	100	0	100	97.6600270740669	100	0	0	98.9195413563309	0	0	0	0	0	0	0	0	0	0	0	orange	100	98.2195465607788	100	0	0	97.7373615480757
5	5	haplo_27	OTU_1	0	0	0	0	0	0	0	0	0	0	0	100	0	0	0	orange	0	0	0	0	0	0	0	0	0	0	0	0	0	99.4234105520972	0	0	0	orange	0	0
6	6	haplo_55	OTU_1	0	0	0	0	0	0	0	0	0	0	0	0	0	0	0	19.547257809945	0	0	0	0	0	0	0	0	0	0	0	0	0	0	0	0	0	21.0308891183926	0	0
7	7	haplo_103	OTU_1	0	0	0	0	0	0	0	7.7335070962	0	0	0	0	0	0	0	0	0	0	0	0	0	0	0	0	0	8.19350508544582	0	0	0	0	0	0	0	0	0	0
8	8	haplo_260	OTU_1	0	0	0	0	0	0	0	0	0	0	0	0	0	0	0	orange	0	orange	0	0	0	0	0	0	0	0	0	0	0	0	0	0	0	orange	0	orange
9	9	haplo_496	OTU_1	0	0	0	0	0	0	0	orange	0	0	0	0	0	0	0	0	0	0	0	0	0	0	0	0	0	orange	0	0	0	0	0	0	0	0	0	0
10	10	haplo_1074	OTU_1	0	0	0	0	0	0	0	orange	0	0	0	0	0	0	0	0	0	0	0	0	0	0	0	0	0	orange	0	0	0	0	0	0	0	0	0	0
11	11	haplo_1915	OTU_1	0	0	0	0	0	0	0	0	0	0	0	0	0	0	0	0	0	orange	0	0	0	0	0	0	0	0	0	0	0	0	0	0	0	0	0	orange
12	12	haplo_2770	OTU_1	0	0	0	0	0	0	0	0	0	0	0	0	0	0	0	0	0	0	0	0	0	0	0	0	0	orange	0	0	0	0	0	0	0	0	0	0
13	13	haplo_6686	OTU_1	0	0	0	0	0	0	0	0	0	0	0	0	0	0	0	orange	0	0	0	0	0	0	0	0	0	0	0	0	0	0	0	0	0	orange	0	0
14	17	haplo_2	OTU_2	0	98.932536293766	40.6124871727801	100	100	60.430066603235	0	81.0306866657493	55.970625798212	0	53.9562057226976	76.1975256423813	75.0986462696534	27.423089646047	37.292072060762	68.2521268368136	93.4516370907273	100	0	100	42.8125658865697	100	100	62.3492009424054	0	80.3293214206601	57.9009314994788	0	51.8008549632744	77.1519418578242	74.4144144144144	27.7632561613144	39.5712851057935	66.8237758575543	93.440129777958	86.5060240963855
15	18	haplo_10	OTU_2	0	orange	59.3070283104288	0	0	39.569933396765	0	orange	44.029374201788	100	44.3187045726378	orange	0	0	10.9723181219007	31.7478731631864	orange	0	0	0	57.0988825637782	0	0	37.6507990575946	0	orange	42.0990685005212	100	46.1514843768451	orange	0	0	10.1464833604599	33.1762241424457	orange	6.86746987951807
16	19	haplo_67	OTU_2	0	0	0	0	0	0	0	0	0	0	0	0	7.75814969950829	orange	37.7816835101375	0	0	0	0	0	0	0	0	0	0	0	0	0	orange	0	7.74774774774775	orange	36.2849326453579	0	0	0
17	20	haplo_139	OTU_2	0	0	orange	0	0	0	0	0	0	0	0	0	9.13009166514903	22.5934502150182	orange	0	0	0	0	0	orange	0	0	0	0	0	0	0	orange	orange	9.85923423423423	25.7374906646751	orange	0	0	0
18	21	haplo_145	OTU_2	0	0	0	0	0	0	0	0	0	0	0	19.9376123506397	0	0	orange	0	0	0	0	0	0	0	0	0	0	0	0	0	0	18.6406995230525	0	0	orange	0	0	0
19	22	haplo_166	OTU_2	0	0	0	0	0	0	0	14.8479427549195	0	0	0	orange	0	0	orange	0	0	0	0	0	0	0	0	0	0	15.4397105515765	0	0	0	orange	0	0	orange	0	0	0
20	23	haplo_182	OTU_2	0	0	0	0	0	0	0	0	0	0	orange	0	0	19.7155143896791	orange	0	orange	0	0	0	0	0	0	0	0	0	0	0	orange	0	0	16.626213592233	orange	0	orange	0
21	24	haplo_230	OTU_2	0	0	0	0	0	0	0	0	0	0	0	0	6.81721605050689	5.35891498511412	orange	0	0	0	0	0	0	0	0	0	0	0	0	0	0	0	6.88063063063063	5.61053024645258	orange	0	0	6.62650602409639
22	25	haplo_285	OTU_2	0	0	0	0	0	0	0	0	0	0	0	0	0	20.2117102216341	0	0	0	0	0	0	0	0	0	0	0	0	0	0	0	0	0	19.4268110530246	0	0	0	0
23	26	haplo_330	OTU_2	0	0	0	0	0	0	0	0	0	0	0	0	0	0	orange	0	orange	0	0	0	0	0	0	0	0	0	0	0	0	0	0	0	orange	0	orange	0
24	27	haplo_1529	OTU_2	0	0	0	0	0	0	0	0	0	0	0	0	0	0	orange	0	0	0	0	0	0	0	0	0	0	0	0	0	0	0	0	0	orange	0	0	0
25	28	haplo_1544	OTU_2	0	0	0	0	0	0	0	0	0	0	0	0	orange	0	0	0	0	0	0	0	0	0	0	0	0	0	0	0	0	0	orange	0	0	0	0	0
26	29	haplo_2038	OTU_2	0	0	0	0	0	0	0	0	0	0	orange	0	0	0	0	0	0	0	0	0	0	0	0	0	0	0	0	0	orange	0	0	0	0	0	0	0
27	35	haplo_4	OTU_3	0	0	0	0	100	0	0	0	86.0404672740484	0	95.9306706857573	94.213611201563	100	0	53.7047131073077	98.4471516815374	24.243904822397	0	0	0	0	0	0	0	0	0	81.83111054927	0	95.7151637545	94.2516571046622	0	0	52.9006318207926	98.1869770125998	26.2770088618939	orange
28	36	haplo_56	OTU_3	0	0	0	0	0	0	0	0	0	0	0	orange	0	0	14.092081834369	0	29.6916988322666	87.6991150442478	0	0	0	0	0	0	0	0	0	0	0	orange	0	0	15.4796094198736	0	31.5144877028776	86.0043647404877
29	37	haplo_61	OTU_3	0	0	0	0	0	0	0	0	12.0535464758817	0	orange	orange	0	0	8.61223154911152	orange	25.2699467435384	12.3008849557522	0	0	0	0	0	0	0	0	16.3674862524493	0	orange	orange	0	0	8.49368179207352	orange	24.9228318231604	10.2096973147357
30	38	haplo_178	OTU_3	0	0	0	0	0	0	0	0	orange	0	0	orange	0	0	10.1929575929358	0	0	0	0	0	0	0	0	0	0	0	orange	0	0	orange	0	0	10.9132682366456	0	0	0
31	39	haplo_192	OTU_3	0	0	0	0	0	0	0	0	0	0	0	0	0	0	12.3223954358807	0	0	0	0	0	0	0	0	0	0	0	0	0	0	0	0	0	11.7245835726594	0	0	0
32	40	haplo_210	OTU_3	0	0	0	0	0	0	0	0	0	0	0	0	0	0	0	0	15.0388430155861	0	0	0	0	0	0	0	0	0	0	0	0	0	0	0	0	0	13.3824554416011	0
33	41	haplo_221	OTU_3	0	0	0	0	0	0	0	0	0	0	0	orange	0	0	orange	0	orange	0	0	0	0	0	0	0	0	0	0	0	0	orange	0	0	orange	0	orange	0
34	42	haplo_572	OTU_3	0	0	0	0	0	0	0	0	0	0	orange	0	0	0	0	0	0	0	0	0	0	0	0	0	0	0	0	0	orange	0	0	0	0	0	0	0
35	43	haplo_670	OTU_3	0	0	0	0	0	0	0	0	0	0	0	orange	0	0	0	0	0	0	0	0	0	0	0	0	0	0	0	0	0	orange	0	0	0	0	0	0
36	44	haplo_749	OTU_3	0	0	0	0	0	0	0	0	0	0	0	0	0	0	0	0	orange	0	0	0	0	0	0	0	0	0	0	0	0	0	0	0	0	0	orange	0
37	45	haplo_794	OTU_3	0	0	0	0	0	0	0	0	0	0	0	orange	0	0	0	0	0	0	0	0	0	0	0	0	0	0	0	0	0	orange	0	0	0	0	0	0
38	46	haplo_1291	OTU_3	0	0	0	0	0	0	0	0	0	0	0	0	0	0	orange	0	orange	0	0	0	0	0	0	0	0	0	0	0	0	0	0	0	0	0	0	orange
39	47	haplo_1552	OTU_3	0	0	0	0	0	0	0	0	orange	0	0	0	0	0	orange	0	orange	0	0	0	0	0	0	0	0	0	orange	0	0	0	0	0	0	0	0	0
40	48	haplo_6431	OTU_3	0	0	0	0	0	0	0	0	0	0	0	0	0	0	orange	0	0	0	0	0	0	0	0	0	0	0	0	0	0	0	0	0	0	0	0	0
41	49	haplo_7140	OTU_3	0	0	0	0	0	0	0	0	0	0	0	0	0	0	0	0	0	0	0	0	0	0	0	0	0	0	0	0	0	0	0	0	0	orange	0	0
42	50	haplo_9010	OTU_3	0	0	0	0	0	0	0	0	0	0	0	0	0	0	0	0	orange	0	0	0	0	0	0	0	0	0	0	0	0	0	0	0	0	0	0	0
43	53	haplo_5	OTU_4	0	0	0	0	100	0	0	0	0	0	0	0	70.1783050365845	75.0534061239022	96.0673368245751	100	100	86.945924593636	0	0	0	0	0	0	0	0	0	0	0	100	68.5501823521053	75.0172950536147	96.5473915661074	0	0	84.6694588461042
44	54	haplo_82	OTU_4	0	0	0	0	0	0	0	0	0	0	0	0	0	21.1844291478756	0	0	0	10.1628817804374	0	0	0	0	0	0	0	0	0	0	0	0	0	22.6565202352127	0	0	0	10.4946585730364
45	55	haplo_115	OTU_4	0	0	0	0	0	0	0	0	0	0	0	0	25.6730837536407	0	0	0	0	0	0	0	0	0	0	0	0	0	0	0	0	0	28.5416567991285	0	0	0	0	0
46	56	haplo_201	OTU_4	0	0	0	0	0	0	0	0	0	0	0	0	orange	orange	orange	0	0	orange	0	0	0	0	0	0	0	0	0	0	0	0	orange	orange	orange	0	0	orange
47	57	haplo_525	OTU_4	0	0	0	0	0	0	0	0	0	0	0	0	0	0	orange	0	0	orange	0	0	0	0	0	0	0	0	0	0	0	0	0	0	orange	0	0	orange
48	58	haplo_541	OTU_4	0	0	0	0	0	0	0	0	0	0	0	0	0	0	orange	0	0	orange	0	0	0	0	0	0	0	0	0	0	0	0	orange	0	orange	0	0	orange
49	59	haplo_577	OTU_4	0	0	0	0	0	0	0	0	0	0	0	0	orange	orange	orange	0	0	orange	0	0	0	0	0	0	0	0	0	0	0	0	orange	orange	orange	0	0	orange
50	60	haplo_822	OTU_4	0	0	0	0	0	0	0	0	0	0	0	0	orange	0	orange	0	0	0	0	0	0	0	0	0	0	0	0	0	0	0	orange	0	orange	0	0	0
51	61	haplo_1105	OTU_4	0	0	0	0	0	0	0	0	0	0	0	0	0	0	orange	0	0	orange	0	0	0	0	0	0	0	0	0	0	0	0	0	0	orange	0	0	orange
52	62	haplo_1180	OTU_4	0	0	0	0	0	0	0	0	0	0	0	0	orange	0	0	0	0	orange	0	0	0	0	0	0	0	0	0	0	0	0	orange	0	0	0	0	orange
53	63	haplo_1633	OTU_4	0	0	0	0	0	0	0	0	0	0	0	0	0	orange	0	0	0	orange	0	0	0	0	0	0	0	0	0	0	0	0	0	0	0	0	0	orange
54	64	haplo_4738	OTU_4	0	0	0	0	0	0	0	0	0	0	0	0	0	0	0	0	0	orange	0	0	0	0	0	0	0	0	0	0	0	0	0	0	0	0	0	orange
55	65	haplo_6514	OTU_4	0	0	0	0	0	0	0	0	0	0	0	0	0	0	orange	0	0	0	0	0	0	0	0	0	0	0	0	0	0	0	0	0	orange	0	0	0
56	72	haplo_6	OTU_5	90.4926571038251	100	0	85.410094637224	100	100	orange	0	0	0	100	89.1942072038619	93.7853107344633	0	88.8297872340426	73.1484612783226	100	0	87.2035783594453	100	0	85.2910052910053	100	0	orange	0	0	0	100	91.7202572347267	92.0535714285714	0	100	77.2243346007605	100	0
57	73	haplo_95	OTU_5	orange	0	0	0	0	0	93.9956919763059	0	0	0	0	0	0	0	0	0	0	0	0	0	0	0	0	0	93.7759336099585	0	0	0	0	0	0	0	0	0	0	0
58	74	haplo_142	OTU_5	orange	0	0	0	0	0	orange	0	0	0	0	orange	0	0	11.1702127659574	6.15488670950287	0	0	orange	0	0	0	0	0	orange	0	0	0	0	0	0	0	0	orange	0	0
59	75	haplo_165	OTU_5	orange	0	0	0	0	0	0	0	0	0	0	0	0	0	0	0	0	0	orange	0	0	0	0	0	0	0	0	0	0	0	0	0	0	0	0	0
60	76	haplo_244	OTU_5	orange	0	0	14.589905362776	0	0	0	0	0	0	0	0	0	0	0	orange	0	0	orange	0	0	14.7089947089947	0	0	0	0	0	0	0	0	0	0	0	orange	0	0
61	77	haplo_245	OTU_5	orange	0	0	0	0	0	0	0	0	0	0	0	0	0	0	orange	0	0	orange	0	0	0	0	0	0	0	0	0	0	0	0	0	0	0	0	0
62	78	haplo_420	OTU_5	orange	0	0	0	0	0	0	0	0	0	0	9.02339398440401	6.21468926553672	0	0	0	0	0	orange	0	0	0	0	0	0	0	0	0	0	8.27974276527331	7.94642857142857	0	0	0	0	0
63	79	haplo_573	OTU_5	orange	0	0	0	0	0	0	0	0	0	0	0	0	0	0	0	0	0	orange	0	0	0	0	0	0	0	0	0	0	0	0	0	0	0	0	0
64	80	haplo_803	OTU_5	orange	0	0	0	0	0	0	0	0	0	0	0	0	0	0	0	0	0	orange	0	0	0	0	0	0	0	0	0	0	0	0	0	0	0	0	0
65	81	haplo_907	OTU_5	0	0	0	0	0	0	0	0	0	0	0	0	0	0	0	9.0632397700372	0	0	0	0	0	0	0	0	0	0	0	0	0	0	0	0	0	10.0380228136882	0	0
66	82	haplo_1358	OTU_5	0	0	0	0	0	0	orange	0	0	0	0	0	0	0	0	0	0	0	0	0	0	0	0	0	orange	0	0	0	0	0	0	0	0	0	0	0
67	83	haplo_1993	OTU_5	orange	0	0	0	0	0	0	0	0	0	0	0	0	0	0	0	0	0	orange	0	0	0	0	0	0	0	0	0	0	0	0	0	0	0	0	0
68	84	haplo_2121	OTU_5	orange	0	0	0	0	0	0	0	0	0	0	0	0	0	0	0	0	0	orange	0	0	0	0	0	0	0	0	0	0	0	0	0	0	0	0	0
69	85	haplo_2161	OTU_5	orange	0	0	0	0	0	0	0	0	0	0	0	0	0	0	0	0	0	orange	0	0	0	0	0	0	0	0	0	0	0	0	0	0	0	0	0
70	86	haplo_2903	OTU_5	0	0	0	0	0	0	0	0	0	0	0	0	0	0	0	orange	0	0	0	0	0	0	0	0	0	0	0	0	0	0	0	0	0	orange	0	0
71	87	haplo_3173	OTU_5	orange	0	0	0	0	0	0	0	0	0	0	0	0	0	0	0	0	0	orange	0	0	0	0	0	0	0	0	0	0	0	0	0	0	0	0	0
72	88	haplo_4407	OTU_5	orange	0	0	0	0	0	0	0	0	0	0	0	0	0	0	0	0	0	0	0	0	0	0	0	0	0	0	0	0	0	0	0	0	0	0	0
73	89	haplo_4633	OTU_5	0	0	0	0	0	0	orange	0	0	0	0	0	0	0	0	0	0	0	0	0	0	0	0	0	orange	0	0	0	0	0	0	0	0	0	0	0
74	90	haplo_5882	OTU_5	orange	0	0	0	0	0	0	0	0	0	0	0	0	0	0	0	0	0	orange	0	0	0	0	0	0	0	0	0	0	0	0	0	0	0	0	0
75	98	haplo_8	OTU_6	100	0	0	0	0	100	100	100	100	0	0	0	0	0	100	83.6126807777033	100	0	100	0	0	0	0	100	99.9129006077162	0	100	0	0	0	0	0	0	83.1066040069256	0	100
76	99	haplo_303	OTU_6	0	0	0	0	0	0	0	0	0	0	0	0	0	0	0	16.3873192222967	0	0	0	0	0	0	0	0	orange	0	0	0	0	0	0	0	0	16.8933959930744	0	0
77	100	haplo_9	OTU_7	0	0	0	100	0	0	0	100	0	0	0	0	0	0	0	0	0	0	0	0	0	100	0	0	0	100	0	0	0	0	0	0	0	0	0	100
78	101	haplo_58	OTU_7	0	0	0	0	0	0	0	0	0	0	0	0	100	0	98.9605179173885	0	0	0	0	0	0	0	0	0	0	0	0	0	0	0	100	0	99.1449814126394	0	0	0
79	102	haplo_3066	OTU_7	0	0	0	0	0	0	0	0	0	0	0	0	0	0	orange	0	0	0	0	0	0	0	0	0	0	0	0	0	0	0	0	0	orange	0	0	0
80	104	haplo_11	OTU_8	0	0	19.8345334763291	0	13.7275811924382	0	0	0	17.502850627138	99.1913282863042	55.5075248158822	100	23.2814238042269	71.9879518072289	42.0472731749354	58.4201077199282	85.747002559612	45.1448551448551	0	0	20.7816445273905	0	13.6525113406569	0	0	100	20.8635360857233	100	56.4871298913852	100	21.919315403423	71.1782929174233	42.7740558050504	61.0927152317881	87.6364917224375	45.3508900985729
81	105	haplo_30	OTU_8	0	0	77.196261682243	0	0	27.5229357798165	0	0	0	0	0	0	0	0	0	0	0	orange	0	0	76.2816994181579	0	0	26.797385620915	0	0	0	0	0	0	0	0	0	0	0	orange
82	106	haplo_43	OTU_8	0	0	0	100	orange	0	0	0	74.4583808437856	0	0	0	orange	12.085843373494	46.6699495260372	0	orange	27.7822177822178	0	0	0	100	orange	0	0	0	72.4235739048219	0	0	0	orange	13.3319089840829	46.3373334314953	0	orange	28.6633809033397
83	107	haplo_75	OTU_8	0	0	orange	0	0	0	0	0	0	0	0	0	36.7074527252503	0	11.2827772990275	0	0	14.3206793206793	0	0	orange	0	0	0	0	0	0	0	0	0	38.398533007335	0	10.8886107634543	0	0	13.3882595262616
84	108	haplo_76	OTU_8	0	0	0	0	60.8822103732428	0	0	0	orange	0	0	0	0	0	0	orange	0	0	0	0	0	0	61.8079466579221	0	0	0	orange	0	0	0	0	0	0	orange	0	0
85	109	haplo_137	OTU_8	0	0	0	0	0	0	0	0	orange	0	19.6685878962536	0	0	0	0	9.98204667863555	0	orange	0	0	0	0	0	0	0	0	orange	0	18.9629519416753	0	0	orange	0	8.39640491958373	0	orange
86	110	haplo_143	OTU_8	0	0	0	0	0	72.4770642201835	0	0	0	0	0	0	37.1301446051168	0	0	6.35547576301616	0	0	0	0	0	0	0	73.202614379085	0	0	0	0	0	0	37.5427872860636	0	0	6.5515610217597	0	0
87	111	haplo_155	OTU_8	0	0	0	0	24.9636451769268	0	0	0	0	0	0	0	0	0	0	0	0	0	0	0	0	0	24.2280155216702	0	0	0	0	0	0	0	0	0	0	0	0	0
88	112	haplo_169	OTU_8	0	0	0	0	0	0	0	0	0	0	13.1764329170669	0	0	0	0	18.4201077199282	9.83429880102385	0	0	0	0	0	0	0	0	0	0	0	13.4801368843922	0	0	0	0	17.0293282876064	9.45755547728073	0
89	113	haplo_314	OTU_8	0	0	0	0	0	0	0	0	0	0	0	0	0	15.9262048192771	0	0	0	0	0	0	0	0	0	0	0	0	0	0	0	0	0	14.4856318769362	0	0	0	0
90	114	haplo_351	OTU_8	0	0	0	0	0	0	0	0	0	orange	5.55555555555556	0	0	0	0	orange	0	0	0	0	0	0	0	0	0	0	0	0	5.49769379556614	0	0	orange	0	orange	0	0
91	115	haplo_356	OTU_8	0	0	0	0	0	0	0	0	0	0	5.22734550112072	0	0	0	0	0	0	orange	0	0	0	0	0	0	0	0	0	0	orange	0	0	0	0	0	0	orange
92	116	haplo_437	OTU_8	0	0	0	0	0	0	0	0	0	0	0	0	0	0	0	0	0	orange	0	0	0	0	0	0	0	0	0	0	0	0	0	0	0	0	0	orange
93	117	haplo_576	OTU_8	0	0	0	0	0	0	0	0	0	0	0	0	0	0	0	0	0	orange	0	0	0	0	0	0	0	0	0	0	0	0	0	0	0	0	0	orange
94	118	haplo_721	OTU_8	0	0	0	0	0	0	0	0	0	0	0	0	0	0	0	0	0	orange	0	0	0	0	0	0	0	0	0	0	0	0	0	0	0	0	0	orange
95	119	haplo_1982	OTU_8	0	0	0	0	0	0	0	0	0	0	0	0	0	0	0	0	0	orange	0	0	0	0	0	0	0	0	0	0	0	0	0	0	0	0	0	orange
96	120	haplo_3006	OTU_8	0	0	0	0	0	0	0	0	0	0	orange	0	0	0	0	0	0	0	0	0	0	0	0	0	0	0	0	0	orange	0	0	0	0	0	0	0
97	123	haplo_13	OTU_9	0	0	0	0	0	0	0	0	0	0	orange	0	49.8455690187693	81.417443850641	47.994762954796	0	6.49562724534601	58.3791933660008	0	0	0	0	0	0	0	0	0	0	0	orange	50.6881268952648	83.8697978057848	45.3331985033876	0	7.17029449423816	57.5412293853073
98	124	haplo_14	OTU_9	0	0	0	100	0	100	0	61.3907284768212	20.8022388059701	0	23.1141907498169	74.2170796126273	39.2650669200919	15.176918509204	49.6347850055127	orange	53.0028667852088	30.3882397286091	0	0	0	100	0	0	0	57.5860893283328	21.8315617334424	0	21.0994120060167	73.1772575250836	40.0746442733846	14.4482727355155	52.2297502275255	0	53.5385868932604	29.3890554722639
99	125	haplo_31	OTU_9	0	0	0	0	100	0	0	7.88079470198676	77.6119402985075	0	71.2635907836178	orange	8.12544547398432	orange	0	81.0022201078338	24.4656530101245	orange	0	0	0	0	100	0	0	12.8878281622912	78.1684382665576	0	74.8803500615342	5.33444816053512	7.35557110644584	0	0	78.3783783783784	24.2288441392155	orange
100	126	haplo_227	OTU_9	0	0	0	0	0	0	0	0	0	0	0	0	orange	orange	orange	0	7.75120658997714	0	0	0	0	0	0	0	0	0	0	0	0	0	0	0	orange	0	7.48457688278431	0
101	127	haplo_239	OTU_9	0	0	0	0	0	0	0	0	0	0	0	17.0418815243366	0	0	0	0	orange	0	0	0	0	0	0	0	0	0	0	0	0	15.1839464882943	0	0	0	0	orange	0
102	128	haplo_283	OTU_9	0	0	0	0	0	0	0	5.6953642384106	orange	0	orange	orange	orange	orange	orange	orange	orange	orange	0	0	0	0	0	0	0	orange	0	0	orange	orange	orange	orange	orange	orange	orange	orange
103	129	haplo_299	OTU_9	0	0	0	0	0	0	0	0	0	0	0	0	0	0	0	0	0	orange	0	0	0	0	0	0	0	0	0	0	0	0	0	0	0	0	0	5.1311844077961
104	130	haplo_324	OTU_9	0	0	0	0	0	0	0	0	0	0	0	0	0	orange	0	0	0	orange	0	0	0	0	0	0	0	0	0	0	0	0	0	0	0	0	0	orange
105	131	haplo_326	OTU_9	0	0	0	0	0	0	0	0	0	0	0	0	orange	orange	orange	0	0	orange	0	0	0	0	0	0	0	0	0	0	0	0	orange	orange	orange	0	0	orange
106	132	haplo_369	OTU_9	0	0	0	0	0	0	0	0	0	0	0	0	0	0	0	0	orange	0	0	0	0	0	0	0	0	0	0	0	0	0	0	0	0	0	orange	0
107	133	haplo_478	OTU_9	0	0	0	0	0	0	0	25.0331125827815	0	0	0	0	0	0	0	0	0	0	0	0	0	0	0	0	0	25.1960450051142	0	0	0	0	0	0	0	0	0	0
108	134	haplo_481	OTU_9	0	0	0	0	0	0	0	0	0	0	orange	0	0	0	0	14.9698699651126	0	0	0	0	0	0	0	0	0	0	0	0	orange	0	0	0	0	19.004719004719	0	0
109	135	haplo_532	OTU_9	0	0	0	0	0	0	0	0	0	0	0	0	0	0	0	0	orange	0	0	0	0	0	0	0	0	0	0	0	0	0	0	0	0	0	orange	0
110	136	haplo_623	OTU_9	0	0	0	0	0	0	0	0	0	0	0	orange	orange	orange	0	0	orange	0	0	0	0	0	0	0	0	0	0	0	0	orange	orange	0	0	0	orange	0
111	137	haplo_1283	OTU_9	0	0	0	0	0	0	0	0	0	0	0	orange	0	0	0	0	0	0	0	0	0	0	0	0	0	0	0	0	0	orange	0	0	0	0	0	0
112	138	haplo_5237	OTU_9	0	0	0	0	0	0	0	0	0	0	0	orange	0	0	0	0	0	0	0	0	0	0	0	0	0	0	0	0	0	orange	0	0	0	0	0	0
113	139	haplo_5240	OTU_9	0	0	0	0	0	0	0	0	0	0	0	0	0	orange	0	0	0	0	0	0	0	0	0	0	0	0	0	0	0	0	0	0	0	0	0	0
114	146	haplo_15	OTU_10	0	orange	0	orange	0	34.412265758092	53.5587049798466	100	0	0	orange	100	20.8502024291498	100	36.1737677527151	88.7300252312868	76.9379014989293	0	0	orange	0	6.22384231132712	0	34.665991902834	54.0858138658629	100	100	0	orange	100	20.9169054441261	100	34.445067264574	84.721352536005	69.5479164363878	0
115	147	haplo_28	OTU_10	0	49.0023245292438	0	0	0	0	0	0	0	0	0	0	0	0	0	0	0	0	0	49.4017625712805	0	0	0	0	0	0	0	0	0	0	0	0	0	0	0	0
116	148	haplo_52	OTU_10	0	27.1720307649105	0	0	0	0	0	0	0	0	0	0	0	0	0	0	0	0	0	26.3680663556247	0	0	0	0	0	0	0	0	0	0	0	0	0	0	0	0
117	149	haplo_69	OTU_10	0	0	0	0	0	0	0	0	0	0	37.4983822958457	0	0	0	0	11.2699747687132	0	0	0	0	0	0	0	0	0	0	0	0	35.7449837124634	0	0	0	0	11.2711333750783	0	0
118	150	haplo_78	OTU_10	0	0	0	0	0	0	0	0	0	0	32.2376083861783	0	0	0	0	0	0	0	0	0	0	0	0	0	0	0	0	0	34.3105855300977	0	0	0	0	0	0	0
119	151	haplo_93	OTU_10	0	0	0	0	0	10.9454855195911	11.3379274476661	0	0	0	0	0	0	0	0	0	0	0	0	0	0	0	0	12.0951417004049	11.1553315749812	0	0	0	0	0	0	0	0	0	0	0
120	152	haplo_98	OTU_10	0	0	0	0	0	0	10.2041347028995	0	0	0	0	0	0	0	0	0	0	0	0	0	0	0	0	0	9.8400998492841	0	0	0	0	0	0	0	0	0	0	0
121	153	haplo_125	OTU_10	0	7.16859857408072	0	0	0	0	0	0	0	0	0	0	0	0	0	0	0	0	0	7.59357179885951	0	0	0	0	orange	0	0	0	0	0	0	0	0	0	0	0
122	154	haplo_128	OTU_10	0	0	0	0	0	0	6.59992198673775	0	0	0	0	0	0	0	0	0	0	0	0	0	0	0	0	0	6.73040693293142	0	0	0	0	0	0	0	0	0	0	0
123	155	haplo_144	OTU_10	0	0	0	0	0	0	0	0	0	0	14.3522712566326	0	0	0	0	0	0	0	0	0	0	0	0	0	0	0	0	0	14.1414141414141	0	0	0	0	0	0	0
124	156	haplo_160	OTU_10	0	0	0	0	0	0	5.41412040046808	0	0	0	0	0	0	0	0	0	0	0	0	0	0	0	0	0	5.40811039939714	0	0	0	0	0	0	0	0	0	0	0
125	157	haplo_161	OTU_10	0	0	0	40.1210549070471	0	0	orange	0	0	0	0	0	0	0	0	0	0	0	0	0	0	40.8532469285811	0	0	orange	0	0	0	0	0	0	0	0	0	0	0
126	158	haplo_174	OTU_10	0	orange	0	0	0	0	orange	0	0	0	0	0	0	0	0	0	0	0	0	orange	0	0	0	0	orange	0	0	0	0	0	0	0	0	0	0	0
127	159	haplo_185	OTU_10	0	orange	0	0	0	0	0	0	0	0	0	0	0	0	0	0	0	0	0	orange	0	0	0	0	orange	0	0	0	0	0	0	0	0	0	0	0
128	160	haplo_189	OTU_10	0	0	0	0	0	0	orange	0	0	0	0	0	21.3900134952767	0	0	0	orange	100	0	0	0	0	0	0	orange	0	0	0	0	0	21.1625051166598	0	0	0	orange	52.3529411764706
129	161	haplo_194	OTU_10	0	0	0	0	0	0	0	0	0	0	10.1009447392261	0	0	0	0	0	0	0	0	0	0	0	0	0	0	0	0	0	9.56447948317867	0	0	0	0	0	0	0
130	162	haplo_197	OTU_10	0	0	0	52.2697795071336	0	0	0	0	0	0	0	0	0	0	0	0	0	0	0	0	0	49.2102065613609	0	0	orange	0	0	0	0	0	0	0	0	0	0	0
131	163	haplo_236	OTU_10	0	0	0	0	0	0	orange	0	0	0	0	0	0	0	0	0	0	0	0	0	0	0	0	0	orange	0	0	0	0	0	0	0	0	0	0	0
132	164	haplo_243	OTU_10	0	orange	0	0	0	0	0	0	0	0	0	0	0	0	0	0	0	0	0	orange	0	0	0	0	0	0	0	0	0	0	0	0	0	0	0	0
133	165	haplo_273	OTU_10	0	0	0	0	0	0	0	0	0	0	0	0	0	0	0	0	18.458244111349	0	0	0	0	0	0	0	orange	0	0	0	0	0	0	0	0	0	21.3551453520504	0
134	166	haplo_338	OTU_10	0	0	0	0	0	0	0	0	0	0	orange	0	0	0	0	0	0	0	0	0	0	0	0	0	0	0	0	0	orange	0	0	0	0	0	0	0
135	167	haplo_345	OTU_10	0	orange	0	0	0	0	orange	0	0	0	0	0	0	0	7.76942355889724	0	0	0	0	orange	0	0	0	0	orange	0	0	0	0	0	0	0	7.17488789237668	0	0	0
136	168	haplo_388	OTU_10	0	0	0	0	0	0	0	0	0	0	0	0	35.0202429149798	0	0	0	0	0	0	0	0	0	0	0	orange	0	0	0	0	0	40.8923454768727	0	0	0	0	0
137	169	haplo_389	OTU_10	0	orange	0	0	0	0	0	0	0	0	0	0	0	0	0	0	0	0	0	orange	0	0	0	0	0	0	0	0	0	0	0	0	0	0	0	0
138	170	haplo_403	OTU_10	0	0	0	0	0	0	orange	0	0	0	0	0	0	0	24.2272347535505	0	0	0	0	0	0	0	0	0	orange	0	0	0	0	0	0	0	27.2421524663677	orange	0	0
139	171	haplo_445	OTU_10	0	0	0	0	0	28.5349233390119	0	0	0	0	0	0	0	0	0	0	0	0	0	0	0	0	0	28.5425101214575	0	0	0	0	0	0	0	0	0	0	0	0
140	172	haplo_486	OTU_10	0	0	0	0	0	0	0	0	0	0	0	0	0	0	24.812030075188	0	0	0	0	0	0	0	0	0	0	0	0	0	0	0	0	0	19.030269058296	0	0	47.6470588235294
141	173	haplo_515	OTU_10	0	0	0	0	0	24.1056218057922	0	0	0	0	0	0	0	0	0	0	0	0	0	0	0	0	0	21.6599190283401	0	0	0	0	0	0	0	0	0	0	0	0
142	174	haplo_647	OTU_10	0	0	0	0	0	0	0	0	0	0	0	0	22.7395411605938	0	0	0	0	0	0	0	0	0	0	0	0	0	0	0	0	0	15.1453131395825	0	0	0	0	0
143	175	haplo_776	OTU_10	0	orange	0	0	0	0	0	0	0	0	0	0	0	0	0	0	0	0	0	orange	0	0	0	0	0	0	0	0	orange	0	0	0	0	0	0	0
144	176	haplo_1488	OTU_10	0	0	0	0	0	0	0	0	0	0	orange	0	0	0	0	0	0	0	0	0	0	0	0	0	0	0	0	0	orange	0	0	0	0	0	0	0
145	177	haplo_1610	OTU_10	0	0	0	0	0	0	0	0	0	0	0	0	0	0	0	0	orange	0	0	0	0	0	0	0	0	0	0	0	0	0	0	0	0	0	orange	0
146	178	haplo_1696	OTU_10	0	0	0	0	0	0	0	0	0	0	0	0	0	0	7.01754385964912	0	0	0	0	0	0	0	0	0	0	0	0	0	0	0	0	0	7.90358744394619	0	0	0
147	179	haplo_1749	OTU_10	0	0	0	orange	0	0	0	0	0	0	0	0	0	0	0	0	0	0	0	0	0	orange	0	0	0	0	0	0	0	0	0	0	0	0	0	0
148	180	haplo_1784	OTU_10	0	0	0	0	0	0	0	0	0	0	orange	0	0	0	0	0	0	0	0	0	0	0	0	0	0	0	0	0	orange	0	0	0	0	0	0	0
149	181	haplo_1980	OTU_10	0	orange	0	0	0	0	0	0	0	0	0	0	0	0	0	0	0	0	0	orange	0	0	0	0	0	0	0	0	0	0	0	0	0	0	0	0
150	182	haplo_2893	OTU_10	0	orange	0	0	0	0	0	0	0	0	0	0	0	0	0	0	0	0	0	orange	0	0	0	0	0	0	0	0	0	0	0	0	0	0	0	0
151	183	haplo_3186	OTU_10	0	0	0	0	0	0	0	0	0	0	0	0	0	0	0	0	orange	0	0	0	0	0	0	0	0	0	0	0	0	0	0	0	0	0	orange	0
152	184	haplo_3866	OTU_10	0	0	0	0	0	0	0	0	0	0	0	0	0	0	0	0	0	0	0	0	0	0	0	0	0	0	0	0	0	0	0	0	orange	0	0	0
153	185	haplo_4876	OTU_10	0	0	0	0	0	0	0	0	0	0	0	0	0	0	0	0	0	0	0	0	0	0	0	0	0	0	0	0	orange	0	0	0	0	0	0	0
154	186	haplo_6922	OTU_10	0	0	0	0	0	0	0	0	0	0	0	0	0	0	0	0	0	0	0	0	0	0	0	0	0	0	0	0	0	0	0	0	0	0	orange	0
155	187	haplo_7159	OTU_10	0	0	0	0	0	orange	0	0	0	0	0	0	0	0	0	0	0	0	0	0	0	0	0	orange	0	0	0	0	0	0	0	0	0	0	0	0
156	188	haplo_8132	OTU_10	0	orange	0	0	0	0	0	0	0	0	0	0	0	0	0	0	0	0	0	0	0	0	0	0	0	0	0	0	0	0	0	0	0	0	0	0
157	189	haplo_10073	OTU_10	0	0	0	0	0	0	0	0	0	0	0	0	0	0	0	0	0	0	0	0	0	0	0	0	0	0	0	0	0	0	orange	0	0	0	0	0
158	205	haplo_16	OTU_11	0	0	0	0	0	0	0	0	0	0	100	0	0	97.2872351550898	0	0	0	100	0	0	0	0	0	0	0	0	0	0	0	100	0	98.6765683243274	0	0	0	96.8703867729554
159	206	haplo_353	OTU_11	0	0	0	0	0	0	0	0	0	0	0	0	0	orange	0	0	0	0	0	0	0	0	0	0	0	0	0	0	0	0	0	orange	0	0	0	orange
160	210	haplo_17	OTU_12	0	0	0	0	0	100	0	0	0	0	0	86.0234445446348	0	78.7878787878788	0	0	72.6079576036103	0	0	0	0	0	0	0	0	79.9212598425197	80.9941520467836	0	0	83.4254143646409	0	81.3025714972362	0	0	73.3505482579245	0
161	211	haplo_72	OTU_12	0	0	0	0	0	0	0	0	0	0	0	13.9765554553652	0	16.2790697674419	0	0	17.1655694944727	0	0	0	0	0	0	0	0	20.0787401574803	19.0058479532164	0	0	16.5745856353591	0	17.3996635424177	0	0	16.6704090415778	0
162	212	haplo_246	OTU_12	0	0	0	0	0	0	0	0	0	0	0	0	0	0	0	0	orange	0	0	0	0	0	0	0	0	0	0	0	0	0	0	0	0	0	orange	0
163	213	haplo_278	OTU_12	0	0	0	0	0	0	0	0	0	0	0	0	0	orange	0	0	orange	0	0	0	0	0	0	0	0	0	0	0	0	0	0	orange	0	0	orange	0
164	214	haplo_305	OTU_12	0	0	0	0	0	0	0	0	0	0	0	0	0	0	0	0	orange	0	0	0	0	0	0	0	0	0	0	0	0	0	0	0	0	0	orange	0
165	215	haplo_375	OTU_12	0	0	0	0	0	0	0	0	0	0	0	0	0	0	0	0	orange	0	0	0	0	0	0	0	0	0	0	0	0	0	0	0	0	0	orange	0
166	218	haplo_18	OTU_13	0	0	0	40.7794534866358	0	55.5656576740395	0	0	0	0	0	0	0	0	0	0	0	0	0	0	0	52.2055479763529	0	55.6721683479001	0	0	0	0	0	0	0	0	0	0	0	0
167	219	haplo_65	OTU_13	0	0	0	22.4951470807824	0	14.43261799884	0	0	0	0	0	0	0	0	0	0	0	0	0	0	0	27.9217826284675	0	13.9787615012321	0	0	0	0	0	0	0	0	0	0	0	0
168	220	haplo_168	OTU_13	0	0	0	0	0	orange	0	0	0	0	0	0	0	0	0	0	0	0	0	0	0	0	0	5.26530395163721	0	0	0	0	0	0	0	0	0	0	0	0
169	221	haplo_177	OTU_13	0	0	0	6.34612513065552	0	orange	0	0	0	0	0	0	0	0	0	0	0	0	0	0	0	7.50341064120055	0	orange	0	0	0	0	0	0	0	0	0	0	0	0
170	222	haplo_214	OTU_13	0	0	0	orange	0	orange	0	0	0	0	0	0	0	0	0	0	0	0	0	0	0	6.86675761709868	0	orange	0	0	0	0	0	0	0	0	0	0	0	0
171	223	haplo_233	OTU_13	0	0	0	orange	0	orange	0	0	0	0	0	0	0	0	0	0	0	0	0	0	0	orange	0	orange	0	0	0	0	0	0	0	0	0	0	0	0
172	224	haplo_390	OTU_13	0	0	0	orange	0	orange	0	0	0	0	0	0	0	0	0	0	0	0	0	0	0	0	0	orange	0	0	0	0	0	0	0	0	0	0	0	0
173	225	haplo_391	OTU_13	0	0	0	orange	0	orange	0	0	0	0	0	0	0	0	0	0	0	0	0	0	0	orange	0	orange	0	0	0	0	0	0	0	0	0	0	0	0
174	226	haplo_446	OTU_13	0	0	0	orange	0	orange	0	0	0	0	0	0	0	0	0	0	0	0	0	0	0	0	0	orange	0	0	0	0	0	0	0	0	0	0	0	0
175	227	haplo_488	OTU_13	0	0	0	orange	0	orange	0	0	0	0	0	0	0	0	0	0	0	0	0	0	0	0	0	orange	0	0	0	0	0	0	0	0	0	0	0	0
176	228	haplo_499	OTU_13	0	0	0	orange	0	orange	0	0	0	0	0	0	0	0	0	0	0	0	0	0	0	0	0	orange	0	0	0	0	0	0	0	0	0	0	0	0
177	229	haplo_585	OTU_13	0	0	0	orange	0	orange	0	0	0	0	0	0	0	0	0	0	0	0	0	0	0	0	0	orange	0	0	0	0	0	0	0	0	0	0	0	0
178	230	haplo_655	OTU_13	0	0	0	orange	0	orange	0	0	0	0	0	0	0	0	0	0	0	0	0	0	0	0	0	orange	0	0	0	0	0	0	0	0	0	0	0	0
179	231	haplo_677	OTU_13	0	0	0	orange	0	orange	0	0	0	0	0	0	0	0	0	0	0	0	0	0	0	0	0	orange	0	0	0	0	0	0	0	0	0	0	0	0
180	232	haplo_710	OTU_13	0	0	0	orange	0	orange	0	0	0	0	0	0	0	0	0	0	0	0	0	0	0	0	0	orange	0	0	0	0	0	0	0	0	0	0	0	0
181	233	haplo_772	OTU_13	0	0	0	orange	0	orange	0	0	0	0	0	0	0	0	0	0	0	0	0	0	0	0	0	orange	0	0	0	0	0	0	0	0	0	0	0	0
182	234	haplo_802	OTU_13	0	0	0	orange	0	orange	0	0	0	0	0	0	0	0	0	0	0	0	0	0	0	0	0	orange	0	0	0	0	0	0	0	0	0	0	0	0
183	235	haplo_836	OTU_13	0	0	0	0	0	orange	0	0	0	0	0	0	0	0	0	0	0	0	0	0	0	0	0	orange	0	0	0	0	0	0	0	0	0	0	0	0
184	236	haplo_926	OTU_13	0	0	0	orange	0	orange	0	0	0	0	0	0	0	0	0	0	0	0	0	0	0	0	0	orange	0	0	0	0	0	0	0	0	0	0	0	0
185	237	haplo_1296	OTU_13	0	0	0	0	0	orange	0	0	0	0	0	0	0	0	0	0	0	0	0	0	0	0	0	orange	0	0	0	0	0	0	0	0	0	0	0	0
186	238	haplo_1403	OTU_13	0	0	0	orange	0	orange	0	0	0	0	0	0	0	0	0	0	0	0	0	0	0	0	0	orange	0	0	0	0	0	0	0	0	0	0	0	0
187	239	haplo_1409	OTU_13	0	0	0	orange	0	orange	0	0	0	0	0	0	0	0	0	0	0	0	0	0	0	0	0	orange	0	0	0	0	0	0	0	0	0	0	0	0
188	240	haplo_1428	OTU_13	0	0	0	orange	0	orange	0	0	0	0	0	0	0	0	0	0	0	0	0	0	0	0	0	orange	0	0	0	0	0	0	0	0	0	0	0	0
189	241	haplo_1460	OTU_13	0	0	0	orange	0	orange	0	0	0	0	0	0	0	0	0	0	0	0	0	0	0	0	0	orange	0	0	0	0	0	0	0	0	0	0	0	0
190	242	haplo_1555	OTU_13	0	0	0	0	0	orange	0	0	0	0	0	0	0	0	0	0	0	0	0	0	0	0	0	orange	0	0	0	0	0	0	0	0	0	0	0	0
191	243	haplo_1653	OTU_13	0	0	0	0	0	orange	0	0	0	0	0	0	0	0	0	0	0	0	0	0	0	0	0	orange	0	0	0	0	0	0	0	0	0	0	0	0
192	244	haplo_1708	OTU_13	0	0	0	orange	0	orange	0	0	0	0	0	0	0	0	0	0	0	0	0	0	0	0	0	orange	0	0	0	0	0	0	0	0	0	0	0	0
193	245	haplo_1775	OTU_13	0	0	0	0	0	orange	0	0	0	0	0	0	0	0	0	0	0	0	0	0	0	0	0	orange	0	0	0	0	0	0	0	0	0	0	0	0
194	246	haplo_1916	OTU_13	0	0	0	orange	0	orange	0	0	0	0	0	0	0	0	0	0	0	0	0	0	0	0	0	orange	0	0	0	0	0	0	0	0	0	0	0	0
195	247	haplo_1920	OTU_13	0	0	0	0	0	orange	0	0	0	0	0	0	0	0	0	0	0	0	0	0	0	0	0	orange	0	0	0	0	0	0	0	0	0	0	0	0
196	248	haplo_2077	OTU_13	0	0	0	0	0	orange	0	0	0	0	0	0	0	0	0	0	0	0	0	0	0	0	0	orange	0	0	0	0	0	0	0	0	0	0	0	0
197	249	haplo_2257	OTU_13	0	0	0	0	0	orange	0	0	0	0	0	0	0	0	0	0	0	0	0	0	0	0	0	orange	0	0	0	0	0	0	0	0	0	0	0	0
198	250	haplo_2349	OTU_13	0	0	0	0	0	orange	0	0	0	0	0	0	0	0	0	0	0	0	0	0	0	0	0	orange	0	0	0	0	0	0	0	0	0	0	0	0
199	251	haplo_2407	OTU_13	0	0	0	0	0	orange	0	0	0	0	0	0	0	0	0	0	0	0	0	0	0	0	0	orange	0	0	0	0	0	0	0	0	0	0	0	0
200	252	haplo_2538	OTU_13	0	0	0	orange	0	orange	0	0	0	0	0	0	0	0	0	0	0	0	0	0	0	0	0	orange	0	0	0	0	0	0	0	0	0	0	0	0
201	253	haplo_2610	OTU_13	0	0	0	orange	0	orange	0	0	0	0	0	0	0	0	0	0	0	0	0	0	0	0	0	orange	0	0	0	0	0	0	0	0	0	0	0	0
202	254	haplo_2643	OTU_13	0	0	0	0	0	orange	0	0	0	0	0	0	0	0	0	0	0	0	0	0	0	0	0	orange	0	0	0	0	0	0	0	0	0	0	0	0
203	255	haplo_2668	OTU_13	0	0	0	0	0	orange	0	0	0	0	0	0	0	0	0	0	0	0	0	0	0	0	0	orange	0	0	0	0	0	0	0	0	0	0	0	0
204	256	haplo_2754	OTU_13	0	0	0	0	0	orange	0	0	0	0	0	0	0	0	0	0	0	0	0	0	0	0	0	orange	0	0	0	0	0	0	0	0	0	0	0	0
205	257	haplo_2776	OTU_13	0	0	0	0	0	orange	0	0	0	0	0	0	0	0	0	0	0	0	0	0	0	0	0	orange	0	0	0	0	0	0	0	0	0	0	0	0
206	258	haplo_2816	OTU_13	0	0	0	orange	0	orange	0	0	0	0	0	0	0	0	0	0	0	0	0	0	0	0	0	orange	0	0	0	0	0	0	0	0	0	0	0	0
207	259	haplo_2940	OTU_13	0	0	0	0	0	orange	0	0	0	0	0	0	0	0	0	0	0	0	0	0	0	0	0	orange	0	0	0	0	0	0	0	0	0	0	0	0
208	260	haplo_2957	OTU_13	0	0	0	orange	0	orange	0	0	0	0	0	0	0	0	0	0	0	0	0	0	0	0	0	orange	0	0	0	0	0	0	0	0	0	0	0	0
209	261	haplo_3112	OTU_13	0	0	0	0	0	orange	0	0	0	0	0	0	0	0	0	0	0	0	0	0	0	0	0	orange	0	0	0	0	0	0	0	0	0	0	0	0
210	262	haplo_3119	OTU_13	0	0	0	0	0	orange	0	0	0	0	0	0	0	0	0	0	0	0	0	0	0	0	0	orange	0	0	0	0	0	0	0	0	0	0	0	0
211	263	haplo_3220	OTU_13	0	0	0	orange	0	orange	0	0	0	0	0	0	0	0	0	0	0	0	0	0	0	0	0	orange	0	0	0	0	0	0	0	0	0	0	0	0
212	264	haplo_3593	OTU_13	0	0	0	0	0	orange	0	0	0	0	0	0	0	0	0	0	0	0	0	0	0	0	0	orange	0	0	0	0	0	0	0	0	0	0	0	0
213	265	haplo_4032	OTU_13	0	0	0	0	0	orange	0	0	0	0	0	0	0	0	0	0	0	0	0	0	0	0	0	orange	0	0	0	0	0	0	0	0	0	0	0	0
214	266	haplo_4180	OTU_13	0	0	0	orange	0	orange	0	0	0	0	0	0	0	0	0	0	0	0	0	0	0	0	0	0	0	0	0	0	0	0	0	0	0	0	0	0
215	267	haplo_4205	OTU_13	0	0	0	orange	0	orange	0	0	0	0	0	0	0	0	0	0	0	0	0	0	0	0	0	orange	0	0	0	0	0	0	0	0	0	0	0	0
216	268	haplo_5128	OTU_13	0	0	0	0	0	orange	0	0	0	0	0	0	0	0	0	0	0	0	0	0	0	0	0	orange	0	0	0	0	0	0	0	0	0	0	0	0
217	269	haplo_5137	OTU_13	0	0	0	0	0	orange	0	0	0	0	0	0	0	0	0	0	0	0	0	0	0	0	0	orange	0	0	0	0	0	0	0	0	0	0	0	0
218	270	haplo_6142	OTU_13	0	0	0	orange	0	0	0	0	0	0	0	0	0	0	0	0	0	0	0	0	0	0	0	0	0	0	0	0	0	0	0	0	0	0	0	0
219	271	haplo_6175	OTU_13	0	0	0	0	0	orange	0	0	0	0	0	0	0	0	0	0	0	0	0	0	0	0	0	orange	0	0	0	0	0	0	0	0	0	0	0	0
220	272	haplo_6274	OTU_13	0	0	0	0	0	orange	0	0	0	0	0	0	0	0	0	0	0	0	0	0	0	0	0	0	0	0	0	0	0	0	0	0	0	0	0	0
221	273	haplo_6309	OTU_13	0	0	0	0	0	orange	0	0	0	0	0	0	0	0	0	0	0	0	0	0	0	0	0	orange	0	0	0	0	0	0	0	0	0	0	0	0
222	274	haplo_6378	OTU_13	0	0	0	0	0	orange	0	0	0	0	0	0	0	0	0	0	0	0	0	0	0	0	0	orange	0	0	0	0	0	0	0	0	0	0	0	0
223	275	haplo_6734	OTU_13	0	0	0	0	0	orange	0	0	0	0	0	0	0	0	0	0	0	0	0	0	0	0	0	0	0	0	0	0	0	0	0	0	0	0	0	0
224	276	haplo_7839	OTU_13	0	0	0	0	0	orange	0	0	0	0	0	0	0	0	0	0	0	0	0	0	0	0	0	0	0	0	0	0	0	0	0	0	0	0	0	0
225	278	haplo_8444	OTU_13	0	0	0	0	0	0	0	0	0	0	0	0	0	0	0	0	0	0	0	0	0	0	0	orange	0	0	0	0	0	0	0	0	0	0	0	0
226	279	haplo_8491	OTU_13	0	0	0	0	0	0	0	0	0	0	0	0	0	0	0	0	0	0	0	0	0	0	0	orange	0	0	0	0	0	0	0	0	0	0	0	0
227	280	haplo_8499	OTU_13	0	0	0	0	0	orange	0	0	0	0	0	0	0	0	0	0	0	0	0	0	0	0	0	0	0	0	0	0	0	0	0	0	0	0	0	0
228	281	haplo_8963	OTU_13	0	0	0	0	0	orange	0	0	0	0	0	0	0	0	0	0	0	0	0	0	0	0	0	0	0	0	0	0	0	0	0	0	0	0	0	0
229	282	haplo_9201	OTU_13	0	0	0	0	0	orange	0	0	0	0	0	0	0	0	0	0	0	0	0	0	0	0	0	0	0	0	0	0	0	0	0	0	0	0	0	0
230	283	haplo_9422	OTU_13	0	0	0	0	0	0	0	0	0	0	0	0	0	0	0	0	0	0	0	0	0	0	0	orange	0	0	0	0	0	0	0	0	0	0	0	0
231	284	haplo_9660	OTU_13	0	0	0	0	0	orange	0	0	0	0	0	0	0	0	0	0	0	0	0	0	0	0	0	0	0	0	0	0	0	0	0	0	0	0	0	0
232	285	haplo_11632	OTU_13	0	0	0	orange	0	0	0	0	0	0	0	0	0	0	0	0	0	0	0	0	0	0	0	0	0	0	0	0	0	0	0	0	0	0	0	0
233	286	haplo_11972	OTU_13	0	0	0	0	0	orange	0	0	0	0	0	0	0	0	0	0	0	0	0	0	0	0	0	0	0	0	0	0	0	0	0	0	0	0	0	0
234	291	haplo_15376	OTU_13	0	0	0	0	0	0	0	0	0	0	0	0	0	0	0	0	0	0	0	0	0	0	0	orange	0	0	0	0	0	0	0	0	0	0	0	0
235	343	haplo_19	OTU_14	0	100	0	0	100	0	0	100	97.9124702435451	0	0	0	0	0	0	0	100	0	0	100	0	0	0	0	0	100	98.427020121367	0	0	0	0	0	0	0	0	100
236	344	haplo_459	OTU_14	0	0	0	0	0	0	0	0	orange	0	0	0	0	0	0	0	0	0	0	0	0	0	0	0	0	0	orange	0	0	0	0	0	0	0	0	0
237	345	haplo_20	OTU_15	0	0	0	0	91.7165406116409	0	0	100	0	0	0	0	0	0	0	100	0	0	0	0	0	0	91.3662990131405	0	0	100	0	0	0	0	0	0	0	0	0	0
238	346	haplo_176	OTU_15	0	0	0	0	8.28345938835909	0	0	0	0	0	0	0	0	0	0	0	0	0	0	0	0	0	8.63370098685946	0	0	0	0	0	0	0	0	0	0	0	0	0
239	347	haplo_21	OTU_16	84.9481211441391	0	0	100	0	0	0	0	0	0	0	0	0	0	0	0	100	0	85.4044799543444	0	0	0	0	0	0	0	0	0	100	0	0	0	0	0	100	0
240	348	haplo_228	OTU_16	5.13413722191064	0	0	0	0	0	0	0	0	0	0	0	0	0	0	0	0	0	orange	0	0	0	0	0	0	0	0	0	0	0	0	0	0	0	0	0
241	349	haplo_398	OTU_16	orange	0	0	0	0	0	0	0	0	0	0	0	0	0	0	0	0	0	orange	0	0	0	0	0	0	0	0	0	0	0	0	0	0	0	0	0
242	350	haplo_410	OTU_16	orange	0	0	0	0	0	0	0	0	0	0	0	0	0	0	0	0	0	orange	0	0	0	0	0	0	0	0	0	0	0	0	0	0	0	0	0
243	351	haplo_432	OTU_16	orange	0	0	0	0	0	0	0	0	0	0	0	0	0	0	0	0	0	orange	0	0	0	0	0	0	0	0	0	0	0	0	0	0	0	0	0
244	352	haplo_796	OTU_16	orange	0	0	0	0	0	0	0	0	0	0	0	0	0	0	0	0	0	orange	0	0	0	0	0	0	0	0	0	0	0	0	0	0	0	0	0
245	353	haplo_877	OTU_16	orange	0	0	0	0	0	0	0	0	0	0	0	0	0	0	0	0	0	orange	0	0	0	0	0	0	0	0	0	0	0	0	0	0	0	0	0
246	354	haplo_1114	OTU_16	orange	0	0	0	0	0	0	0	0	0	0	0	0	0	0	0	0	0	orange	0	0	0	0	0	0	0	0	0	0	0	0	0	0	0	0	0
247	355	haplo_1310	OTU_16	orange	0	0	0	0	0	0	0	0	0	0	0	0	0	0	0	0	0	orange	0	0	0	0	0	0	0	0	0	0	0	0	0	0	0	0	0
248	356	haplo_1480	OTU_16	orange	0	0	0	0	0	0	0	0	0	0	0	0	0	0	0	0	0	orange	0	0	0	0	0	0	0	0	0	0	0	0	0	0	0	0	0
249	357	haplo_1878	OTU_16	orange	0	0	0	0	0	0	0	0	0	0	0	0	0	0	0	0	0	orange	0	0	0	0	0	0	0	0	0	0	0	0	0	0	0	0	0
250	358	haplo_4153	OTU_16	orange	0	0	0	0	0	0	0	0	0	0	0	0	0	0	0	0	0	orange	0	0	0	0	0	0	0	0	0	0	0	0	0	0	0	0	0
251	359	haplo_5489	OTU_16	orange	0	0	0	0	0	0	0	0	0	0	0	0	0	0	0	0	0	orange	0	0	0	0	0	0	0	0	0	0	0	0	0	0	0	0	0
252	360	haplo_5629	OTU_16	orange	0	0	0	0	0	0	0	0	0	0	0	0	0	0	0	0	0	orange	0	0	0	0	0	0	0	0	0	0	0	0	0	0	0	0	0
253	361	haplo_6302	OTU_16	orange	0	0	0	0	0	0	0	0	0	0	0	0	0	0	0	0	0	0	0	0	0	0	0	0	0	0	0	0	0	0	0	0	0	0	0
254	363	haplo_14304	OTU_16	0	0	0	0	0	0	0	0	0	0	0	0	0	0	0	0	0	0	orange	0	0	0	0	0	0	0	0	0	0	0	0	0	0	0	0	0
255	364	haplo_15277	OTU_16	orange	0	0	0	0	0	0	0	0	0	0	0	0	0	0	0	0	0	0	0	0	0	0	0	0	0	0	0	0	0	0	0	0	0	0	0
256	374	haplo_22	OTU_17	0	0	0	0	0	100	0	0	100	0	100	0	14.2857142857143	0	40.7047824523553	0	100	0	0	0	0	0	0	100	0	0	100	0	100	0	16.0862354892206	0	42.5531914893617	0	100	0
257	375	haplo_207	OTU_17	0	0	0	0	0	0	0	0	0	0	0	0	85.7142857142857	0	59.2952175476447	0	0	0	0	0	0	0	0	0	0	0	0	0	0	0	83.9137645107794	0	57.4468085106383	0	0	0
258	376	haplo_364	OTU_17	0	0	0	0	0	0	100	0	0	0	0	0	0	0	0	0	0	0	0	0	0	0	0	0	100	0	0	0	0	0	0	0	0	0	0	0
259	378	haplo_23	OTU_18	0	0	0	0	0	0	0	0	100	0	100	65.7913140779075	0	0	100	100	5.76517459573471	0	0	0	0	0	0	0	0	0	98.6800293326815	0	100	65.9423062208279	0	0	100	100	7.26477490932366	0
260	379	haplo_62	OTU_18	0	0	0	0	0	0	0	0	0	0	0	34.2086859220924	0	0	0	0	0	0	0	0	0	0	0	0	0	0	0	0	0	34.0576937791721	0	0	0	0	0	0
261	380	haplo_92	OTU_18	0	0	0	0	0	0	0	0	0	0	0	0	0	0	0	0	78.4743379423482	0	0	0	0	0	0	0	0	100	orange	0	0	0	0	0	0	0	80.1365478984425	0
262	381	haplo_416	OTU_18	0	0	0	0	0	0	0	0	0	0	0	0	0	0	0	0	8.78837590813218	0	0	0	0	0	0	0	0	0	0	0	0	0	0	0	0	0	6.6567100490719	0
263	382	haplo_538	OTU_18	0	0	0	0	0	0	0	0	0	0	0	0	0	0	0	0	5.4722287321303	0	0	0	0	0	0	0	0	0	0	0	0	0	0	0	0	0	orange	0
264	383	haplo_2904	OTU_18	0	0	0	0	0	0	0	0	0	0	0	0	0	0	0	0	orange	0	0	0	0	0	0	0	0	0	0	0	0	0	0	0	0	0	orange	0
265	387	haplo_24	OTU_19	100	0	100	100	74.1023280284098	57.0044000475681	0	48.5039149888143	83.9062897886427	0	0	0	0	0	61.4718614718615	68.4981684981685	100	53.2258064516129	100	0	100	100	75.5077971432316	59.0118364418938	0	47.1296713192256	85.2618405852907	0	0	0	0	0	67.7148846960168	66.0748560460652	0	61.1280487804878
266	388	haplo_42	OTU_19	0	100	0	0	17.5062475338682	42.9955999524319	0	51.4960850111857	16.0937102113573	100	0	0	0	0	38.5281385281385	31.5018315018315	0	46.7741935483871	0	100	0	0	16.2888219106277	40.9881635581062	0	52.8703286807744	14.3338467462457	100	0	0	0	0	32.2851153039832	33.9251439539347	0	38.8719512195122
267	389	haplo_429	OTU_19	0	0	0	0	8.39142443772195	0	0	0	0	0	0	0	0	0	0	0	0	0	0	0	0	0	8.20338094614074	0	0	0	orange	0	0	0	0	0	0	0	0	0
268	390	haplo_25	OTU_20	0	93.9402642159678	0	100	0	100	94.5982905982906	82.3407560849301	0	95.0278611230176	100	100	100	100	100	65.2173913043478	96.3728384647828	100	0	93.4917019199479	0	100	0	100	94.0055527511358	83.7376460017969	0	94.6126218573628	100	100	100	100	100	64.4501278772378	98.1169474727453	100
269	391	haplo_431	OTU_20	0	orange	0	0	0	0	orange	12.7912998446401	0	orange	0	0	0	0	0	0	orange	0	0	orange	0	0	0	0	orange	12.7283617849656	0	orange	0	0	0	0	0	0	0	0
270	392	haplo_546	OTU_20	0	0	0	0	0	0	orange	0	0	0	0	0	0	0	0	0	0	0	0	0	0	0	0	0	orange	0	0	0	0	0	0	0	0	0	0	0
271	393	haplo_553	OTU_20	0	0	0	0	0	0	orange	0	0	0	0	0	0	0	0	34.7826086956522	0	0	0	0	0	0	0	0	0	0	0	0	0	0	0	0	0	35.5498721227622	0	0
272	394	haplo_650	OTU_20	0	orange	0	0	0	0	0	orange	0	0	0	0	0	0	0	0	orange	0	0	orange	0	0	0	0	orange	orange	0	orange	0	0	0	0	0	0	orange	0
273	397	haplo_26	OTU_21	0	100	0	0	0	0	0	0	0	0	97.7732100034258	0	0	0	0	0	0	0	0	100	0	0	0	0	0	0	0	0	97.025641025641	0	0	0	0	0	0	0
274	398	haplo_157	OTU_21	0	0	0	0	0	0	0	0	0	0	0	0	0	0	0	0	100	0	0	0	0	0	0	0	0	0	0	0	0	0	0	0	0	0	100	0
275	399	haplo_6167	OTU_21	0	0	0	0	0	0	0	0	0	0	orange	0	0	0	0	0	0	0	0	0	0	0	0	0	0	0	0	0	orange	0	0	0	0	0	0	0
276	400	haplo_29	OTU_22	0	0	100	70.8828581243559	0	19.9172984148863	93.8947368421053	0	100	0	21.7286914765906	0	84.5092560251484	50.853889943074	100	100	100	100	0	0	100	70.4417293233083	0	21.5294117647059	92.293114339861	0	100	0	20.7207207207207	0	84.7903130537507	50.058388478007	100	0	100	100
277	401	haplo_134	OTU_22	0	0	0	29.1171418756441	0	80.0827015851137	0	0	0	0	0	0	orange	0	0	0	0	0	0	0	0	29.5582706766917	0	78.4705882352941	orange	0	0	0	0	0	orange	0	0	0	0	0
278	402	haplo_173	OTU_22	0	0	0	0	0	0	0	0	0	0	0	0	11.095587379206	45.6925996204934	0	0	0	0	0	0	0	0	0	0	0	0	0	0	0	0	11.1045481393975	46.2826002335539	0	0	0	0
279	403	haplo_378	OTU_22	0	0	0	0	0	0	0	0	0	0	75.390156062425	0	0	0	0	0	0	0	0	0	0	0	0	0	0	0	0	0	79.2792792792793	0	0	0	0	0	0	0
280	404	haplo_522	OTU_22	0	0	0	0	0	0	0	0	0	0	0	0	orange	0	0	0	0	0	0	0	0	0	0	0	0	0	0	0	0	0	orange	0	0	0	0	0
281	405	haplo_3882	OTU_22	0	0	0	0	0	0	0	0	0	0	0	0	0	orange	0	0	0	0	0	0	0	0	0	0	0	0	0	0	0	0	0	orange	0	0	0	0
282	406	haplo_4351	OTU_22	0	0	0	0	0	0	6.10526315789474	0	0	0	0	0	0	0	0	0	0	0	0	0	0	0	0	0	orange	0	0	0	0	0	0	0	0	0	0	0
283	407	haplo_10687	OTU_22	0	0	0	0	0	0	0	0	0	0	orange	0	0	0	0	0	0	0	0	0	0	0	0	0	0	0	0	0	0	0	0	0	0	0	0	0
284	409	haplo_32	OTU_23	0	0	0	0	0	0	0	0	0	0	0	0	100	71.9396939693969	79.9969320447921	0	76.0851534420791	69.2921960072595	0	0	0	0	0	0	0	100	100	0	0	100	100	72.6332778534322	78.7514318442153	0	79.6219455970493	65.537593020272
285	410	haplo_135	OTU_23	0	0	0	0	0	0	0	0	0	0	0	0	0	14.2551755175518	14.2353121644424	0	7.1882775781034	13.2486388384755	0	0	0	0	0	0	0	0	0	0	0	0	0	10.4907449437636	13.0966017563956	0	orange	19.6561457531434
286	411	haplo_289	OTU_23	0	0	0	0	0	0	0	0	0	0	0	0	0	orange	0	0	0	9.23774954627949	0	0	0	0	0	0	0	0	0	0	0	0	0	6.53654108034498	orange	0	0	6.85142417244034
287	412	haplo_328	OTU_23	0	0	0	0	0	0	0	0	0	0	0	0	0	orange	orange	0	0	orange	0	0	0	0	0	0	0	0	0	0	0	0	0	6.36001412215666	orange	0	0	0
288	413	haplo_409	OTU_23	0	0	0	0	0	0	0	0	0	0	0	0	0	0	orange	0	orange	7.18693284936479	0	0	0	0	0	0	0	0	0	0	0	0	0	0	orange	0	orange	7.95483705414421
289	414	haplo_458	OTU_23	0	0	0	0	0	0	0	0	0	0	0	0	0	0	0	0	11.9712468896876	0	0	0	0	0	0	0	0	0	0	0	0	0	0	0	0	0	11.2955278930383	0
290	415	haplo_466	OTU_23	0	0	0	0	0	0	0	0	0	0	0	0	0	orange	orange	0	0	0	0	0	0	0	0	0	0	0	0	0	0	0	0	orange	orange	0	0	0
291	416	haplo_2558	OTU_23	0	0	0	0	0	0	0	0	0	0	0	0	0	0	0	0	orange	0	0	0	0	0	0	0	0	0	0	0	0	0	0	0	0	0	orange	0
292	417	haplo_3207	OTU_23	0	0	0	0	0	0	0	0	0	0	0	0	0	orange	0	0	0	0	0	0	0	0	0	0	0	0	0	0	0	0	0	0	orange	0	0	0
293	418	haplo_4647	OTU_23	0	0	0	0	0	0	0	0	0	0	0	0	0	orange	0	0	0	0	0	0	0	0	0	0	0	0	0	0	0	0	0	orange	0	0	0	0
294	425	haplo_33	OTU_24	0	100	0	0	0	0	0	0	0	0	0	0	0	0	0	0	0	0	0	100	0	0	0	0	0	0	0	0	0	0	0	0	0	0	0	0
295	428	haplo_34	OTU_25	0	0	0	100	0	100	0	100	100	0	0	0	100	98.2675376313547	100	0	93.5678749111585	100	0	0	0	100	0	100	0	100	100	0	0	100	100	98.5803136830719	100	0	94.2772407732865	100
296	429	haplo_558	OTU_25	0	0	0	0	0	0	0	0	0	0	0	0	0	orange	0	0	6.43212508884151	0	0	0	0	0	0	0	0	0	0	0	0	0	0	orange	0	0	5.72275922671353	0
297	432	haplo_35	OTU_26	100	0	0	0	0	100	100	0	0	0	100	0	0	0	0	0	100	0	99.5640578520874	0	0	0	0	100	100	0	0	0	100	0	0	0	0	0	100	0
298	433	haplo_679	OTU_26	0	0	0	0	0	0	0	0	0	0	0	0	100	0	0	0	0	0	0	0	0	0	0	0	0	0	0	0	0	0	100	0	0	0	0	0
299	435	haplo_7239	OTU_26	0	0	0	0	0	0	0	0	0	0	0	0	0	0	0	0	0	0	orange	0	0	0	0	0	0	0	0	0	0	0	0	0	0	0	0	0
300	438	haplo_36	OTU_27	0	0	0	100	0	0	0	0	0	0	0	0	0	0	0	0	0	0	0	0	0	100	0	0	0	0	0	0	0	0	0	0	0	0	0	0
301	439	haplo_7603	OTU_27	0	0	0	0	0	0	0	0	0	0	0	0	0	0	0	0	0	100	0	0	0	0	0	0	0	0	0	0	0	0	0	0	0	0	0	0
302	441	haplo_37	OTU_28	0	100	0	0	0	0	0	0	0	90.0600292033962	0	0	0	0	0	0	0	0	0	0	0	0	0	0	100	0	0	90.2760026253066	0	0	0	0	0	0	0	0
303	442	haplo_354	OTU_28	0	0	0	0	0	0	0	0	0	orange	0	0	0	0	0	0	0	0	0	0	0	0	0	0	0	0	0	orange	0	0	0	0	0	0	0	0
304	443	haplo_358	OTU_28	0	0	0	0	0	0	0	0	0	orange	0	0	0	0	0	0	0	0	0	0	0	0	0	0	0	0	0	orange	0	0	0	0	0	0	0	0
305	444	haplo_530	OTU_28	0	0	0	0	0	0	0	0	0	orange	0	0	0	0	0	0	0	0	0	0	0	0	0	0	0	0	0	orange	0	0	0	0	0	0	0	0
306	445	haplo_38	OTU_29	0	68.8948123846627	100	100	0	0	0	0	0	0	0	100	100	0	0	100	0	100	0	71.9290862223157	100	100	0	0	0	0	0	0	0	100	100	0	0	100	0	100
307	446	haplo_113	OTU_29	0	31.1051876153373	0	0	0	0	0	0	0	0	0	0	0	0	0	0	0	0	0	27.8552264716713	0	0	0	0	0	0	0	0	0	0	0	0	0	0	0	0
308	447	haplo_18073	OTU_29	0	0	0	0	0	0	0	0	0	0	0	0	0	0	0	0	0	0	0	orange	0	0	0	0	0	0	0	0	0	0	0	0	0	0	0	0
309	450	haplo_39	OTU_30	0	100	0	0	49.009900990099	0	0	100	0	88.0356149137451	0	0	0	100	47.9281767955801	0	0	0	0	100	0	0	46.5863453815261	0	100	100	0	87.7072612921669	0	0	0	100	51.640625	0	0	18.5909980430528
310	451	haplo_191	OTU_30	0	0	0	0	50.990099009901	0	0	0	0	8.12465219810796	0	0	0	0	0	0	0	0	0	0	0	0	53.4136546184739	100	0	0	0	8.23708785972937	0	0	0	0	0	0	0	0
311	452	haplo_397	OTU_30	0	0	0	0	0	0	0	0	0	orange	0	0	0	0	0	0	0	0	0	0	0	0	0	0	0	0	0	orange	0	0	0	0	0	0	0	0
312	453	haplo_407	OTU_30	0	0	0	0	0	0	0	0	0	0	0	0	0	0	52.0718232044199	0	0	100	0	0	0	0	0	0	0	0	0	0	0	0	0	0	48.359375	0	0	81.4090019569472
313	454	haplo_40	OTU_31	0	0	0	0	95.286953620287	0	0	0	0	0	0	0	0	0	0	orange	0	0	0	0	0	0	95.4593267882188	0	0	0	0	0	0	0	0	0	0	0	0	0
314	455	haplo_152	OTU_31	0	0	0	0	0	0	0	0	0	0	0	0	0	0	0	73.8612620142081	0	0	0	0	0	0	0	0	0	0	0	0	0	0	0	0	0	78.6581328625028	0	0
315	456	haplo_357	OTU_31	0	0	0	0	orange	0	0	0	0	0	0	0	0	0	0	0	0	0	0	0	0	0	orange	0	0	0	0	0	0	0	0	0	0	0	0	0
316	457	haplo_511	OTU_31	0	0	0	0	0	0	0	0	0	0	0	0	0	0	0	12.3694107814459	0	0	0	0	0	0	0	0	0	0	0	0	0	0	0	0	0	9.24740675347605	0	0
317	458	haplo_2009	OTU_31	0	0	0	0	0	0	0	0	0	0	0	0	0	0	0	orange	0	0	0	0	0	0	0	0	0	0	0	0	0	0	0	0	0	orange	0	0
318	459	haplo_2369	OTU_31	0	0	0	0	0	0	0	0	0	0	0	0	0	0	0	orange	0	0	0	0	0	0	0	0	0	0	0	0	0	0	0	0	0	orange	0	0
319	460	haplo_3209	OTU_31	0	0	0	0	0	0	0	0	0	0	0	0	0	0	0	orange	0	0	0	0	0	0	0	0	0	0	0	0	0	0	0	0	0	orange	0	0
320	461	haplo_3913	OTU_31	0	0	0	0	0	0	0	0	0	0	0	0	0	0	0	orange	0	0	0	0	0	0	0	0	0	0	0	0	0	0	0	0	0	orange	0	0
321	462	haplo_5747	OTU_31	0	0	0	0	0	0	0	0	0	0	0	0	0	0	0	orange	0	0	0	0	0	0	0	0	0	0	0	0	0	0	0	0	0	orange	0	0
322	463	haplo_41	OTU_32	0	0	0	0	0	0	0	0	0	0	0	95	10.7193229901269	0	29.82924226254	0	49.1655840911362	66.0260249360266	0	0	0	0	0	0	0	0	0	0	0	92.9618768328446	10.1456310679612	0	24.0574037834312	0	42.2377326565144	68.1620940649496
323	464	haplo_195	OTU_32	0	0	0	0	0	0	0	0	0	0	0	0	60.2256699576869	0	orange	0	8.34415908863795	orange	0	0	0	0	0	0	0	0	0	0	0	0	64.3203883495146	0	orange	0	8.98900169204738	orange
324	465	haplo_212	OTU_32	0	0	0	0	0	0	0	0	0	0	0	0	0	0	24.3062966915688	0	orange	orange	0	0	0	0	0	0	0	0	0	0	0	0	0	0	26.9928245270711	0	orange	orange
325	466	haplo_249	OTU_32	0	0	0	0	0	0	0	0	0	0	0	orange	6.13540197461213	0	orange	0	5.37623663435595	6.55523493221539	0	0	0	0	0	0	0	0	0	0	0	orange	orange	0	orange	0	6.04906937394247	5.83006718924972
326	467	haplo_263	OTU_32	0	0	0	0	0	0	0	0	0	0	0	0	0	0	12.5400213447172	0	0	orange	0	0	0	0	0	0	0	0	0	0	0	0	0	0	12.0547945205479	0	0	orange
327	468	haplo_311	OTU_32	0	0	0	0	0	0	0	0	0	0	0	orange	0	0	orange	0	9.33346657339862	orange	0	0	0	0	0	0	0	0	0	0	0	orange	0	0	orange	0	10.8714043993232	orange
328	469	haplo_350	OTU_32	0	0	0	0	0	0	0	0	0	0	0	0	0	0	5.64300960512273	0	orange	orange	0	0	0	0	0	0	0	0	0	0	0	0	0	0	7.09719504240052	0	orange	orange
329	470	haplo_352	OTU_32	0	0	0	0	0	0	0	0	0	0	0	0	0	0	orange	0	orange	orange	0	0	0	0	0	0	0	0	0	0	0	0	0	0	orange	0	5.9010152284264	orange
330	471	haplo_460	OTU_32	0	0	0	0	0	0	0	0	0	0	0	0	0	0	0	0	orange	orange	0	0	0	0	0	0	0	0	0	0	0	0	0	0	0	0	orange	orange
331	472	haplo_479	OTU_32	0	0	0	0	0	0	0	0	0	0	0	0	0	0	0	0	orange	orange	0	0	0	0	0	0	0	0	0	0	0	0	0	0	0	0	orange	orange
332	473	haplo_497	OTU_32	0	0	0	0	0	0	0	0	0	0	0	0	0	0	6.61686232657417	0	0	0	0	0	0	0	0	0	0	0	0	0	0	0	0	0	7.2276581865623	0	0	0
333	474	haplo_544	OTU_32	0	0	0	0	0	0	0	0	0	0	0	0	0	0	0	0	5.91585889877086	0	0	0	0	0	0	0	0	0	0	0	0	0	0	0	0	0	6.47208121827411	0
334	475	haplo_545	OTU_32	0	0	0	0	0	0	0	0	0	0	0	0	0	0	orange	0	orange	orange	0	0	0	0	0	0	0	0	0	0	0	0	0	0	orange	0	orange	orange
335	476	haplo_673	OTU_32	0	0	0	0	0	0	0	0	0	0	0	0	0	0	orange	0	0	0	0	0	0	0	0	0	0	0	0	0	0	0	0	0	orange	0	0	0
336	477	haplo_684	OTU_32	0	0	0	0	0	0	0	0	0	0	0	0	0	0	0	0	0	orange	0	0	0	0	0	0	0	0	0	0	0	0	0	0	0	0	0	orange
337	478	haplo_707	OTU_32	0	0	0	0	0	0	0	0	0	0	0	0	19.5345557122708	0	0	0	0	0	0	0	0	0	0	0	0	0	0	0	0	0	17.5242718446602	0	0	0	0	0
338	479	haplo_734	OTU_32	0	0	0	0	0	0	0	0	0	0	0	0	orange	0	0	0	orange	orange	0	0	0	0	0	0	0	0	0	0	0	0	orange	0	0	0	0	orange
339	480	haplo_853	OTU_32	0	0	0	0	0	0	0	0	0	0	0	0	0	0	orange	0	0	0	0	0	0	0	0	0	0	0	0	0	0	0	0	0	orange	0	0	0
340	481	haplo_967	OTU_32	0	0	0	0	0	0	0	0	0	0	0	0	0	0	0	0	orange	orange	0	0	0	0	0	0	0	0	0	0	0	0	0	0	0	0	orange	orange
341	482	haplo_988	OTU_32	0	0	0	0	0	0	0	0	0	0	0	0	0	0	0	0	0	orange	0	0	0	0	0	0	0	0	0	0	0	0	0	0	0	0	0	orange
342	483	haplo_1133	OTU_32	0	0	0	0	0	0	0	0	0	0	0	0	0	0	orange	0	0	0	0	0	0	0	0	0	0	0	0	0	0	0	0	0	orange	0	0	0
343	484	haplo_1372	OTU_32	0	0	0	0	0	0	0	0	0	0	0	0	0	0	orange	0	orange	0	0	0	0	0	0	0	0	0	0	0	0	0	0	0	orange	0	0	0
344	485	haplo_1401	OTU_32	0	0	0	0	0	0	0	0	0	0	0	0	0	0	0	0	0	orange	0	0	0	0	0	0	0	0	0	0	0	0	0	0	0	0	0	orange
345	486	haplo_2385	OTU_32	0	0	0	0	0	0	0	0	0	0	0	0	0	0	0	0	orange	0	0	0	0	0	0	0	0	0	0	0	0	0	0	0	0	0	orange	0
346	487	haplo_2669	OTU_32	0	0	0	0	0	0	0	0	0	0	0	0	0	0	0	0	orange	orange	0	0	0	0	0	0	0	0	0	0	0	0	0	0	0	0	0	orange
347	488	haplo_3382	OTU_32	0	0	0	0	0	0	0	0	0	0	0	0	0	0	0	0	0	orange	0	0	0	0	0	0	0	0	0	0	0	0	0	0	orange	0	0	orange
348	489	haplo_3395	OTU_32	0	0	0	0	0	0	0	0	0	0	0	0	0	0	0	0	0	0	0	0	0	0	0	0	0	0	0	0	0	orange	0	0	0	0	0	0
349	502	haplo_44	OTU_33	0	0	0	0	0	0	0	0	0	0	0	0	79.9395908132444	39.1780053303409	53.8618925831202	0	26.3261296660118	0	0	0	0	0	0	0	0	0	0	0	0	0	82.5948103792415	43.0305973773677	53.0442804428044	0	28.5776997366111	0
350	503	haplo_97	OTU_33	0	0	0	0	0	0	0	0	0	0	0	0	12.611842480196	55.6880347874877	46.1381074168798	0	0	0	0	0	0	0	0	0	0	0	0	0	0	0	10.635871114913	54.3143920997248	46.9557195571956	0	0	0
351	504	haplo_251	OTU_33	0	0	0	0	0	0	0	0	0	0	0	0	orange	0	0	0	73.6738703339882	0	0	0	0	0	0	0	0	0	0	0	0	0	orange	0	0	0	71.4223002633889	0
352	505	haplo_385	OTU_33	0	0	0	0	0	0	0	0	0	0	0	0	orange	0	0	0	0	0	0	0	0	0	0	0	0	0	0	0	0	0	orange	0	0	0	0	0
353	506	haplo_609	OTU_33	0	0	0	0	0	0	0	0	0	0	0	0	orange	orange	0	0	0	0	0	0	0	0	0	0	0	0	0	0	0	0	orange	0	0	0	0	0
354	507	haplo_2273	OTU_33	0	0	0	0	0	0	0	0	0	0	0	0	0	orange	0	0	0	0	0	0	0	0	0	0	0	0	0	0	0	0	0	orange	0	0	0	0
355	508	haplo_2343	OTU_33	0	0	0	0	0	0	0	0	0	0	0	0	0	orange	0	0	0	0	0	0	0	0	0	0	0	0	0	0	0	0	orange	orange	0	0	0	0
356	512	haplo_45	OTU_34	0	100	0	100	100	0	0	100	0	87.8882694276937	0	0	0	0	100	0	71.7948717948718	0	0	0	0	0	100	0	100	100	0	88.5665927395821	0	0	0	0	100	0	0	0
357	513	haplo_226	OTU_34	0	0	0	0	0	0	0	0	0	11.4973262032086	0	0	0	0	0	0	0	0	0	0	0	0	0	0	0	0	0	11.0832263336057	0	0	0	0	0	0	0	0
358	514	haplo_4280	OTU_34	0	0	0	0	0	0	0	0	0	orange	0	0	0	0	0	0	0	0	0	0	0	0	0	0	0	0	0	orange	0	0	0	0	0	0	0	0
359	515	haplo_10772	OTU_34	0	0	0	0	0	0	0	0	0	0	0	0	0	0	0	0	28.2051282051282	0	0	0	0	0	0	0	0	0	0	0	0	0	0	0	0	0	0	0
360	516	haplo_46	OTU_35	0	93.9736346516008	0	orange	0	42.1035907213219	0	83.9792249300839	95.4520244037715	86.5828092243187	0	0	37.3033707865169	18.5126582278481	0	0	orange	0	0	93.1026078479162	0	orange	0	44.5859872611465	0	85.9649122807018	93.3729569093611	86.9978858350951	0	0	36.9834710743802	17.3055859802848	0	0	0	0
361	517	haplo_85	OTU_35	0	0	0	79.136690647482	0	42.7391166190022	0	0	orange	0	0	100	62.6966292134831	81.4873417721519	0	0	94.2533081285444	35.3260869565217	0	0	0	79.6338672768879	0	43.1997002622705	0	0	orange	0	0	100	63.0165289256198	82.6944140197152	100	0	97.0880438506338	40.0602409638554
362	518	haplo_290	OTU_35	0	0	0	9.16319575918213	0	orange	0	7.19137035557331	0	9.34763842643976	0	0	0	0	0	0	0	0	0	0	0	8.0091533180778	0	orange	0	8.37577815506508	0	9.53488372093023	0	0	0	0	0	0	0	0
363	519	haplo_302	OTU_35	0	6.02636534839925	0	orange	0	11.0581506196378	0	8.82940471434279	0	orange	0	0	0	0	0	0	orange	0	0	6.89739215208384	0	orange	0	9.5166729112027	0	5.65930956423316	orange	orange	0	0	0	0	0	0	orange	0
364	520	haplo_1779	OTU_35	0	0	0	6.09617569102613	0	0	0	0	0	0	0	0	0	0	0	0	0	0	0	0	0	7.32265446224256	0	0	0	0	0	0	0	0	0	0	0	0	0	0
365	521	haplo_1943	OTU_35	0	0	0	0	0	0	0	0	0	0	0	0	0	0	0	0	0	64.6739130434783	0	0	0	0	0	0	0	0	0	0	0	0	0	0	0	0	0	59.9397590361446
366	524	haplo_47	OTU_36	0	0	97.7355122985108	0	0	0	0	0	orange	0	0	orange	0	0	0	0	0	0	0	0	97.9322149948648	0	0	0	0	0	0	10.1391650099404	0	orange	0	0	0	0	0	orange
367	525	haplo_73	OTU_36	0	0	0	0	25.5338078291815	78.9082969432314	0	48.068669527897	52.1113970031785	23.1454005934718	0	0	0	0	41.7670682730924	0	0	40.708604483008	0	0	0	0	24.0823136818687	73.1347773766546	0	34.2105263157895	52.0267611176702	18.4890656063618	0	0	0	0	43.517017828201	0	0	41.404505784453
368	526	haplo_107	OTU_36	0	0	orange	0	33.5409252669039	18.471615720524	0	0	13.9548963220826	24.6290801186944	0	orange	0	0	orange	0	95.64708635619	0	0	0	orange	0	32.091212458287	23.1046931407942	0	13.7426900584795	15.9779614325069	16.8986083499006	0	orange	0	0	orange	0	94.8383437322745	0
369	527	haplo_140	OTU_36	0	0	0	0	0	0	0	0	0	0	0	35.8052533828602	0	0	0	0	0	0	0	0	0	0	0	0	0	0	0	0	0	32.1367745316389	0	0	0	0	0	0
370	528	haplo_183	OTU_36	0	0	0	0	0	0	0	0	0	0	0	0	0	0	17.9384203480589	58.9041095890411	0	32.4295010845987	0	0	0	0	0	0	0	0	0	0	0	0	0	0	16.2614802809292	41.9917864476386	0	29.7950071037142
371	529	haplo_220	OTU_36	0	36.6906474820144	0	0	0	orange	0	0	11.593764189496	0	0	8.47704961528257	0	0	orange	0	orange	orange	0	100	0	0	0	orange	0	0	10.1534828807556	0	0	6.89113061705751	0	0	orange	0	5.16165626772547	orange
372	530	haplo_225	OTU_36	0	0	0	0	0	0	0	0	0	0	0	16.7020429822234	0	0	0	0	0	0	0	0	0	0	0	0	0	0	0	0	0	17.5357002489192	0	0	0	0	0	0
373	531	haplo_238	OTU_36	0	0	0	0	0	0	0	0	0	0	0	13.7304324754577	0	0	0	0	0	0	0	0	0	0	0	0	0	0	0	0	0	17.3522861260317	0	0	0	0	0	0
374	532	haplo_315	OTU_36	0	0	0	0	0	0	0	0	0	0	0	8.79543645529318	0	0	orange	0	orange	0	0	0	0	0	0	0	0	0	0	0	0	8.7187213415433	0	0	orange	0	0	0
375	533	haplo_337	OTU_36	0	0	0	0	40.9252669039146	0	0	0	0	0	0	0	0	0	0	0	0	0	0	0	0	0	43.8264738598443	0	0	0	0	0	0	0	0	0	0	0	0	0
376	534	haplo_343	OTU_36	0	0	0	0	0	0	0	0	0	0	0	0	0	0	11.5700898833429	0	0	8.27910339840926	0	0	0	0	0	0	0	0	0	0	0	0	0	0	12.3987034035656	0	0	8.99127257966308
377	535	haplo_382	OTU_36	0	0	0	0	0	0	0	0	0	0	0	0	0	0	10.1357812201186	0	0	8.02603036876356	0	0	0	0	0	0	0	0	0	0	0	0	0	0	8.91410048622366	0	0	7.65171503957784
378	536	haplo_395	OTU_36	0	0	0	0	0	0	0	0	17.14847888603	0	0	0	0	0	0	0	0	0	0	0	0	0	0	0	0	0	17.2373081463991	0	0	0	0	0	0	0	0	0
379	537	haplo_475	OTU_36	0	0	0	0	0	0	0	0	0	0	0	5.82382594852746	0	0	0	0	0	0	0	0	0	0	0	0	0	0	0	0	0	orange	0	0	0	0	0	0
380	538	haplo_491	OTU_36	0	0	0	0	0	0	0	0	0	0	100	0	0	0	0	41.0958904109589	0	0	0	0	0	0	0	0	0	0	0	0	100	0	0	0	0	52.4640657084189	0	0
381	539	haplo_613	OTU_36	0	0	0	0	0	0	0	0	0	0	0	0	0	0	0	0	0	6.97758496023138	0	0	0	0	0	0	0	0	0	0	0	0	0	0	0	0	0	7.44875177592856
382	540	haplo_616	OTU_36	0	0	0	0	0	0	0	51.931330472103	0	52.2255192878338	0	0	0	0	0	0	0	0	0	0	0	0	0	0	0	52.046783625731	0	54.4731610337972	0	0	0	0	0	0	0	0
383	541	haplo_768	OTU_36	0	0	orange	0	0	0	0	0	0	0	0	orange	0	0	0	0	0	0	0	0	orange	0	0	0	0	0	0	0	0	orange	0	0	0	0	0	0
384	542	haplo_835	OTU_36	0	0	0	0	0	0	0	0	0	0	0	0	0	0	5.69898642187799	0	0	0	0	0	0	0	0	0	0	0	0	0	0	0	0	0	5.64559697460832	0	0	0
385	543	haplo_931	OTU_36	0	0	0	0	0	0	0	0	0	0	0	orange	0	0	0	0	0	0	0	0	0	0	0	0	0	0	0	0	0	orange	0	0	0	0	0	0
386	544	haplo_949	OTU_36	0	0	0	0	0	0	0	0	0	0	0	orange	0	0	0	0	0	0	0	0	0	0	0	0	0	0	0	0	0	orange	0	0	0	0	0	0
387	545	haplo_1729	OTU_36	0	0	0	0	0	0	0	0	0	0	0	0	0	0	orange	0	0	0	0	0	0	0	0	0	0	0	0	0	0	0	0	0	orange	0	0	0
388	546	haplo_2556	OTU_36	0	0	0	0	0	0	0	0	0	0	0	orange	0	0	0	0	0	0	0	0	0	0	0	0	0	0	0	0	0	orange	0	0	0	0	0	0
389	547	haplo_2710	OTU_36	0	0	0	0	0	0	0	0	0	0	0	orange	0	0	0	0	0	0	0	0	0	0	0	0	0	0	0	0	0	orange	0	0	0	0	0	0
390	548	haplo_3489	OTU_36	0	0	0	0	0	0	0	0	0	0	0	orange	0	0	0	0	0	0	0	0	0	0	0	0	0	0	0	0	0	orange	0	0	0	0	0	0
391	549	haplo_3736	OTU_36	0	0	0	0	0	0	0	0	orange	0	0	0	0	0	0	0	0	0	0	0	0	0	0	0	0	0	orange	0	0	0	0	0	0	0	0	0
392	550	haplo_4298	OTU_36	0	0	0	0	0	0	0	0	0	0	0	0	0	0	0	0	0	orange	0	0	0	0	0	0	0	0	0	0	0	0	0	0	0	0	0	orange
393	551	haplo_4368	OTU_36	0	0	0	0	0	0	0	0	0	0	0	0	0	0	orange	0	0	0	0	0	0	0	0	0	0	0	0	0	0	0	0	0	orange	0	0	0
394	552	haplo_5330	OTU_36	0	0	0	0	0	0	0	0	0	0	0	0	0	0	0	0	0	0	0	0	0	0	0	0	0	0	0	0	0	orange	0	0	0	0	0	0
395	553	haplo_6486	OTU_36	0	63.3093525179856	0	0	0	0	0	0	0	0	0	0	0	0	0	0	0	0	0	0	0	0	0	0	0	0	0	0	0	0	0	0	0	0	0	0
396	554	haplo_6652	OTU_36	0	0	0	0	0	0	0	0	0	0	0	0	0	0	0	0	0	0	0	0	0	0	0	0	0	0	0	0	0	0	0	0	0	0	0	orange
397	555	haplo_6892	OTU_36	0	0	0	0	0	0	0	0	0	0	0	0	0	0	0	0	0	0	0	0	0	0	0	0	0	0	0	0	0	orange	0	0	0	0	0	0
398	556	haplo_8323	OTU_36	0	0	0	0	0	0	0	0	0	0	0	0	0	0	0	0	0	0	0	0	0	0	0	0	0	0	0	0	0	orange	0	0	0	0	0	0
399	557	haplo_9751	OTU_36	0	0	0	0	0	0	0	0	0	0	0	0	0	0	0	0	0	0	0	0	0	0	0	0	0	0	0	0	0	0	0	0	0	5.54414784394251	0	0
400	558	haplo_10908	OTU_36	0	0	0	0	0	0	0	0	0	0	0	0	0	0	0	0	0	0	0	0	0	0	0	0	0	0	0	0	0	orange	0	0	0	0	0	0
401	560	haplo_15597	OTU_36	0	0	0	0	0	0	0	0	orange	0	0	0	0	0	0	0	0	0	0	0	0	0	0	0	0	0	0	0	0	0	0	0	0	0	0	0
402	563	haplo_17583	OTU_36	0	0	0	0	0	0	0	0	orange	0	0	0	0	0	0	0	0	0	0	0	0	0	0	0	0	0	0	0	0	0	0	0	0	0	0	0
403	580	haplo_48	OTU_37	0	0	16.7553191489362	80.1693719124912	0	0	100	0	100	0	0	66.3484486873508	0	0	100	93.029490616622	58.1196581196581	0	0	0	14.5895745955662	78.1793063331637	0	0	100	0	100	0	0	64.9581589958159	0	0	100	87.6510067114094	59.3004769475358	0
404	581	haplo_222	OTU_37	100	0	49.2021276595745	0	0	0	0	0	0	0	0	0	0	0	0	0	0	0	100	0	49.2810065907729	0	0	0	0	0	0	0	0	0	0	0	0	orange	0	0
405	582	haplo_336	OTU_37	0	0	34.0425531914894	0	0	0	0	0	0	0	0	0	0	0	0	0	0	0	0	0	34.9310964649491	0	0	0	0	0	0	0	0	0	0	0	0	orange	0	0
406	583	haplo_371	OTU_37	0	0	0	10.1270289343684	0	0	0	0	0	0	0	0	0	0	0	0	0	0	0	0	0	10.6813058968952	0	0	0	0	0	0	0	0	0	0	0	0	0	0
407	584	haplo_524	OTU_37	0	0	0	orange	0	0	0	0	0	0	0	0	0	0	0	0	0	0	0	0	0	5.95506434959645	0	0	0	0	0	0	0	0	0	0	0	0	0	0
408	585	haplo_560	OTU_37	0	0	0	5.22230063514467	0	0	0	0	0	0	0	0	0	0	0	0	0	0	0	0	0	5.18432342034465	0	0	0	0	0	0	0	0	0	0	0	0	0	0
409	586	haplo_678	OTU_37	0	0	0	0	0	0	0	0	0	0	0	26.412092283214	0	0	0	0	0	0	0	0	0	0	0	0	0	0	0	0	0	28.5564853556485	0	0	0	0	8.10810810810811	0
410	587	haplo_2686	OTU_37	0	0	0	0	0	0	0	0	0	0	0	0	0	0	0	6.97050938337802	0	0	0	0	0	0	0	0	0	0	0	0	0	0	0	0	0	7.96420581655481	0	0
411	588	haplo_2709	OTU_37	0	0	0	0	0	0	0	0	0	0	0	0	0	0	0	0	41.8803418803419	0	0	0	0	0	0	0	0	0	0	0	0	0	0	0	0	0	32.5914149443561	0
412	589	haplo_3060	OTU_37	0	0	0	0	0	0	0	0	0	0	0	0	100	0	0	0	0	0	0	0	0	0	0	0	0	0	0	0	0	0	100	0	0	0	0	0
413	590	haplo_4770	OTU_37	0	0	0	0	0	0	0	0	0	0	0	7.23945902943516	0	0	0	0	0	0	0	0	0	0	0	0	0	0	0	0	0	6.48535564853557	0	0	0	0	0	0
414	591	haplo_10252	OTU_37	0	0	0	0	0	0	0	0	0	0	0	0	0	0	0	0	0	0	0	0	orange	0	0	0	0	0	0	0	0	0	0	0	0	0	0	0
415	598	haplo_49	OTU_38	99.3459847753833	0	0	0	0	0	0	0	0	0	0	0	0	0	0	0	0	0	96.9484423392239	0	0	0	0	0	0	0	0	0	0	0	0	0	0	0	0	0
416	599	haplo_780	OTU_38	0	0	0	0	0	0	0	0	0	0	0	0	0	0	0	0	0	0	orange	0	0	0	0	0	0	0	0	0	0	0	0	0	0	0	0	0
417	600	haplo_5276	OTU_38	orange	0	0	0	0	0	0	0	0	0	0	0	0	0	0	0	0	0	orange	0	0	0	0	0	0	0	0	0	0	0	0	0	0	0	0	0
418	601	haplo_50	OTU_39	0	0	0	0	100	39.9122807017544	0	0	97.7777777777778	0	0	0	19.6727853152434	0	0	0	orange	0	0	0	0	0	100	41.7702999268471	0	0	95.0704225352113	0	0	0	20.6190225167558	0	0	0	0	100
419	602	haplo_81	OTU_39	0	0	0	0	0	0	0	0	0	0	0	0	77.2279861665337	0	0	0	0	0	0	0	0	0	0	0	0	0	0	0	0	0	77.8371865351307	0	0	0	0	0
420	603	haplo_202	OTU_39	0	0	0	0	0	0	0	0	0	0	0	0	0	0	0	0	83.6626676076217	0	0	0	0	0	0	0	0	0	0	0	0	0	0	0	0	0	89.3115252947889	0
421	604	haplo_384	OTU_39	0	0	0	0	0	60.0877192982456	0	0	0	0	0	0	0	0	0	0	0	0	0	0	0	0	0	58.2297000731529	0	0	0	0	0	0	0	0	0	0	0	0
422	605	haplo_833	OTU_39	0	0	0	0	0	0	0	0	0	0	0	0	orange	0	0	0	0	0	0	0	0	0	0	0	0	0	orange	0	0	0	orange	0	0	0	0	0
423	606	haplo_888	OTU_39	0	0	0	0	0	0	0	0	orange	0	0	0	0	0	0	0	0	0	0	0	0	0	0	0	0	0	orange	0	0	0	0	0	0	0	0	0
424	607	haplo_892	OTU_39	0	0	0	0	0	0	0	0	0	0	0	0	0	0	0	0	10.5504587155963	0	0	0	0	0	0	0	0	0	0	0	0	0	0	0	0	0	9.09090909090909	0
425	608	haplo_1848	OTU_39	0	0	0	0	0	0	0	0	0	0	0	0	orange	0	0	0	0	0	0	0	0	0	0	0	0	0	0	0	0	0	orange	0	0	0	0	0
426	609	haplo_8095	OTU_39	0	0	0	0	0	0	0	0	0	0	0	0	0	0	0	0	orange	0	0	0	0	0	0	0	0	0	0	0	0	0	0	0	0	0	orange	0
427	610	haplo_9661	OTU_39	0	0	0	0	0	0	0	0	0	0	0	0	0	0	0	0	orange	0	0	0	0	0	0	0	0	0	0	0	0	0	0	0	0	0	0	0
428	616	haplo_51	OTU_40	0	0	0	0	0	0	0	0	0	0	0	0	0	100	0	0	0	0	0	0	0	0	0	0	0	0	0	0	0	100	0	100	0	0	0	0
429	617	haplo_224	OTU_40	0	0	0	0	0	0	0	0	0	0	0	0	100	0	0	0	0	0	0	0	0	0	0	0	0	0	0	0	0	0	100	0	0	0	0	0
430	619	haplo_53	OTU_41	0	0	0	0	100	0	0	0	0	0	0	0	0	100	0	100	0	100	0	0	0	0	100	0	0	0	0	0	0	0	0	100	0	0	0	100
431	620	haplo_54	OTU_42	0	0	0	69.5915279878971	0	0	0	0	0	0	0	0	0	0	0	85.5094991364421	0	0	0	0	0	59.7352454495312	0	0	0	0	0	0	0	0	0	0	0	83.497688751926	0	0
432	621	haplo_292	OTU_42	0	0	0	27.3827534039334	0	0	0	0	0	0	0	0	0	0	0	orange	0	0	0	0	0	30.4467733039162	0	0	0	0	0	0	0	0	0	0	0	5.02824858757062	0	0
433	622	haplo_635	OTU_42	0	0	0	0	0	0	0	0	0	0	0	0	0	0	0	orange	0	0	0	0	0	0	0	0	0	0	0	0	0	0	0	0	0	orange	0	0
434	623	haplo_702	OTU_42	0	0	0	0	0	0	0	0	0	0	0	0	0	0	0	orange	0	0	0	0	0	0	0	0	0	0	0	0	0	0	0	0	0	orange	0	0
435	624	haplo_1717	OTU_42	0	0	0	orange	0	0	0	0	0	0	0	0	0	0	0	0	0	0	0	0	0	9.81798124655267	0	0	0	0	0	0	0	0	0	0	0	orange	0	0
436	625	haplo_1856	OTU_42	0	0	0	0	0	0	0	0	0	0	0	0	0	0	0	orange	0	0	0	0	0	0	0	0	0	0	0	0	0	0	0	0	0	orange	0	0
437	626	haplo_2355	OTU_42	0	0	0	0	0	0	0	0	0	0	0	0	0	0	0	orange	0	0	0	0	0	0	0	0	0	0	0	0	0	0	0	0	0	orange	0	0
438	627	haplo_2591	OTU_42	0	0	0	0	0	0	0	0	0	0	0	0	0	0	0	orange	0	0	0	0	0	0	0	0	0	0	0	0	0	0	0	0	0	orange	0	0
439	628	haplo_4637	OTU_42	0	0	0	0	0	0	0	0	0	0	0	0	0	0	0	orange	0	0	0	0	0	0	0	0	0	0	0	0	0	0	0	0	0	orange	0	0
440	629	haplo_5531	OTU_42	0	0	0	0	0	0	0	0	0	0	0	0	0	0	0	orange	0	0	0	0	0	0	0	0	0	0	0	0	0	0	0	0	0	orange	0	0
441	630	haplo_5719	OTU_42	0	0	0	0	0	0	0	0	0	0	0	0	0	0	0	orange	0	0	0	0	0	0	0	0	0	0	0	0	0	0	0	0	0	orange	0	0
442	631	haplo_5875	OTU_42	0	0	0	0	0	0	0	0	0	0	0	0	0	0	0	orange	0	0	0	0	0	0	0	0	0	0	0	0	0	0	0	0	0	orange	0	0
443	632	haplo_7602	OTU_42	0	0	0	0	0	0	0	0	0	0	0	0	0	0	0	orange	0	0	0	0	0	0	0	0	0	0	0	0	0	0	0	0	0	orange	0	0
444	633	haplo_7846	OTU_42	0	0	0	0	0	0	0	0	0	0	0	0	0	0	0	orange	0	0	0	0	0	0	0	0	0	0	0	0	0	0	0	0	0	orange	0	0
445	634	haplo_8714	OTU_42	0	0	0	0	0	0	0	0	0	0	0	0	0	0	0	orange	0	0	0	0	0	0	0	0	0	0	0	0	0	0	0	0	0	orange	0	0
446	635	haplo_9309	OTU_42	0	0	0	0	0	0	0	0	0	0	0	0	0	0	0	0	0	0	0	0	0	0	0	0	0	0	0	0	0	0	0	0	0	orange	0	0
447	636	haplo_9344	OTU_42	0	0	0	0	0	0	0	0	0	0	0	0	0	0	0	0	0	0	0	0	0	0	0	0	0	0	0	0	0	0	0	0	0	orange	0	0
448	637	haplo_11168	OTU_42	0	0	0	0	0	0	0	0	0	0	0	0	0	0	0	0	0	0	0	0	0	0	0	0	0	0	0	0	0	0	0	0	0	orange	0	0
449	648	haplo_57	OTU_43	0	0	0	0	0	0	0	0	0	0	0	0	100	0	100	0	0	0	0	0	0	0	0	0	0	0	0	0	0	0	100	0	100	0	0	0
450	649	haplo_59	OTU_44	74.5696400625978	0	100	0	0	81.1479028697572	80.8850364963504	0	0	0	92.1492084146606	0	100	0	0	100	0	0	70.7993164989558	0	100	0	0	82.7335047129392	81.9129140305173	0	0	0	92.1764923989618	0	100	0	0	100	0	0
451	650	haplo_494	OTU_44	13.1455399061033	0	0	0	0	0	0	0	0	0	0	0	0	0	0	0	0	0	17.0115815454718	0	0	0	0	0	0	0	0	0	0	0	0	0	0	0	0	0
452	651	haplo_563	OTU_44	12.2848200312989	0	0	0	0	0	0	0	0	0	0	0	0	0	0	0	0	0	12.1891019555724	0	0	0	0	0	0	0	0	0	0	0	0	0	0	0	0	0
453	652	haplo_604	OTU_44	0	0	0	0	0	0	11.3138686131387	0	0	0	0	0	0	0	0	0	0	0	0	0	0	0	0	0	9.78786751023446	0	0	0	0	0	0	0	0	0	0	0
454	653	haplo_808	OTU_44	0	0	0	0	0	5.6953642384106	5.31478102189781	0	0	0	0	0	0	0	0	0	0	0	0	0	0	0	0	orange	5.13583922590249	0	0	0	0	0	0	0	0	0	0	0
455	654	haplo_957	OTU_44	0	0	0	0	0	orange	orange	0	0	0	orange	0	0	0	0	0	0	0	0	0	0	0	0	5.39845758354756	orange	0	0	0	orange	0	0	0	0	0	0	0
456	655	haplo_1072	OTU_44	0	0	0	0	0	8.21192052980132	orange	0	0	0	0	0	0	0	0	0	0	0	0	0	0	0	0	8.78320479862896	orange	0	0	0	0	0	0	0	0	0	0	0
457	656	haplo_1269	OTU_44	0	0	0	0	0	0	0	0	0	0	orange	0	0	0	0	0	0	0	0	0	0	0	0	0	0	0	0	0	orange	0	0	0	0	0	0	0
458	657	haplo_4365	OTU_44	0	0	0	0	0	0	0	0	0	0	orange	0	0	0	0	0	0	0	0	0	0	0	0	0	0	0	0	0	orange	0	0	0	0	0	0	0
459	660	haplo_60	OTU_45	100	0	0	0	0	82.1292775665399	0	0	0	0	0	0	0	0	0	5.44528181721686	100	0	100	0	0	0	0	83.3545377438507	0	0	0	0	0	0	0	0	0	5.23846088217729	100	0
460	661	haplo_68	OTU_45	0	100	0	0	0	17.8707224334601	0	0	0	0	0	100	0	0	0	52.0114637511941	0	0	0	100	0	0	0	16.6454622561493	0	0	0	0	0	100	0	0	0	51.4717174302534	0	0
461	662	haplo_132	OTU_45	0	0	0	0	0	0	0	0	0	0	0	0	0	0	0	36.5141704702261	0	0	0	0	0	0	0	0	0	0	0	0	0	0	0	0	0	38.5973893012542	0	0
462	663	haplo_477	OTU_45	0	0	0	0	0	0	0	0	0	0	0	0	0	0	0	6.02908396136291	0	0	0	0	0	0	0	0	0	0	0	0	0	0	0	0	0	orange	0	0
463	668	haplo_63	OTU_46	0	0	0	0	39.207930007446	0	0	100	49.2739108662994	58.8189588189588	0	0	0	0	0	0	0	0	0	0	0	0	40.9635439110575	58.1632653061224	0	100	52.7838033261027	57.9218106995885	0	0	0	0	0	0	0	0
464	669	haplo_64	OTU_46	0	0	0	0	27.7782948622487	0	0	0	50.7260891337005	32.7894327894328	0	0	0	0	0	81.0699588477366	0	90.7747196738022	100	0	0	0	27.7772989744032	0	0	0	47.2161966738973	36.2139917695473	0	0	0	0	0	100	0	88.5559287005942
465	670	haplo_96	OTU_46	0	0	0	0	29.8911020104244	100	0	0	0	8.39160839160839	0	0	0	0	0	18.9300411522634	0	orange	0	0	0	0	28.229768163406	41.8367346938776	0	0	0	5.8641975308642	0	0	0	0	0	0	0	orange
466	671	haplo_1026	OTU_46	0	0	0	0	orange	0	0	0	0	0	0	0	0	0	0	0	0	0	0	0	0	0	orange	0	0	0	0	0	0	0	0	0	0	0	0	0
467	672	haplo_1217	OTU_46	0	0	0	0	orange	0	0	0	0	0	0	0	0	0	0	0	0	0	0	0	0	0	orange	0	0	0	0	0	0	0	0	0	0	0	0	0
468	673	haplo_1289	OTU_46	0	0	0	0	orange	0	0	0	0	0	0	0	0	0	0	0	0	0	0	0	0	0	orange	0	0	0	0	0	0	0	0	0	0	0	0	0
469	674	haplo_1565	OTU_46	0	0	0	0	0	0	0	0	0	0	0	0	0	0	0	0	0	orange	0	0	0	0	0	0	0	0	0	0	0	0	0	0	0	0	0	6.71661069491088
470	676	haplo_66	OTU_47	0	100	0	0	0	100	0	0	100	0	0	0	0	0	100	100	0	0	0	100	0	0	0	100	0	0	100	0	0	0	0	0	100	100	0	0
471	677	haplo_102	OTU_47	0	0	0	0	0	0	0	0	0	0	0	100	0	0	0	0	0	0	0	0	0	0	0	0	0	0	0	0	0	100	0	0	0	0	0	0
472	678	haplo_241	OTU_47	0	0	0	0	0	0	0	0	0	100	0	0	0	0	0	0	0	0	0	0	0	0	0	0	0	0	0	100	0	0	0	0	0	0	0	0
473	682	haplo_70	OTU_48	0	0	0	0	0	0	0	0	0	65.6655957535969	0	0	0	0	0	84.7321978247486	0	0	0	0	0	0	0	0	0	0	0	64.9712704830815	0	0	0	0	0	89.4269776876268	0	0
474	683	haplo_253	OTU_48	0	0	0	0	0	95.743287491814	0	0	0	7.22167900544769	0	0	0	0	0	0	0	0	0	0	0	0	0	100	0	0	0	6.83124068950841	0	0	0	0	0	0	0	0
475	684	haplo_406	OTU_48	0	0	0	0	0	0	0	0	0	12.0687246822182	0	0	0	0	0	0	0	0	0	0	0	0	0	0	0	0	0	13.3645456480102	0	0	0	0	0	0	0	0
476	685	haplo_433	OTU_48	0	0	0	0	0	0	0	0	0	0	0	0	0	0	0	9.43977016211779	0	0	0	0	0	0	0	0	0	0	0	orange	0	0	0	0	0	9.79969574036511	0	0
477	686	haplo_501	OTU_48	0	0	0	0	0	0	0	0	0	8.49280625785724	0	0	0	0	0	0	0	0	0	0	0	0	0	0	0	0	0	9.12960204298787	0	0	0	0	0	0	0	0
478	687	haplo_1648	OTU_48	0	0	0	0	0	0	0	0	0	orange	0	0	0	0	0	orange	0	0	0	0	0	0	0	0	0	0	0	orange	0	0	0	0	0	orange	0	0
479	688	haplo_1927	OTU_48	0	0	0	0	0	0	0	0	0	orange	0	0	0	0	0	orange	0	0	0	0	0	0	0	0	0	0	0	0	0	0	0	0	0	0	0	0
480	689	haplo_2981	OTU_48	0	0	0	0	0	0	0	0	0	orange	0	0	0	0	0	0	0	0	0	0	0	0	0	0	0	0	0	orange	0	0	0	0	0	0	0	0
481	690	haplo_3887	OTU_48	0	0	0	0	0	0	0	0	0	orange	0	0	0	0	0	0	0	0	0	0	0	0	0	0	0	0	0	orange	0	0	0	0	0	0	0	0
482	691	haplo_9071	OTU_48	0	0	0	0	0	orange	0	0	0	0	0	0	0	0	0	0	0	0	0	0	0	0	0	0	0	0	0	0	0	0	0	0	0	0	0	0
483	698	haplo_71	OTU_49	0	0	0	0	0	0	0	0	0	0	0	0	76.9800833719315	94.3422913719943	0	0	9.93975903614458	0	0	0	0	0	0	0	0	0	0	0	0	0	76.1605496899615	87.2472783825817	0	0	10.5476673427992	0
484	699	haplo_100	OTU_49	0	0	41.4711784651581	0	0	0	0	0	0	0	0	71.4902807775378	0	0	0	0	25.0273822562979	0	0	0	40.1257593520196	0	0	0	0	0	0	0	0	65.2610441767068	0	0	0	0	29.8174442190669	0
485	700	haplo_190	OTU_49	0	0	21.2857241713376	0	0	0	0	0	0	0	0	0	0	0	0	0	0	0	0	0	23.5958648619844	0	0	0	0	0	0	0	0	0	0	0	0	0	0	0
486	701	haplo_205	OTU_49	0	0	19.0782644799668	0	0	0	0	0	0	0	0	0	0	0	0	0	0	0	0	0	19.1516572524779	0	0	0	0	0	0	0	0	0	0	0	0	0	0	0
487	702	haplo_257	OTU_49	0	0	0	0	0	0	0	0	0	0	0	0	15.7364520611394	0	0	0	0	0	0	0	0	0	0	0	0	0	0	0	0	0	15.5522037874979	0	0	0	0	0
488	703	haplo_265	OTU_49	0	0	orange	0	0	0	0	0	0	0	0	28.5097192224622	0	0	0	0	46.5772179627601	0	0	0	orange	0	0	0	0	0	0	0	0	22.0883534136546	0	orange	0	0	46.5179175118323	0
489	704	haplo_487	OTU_49	0	0	orange	0	0	0	0	0	0	0	0	0	orange	0	0	0	orange	0	0	0	orange	0	0	0	0	0	0	0	0	12.6506024096386	orange	0	0	0	orange	0
490	705	haplo_508	OTU_49	0	0	orange	0	0	0	0	0	0	0	0	0	0	0	0	0	0	0	0	0	orange	0	0	0	0	0	0	0	0	0	0	0	0	0	0	0
491	706	haplo_582	OTU_49	0	0	0	0	0	0	0	0	0	0	0	0	orange	0	0	0	0	0	0	0	0	0	0	0	0	0	0	0	0	0	orange	0	0	0	0	0
492	707	haplo_619	OTU_49	0	0	orange	0	0	0	0	0	0	0	0	0	orange	0	0	0	orange	0	0	0	orange	0	0	0	0	0	0	0	0	0	orange	orange	0	0	0	0
493	708	haplo_1049	OTU_49	0	0	orange	0	0	0	0	0	0	0	0	0	orange	0	0	0	orange	0	0	0	orange	0	0	0	0	0	0	0	0	0	orange	0	0	0	0	0
494	709	haplo_1071	OTU_49	0	0	orange	0	0	0	0	0	0	0	0	0	0	0	0	0	0	0	0	0	orange	0	0	0	0	0	0	0	0	0	0	0	0	0	0	0
495	710	haplo_1343	OTU_49	0	0	orange	0	0	0	0	0	0	0	0	0	orange	0	0	0	orange	0	0	0	orange	0	0	0	0	0	0	0	0	0	orange	0	0	0	0	0
496	711	haplo_2522	OTU_49	0	0	orange	0	0	0	0	0	0	0	0	0	orange	0	0	0	0	0	0	0	0	0	0	0	0	0	0	0	0	0	orange	0	0	0	0	0
497	712	haplo_2651	OTU_49	0	0	orange	0	0	0	0	0	0	0	0	0	0	0	0	0	0	0	0	0	orange	0	0	0	0	0	0	0	0	0	0	0	0	0	0	0
498	713	haplo_2742	OTU_49	0	0	orange	0	0	0	0	0	0	0	0	0	0	0	0	0	0	0	0	0	orange	0	0	0	0	0	0	0	0	0	0	0	0	0	0	0
499	714	haplo_3007	OTU_49	0	0	0	0	0	0	0	0	0	0	0	0	0	0	0	0	orange	0	0	0	0	0	0	0	0	0	0	0	0	0	0	0	0	0	6.62609871534821	0
500	715	haplo_3490	OTU_49	0	0	orange	0	0	0	0	0	0	0	0	0	0	0	0	0	0	0	0	0	0	0	0	0	0	0	0	0	0	0	orange	0	0	0	0	0
501	716	haplo_3512	OTU_49	0	0	orange	0	0	0	0	0	0	0	0	0	0	0	0	0	0	0	0	0	orange	0	0	0	0	0	0	0	0	0	0	0	0	0	0	0
502	717	haplo_4237	OTU_49	0	0	0	0	0	0	0	0	0	0	0	0	0	5.65770862800566	0	0	0	0	0	0	0	0	0	0	0	0	0	0	0	0	0	6.73924313115604	0	0	0	0
503	718	haplo_5446	OTU_49	0	0	0	0	0	0	0	0	0	0	0	0	0	0	0	0	orange	0	0	0	0	0	0	0	0	0	0	0	0	0	0	0	0	0	orange	0
504	719	haplo_8276	OTU_49	0	0	orange	0	0	0	0	0	0	0	0	0	0	0	0	0	0	0	0	0	orange	0	0	0	0	0	0	0	0	0	0	0	0	0	0	0
505	720	haplo_9282	OTU_49	0	0	orange	0	0	0	0	0	0	0	0	0	0	0	0	0	0	0	0	0	0	0	0	0	0	0	0	0	0	0	0	0	0	0	0	0
506	721	haplo_9502	OTU_49	0	0	0	0	0	0	0	0	0	0	0	0	0	0	0	0	orange	0	0	0	0	0	0	0	0	0	0	0	0	0	0	0	0	0	0	0
507	723	haplo_10806	OTU_49	0	0	0	0	0	0	0	0	0	0	0	0	0	0	0	0	orange	0	0	0	0	0	0	0	0	0	0	0	0	0	0	0	0	0	0	0
508	737	haplo_74	OTU_50	0	0	0	100	100	0	0	100	0	100	0	100	100	0	100	100	100	0	0	0	0	100	100	0	0	100	0	100	0	100	100	0	100	100	100	100
509	738	haplo_77	OTU_51	0	0	0	0	0	91.2258064516129	0	42.6125137211855	0	100	0	0	100	0	0	0	0	0	0	0	0	0	0	92.944369063772	0	38.1488430268918	0	100	0	0	100	0	0	0	0	0
510	739	haplo_204	OTU_51	0	0	0	0	0	0	0	57.3874862788145	0	0	0	0	0	0	0	0	0	0	0	0	0	0	0	0	0	61.8511569731082	0	0	0	0	0	0	0	0	0	0
511	740	haplo_301	OTU_51	0	0	0	0	100	0	0	0	0	0	0	0	0	0	0	0	0	0	0	0	0	0	100	0	0	0	0	0	0	0	0	0	0	0	0	0
512	741	haplo_1946	OTU_51	0	0	0	0	0	8.7741935483871	0	0	100	0	0	0	0	0	0	0	0	0	0	0	0	0	0	7.05563093622795	0	0	100	0	0	0	0	0	0	0	0	0
513	743	haplo_79	OTU_52	94.5381231671554	0	0	0	100	0	0	0	0	0	63.8024076380241	0	64.2903018625562	0	0	0	0	0	94.3549673098389	0	0	0	100	0	0	0	0	0	55.1055139550715	0	66.031746031746	0	67.96875	0	0	0
514	744	haplo_149	OTU_52	0	0	81.025641025641	orange	0	0	0	0	0	0	0	0	0	0	0	0	0	0	0	0	83.8920900995285	orange	0	0	0	0	0	0	0	0	0	0	0	0	0	0
515	745	haplo_162	OTU_52	0	0	0	60.2032176121931	0	0	0	0	0	0	36.1975923619759	0	0	0	0	0	0	0	0	0	0	72.9630599947603	0	0	0	0	0	0	44.8944860449285	0	0	0	32.03125	0	0	0
516	746	haplo_234	OTU_52	0	0	14.4871794871795	36.1981371718882	0	0	0	0	0	0	0	0	27.2318561335902	0	0	0	0	0	0	0	10.8695652173913	23.0023578726749	0	0	0	0	0	0	0	0	24.9433106575964	0	0	0	0	0
517	747	haplo_696	OTU_52	5.46187683284457	0	0	0	0	0	0	0	0	0	0	0	0	0	0	0	0	0	5.64503269016106	0	0	0	0	0	0	0	0	0	0	0	0	0	0	0	0	0
518	748	haplo_1053	OTU_52	0	0	orange	0	0	0	0	0	0	0	0	0	0	0	0	0	100	0	0	0	5.23834468308015	0	0	0	0	0	0	0	0	0	0	0	0	0	0	0
519	749	haplo_1937	OTU_52	0	0	0	0	0	0	0	0	0	0	0	0	8.47784200385356	0	0	0	0	0	0	0	0	0	0	0	0	0	0	0	0	0	9.0249433106576	0	0	0	0	0
520	750	haplo_80	OTU_53	0	60.3633004926108	0	0	0	0	0	0	0	0	orange	0	0	0	0	0	0	0	0	57.6952109368448	0	0	0	0	0	0	0	0	orange	0	0	0	0	0	0	0
521	751	haplo_116	OTU_53	0	33.442118226601	0	0	0	0	0	0	0	0	0	0	0	0	0	0	0	0	0	36.3079761804915	0	0	0	0	0	0	0	0	0	0	0	0	0	0	0	0
522	752	haplo_334	OTU_53	0	orange	0	0	0	0	0	0	0	0	8.69234282234739	0	0	0	0	0	0	0	0	orange	0	0	0	0	0	0	0	0	9.06432748538012	0	0	0	0	0	0	0
523	753	haplo_362	OTU_53	0	orange	0	0	0	0	0	0	0	0	18.3132896940174	0	0	0	0	0	0	0	0	orange	0	0	0	0	0	0	0	0	16.8291098115659	0	0	0	0	0	0	0
524	754	haplo_392	OTU_53	0	0	0	0	0	0	0	0	0	0	16.0298371137159	0	0	0	0	0	0	0	0	0	0	0	0	0	0	0	0	0	18.7134502923977	0	0	0	0	0	0	0
525	755	haplo_402	OTU_53	0	orange	0	0	0	0	0	0	0	0	15.0707870299893	0	0	0	0	0	0	0	0	0	0	0	0	0	0	0	0	0	14.4249512670565	0	0	0	0	0	0	0
526	756	haplo_474	OTU_53	0	0	0	0	0	0	0	0	0	0	11.6456081595372	0	0	0	0	0	0	0	0	0	0	0	0	0	0	0	0	0	11.9233268356075	0	0	0	0	0	0	0
527	757	haplo_536	OTU_53	0	0	0	0	0	0	0	0	0	0	9.56005480286193	0	0	0	0	0	0	0	0	0	0	0	0	0	0	0	0	0	9.25925925925926	0	0	0	0	0	0	0
528	758	haplo_661	OTU_53	0	orange	0	0	0	0	0	0	0	0	orange	0	0	0	0	0	0	0	0	orange	0	0	0	0	0	0	0	0	5.39311241065627	0	0	0	0	0	0	0
529	759	haplo_880	OTU_53	0	0	0	0	0	0	0	0	0	0	5.6477393819455	0	0	0	0	0	0	0	0	0	0	0	0	0	0	0	0	0	5.58804418453541	0	0	0	0	0	0	0
530	760	haplo_1363	OTU_53	0	0	0	0	0	0	0	0	0	0	orange	0	0	0	0	0	0	0	0	0	0	0	0	0	0	0	0	0	orange	0	0	0	0	0	0	0
531	761	haplo_1764	OTU_53	0	0	0	0	0	0	0	0	0	0	0	0	100	0	0	0	0	0	0	0	0	0	0	0	0	0	0	0	0	0	100	0	0	0	0	0
532	762	haplo_2477	OTU_53	0	0	0	0	0	0	0	0	0	0	orange	0	0	0	0	0	0	0	0	0	0	0	0	0	0	0	0	0	orange	0	0	0	0	0	0	0
533	763	haplo_7343	OTU_53	0	0	0	0	0	0	0	0	0	0	orange	0	0	0	0	0	0	0	0	0	0	0	0	0	0	0	0	0	0	0	0	0	0	0	0	0
534	764	haplo_9016	OTU_53	0	0	0	0	0	0	0	0	0	0	orange	0	0	0	0	0	0	0	0	0	0	0	0	0	0	0	0	0	0	0	0	0	0	0	0	0
535	765	haplo_9885	OTU_53	0	orange	0	0	0	0	0	0	0	0	0	0	0	0	0	0	0	0	0	0	0	0	0	0	0	0	0	0	0	0	0	0	0	0	0	0
536	781	haplo_83	OTU_54	0	0	0	0	77.3106439773106	0	0	100	0	0	0	0	0	0	0	0	0	0	0	0	0	0	79.0219378427788	0	0	100	0	0	0	0	0	0	0	0	0	0
537	782	haplo_471	OTU_54	0	0	0	0	22.6893560226894	0	0	0	0	0	0	0	0	0	0	0	0	0	0	0	0	0	20.9780621572212	0	0	0	0	0	0	0	0	0	0	0	0	0
538	783	haplo_2718	OTU_54	0	0	0	0	0	0	0	0	0	0	0	0	0	100	0	0	0	0	0	0	0	0	0	0	0	0	0	0	0	0	0	100	0	0	0	0
539	786	haplo_84	OTU_55	0	0	0	0	96.6703869047619	0	0	0	0	0	0	0	0	0	0	0	0	0	0	0	0	0	98.1142749387139	0	0	0	0	0	0	0	0	0	0	0	0	0
540	787	haplo_638	OTU_55	0	0	0	0	orange	0	0	0	0	100	0	0	0	0	0	0	0	0	0	0	0	0	orange	0	0	0	0	100	0	0	0	0	0	0	0	0
541	788	haplo_86	OTU_56	0	0	0	49.7018408089189	0	35.8079020376925	0	0	0	0	0	0	0	0	0	0	0	0	0	0	0	53.2544378698225	0	37.6052948255114	0	0	0	0	0	0	0	0	0	0	0	0
542	789	haplo_274	OTU_56	0	0	0	7.81047446201711	0	9.01176695685449	0	0	0	0	0	0	0	0	0	0	0	0	0	0	0	9.05780609922622	0	8.30324909747292	0	0	0	0	0	0	0	0	0	0	0	0
543	790	haplo_279	OTU_56	0	0	0	6.31967850661136	0	9.51879843107242	0	0	0	0	0	0	0	0	0	0	0	0	0	0	0	9.14883932635412	0	9.52166064981949	0	0	0	0	0	0	0	0	0	0	0	0
544	791	haplo_307	OTU_56	0	0	0	6.89655172413793	0	6.43834305940878	0	0	0	0	0	0	0	0	0	0	0	0	0	0	0	9.87710514337733	0	6.84416365824308	0	0	0	0	0	0	0	0	0	0	0	0
545	792	haplo_313	OTU_56	0	0	0	5.00388903292715	0	8.32296948244523	0	0	0	0	0	0	0	0	0	0	0	0	0	0	0	6.19025944469731	0	8.46871239470518	0	0	0	0	0	0	0	0	0	0	0	0
546	793	haplo_425	OTU_56	0	0	0	orange	0	orange	0	0	0	0	0	0	0	0	0	0	0	0	0	0	0	orange	0	orange	0	0	0	0	0	0	0	0	0	0	0	0
547	794	haplo_427	OTU_56	0	0	0	orange	0	5.56777958480819	0	0	0	0	0	0	0	0	0	0	0	0	0	0	0	orange	0	orange	0	0	0	0	0	0	0	0	0	0	0	0
548	795	haplo_469	OTU_56	0	0	0	orange	0	orange	0	0	0	0	0	0	0	0	0	0	0	0	0	0	0	orange	0	orange	0	0	0	0	0	0	0	0	0	0	0	0
549	796	haplo_781	OTU_56	0	0	0	orange	0	orange	0	0	0	0	0	0	0	0	0	0	0	0	0	0	0	0	0	orange	0	0	0	0	0	0	0	0	0	0	0	0
550	797	haplo_857	OTU_56	0	0	0	orange	0	orange	0	0	0	0	0	0	0	0	0	0	0	0	0	0	0	orange	0	orange	0	0	0	0	0	0	0	0	0	0	0	0
551	798	haplo_1051	OTU_56	0	0	0	orange	0	orange	0	0	0	0	0	0	0	0	0	0	0	0	0	0	0	0	0	orange	0	0	0	0	0	0	0	0	0	0	0	0
552	799	haplo_1166	OTU_56	0	0	0	orange	0	orange	0	0	0	0	0	0	0	0	0	0	0	0	0	0	0	0	0	orange	0	0	0	0	0	0	0	0	0	0	0	0
553	800	haplo_1874	OTU_56	0	0	0	orange	0	orange	0	0	0	0	0	0	0	0	0	0	0	0	0	0	0	0	0	orange	0	0	0	0	0	0	0	0	0	0	0	0
554	801	haplo_2094	OTU_56	0	0	0	orange	0	0	0	0	0	0	0	0	0	0	0	0	0	0	0	0	0	0	0	0	0	0	0	0	0	0	0	0	0	0	0	0
555	802	haplo_2911	OTU_56	0	0	0	orange	0	orange	0	0	0	0	0	0	0	0	0	0	0	0	0	0	0	0	0	0	0	0	0	0	0	0	0	0	0	0	0	0
556	803	haplo_2979	OTU_56	0	0	0	orange	0	orange	0	0	0	0	0	0	0	0	0	0	0	0	0	0	0	0	0	orange	0	0	0	0	0	0	0	0	0	0	0	0
557	804	haplo_3123	OTU_56	0	0	0	orange	0	orange	0	0	0	0	0	0	0	0	0	0	0	0	0	0	0	0	0	orange	0	0	0	0	0	0	0	0	0	0	0	0
558	805	haplo_3303	OTU_56	0	0	0	orange	0	orange	0	0	0	0	0	0	0	0	0	0	0	0	0	0	0	0	0	orange	0	0	0	0	0	0	0	0	0	0	0	0
559	806	haplo_3349	OTU_56	0	0	0	orange	0	orange	0	0	0	0	0	0	0	0	0	0	0	0	0	0	0	0	0	orange	0	0	0	0	0	0	0	0	0	0	0	0
560	807	haplo_4163	OTU_56	0	0	0	0	0	orange	0	0	0	0	0	0	0	0	0	0	0	0	0	0	0	0	0	orange	0	0	0	0	0	0	0	0	0	0	0	0
561	808	haplo_5108	OTU_56	0	0	0	0	0	orange	0	0	0	0	0	0	0	0	0	0	0	0	0	0	0	0	0	orange	0	0	0	0	0	0	0	0	0	0	0	0
562	809	haplo_5592	OTU_56	0	0	0	0	0	orange	0	0	0	0	0	0	0	0	0	0	0	0	0	0	0	0	0	orange	0	0	0	0	0	0	0	0	0	0	0	0
563	810	haplo_5678	OTU_56	0	0	0	orange	0	0	0	0	0	0	0	0	0	0	0	0	0	0	0	0	0	0	0	0	0	0	0	0	0	0	0	0	0	0	0	0
564	811	haplo_6572	OTU_56	0	0	0	orange	0	0	0	0	0	0	0	0	0	0	0	0	0	0	0	0	0	0	0	0	0	0	0	0	0	0	0	0	0	0	0	0
565	812	haplo_7073	OTU_56	0	0	0	0	0	orange	0	0	0	0	0	0	0	0	0	0	0	0	0	0	0	0	0	0	0	0	0	0	0	0	0	0	0	0	0	0
566	813	haplo_7207	OTU_56	0	0	0	0	0	orange	0	0	0	0	0	0	0	0	0	0	0	0	0	0	0	0	0	0	0	0	0	0	0	0	0	0	0	0	0	0
567	814	haplo_7789	OTU_56	0	0	0	orange	0	0	0	0	0	0	0	0	0	0	0	0	0	0	0	0	0	0	0	0	0	0	0	0	0	0	0	0	0	0	0	0
568	815	haplo_8340	OTU_56	0	0	0	0	0	orange	0	0	0	0	0	0	0	0	0	0	0	0	0	0	0	0	0	0	0	0	0	0	0	0	0	0	0	0	0	0
569	816	haplo_8665	OTU_56	0	0	0	0	0	orange	0	0	0	0	0	0	0	0	0	0	0	0	0	0	0	0	0	0	0	0	0	0	0	0	0	0	0	0	0	0
570	817	haplo_8770	OTU_56	0	0	0	orange	0	0	0	0	0	0	0	0	0	0	0	0	0	0	0	0	0	0	0	0	0	0	0	0	0	0	0	0	0	0	0	0
571	822	haplo_9491	OTU_56	0	0	0	0	0	0	0	0	0	0	0	0	0	0	0	0	0	0	0	0	0	0	0	orange	0	0	0	0	0	0	0	0	0	0	0	0
572	824	haplo_9861	OTU_56	0	0	0	orange	0	0	0	0	0	0	0	0	0	0	0	0	0	0	0	0	0	0	0	0	0	0	0	0	0	0	0	0	0	0	0	0
573	825	haplo_10420	OTU_56	0	0	0	orange	0	0	0	0	0	0	0	0	0	0	0	0	0	0	0	0	0	0	0	0	0	0	0	0	0	0	0	0	0	0	0	0
574	827	haplo_10533	OTU_56	0	0	0	orange	0	0	0	0	0	0	0	0	0	0	0	0	0	0	0	0	0	0	0	0	0	0	0	0	0	0	0	0	0	0	0	0
575	830	haplo_10710	OTU_56	0	0	0	0	0	orange	0	0	0	0	0	0	0	0	0	0	0	0	0	0	0	0	0	0	0	0	0	0	0	0	0	0	0	0	0	0
576	832	haplo_10909	OTU_56	0	0	0	0	0	orange	0	0	0	0	0	0	0	0	0	0	0	0	0	0	0	0	0	0	0	0	0	0	0	0	0	0	0	0	0	0
577	834	haplo_11019	OTU_56	0	0	0	0	0	orange	0	0	0	0	0	0	0	0	0	0	0	0	0	0	0	0	0	0	0	0	0	0	0	0	0	0	0	0	0	0
578	836	haplo_11899	OTU_56	0	0	0	0	0	orange	0	0	0	0	0	0	0	0	0	0	0	0	0	0	0	0	0	0	0	0	0	0	0	0	0	0	0	0	0	0
579	837	haplo_11939	OTU_56	0	0	0	orange	0	0	0	0	0	0	0	0	0	0	0	0	0	0	0	0	0	0	0	0	0	0	0	0	0	0	0	0	0	0	0	0
580	838	haplo_11989	OTU_56	0	0	0	orange	0	0	0	0	0	0	0	0	0	0	0	0	0	0	0	0	0	0	0	0	0	0	0	0	0	0	0	0	0	0	0	0
581	843	haplo_13402	OTU_56	0	0	0	0	0	orange	0	0	0	0	0	0	0	0	0	0	0	0	0	0	0	0	0	0	0	0	0	0	0	0	0	0	0	0	0	0
582	844	haplo_13415	OTU_56	0	0	0	0	0	0	0	0	0	0	0	0	0	0	0	0	0	0	0	0	0	0	0	orange	0	0	0	0	0	0	0	0	0	0	0	0
583	846	haplo_13507	OTU_56	0	0	0	orange	0	0	0	0	0	0	0	0	0	0	0	0	0	0	0	0	0	0	0	0	0	0	0	0	0	0	0	0	0	0	0	0
584	848	haplo_13652	OTU_56	0	0	0	orange	0	0	0	0	0	0	0	0	0	0	0	0	0	0	0	0	0	0	0	0	0	0	0	0	0	0	0	0	0	0	0	0
585	850	haplo_14088	OTU_56	0	0	0	orange	0	0	0	0	0	0	0	0	0	0	0	0	0	0	0	0	0	0	0	0	0	0	0	0	0	0	0	0	0	0	0	0
586	853	haplo_14519	OTU_56	0	0	0	orange	0	0	0	0	0	0	0	0	0	0	0	0	0	0	0	0	0	0	0	0	0	0	0	0	0	0	0	0	0	0	0	0
587	857	haplo_15695	OTU_56	0	0	0	orange	0	0	0	0	0	0	0	0	0	0	0	0	0	0	0	0	0	0	0	0	0	0	0	0	0	0	0	0	0	0	0	0
588	859	haplo_16907	OTU_56	0	0	0	orange	0	0	0	0	0	0	0	0	0	0	0	0	0	0	0	0	0	0	0	0	0	0	0	0	0	0	0	0	0	0	0	0
589	894	haplo_87	OTU_57	0	0	0	0	0	0	0	0	0	0	0	0	77.7568585260893	33.9080459770115	0	0	0	0	0	0	0	0	0	0	0	0	0	0	0	0	77.6356192425793	26.0920897284534	0	0	0	0
590	895	haplo_255	OTU_57	0	0	0	0	0	0	0	0	0	0	0	0	0	54.6653144016227	0	0	0	0	0	0	0	0	0	0	0	0	0	0	0	0	0	64.5808736717828	0	0	0	0
591	896	haplo_434	OTU_57	0	0	0	0	0	0	0	0	0	0	0	0	7.14093598708983	0	0	0	0	0	0	0	0	0	0	0	0	0	0	0	0	0	7.99385875127943	0	0	0	0	0
592	897	haplo_561	OTU_57	0	0	0	0	0	0	0	0	0	0	0	0	5.00268961807423	0	0	0	0	0	0	0	0	0	0	0	0	0	0	0	0	0	5.00511770726714	0	0	0	0	0
593	898	haplo_637	OTU_57	0	0	0	0	0	0	0	0	0	0	0	0	orange	0	0	0	0	0	0	0	0	0	0	0	0	0	0	0	0	0	orange	0	0	0	0	0
594	899	haplo_667	OTU_57	0	0	0	0	0	0	0	0	0	0	0	0	orange	0	0	0	0	0	0	0	0	0	0	0	0	0	0	0	0	0	orange	0	0	0	0	0
595	900	haplo_805	OTU_57	0	0	0	0	0	0	0	0	0	0	0	0	0	11.4266396213658	0	0	0	0	0	0	0	0	0	0	0	0	0	0	0	0	0	9.32703659976387	0	0	0	0
596	901	haplo_1950	OTU_57	0	0	0	0	0	0	0	0	0	0	0	0	orange	0	0	0	0	0	0	0	0	0	0	0	0	0	0	0	0	0	orange	0	0	0	0	0
597	905	haplo_88	OTU_58	0	0	0	0	0	0	0	38.322528363047	0	0	0	0	0	0	0	0	0	0	0	0	0	0	0	0	0	38.1670778991893	0	0	0	0	0	0	0	0	0	0
598	906	haplo_108	OTU_58	0	0	0	0	18.1282722513089	58.7155963302752	0	17.240680713128	0	0	0	0	0	0	0	0	0	0	0	0	0	0	21.34166392634	63.3373934226553	0	18.2164258019034	0	0	0	0	0	0	0	0	0	0
599	907	haplo_199	OTU_58	0	0	0	0	0	0	0	13.0470016207455	0	0	0	0	0	0	0	0	0	0	0	0	0	0	0	0	0	12.0056397603102	0	0	0	0	0	0	0	0	0	0
600	908	haplo_200	OTU_58	0	0	0	0	orange	0	0	12.5162074554295	0	0	0	0	0	0	0	0	0	0	0	0	0	0	orange	0	0	11.5474092351075	0	0	0	0	0	0	0	0	0	0
601	909	haplo_271	OTU_58	0	0	0	0	0	0	0	7.62155591572123	0	0	0	0	0	0	0	0	0	0	0	0	0	0	0	0	0	7.88156503348608	0	0	0	0	0	0	0	0	0	0
602	910	haplo_272	OTU_58	0	0	0	0	70.6806282722513	0	0	0	0	0	0	0	0	0	0	0	0	0	0	0	0	0	62.3150279513318	0	0	0	0	0	0	0	0	0	0	0	0	0
603	911	haplo_320	OTU_58	0	0	0	0	0	0	0	5.61993517017828	0	0	0	0	0	0	0	0	0	0	0	0	0	0	0	0	0	5.92879802608389	0	0	0	0	0	0	0	0	0	0
604	912	haplo_366	OTU_58	0	0	0	0	0	39.4495412844037	0	0	0	0	0	0	0	0	0	0	0	0	0	0	0	0	0	33.7393422655298	0	0	0	0	0	0	0	0	0	0	0	0
605	913	haplo_454	OTU_58	0	0	91.1205073995772	0	0	0	0	0	0	0	0	0	0	0	0	0	0	0	0	0	100	0	0	0	0	0	0	0	0	0	0	0	0	0	0	0
606	914	haplo_490	OTU_58	0	0	0	0	0	0	0	orange	0	0	0	0	0	0	0	0	0	0	0	0	0	0	0	0	0	orange	0	0	0	0	0	0	0	0	0	0
607	915	haplo_552	OTU_58	0	0	0	0	0	0	0	orange	0	0	0	0	0	0	0	0	0	0	0	0	0	0	0	0	0	orange	0	0	0	0	0	0	0	0	0	0
608	916	haplo_944	OTU_58	0	0	0	0	7.13350785340314	0	0	0	0	0	0	0	0	0	0	0	0	0	0	0	0	0	13.4495231831634	0	0	0	0	0	0	0	0	0	0	0	0	0
609	917	haplo_1783	OTU_58	0	0	orange	0	0	orange	0	0	0	0	0	0	0	0	100	0	0	0	0	0	0	0	0	orange	0	0	0	0	0	0	0	0	100	0	0	0
610	918	haplo_2027	OTU_58	0	0	0	0	0	0	0	orange	0	0	0	0	0	0	0	0	0	0	0	0	0	0	0	0	0	orange	0	0	0	0	0	0	0	0	0	0
611	919	haplo_18453	OTU_58	0	0	orange	0	0	0	0	0	0	0	0	0	0	0	0	0	0	0	0	0	0	0	0	0	0	0	0	0	0	0	0	0	0	0	0	0
612	925	haplo_89	OTU_59	0	0	0	99.5341450502912	0	0	0	0	0	0	0	0	0	0	0	0	0	0	0	0	0	100	0	0	0	0	0	0	0	0	0	0	0	0	0	0
613	926	haplo_11962	OTU_59	0	0	0	orange	0	0	0	0	0	0	0	0	0	0	0	0	0	0	0	0	0	0	0	0	0	0	0	0	0	0	0	0	0	0	0	0
614	928	haplo_90	OTU_60	0	100	0	0	0	100	0	0	0	0	100	0	0	0	0	97.8524590163934	0	0	0	100	0	0	0	100	0	0	0	0	100	0	0	0	100	97.922192749779	0	0
615	929	haplo_2509	OTU_60	0	0	0	0	0	0	0	0	0	0	0	0	0	0	0	orange	0	0	0	0	0	0	0	0	0	0	0	0	0	0	0	0	0	orange	0	0
616	930	haplo_91	OTU_61	0	0	0	0	0	0	0	0	0	0	0	100	0	0	0	100	100	0	0	0	0	0	0	0	0	0	0	0	0	100	0	0	100	100	100	0
617	933	haplo_94	OTU_62	0	0	0	100	0	0	100	0	0	0	0	0	0	0	0	0	100	0	0	0	0	100	0	0	100	0	0	0	0	0	0	0	0	0	100	0
618	937	haplo_99	OTU_63	0	60.1548021367056	0	0	0	0	0	0	0	0	0	0	0	0	0	0	0	0	0	54.9688623804929	0	0	0	0	0	0	0	0	0	0	0	0	0	0	0	0
619	938	haplo_123	OTU_63	0	39.8451978632945	0	0	0	0	0	0	0	0	0	0	0	0	0	0	0	0	0	45.0311376195071	0	0	0	0	0	0	0	0	0	0	0	0	0	0	0	0
620	943	haplo_101	OTU_64	0	0	0	56.9223681179452	0	0	0	0	0	0	100	0	0	0	0	60.4799791313421	0	0	0	0	0	54.2003733665215	0	0	0	0	0	0	0	0	0	0	0	63.3805407393783	0	0
621	944	haplo_317	OTU_64	0	0	0	37.2264455194656	0	0	0	0	0	0	0	0	0	0	0	0	0	0	0	0	0	41.3814561294337	0	0	0	0	0	0	0	0	0	0	0	0	0	0
622	945	haplo_339	OTU_64	0	0	0	0	0	0	80.2197802197802	0	0	0	0	0	0	0	0	10.1734707186644	0	0	0	0	0	0	0	0	80.4232804232804	0	0	0	0	0	0	0	0	8.88357550119551	0	0
623	946	haplo_489	OTU_64	0	0	0	0	0	0	0	0	0	0	0	0	0	0	0	8.37354897613147	0	0	0	0	0	0	0	0	0	0	0	0	0	0	0	0	0	7.98234320397278	0	0
624	947	haplo_513	OTU_64	0	0	0	0	0	0	0	0	0	0	0	0	0	0	0	8.32137733142037	0	0	0	0	0	0	0	0	0	0	0	0	0	0	0	0	0	6.75004598123965	0	0
625	948	haplo_686	OTU_64	0	0	0	0	0	0	0	0	0	0	0	0	0	0	0	orange	0	0	0	0	0	0	0	0	0	0	0	0	0	0	0	0	0	5.4073937833364	0	0
626	949	haplo_963	OTU_64	0	0	0	0	0	0	0	0	0	0	0	0	0	0	0	orange	0	0	0	0	0	0	0	0	0	0	0	0	0	0	0	0	0	orange	0	0
627	950	haplo_1018	OTU_64	0	0	0	0	0	0	0	0	0	0	0	0	0	0	0	orange	0	0	0	0	0	0	0	0	0	0	0	0	0	0	0	0	0	orange	0	0
628	951	haplo_1986	OTU_64	0	0	0	5.85118636258927	0	0	0	0	0	0	0	0	0	0	0	0	0	0	0	0	0	orange	0	0	0	0	0	0	0	0	0	0	0	0	0	0
629	952	haplo_3959	OTU_64	0	0	0	0	0	0	19.7802197802198	0	0	0	0	0	0	0	0	0	0	0	0	0	0	0	0	0	19.5767195767196	0	0	0	0	0	0	0	0	0	0	0
630	954	haplo_104	OTU_65	0	0	0	0	0	0	100	0	0	0	0	0	0	0	0	0	0	0	0	0	0	0	0	0	100	0	0	0	0	0	0	0	0	0	0	0
631	955	haplo_105	OTU_66	0	0	0	0	0	0	0	0	0	0	0	0	0	94.5231231983958	0	0	0	0	0	0	0	0	0	0	0	0	0	0	0	0	0	95.5124800849708	0	0	0	0
632	956	haplo_1959	OTU_66	0	0	0	0	0	0	0	0	0	0	0	0	0	orange	0	0	0	0	0	0	0	0	0	0	0	0	0	0	0	0	0	orange	0	0	0	0
633	957	haplo_2437	OTU_66	0	0	0	0	0	0	0	0	0	0	0	0	0	orange	0	0	0	0	0	0	0	0	0	0	0	0	0	0	0	0	0	orange	0	0	0	0
634	963	haplo_106	OTU_67	0	0	9.38511326860841	0	0	0	0	0	0	0	0	0	72.2422156157096	100	0	0	100	100	0	0	7.9874213836478	0	0	0	0	0	0	0	0	0	73.9790386700398	100	0	0	100	100
635	964	haplo_277	OTU_67	0	0	90.6148867313916	0	0	0	0	0	0	0	0	0	0	0	0	0	0	0	0	0	92.0125786163522	0	0	0	0	0	0	0	0	0	0	0	0	0	0	0
636	965	haplo_467	OTU_67	0	0	0	0	0	0	0	0	0	0	0	0	10.4678454076044	0	0	0	0	0	0	0	0	0	0	0	0	0	0	0	0	0	8.58330321647994	0	0	0	0	0
637	966	haplo_550	OTU_67	0	0	0	0	0	0	0	0	0	0	0	0	7.62009075262087	0	0	0	0	0	0	0	0	0	0	0	0	0	0	0	0	0	7.24611492591254	0	0	0	0	0
638	967	haplo_598	OTU_67	0	0	0	0	0	0	0	0	0	0	0	0	5.94586136754811	0	0	0	0	0	0	0	0	0	0	0	0	0	0	0	0	0	7.13769425370437	0	0	0	0	0
639	968	haplo_1722	OTU_67	0	0	0	0	0	0	0	0	0	0	0	0	orange	0	0	0	0	0	0	0	0	0	0	0	0	0	0	0	0	0	orange	0	0	0	0	0
640	969	haplo_6996	OTU_67	0	0	0	0	0	0	0	0	0	0	0	0	orange	0	0	0	0	0	0	0	0	0	0	0	0	0	0	0	0	0	0	0	0	0	0	0
641	976	haplo_109	OTU_68	0	100	0	65.6398104265403	0	20.7351727931066	0	0	0	0	0	0	0	0	0	0	25.1690458302029	0	0	100	0	63.5259055479138	0	20.3026634382567	0	0	0	0	0	0	0	0	0	0	25.0850340136054	0
642	977	haplo_127	OTU_68	0	0	8.53688625709351	orange	0	33.6694472453937	0	100	0	0	0	0	39.6907216494845	0	0	0	23.8918106686702	0	0	0	7.88844621513944	orange	0	32.6271186440678	0	100	0	0	0	0	29.5454545454545	0	0	0	20.9183673469388	0
643	978	haplo_131	OTU_68	0	0	46.4840858623242	orange	0	18.2418186818223	0	0	0	0	0	0	0	0	0	0	26.0330578512397	0	0	0	47.0119521912351	7.42778541953232	0	18.7167070217918	0	0	0	0	0	0	0	0	0	0	25.1700680272109	0
644	979	haplo_247	OTU_68	0	0	11.0288675055514	5.62796208530806	0	10.4592538271152	0	0	0	0	39.2857142857143	0	0	0	0	0	0	0	0	0	14.7410358565737	6.67125171939477	0	11.452784503632	0	0	0	0	100	0	0	0	0	0	0	0
645	980	haplo_254	OTU_68	0	0	22.6992351344683	orange	0	orange	0	0	0	0	0	0	0	0	0	0	19.7220135236664	0	0	0	19.1633466135458	orange	0	orange	0	0	0	0	0	0	0	0	0	0	23.8945578231293	0
646	981	haplo_318	OTU_68	0	0	0	14.0995260663507	0	orange	0	0	0	0	60.7142857142857	0	0	0	0	0	5.18407212622089	0	0	0	0	12.6318202659331	0	orange	0	0	0	0	0	0	0	0	0	0	orange	0
647	982	haplo_423	OTU_68	0	0	0	0	0	6.71922266018884	0	0	0	0	0	0	0	0	0	0	0	0	0	0	0	0	0	7.43341404358353	0	0	0	0	0	0	0	0	0	0	0	0
648	983	haplo_590	OTU_68	0	0	11.2509252405625	0	0	0	0	0	0	0	0	0	0	0	0	0	0	0	0	0	11.195219123506	0	0	0	0	0	0	0	0	0	0	0	0	0	0	0
649	984	haplo_2886	OTU_68	0	0	0	0	0	0	0	0	0	0	0	0	60.3092783505155	0	0	0	0	0	0	0	0	0	0	0	0	0	0	0	0	0	70.4545454545455	0	0	0	0	0
650	985	haplo_3491	OTU_68	0	0	0	0	0	orange	0	0	0	0	0	0	0	0	0	0	0	0	0	0	0	0	0	orange	0	0	0	0	0	0	0	0	0	0	0	0
651	986	haplo_3962	OTU_68	0	0	0	orange	0	0	0	0	0	0	0	0	0	0	0	0	0	0	0	0	0	orange	0	0	0	0	0	0	0	0	0	0	0	0	0	0
652	987	haplo_10906	OTU_68	0	0	0	0	0	0	0	0	0	0	0	0	0	0	0	0	0	0	0	0	0	orange	0	0	0	0	0	0	0	0	0	0	0	0	0	0
653	998	haplo_110	OTU_69	0	0	0	0	0	0	90.2176632474356	0	0	0	67.7361853832442	0	0	0	0	0	0	0	0	0	0	0	0	0	90.3138609400811	0	0	0	59.349593495935	0	0	0	0	0	100	0
654	999	haplo_461	OTU_69	0	0	0	0	0	0	8.18113585188892	0	0	0	24.2424242424242	0	0	0	0	0	0	0	0	0	0	0	0	0	8.57486109025379	0	0	0	27.4390243902439	0	0	0	0	0	0	0
655	1000	haplo_482	OTU_69	0	0	0	0	0	0	0	0	0	0	0	100	0	0	100	0	0	0	0	0	0	0	0	0	0	0	0	0	0	100	0	0	100	0	0	0
656	1001	haplo_5381	OTU_69	0	0	0	0	0	0	orange	0	0	0	0	0	0	0	0	0	0	0	0	0	0	0	0	0	orange	0	0	0	0	0	0	0	0	0	0	0
657	1002	haplo_6906	OTU_69	0	0	0	0	0	0	0	0	0	0	8.02139037433155	0	0	0	0	0	0	0	0	0	0	0	0	0	0	0	0	0	13.2113821138211	0	0	0	0	0	0	0
658	1003	haplo_111	OTU_70	0	0	0	100	0	0	0	0	0	0	0	0	0	0	0	0	0	0	0	0	0	100	0	0	0	0	0	0	0	0	0	0	0	0	0	0
659	1006	haplo_112	OTU_71	100	0	0	100	0	88.56	100	0	100	0	88.8040712468193	100	100	100	100	63.6678200692042	100	100	68.2242990654206	0	0	100	0	87.2455902306649	100	0	64.5203679369251	0	100	100	100	100	100	77.3547094188377	100	100
660	1007	haplo_396	OTU_71	0	47.2222222222222	0	0	0	11.44	0	100	0	0	0	0	0	0	0	36.3321799307958	0	0	31.7757009345794	0	0	0	0	12.7544097693351	0	100	35.4796320630749	0	0	0	0	0	0	22.6452905811623	0	0
661	1008	haplo_3939	OTU_71	0	52.7777777777778	0	0	0	0	0	0	0	0	11.1959287531807	0	0	0	0	0	0	0	0	0	0	0	0	0	0	0	0	0	0	0	0	0	0	0	0	0
662	1011	haplo_114	OTU_72	0	0	0	100	0	0	0	0	0	0	100	0	0	0	0	0	0	0	0	0	0	100	0	0	0	0	0	0	100	0	0	0	0	0	0	0
663	1012	haplo_117	OTU_73	0	59.2476489028213	0	0	0	0	0	0	0	0	0	0	0	0	0	0	0	0	0	61.2065354000838	0	0	0	0	0	0	0	0	0	0	0	0	0	0	0	0
664	1013	haplo_170	OTU_73	0	38.9063044235458	0	0	0	0	0	0	0	0	0	0	0	0	0	0	0	0	0	36.5451752548527	0	0	0	0	0	0	0	0	0	0	0	0	0	0	0	0
665	1014	haplo_1286	OTU_73	0	0	0	100	0	0	0	0	0	0	0	0	0	0	0	0	0	0	0	0	0	100	0	0	0	0	0	0	0	0	0	0	0	0	0	0
666	1015	haplo_2025	OTU_73	0	orange	0	0	0	0	0	0	0	0	0	0	0	0	0	0	0	0	0	orange	0	0	0	0	0	0	0	0	0	0	0	0	0	0	0	0
667	1016	haplo_6015	OTU_73	0	0	0	0	0	100	0	0	0	0	0	0	0	0	0	0	0	0	0	0	0	0	0	100	0	0	0	0	0	0	0	0	0	0	0	0
668	1018	haplo_118	OTU_74	0	0	0	44.3569553805774	0	0	0	0	100	0	0	39.5138739513874	0	0	100	14.2140468227425	78.271918678526	0	0	0	0	58.6086956521739	0	0	0	0	100	0	0	45.2025586353945	0	0	100	25.3772290809328	81.1134020618557	0
669	1019	haplo_159	OTU_74	0	0	0	10.2887139107612	0	0	0	0	0	0	0	60.4861260486126	100	0	0	85.7859531772575	0	0	0	0	0	6.57391304347826	0	0	0	0	0	0	0	54.7974413646055	100	0	0	74.6227709190672	0	0
670	1020	haplo_632	OTU_74	0	0	0	18.5301837270341	0	0	0	0	0	0	0	0	0	0	0	0	0	0	0	0	0	13.1826086956522	0	0	0	0	0	0	0	0	0	0	0	0	0	0
671	1021	haplo_668	OTU_74	0	0	0	7.03412073490814	0	0	0	0	0	0	0	0	0	0	0	0	9.14866581956798	0	0	0	0	7.75652173913043	0	0	0	0	0	0	0	0	0	0	0	0	10.3917525773196	0
672	1022	haplo_1266	OTU_74	0	0	0	11.3385826771654	0	0	0	0	0	0	0	0	0	0	0	0	0	0	0	0	0	7.89565217391304	0	0	0	0	0	0	0	0	0	0	0	0	0	0
673	1023	haplo_1919	OTU_74	0	0	0	8.45144356955381	0	0	0	0	0	0	0	0	0	0	0	0	0	0	0	0	0	5.98260869565217	0	0	0	0	0	0	0	0	0	0	0	0	0	0
674	1024	haplo_2157	OTU_74	0	0	0	0	0	0	0	0	0	0	0	0	0	0	0	0	12.579415501906	0	0	0	0	0	0	0	0	0	0	0	0	0	0	0	0	0	8.49484536082474	0
675	1031	haplo_119	OTU_75	0	0	0	0	0	0	0	0	0	0	0	0	100	0	0	0	0	0	0	0	0	0	0	0	0	0	0	0	0	0	100	0	0	0	0	0
676	1032	haplo_120	OTU_76	0	0	0	0	0	0	0	100	0	0	0	0	0	0	0	0	0	0	0	0	0	0	0	0	0	100	0	0	0	0	0	0	0	0	0	0
677	1034	haplo_121	OTU_77	0	91.3840218614371	0	0	0	0	0	0	0	100	0	0	0	0	0	0	0	0	0	90.7658881042912	0	0	orange	0	0	0	0	100	0	0	0	0	0	0	0	0
678	1035	haplo_172	OTU_77	0	0	0	79.0443686006826	0	0	0	0	0	0	0	0	0	0	0	0	0	0	0	0	0	78.7637698898409	0	0	0	0	0	0	0	0	0	0	0	0	0	0
679	1036	haplo_280	OTU_77	0	0	0	0	100	0	0	0	0	0	0	0	0	0	0	0	0	0	0	0	0	0	95.5223880597015	0	0	0	0	0	0	0	0	0	0	0	0	0
680	1037	haplo_333	OTU_77	0	0	0	19.2150170648464	0	0	0	0	0	0	0	0	18.5031185031185	0	13.0639097744361	100	0	0	0	0	0	21.2362301101591	0	0	0	0	0	0	0	0	10.6818181818182	0	10.7942973523422	100	0	0
681	1038	haplo_418	OTU_77	0	0	0	0	0	0	0	0	0	0	0	0	0	0	86.9360902255639	0	0	0	0	0	0	0	0	0	0	0	0	0	0	0	0	0	89.2057026476578	0	0	0
682	1039	haplo_571	OTU_77	0	8.61597813856293	0	0	0	0	0	0	0	0	0	0	0	0	0	0	0	0	0	8.09342748506247	0	0	0	0	0	0	0	0	0	0	0	0	0	0	0	0
683	1040	haplo_593	OTU_77	0	0	0	0	0	0	0	0	0	0	0	0	81.4968814968815	0	0	0	0	0	0	0	0	0	0	0	0	0	0	0	0	0	89.3181818181818	0	0	0	0	0
684	1041	haplo_7491	OTU_77	0	0	0	orange	0	0	0	0	0	0	0	0	0	0	0	0	0	0	0	0	0	0	0	0	0	0	0	0	0	0	0	0	0	0	0	0
685	1042	haplo_11528	OTU_77	0	0	0	0	0	0	0	0	0	0	0	0	0	0	0	0	0	0	0	orange	0	0	0	0	0	0	0	0	0	0	0	0	0	0	0	0
686	1047	haplo_122	OTU_78	0	0	0	36.1369652463496	0	0	0	0	0	0	0	0	0	0	0	0	0	0	0	0	0	36.8382674639055	0	0	0	0	0	0	0	0	0	0	0	0	0	0
687	1048	haplo_130	OTU_78	0	0	0	31.1160447442575	0	0	0	0	0	0	0	0	0	0	0	0	0	0	0	0	0	32.5069272276506	0	0	0	0	0	0	0	0	0	0	0	0	0	0
688	1049	haplo_148	OTU_78	0	0	0	29.74980787294	0	0	0	0	0	0	0	0	0	0	0	0	0	0	0	0	0	27.5776578678722	0	0	0	0	0	0	0	0	0	0	0	0	0	0
689	1050	haplo_989	OTU_78	0	0	0	orange	0	0	0	0	0	0	0	0	0	0	0	0	0	0	0	0	0	orange	0	0	0	0	0	0	0	0	0	0	0	0	0	0
690	1051	haplo_2592	OTU_78	0	0	0	orange	0	0	0	0	0	0	0	0	0	0	0	0	0	0	0	0	0	orange	0	0	0	0	0	0	0	0	0	0	0	0	0	0
691	1053	haplo_124	OTU_79	0	0	0	0	82.8020464384101	0	0	0	0	0	0	0	0	0	0	0	0	0	0	0	0	0	82.9679595278246	0	0	0	0	0	0	0	0	0	0	0	0	0
692	1054	haplo_370	OTU_79	0	0	0	0	17.1979535615899	0	0	0	0	0	0	0	0	0	0	0	0	0	0	0	0	0	17.0320404721754	0	0	0	0	0	0	0	0	0	0	0	0	0
693	1055	haplo_126	OTU_80	0	0	0	0	0	0	100	0	0	0	0	0	0	0	0	0	0	0	0	0	0	0	0	0	100	0	0	0	0	0	0	0	0	0	0	0
694	1056	haplo_129	OTU_81	0	0	0	0	0	0	0	0	0	0	100	0	0	0	0	100	0	0	0	0	0	0	0	0	0	0	0	0	100	0	0	0	0	100	0	0
695	1057	haplo_133	OTU_82	0	0	0	0	0	0	0	0	0	0	67.3882257738216	0	0	0	0	0	0	0	0	0	0	0	0	0	0	0	0	0	75.6684042374306	0	0	0	0	0	0	0
696	1058	haplo_286	OTU_82	0	0	0	0	0	0	0	0	0	0	29.4355654460854	0	0	0	0	0	0	0	0	0	0	0	0	0	0	0	0	0	20.9685555742391	0	0	0	0	0	0	0
697	1059	haplo_1753	OTU_82	0	0	0	0	0	0	0	0	0	0	orange	0	0	0	0	0	0	0	0	0	0	0	0	0	0	0	0	0	orange	0	0	0	0	0	0	0
698	1060	haplo_136	OTU_83	0	0	0	0	0	0	0	0	0	0	0	0	87.5893437296946	0	0	0	79.5081967213115	0	0	0	0	0	0	0	0	0	0	0	0	0	87.2237569060773	0	0	0	83.7448559670782	0
699	1061	haplo_342	OTU_83	0	0	0	61.2200435729847	0	0	0	0	0	0	100	0	12.4106562703054	0	0	0	13.4300126103405	0	0	0	0	58.2329317269076	0	0	0	0	0	0	100	0	12.7762430939227	0	0	0	9.3278463648834	0
700	1062	haplo_1163	OTU_83	0	0	0	38.7799564270153	0	0	0	0	0	0	0	0	0	0	0	0	0	0	0	0	0	41.7670682730924	0	0	0	0	0	0	0	0	0	0	0	0	0	0
701	1063	haplo_3338	OTU_83	0	0	0	0	0	0	0	0	0	0	0	0	0	0	0	0	7.06179066834805	0	0	0	0	0	0	0	0	0	0	0	0	0	0	0	0	0	6.92729766803841	0
702	1065	haplo_138	OTU_84	0	0	0	0	0	0	0	0	0	0	100	0	100	0	0	0	0	0	0	0	0	0	0	0	0	0	0	0	100	0	100	0	0	0	0	0
703	1066	haplo_217	OTU_84	0	0	0	0	0	0	0	0	0	0	0	0	0	0	100	0	0	0	0	0	0	0	0	0	0	0	0	0	0	0	0	0	98.2427462198611	0	0	0
704	1067	haplo_10559	OTU_84	0	0	0	0	0	0	0	0	0	0	0	0	0	0	0	0	0	0	0	0	0	0	0	0	0	0	0	0	0	0	0	0	orange	0	0	0
705	1070	haplo_141	OTU_85	0	0	0	0	0	0	0	0	0	0	0	100	0	0	0	100	0	0	0	0	0	0	0	0	0	0	0	0	0	100	0	0	0	100	0	0
706	1071	haplo_146	OTU_86	0	0	0	0	0	0	0	0	0	0	0	0	0	100	0	0	0	0	0	0	0	0	0	0	0	0	0	0	0	0	0	99.0408593899866	0	0	0	0
707	1072	haplo_163	OTU_86	0	35.0574712643678	0	100	0	100	0	0	0	0	0	0	0	0	0	0	0	0	0	48.0769230769231	0	100	0	100	0	0	0	0	0	0	0	0	0	0	0	0
708	1073	haplo_534	OTU_86	0	0	0	0	0	0	0	0	0	0	0	0	0	0	100	0	0	0	0	0	0	0	0	0	0	0	0	0	0	0	0	0	100	0	0	0
709	1074	haplo_559	OTU_86	0	0	0	0	0	0	0	0	0	0	0	0	100	0	0	100	0	0	0	0	0	0	0	0	0	0	0	0	0	0	100	0	0	0	0	0
710	1075	haplo_785	OTU_86	0	64.9425287356322	0	0	0	0	0	0	0	0	0	0	0	0	0	0	0	0	0	51.9230769230769	0	0	0	0	0	0	0	0	0	0	0	0	0	0	0	0
711	1076	haplo_1865	OTU_86	0	0	0	0	0	0	0	0	0	0	100	0	0	0	0	0	0	0	0	0	0	0	0	0	0	0	0	0	100	0	0	0	0	0	0	0
712	1077	haplo_9587	OTU_86	0	0	0	0	0	0	0	0	0	0	0	0	0	0	0	0	0	0	0	0	0	0	0	0	0	0	0	0	0	0	0	orange	0	0	0	0
713	1082	haplo_147	OTU_87	0	0	100	100	0	0	0	0	0	0	100	100	0	0	100	0	100	100	0	0	100	100	0	0	0	0	0	0	100	100	0	0	100	0	100	100
714	1083	haplo_150	OTU_88	0	0	0	0	0	0	100	0	0	0	0	0	0	0	0	0	0	0	0	0	0	0	0	0	100	0	0	0	0	0	0	0	0	0	0	0
715	1084	haplo_151	OTU_89	0	0	0	0	0	80.325960419092	0	0	0	100	0	0	0	0	0	75	0	0	0	0	0	0	0	85.4333128457283	0	0	0	97.0976253298153	0	0	0	0	0	68.788501026694	0	0
716	1085	haplo_1073	OTU_89	0	0	0	0	0	16.7636786961583	0	0	0	0	0	0	0	0	0	0	0	0	0	0	0	0	0	12.1081745543946	0	0	0	0	0	0	0	0	0	0	0	0
717	1086	haplo_3761	OTU_89	0	0	0	0	0	0	0	0	0	0	0	0	0	0	0	25	0	0	0	0	0	0	0	0	0	0	0	0	0	0	0	0	0	22.5872689938398	0	0
718	1087	haplo_3920	OTU_89	0	0	0	0	0	orange	0	0	0	0	0	0	0	0	0	0	0	0	0	0	0	0	0	orange	0	0	0	orange	0	0	0	0	0	0	0	0
719	1088	haplo_11034	OTU_89	0	0	0	0	0	0	0	0	0	0	0	0	0	0	0	0	0	0	0	0	0	0	0	0	0	0	0	0	0	0	0	0	0	8.62422997946612	0	0
720	1090	haplo_153	OTU_90	0	0	0	0	0	0	0	0	0	0	0	0	100	0	100	0	0	100	0	0	0	0	0	0	0	0	0	0	0	0	100	0	100	0	0	100
721	1091	haplo_154	OTU_91	0	0	0	0	0	0	0	0	0	0	82.7627869512686	0	0	0	0	0	0	0	0	0	0	0	0	0	0	0	0	0	81.9694868238557	0	0	0	0	0	0	0
722	1092	haplo_394	OTU_91	0	0	0	0	0	0	0	0	0	0	17.2372130487314	0	0	0	0	0	0	0	0	0	0	0	0	0	0	0	0	0	18.0305131761442	0	0	0	0	0	0	0
723	1093	haplo_787	OTU_91	0	0	0	0	0	0	0	0	100	0	0	0	0	0	0	0	0	0	0	0	0	0	0	0	0	0	100	0	0	0	0	0	0	0	0	0
724	1094	haplo_868	OTU_91	0	0	0	0	0	0	0	0	0	0	0	0	0	0	0	0	100	0	0	0	0	0	0	0	0	0	0	0	0	0	0	0	0	0	100	0
725	1097	haplo_156	OTU_92	0	0	0	0	0	0	0	0	0	0	0	59.4082840236686	0	0	0	0	94.1792020928712	0	0	0	0	0	0	0	0	100	0	0	0	54.6709991876523	0	0	0	0	96.2273901808786	0
726	1098	haplo_440	OTU_92	0	0	0	0	0	0	0	0	0	0	0	0	100	0	100	0	0	0	0	0	0	0	0	0	0	0	0	0	0	0	100	0	100	0	0	0
727	1099	haplo_443	OTU_92	0	0	0	0	0	0	0	0	0	0	0	40.5917159763314	0	0	0	0	0	0	0	0	0	0	0	0	0	0	0	0	0	45.3290008123477	0	0	0	0	0	0
728	1100	haplo_2975	OTU_92	0	0	0	0	0	0	0	0	0	0	0	0	0	0	0	0	5.82079790712884	0	0	0	0	0	0	0	0	0	0	0	0	0	0	0	0	0	orange	0
729	1101	haplo_158	OTU_93	0	0	0	0	0	0	0	0	0	0	75.6447983382378	0	0	0	0	0	0	0	0	0	0	0	0	0	0	0	0	0	76.3702801461632	0	0	0	0	0	0	0
730	1102	haplo_500	OTU_93	0	0	0	0	0	0	0	0	0	0	11.4419248745023	0	0	0	0	0	0	0	0	0	0	0	0	0	0	0	0	0	11.6626065773447	0	0	0	0	0	0	0
731	1103	haplo_518	OTU_93	0	0	0	0	0	0	0	0	0	0	10.0917431192661	0	0	0	0	0	0	0	0	0	0	0	0	0	0	0	0	0	11.9671132764921	0	0	0	0	0	0	0
732	1104	haplo_1591	OTU_93	0	0	0	0	0	0	100	0	0	0	0	0	0	0	0	0	0	0	0	0	0	0	0	0	100	0	0	0	0	0	0	0	0	0	0	0
733	1105	haplo_4070	OTU_93	0	0	0	0	0	0	0	0	0	0	orange	0	0	0	0	0	0	0	0	0	0	0	0	0	0	0	0	0	0	0	0	0	0	0	0	0
734	1106	haplo_10455	OTU_93	0	0	0	0	0	0	0	0	0	0	orange	0	0	0	0	0	0	0	0	0	0	0	0	0	0	0	0	0	0	0	0	0	0	0	0	0
735	1108	haplo_164	OTU_94	0	0	12.9707112970711	45.5403987408185	0	22.2645617855199	0	0	0	0	100	0	71.4285714285714	100	0	0	0	0	0	0	15.1326564035375	40.4360753221011	0	23.6837994063428	0	0	0	0	67.9738562091503	0	73.2342007434944	100	0	0	0	0
736	1109	haplo_180	OTU_94	0	0	0	17.208814270724	0	33.9139902014154	0	0	0	0	0	0	0	0	0	0	0	0	0	0	0	14.1724479682854	0	34.5102327761287	0	0	0	0	0	0	0	0	0	0	0	0
737	1110	haplo_288	OTU_94	0	0	7.39191073919107	0	0	orange	0	47.0639032815199	0	0	0	0	0	0	0	0	0	0	0	0	5.86308548968228	0	0	orange	0	45.9821428571429	0	0	0	0	0	0	0	0	0	0
738	1111	haplo_300	OTU_94	0	0	0	0	0	0	0	0	0	0	0	100	0	0	0	0	0	0	0	0	0	0	0	0	0	0	0	0	32.0261437908497	100	0	0	0	0	0	0
739	1112	haplo_322	OTU_94	0	0	0	0	0	0	0	52.9360967184801	0	0	0	0	0	0	0	0	0	0	0	0	0	0	0	0	0	54.0178571428571	0	0	0	0	0	0	0	0	0	0
740	1113	haplo_377	OTU_94	0	0	21.5182307232516	0	0	0	0	0	0	0	0	0	0	0	0	0	0	0	0	0	20.1441205371765	0	0	0	0	0	0	0	0	0	0	0	0	0	0	0
741	1114	haplo_422	OTU_94	0	0	0	0	0	8.19814915623299	0	0	0	0	0	0	0	0	0	0	0	0	0	0	0	0	0	9.29542259022028	0	0	0	0	0	0	0	0	0	0	0	0
742	1115	haplo_453	OTU_94	0	0	orange	6.40083945435467	0	orange	0	0	0	0	0	0	0	0	0	0	0	0	0	0	orange	orange	0	5.31167005155444	0	0	0	0	0	0	0	0	0	0	0	0
743	1116	haplo_493	OTU_94	0	0	0	0	0	5.85737615677735	0	0	0	0	0	0	0	0	0	0	0	0	0	0	0	0	0	6.4677394157163	0	0	0	0	0	0	0	0	0	0	0	0
744	1117	haplo_579	OTU_94	0	0	orange	0	0	orange	0	0	0	0	0	0	28.5714285714286	0	0	0	0	0	0	0	orange	0	0	orange	0	0	0	0	0	0	26.7657992565056	0	0	0	0	0
745	1118	haplo_634	OTU_94	0	0	0	0	0	0	0	0	0	0	0	0	0	0	0	0	61.2429378531073	0	0	0	0	0	0	0	0	0	0	0	0	0	0	0	0	0	70.8333333333333	0
746	1119	haplo_765	OTU_94	0	0	7.83024506873879	0	0	0	0	0	0	0	0	0	0	0	0	0	0	0	0	0	6.68195217818539	0	0	0	0	0	0	0	0	0	0	0	0	0	0	0
747	1120	haplo_855	OTU_94	0	0	orange	0	0	orange	0	0	0	0	0	0	0	0	0	0	0	0	0	0	orange	0	0	orange	0	0	0	0	0	0	0	0	0	0	0	0
748	1121	haplo_953	OTU_94	0	0	0	0	0	orange	0	0	0	0	0	0	0	0	0	0	0	0	0	0	0	0	0	orange	0	0	0	0	0	0	0	0	0	0	0	0
749	1122	haplo_1323	OTU_94	0	0	5.81789201036063	0	0	0	0	0	0	0	0	0	0	0	0	0	0	0	0	0	orange	0	0	0	0	0	0	0	0	0	0	0	0	0	0	0
750	1123	haplo_1379	OTU_94	0	0	orange	0	0	0	0	0	0	0	0	0	0	0	0	0	0	0	0	0	orange	0	0	0	0	0	0	0	0	0	0	0	0	0	0	0
751	1124	haplo_1563	OTU_94	0	0	orange	0	0	orange	0	0	0	0	0	0	0	0	0	0	0	0	0	0	orange	0	0	0	0	0	0	0	0	0	0	0	0	0	0	0
752	1125	haplo_1810	OTU_94	0	0	orange	0	0	0	0	0	0	0	0	0	0	0	0	0	0	0	0	0	orange	0	0	0	0	0	0	0	0	0	0	0	0	0	0	0
753	1126	haplo_1979	OTU_94	0	0	0	0	0	0	0	0	0	0	0	0	0	0	0	0	28.135593220339	0	0	0	0	0	0	0	0	0	0	0	0	0	0	0	0	0	29.1666666666667	0
754	1127	haplo_2043	OTU_94	0	0	0	0	0	orange	0	0	0	0	0	0	0	0	0	0	0	0	0	0	0	0	0	orange	0	0	0	0	0	0	0	0	0	0	0	0
755	1128	haplo_2052	OTU_94	0	0	orange	0	0	orange	0	0	0	0	0	0	0	0	0	0	0	0	0	0	orange	0	0	orange	0	0	0	0	0	0	0	0	0	0	0	0
756	1129	haplo_2218	OTU_94	0	0	0	0	0	orange	0	0	0	0	0	0	0	0	0	0	0	0	0	0	0	0	0	orange	0	0	0	0	0	0	0	0	0	0	0	0
757	1130	haplo_2330	OTU_94	0	0	orange	0	0	0	0	0	0	0	0	0	0	0	0	0	0	0	0	0	orange	0	0	0	0	0	0	0	0	0	0	0	0	0	0	0
758	1131	haplo_2337	OTU_94	0	0	orange	0	0	0	0	0	0	0	0	0	0	0	0	0	0	0	0	0	orange	0	0	0	0	0	0	0	0	0	0	0	0	0	0	0
759	1132	haplo_2557	OTU_94	0	0	orange	0	0	0	0	0	0	0	0	0	0	0	0	0	0	0	0	0	orange	0	0	0	0	0	0	0	0	0	0	0	0	0	0	0
760	1133	haplo_3369	OTU_94	0	0	orange	0	0	0	0	0	0	0	0	0	0	0	0	0	0	0	0	0	orange	0	0	0	0	0	0	0	0	0	0	0	0	0	0	0
761	1134	haplo_3398	OTU_94	0	0	orange	0	0	0	0	0	0	0	0	0	0	0	0	0	0	0	0	0	orange	0	0	0	0	0	0	0	0	0	0	0	0	0	0	0
762	1135	haplo_3495	OTU_94	0	0	0	7.13536201469045	0	0	0	0	0	0	0	0	0	0	0	0	0	0	0	0	0	7.92864222001982	0	0	0	0	0	0	0	0	0	0	0	0	0	0
763	1136	haplo_3705	OTU_94	0	0	orange	0	0	0	0	0	0	0	0	0	0	0	0	0	0	0	0	0	orange	0	0	0	0	0	0	0	0	0	0	0	0	0	0	0
764	1137	haplo_3851	OTU_94	0	0	orange	0	0	0	0	0	0	0	0	0	0	0	0	0	0	0	0	0	orange	0	0	0	0	0	0	0	0	0	0	0	0	0	0	0
765	1138	haplo_3936	OTU_94	0	0	0	0	0	orange	0	0	0	0	0	0	0	0	0	0	0	0	0	0	0	0	0	orange	0	0	0	0	0	0	0	0	0	0	0	0
766	1139	haplo_4019	OTU_94	0	0	0	8.60440713536202	0	0	0	0	0	0	0	0	0	0	0	0	0	0	0	0	0	9.61347869177403	0	0	0	0	0	0	0	0	0	0	0	0	0	0
767	1140	haplo_5246	OTU_94	0	0	orange	0	0	0	0	0	0	0	0	0	0	0	0	0	0	0	0	0	orange	0	0	0	0	0	0	0	0	0	0	0	0	0	0	0
768	1141	haplo_5864	OTU_94	0	0	0	0	0	orange	0	0	0	0	0	0	0	0	0	0	0	0	0	0	0	0	0	orange	0	0	0	0	0	0	0	0	0	0	0	0
769	1142	haplo_5923	OTU_94	0	0	0	0	0	orange	0	0	0	0	0	0	0	0	0	0	0	0	0	0	0	0	0	orange	0	0	0	0	0	0	0	0	0	0	0	0
770	1143	haplo_5989	OTU_94	0	0	0	0	0	orange	0	0	0	0	0	0	0	0	0	0	0	0	0	0	0	0	0	orange	0	0	0	0	0	0	0	0	0	0	0	0
771	1144	haplo_6168	OTU_94	0	0	0	0	0	0	0	0	0	0	0	0	0	0	0	0	0	0	0	0	0	7.33399405351834	0	0	0	0	0	0	0	0	0	0	0	0	0	0
772	1145	haplo_6420	OTU_94	0	0	0	0	0	orange	0	0	0	0	0	0	0	0	0	0	0	0	0	0	0	0	0	0	0	0	0	0	0	0	0	0	0	0	0	0
773	1146	haplo_6424	OTU_94	0	0	0	0	0	orange	0	0	0	0	0	0	0	0	0	0	0	0	0	0	0	0	0	orange	0	0	0	0	0	0	0	0	0	0	0	0
774	1147	haplo_6568	OTU_94	0	0	0	orange	0	0	0	0	0	0	0	0	0	0	0	0	0	0	0	0	0	0	0	0	0	0	0	0	0	0	0	0	0	0	0	0
775	1148	haplo_7023	OTU_94	0	0	0	0	0	0	0	0	0	0	0	0	0	0	0	0	10.6214689265537	0	0	0	0	0	0	0	0	0	0	0	0	0	0	0	0	0	0	0
776	1149	haplo_7113	OTU_94	0	0	0	orange	0	0	0	0	0	0	0	0	0	0	0	0	0	0	0	0	0	6.14469772051536	0	0	0	0	0	0	0	0	0	0	0	0	0	0
777	1150	haplo_8016	OTU_94	0	0	0	5.87618048268625	0	0	0	0	0	0	0	0	0	0	0	0	0	0	0	0	0	orange	0	0	0	0	0	0	0	0	0	0	0	0	0	0
778	1151	haplo_8188	OTU_94	0	0	0	0	0	orange	0	0	0	0	0	0	0	0	0	0	0	0	0	0	0	0	0	orange	0	0	0	0	0	0	0	0	0	0	0	0
779	1152	haplo_8239	OTU_94	0	0	0	0	0	orange	0	0	0	0	0	0	0	0	0	0	0	0	0	0	0	0	0	orange	0	0	0	0	0	0	0	0	0	0	0	0
780	1153	haplo_8322	OTU_94	0	0	0	0	0	orange	0	0	0	0	0	0	0	0	0	0	0	0	0	0	0	0	0	orange	0	0	0	0	0	0	0	0	0	0	0	0
781	1154	haplo_8768	OTU_94	0	0	0	0	0	orange	0	0	0	0	0	0	0	0	0	0	0	0	0	0	0	0	0	0	0	0	0	0	0	0	0	0	0	0	0	0
782	1155	haplo_9287	OTU_94	0	0	0	0	0	orange	0	0	0	0	0	0	0	0	0	0	0	0	0	0	0	0	0	0	0	0	0	0	0	0	0	0	0	0	0	0
783	1156	haplo_9789	OTU_94	0	0	0	0	0	orange	0	0	0	0	0	0	0	0	0	0	0	0	0	0	0	0	0	0	0	0	0	0	0	0	0	0	0	0	0	0
784	1157	haplo_10067	OTU_94	0	0	0	0	0	orange	0	0	0	0	0	0	0	0	0	0	0	0	0	0	0	0	0	0	0	0	0	0	0	0	0	0	0	0	0	0
785	1158	haplo_10215	OTU_94	0	0	orange	0	0	0	0	0	0	0	0	0	0	0	0	0	0	0	0	0	0	0	0	0	0	0	0	0	0	0	0	0	0	0	0	0
786	1159	haplo_10224	OTU_94	0	0	0	0	0	orange	0	0	0	0	0	0	0	0	0	0	0	0	0	0	0	0	0	0	0	0	0	0	0	0	0	0	0	0	0	0
787	1160	haplo_10733	OTU_94	0	0	0	0	0	orange	0	0	0	0	0	0	0	0	0	0	0	0	0	0	0	0	0	0	0	0	0	0	0	0	0	0	0	0	0	0
788	1161	haplo_10771	OTU_94	0	0	0	0	0	orange	0	0	0	0	0	0	0	0	0	0	0	0	0	0	0	0	0	0	0	0	0	0	0	0	0	0	0	0	0	0
789	1163	haplo_12399	OTU_94	0	0	0	0	0	orange	0	0	0	0	0	0	0	0	0	0	0	0	0	0	0	0	0	0	0	0	0	0	0	0	0	0	0	0	0	0
790	1164	haplo_13282	OTU_94	0	0	0	0	0	0	0	0	0	0	0	0	0	0	0	0	0	0	0	0	0	5.64915758176412	0	0	0	0	0	0	0	0	0	0	0	0	0	0
791	1166	haplo_14405	OTU_94	0	0	0	0	0	orange	0	0	0	0	0	0	0	0	0	0	0	0	0	0	0	0	0	0	0	0	0	0	0	0	0	0	0	0	0	0
792	1172	haplo_17275	OTU_94	0	0	0	0	0	orange	0	0	0	0	0	0	0	0	0	0	0	0	0	0	0	0	0	0	0	0	0	0	0	0	0	0	0	0	0	0
793	1202	haplo_167	OTU_95	0	orange	0	0	0	0	0	0	0	98.6273364485981	0	0	0	0	0	0	0	0	0	orange	0	0	0	0	0	0	0	97.8043143297381	0	0	0	0	0	0	0	0
794	1203	haplo_258	OTU_95	0	96.2985074626866	0	0	0	0	0	0	0	orange	0	0	0	0	0	0	0	0	0	95.3289473684211	0	0	0	0	0	0	0	orange	0	0	0	0	0	0	0	0
795	1205	haplo_171	OTU_96	0	0	0	0	orange	0	0	0	0	0	0	0	0	0	0	93.4065934065934	0	0	0	0	0	0	0	0	0	0	0	0	0	0	0	0	0	95.4486345903771	0	0
796	1206	haplo_203	OTU_96	0	0	0	0	0	0	0	0	0	0	0	0	100	0	100	0	0	100	0	0	0	0	0	0	0	0	0	0	0	0	100	0	100	0	0	100
797	1207	haplo_436	OTU_96	0	0	0	0	43.1372549019608	0	0	100	0	0	0	0	0	0	0	0	0	0	0	0	0	0	38.2838283828383	0	0	100	0	0	0	0	0	0	0	0	0	0
798	1208	haplo_485	OTU_96	0	0	0	0	45.4248366013072	0	0	0	0	0	0	0	0	0	0	0	0	0	0	0	0	0	53.4653465346535	0	0	0	0	0	0	0	0	0	0	0	0	0
799	1209	haplo_4359	OTU_96	0	0	0	0	7.08061002178649	0	0	0	0	0	0	0	0	0	0	0	0	0	0	0	0	0	8.25082508250825	0	0	0	0	0	0	0	0	0	0	0	0	0
800	1210	haplo_4909	OTU_96	0	0	0	0	0	0	0	0	0	0	0	0	0	0	0	orange	0	0	0	0	0	0	0	0	0	0	0	0	0	0	0	0	0	orange	0	0
801	1211	haplo_5485	OTU_96	0	0	0	0	0	0	0	0	0	0	0	0	0	0	0	orange	0	0	0	0	0	0	0	0	0	0	0	0	0	0	0	0	0	orange	0	0
802	1212	haplo_6501	OTU_96	0	0	0	0	0	0	0	0	0	0	0	0	0	0	0	orange	0	0	0	0	0	0	0	0	0	0	0	0	0	0	0	0	0	0	0	0
803	1213	haplo_175	OTU_97	0	0	0	0	100	0	0	100	100	0	34.1463414634146	0	100	100	100	0	0	100	0	0	0	0	100	0	0	100	100	0	34.7826086956522	44.9275362318841	100	100	100	0	0	100
804	1214	haplo_748	OTU_97	0	0	0	0	0	0	0	0	0	0	65.8536585365854	100	0	0	0	0	100	0	0	0	0	0	0	0	0	0	0	0	65.2173913043478	55.0724637681159	0	0	0	0	100	0
805	1216	haplo_179	OTU_98	0	0	75.9801053247513	0	0	0	0	0	0	0	0	0	0	0	0	0	0	0	0	0	77.9643765903308	0	0	0	0	0	0	0	0	0	0	0	0	0	0	0
806	1217	haplo_380	OTU_98	0	0	24.0198946752487	0	0	0	0	0	0	0	0	0	0	0	0	0	0	0	0	0	22.0356234096692	0	0	0	0	0	0	0	0	0	0	0	0	0	0	0
807	1218	haplo_526	OTU_98	0	0	0	0	0	0	0	0	0	0	100	0	100	0	0	0	0	0	0	0	0	0	0	0	0	0	0	0	100	0	100	0	0	0	0	0
808	1219	haplo_4588	OTU_98	0	0	0	0	0	0	100	0	0	0	0	0	0	0	0	0	0	0	0	0	0	0	0	0	100	0	0	0	0	0	0	0	0	0	0	0
809	1220	haplo_181	OTU_99	100	0	0	0	0	0	0	0	0	0	0	0	0	0	0	0	0	0	100	0	0	0	0	0	0	0	0	0	0	0	0	0	0	0	0	0
810	1221	haplo_184	OTU_100	0	0	0	0	0	0	0	0	0	0	0	100	100	100	0	0	100	0	0	0	0	0	0	0	0	0	0	0	0	100	100	100	0	0	100	0
811	1222	haplo_186	OTU_101	100	0	100	0	100	0	0	0	0	0	0	0	0	0	100	100	0	100	100	0	100	0	100	0	0	0	0	0	0	0	0	0	100	100	0	100
812	1223	haplo_187	OTU_102	0	0	0	0	0	0	0	0	0	0	0	0	0	0	0	100	0	0	0	0	0	0	0	0	0	0	0	0	0	0	0	0	0	100	0	0
813	1225	haplo_188	OTU_103	0	0	0	0	0	0	0	0	0	76.6759002770083	0	0	0	0	0	0	0	0	0	0	0	0	0	0	0	0	0	78.9098792195726	0	0	0	0	0	0	0	0
814	1226	haplo_308	OTU_103	0	0	0	73.3865602129075	0	0	0	0	0	0	0	0	0	0	0	0	0	0	0	0	0	64.8851148851149	0	0	0	0	0	0	0	0	0	0	0	0	0	0
815	1227	haplo_312	OTU_103	0	0	0	0	0	0	0	0	0	23.3240997229917	0	0	0	0	0	100	0	0	0	0	0	0	0	0	0	0	0	21.0901207804274	0	0	0	0	0	100	0	0
816	1228	haplo_376	OTU_103	0	100	0	0	0	0	0	0	0	0	0	0	0	0	0	0	0	0	0	100	0	0	0	0	0	0	0	0	0	0	0	0	0	0	0	0
817	1229	haplo_483	OTU_103	0	0	0	26.6134397870925	0	0	0	0	0	0	0	0	0	0	0	0	0	0	0	0	0	35.1148851148851	0	0	0	0	0	0	0	0	0	0	0	0	0	0
818	1231	haplo_193	OTU_104	0	100	100	0	100	0	0	100	100	0	0	0	0	0	100	100	0	0	0	100	100	0	100	0	0	100	100	0	0	0	0	0	100	0	0	0
819	1232	haplo_498	OTU_104	0	0	0	0	0	100	0	0	0	0	0	0	0	0	0	0	0	0	0	0	0	0	0	100	0	0	0	0	0	0	0	0	0	0	0	0
820	1233	haplo_196	OTU_105	0	0	0	0	0	0	87.4121191831269	0	0	0	0	0	0	0	0	0	0	0	0	0	0	0	0	0	91.6437818752452	0	0	0	0	0	0	0	0	0	0	0
821	1234	haplo_1471	OTU_105	0	0	0	0	0	0	7.90090391697355	0	0	0	0	0	0	0	0	0	0	0	0	0	0	0	0	0	6.51235778736759	0	0	0	0	0	0	0	0	0	0	0
822	1235	haplo_6999	OTU_105	0	0	0	0	0	0	orange	0	0	0	0	0	0	0	0	0	0	0	0	0	0	0	0	0	orange	0	0	0	0	0	0	0	0	0	0	0
823	1236	haplo_9848	OTU_105	0	0	0	0	0	0	orange	0	0	0	0	0	0	0	0	0	0	0	0	0	0	0	0	0	0	0	0	0	0	0	0	0	0	0	0	0
824	1237	haplo_198	OTU_106	0	0	0	0	0	0	0	0	0	0	0	0	0	0	92.0915712799167	100	89.7510133178923	0	0	0	0	0	0	0	0	0	0	0	0	0	0	0	88.258785942492	100	100	0
825	1238	haplo_663	OTU_106	0	0	0	0	0	0	0	0	0	0	0	0	0	0	7.90842872008325	0	0	100	0	0	0	0	0	0	0	0	0	0	0	0	0	0	11.741214057508	0	0	100
826	1239	haplo_6177	OTU_106	0	0	0	0	0	0	0	0	0	0	0	0	0	0	0	0	6.13781123335263	0	0	0	0	0	0	0	0	0	0	0	0	0	0	0	0	0	0	0
827	1240	haplo_9259	OTU_106	0	0	0	0	0	0	0	0	0	0	0	0	0	0	0	0	orange	0	0	0	0	0	0	0	0	0	0	0	0	0	0	0	0	0	0	0
828	1244	haplo_206	OTU_107	0	0	0	0	0	0	0	0	0	0	0	0	90.9832546157149	64.3518518518518	43.1372549019608	0	0	0	0	0	0	0	0	0	0	0	0	0	0	0	91.1290322580645	58.8516746411483	0	0	0	0
829	1245	haplo_1433	OTU_107	0	0	0	0	0	0	0	0	0	0	0	0	9.0167453842851	0	0	0	0	0	0	0	0	0	0	0	0	0	0	0	0	0	8.87096774193548	0	0	0	0	0
830	1246	haplo_4231	OTU_107	0	0	0	0	0	0	0	0	0	0	0	0	0	0	56.8627450980392	0	0	0	0	0	0	0	0	0	0	0	0	0	0	0	0	0	100	0	0	0
831	1247	haplo_4442	OTU_107	0	0	0	0	0	0	0	0	0	0	0	0	0	35.6481481481481	0	0	0	0	0	0	0	0	0	0	0	0	0	0	0	0	0	41.1483253588517	0	0	0	0
832	1249	haplo_208	OTU_108	100	100	0	100	0	0	0	0	0	0	90.157668418538	0	0	0	0	0	0	0	100	0	0	100	0	0	0	0	0	0	88.1017257039055	0	0	0	0	0	0	0
833	1250	haplo_1129	OTU_108	0	0	0	0	0	0	0	0	0	0	9.84233158146202	0	0	0	0	0	0	0	0	0	0	0	0	0	0	0	0	0	11.8982742960945	0	0	0	0	0	0	0
834	1252	haplo_209	OTU_109	0	0	0	0	0	0	0	0	0	0	0	0	0	0	95.356738391846	0	0	79.9546485260771	0	0	0	0	0	0	0	0	0	0	0	0	0	0	84.2857142857143	0	0	76.9193391642371
835	1253	haplo_581	OTU_109	0	0	0	0	100	0	0	0	0	0	0	0	0	0	0	0	0	0	0	0	0	0	100	0	0	0	0	0	0	0	0	0	0	0	0	0
836	1254	haplo_1468	OTU_109	0	0	0	0	0	0	0	0	0	0	0	0	0	0	0	0	0	8.34467120181406	0	0	0	0	0	0	0	0	0	0	0	0	0	0	0	0	0	10.5928085519922
837	1255	haplo_2510	OTU_109	0	0	0	0	0	0	0	0	0	0	0	0	0	0	0	0	0	6.57596371882086	0	0	0	0	0	0	0	0	0	0	0	0	0	0	0	0	0	6.17103984450923
838	1256	haplo_6121	OTU_109	0	0	0	0	0	0	0	0	0	0	0	0	0	0	0	0	0	orange	0	0	0	0	0	0	0	0	0	0	0	0	0	0	0	0	0	orange
839	1257	haplo_8042	OTU_109	0	0	0	0	0	0	0	0	0	0	0	0	0	0	orange	0	0	0	0	0	0	0	0	0	0	0	0	0	0	0	0	0	15.7142857142857	0	0	0
840	1258	haplo_9925	OTU_109	0	0	0	0	0	0	0	0	0	0	0	0	0	0	0	0	0	0	0	0	0	0	0	0	0	0	0	0	0	0	0	0	0	0	0	orange
841	1259	haplo_10351	OTU_109	0	0	0	0	0	0	0	0	0	0	0	0	0	0	0	0	0	orange	0	0	0	0	0	0	0	0	0	0	0	0	0	0	0	0	0	0
842	1261	haplo_211	OTU_110	0	0	100	0	0	100	0	0	72.3287671232877	0	0	0	0	0	0	0	100	0	0	0	100	0	0	100	0	0	83.7101449275362	0	0	0	0	100	0	0	64.8671096345515	0
843	1262	haplo_1608	OTU_110	0	0	0	0	0	0	0	0	27.6712328767123	0	0	0	0	0	0	0	0	0	0	0	0	0	0	0	0	0	16.2898550724638	0	0	0	0	0	0	0	0	0
844	1263	haplo_2244	OTU_110	0	0	0	0	0	0	0	0	0	0	0	0	0	0	0	0	0	0	0	0	0	0	0	0	0	0	0	0	0	0	0	0	0	0	10.7142857142857	0
845	1264	haplo_2533	OTU_110	0	0	0	0	0	0	0	0	0	0	0	0	0	0	0	0	0	0	0	0	0	0	0	0	0	0	0	0	0	0	0	0	0	0	10.0498338870432	0
846	1265	haplo_3709	OTU_110	0	0	0	0	0	0	0	0	0	0	0	0	0	0	0	0	0	0	0	0	0	0	0	0	0	0	0	0	0	0	0	0	0	0	7.26744186046512	0
847	1266	haplo_4219	OTU_110	0	0	0	0	0	0	0	0	0	0	0	0	0	0	0	0	0	0	0	0	0	0	0	0	0	0	0	0	0	0	0	0	0	0	7.10132890365448	0
848	1267	haplo_213	OTU_111	0	0	0	100	0	24.8157248157248	74.2612011439466	0	0	0	0	0	0	0	0	0	0	0	0	0	0	95.8528951486698	0	36.0606060606061	84.282624369142	0	0	0	0	0	0	0	0	0	0	0
849	1268	haplo_368	OTU_111	0	0	100	0	0	0	0	0	0	0	0	0	0	0	0	0	0	0	0	0	100	0	0	0	0	0	0	0	0	0	0	0	0	0	0	0
850	1269	haplo_512	OTU_111	0	0	0	0	0	75.1842751842752	25.7387988560534	0	0	0	0	0	0	0	0	0	0	0	0	0	0	0	0	63.9393939393939	15.717375630858	0	0	0	0	0	0	0	0	0	0	0
851	1270	haplo_5167	OTU_111	0	0	0	0	0	0	0	0	0	0	0	0	0	0	0	0	0	0	0	0	0	orange	0	0	0	0	0	0	0	0	0	0	0	0	0	0
852	1273	haplo_216	OTU_112	0	0	0	0	0	0	0	0	0	0	67.712895377129	0	0	0	0	100	0	0	0	0	0	0	0	0	0	0	0	0	75.6798756798757	0	0	0	0	100	0	0
853	1274	haplo_442	OTU_112	0	0	0	0	0	0	0	0	0	0	24.3795620437956	0	0	0	0	0	0	0	0	0	0	0	0	0	0	0	0	0	20.9013209013209	0	0	0	0	0	0	0
854	1275	haplo_2845	OTU_112	0	0	0	0	0	0	0	0	0	0	orange	0	0	0	0	0	0	0	0	0	0	0	0	0	0	0	0	0	orange	0	0	0	0	0	0	0
855	1276	haplo_4500	OTU_112	0	0	0	0	0	0	0	0	0	0	orange	0	0	0	0	0	0	0	0	0	0	0	0	0	0	0	0	0	0	0	0	0	0	0	0	0
856	1277	haplo_218	OTU_113	0	0	100	41.4634146341463	0	77.8461538461538	0	0	0	0	0	0	0	0	0	0	0	0	0	0	100	39.1304347826087	0	68.609865470852	0	0	0	0	0	0	0	0	0	0	0	0
857	1278	haplo_3311	OTU_113	0	0	0	58.5365853658537	0	0	0	0	0	0	0	0	0	0	0	0	0	0	0	0	0	60.8695652173913	0	0	0	0	0	0	0	0	0	0	0	0	0	0
858	1279	haplo_5222	OTU_113	0	0	0	0	0	22.1538461538462	0	0	0	0	0	0	0	0	0	0	0	0	0	0	0	0	0	31.390134529148	0	0	0	0	0	0	0	0	0	0	0	0
859	1282	haplo_219	OTU_114	0	0	0	0	0	0	0	0	0	0	0	100	0	0	0	0	0	0	0	0	0	0	0	0	0	0	0	0	0	100	0	0	0	0	0	0
860	1285	haplo_229	OTU_115	0	0	0	0	0	0	0	0	0	0	100	0	0	0	0	72.4713888029694	0	0	0	0	0	0	0	0	0	0	0	0	100	0	0	0	0	75.0851305334847	0	0
861	1286	haplo_476	OTU_115	0	0	0	0	0	0	0	0	0	0	0	0	0	0	0	22.9508196721311	0	0	0	0	0	0	0	0	0	0	0	0	0	0	0	0	0	21.3961407491487	0	0
862	1287	haplo_3392	OTU_115	0	0	0	0	0	0	0	0	0	0	0	0	0	0	0	orange	0	0	0	0	0	0	0	0	0	0	0	0	0	0	0	0	0	orange	0	0
863	1288	haplo_231	OTU_116	0	0	79.204107830552	0	0	0	0	0	0	0	0	0	0	0	0	100	0	0	0	0	81.8908122503329	0	0	0	0	0	0	0	0	0	0	0	0	100	0	0
864	1289	haplo_743	OTU_116	0	0	20.795892169448	0	0	0	0	0	0	0	100	0	0	0	0	0	0	0	0	0	18.1091877496671	0	0	0	0	0	0	0	100	0	0	0	0	0	0	0
865	1290	haplo_1172	OTU_116	0	0	0	0	0	0	0	0	0	0	0	100	0	0	0	0	0	0	0	0	0	0	0	0	0	0	0	0	0	100	0	0	0	0	0	0
866	1291	haplo_1759	OTU_116	0	0	0	0	0	0	0	0	0	0	0	0	0	0	77.5280898876404	0	0	0	0	0	0	0	0	0	0	0	0	0	0	0	100	0	73.7967914438503	0	0	0
867	1292	haplo_2036	OTU_116	0	0	0	0	0	0	100	0	0	0	0	0	0	0	0	0	0	0	0	100	0	0	0	0	100	0	0	0	0	0	0	0	0	0	0	0
868	1294	haplo_8692	OTU_116	0	0	0	0	0	0	0	0	0	0	0	0	0	0	22.4719101123595	0	0	0	0	0	0	0	0	0	0	0	0	0	0	0	0	0	26.2032085561497	0	0	0
869	1298	haplo_235	OTU_117	0	0	0	0	0	0	0	100	0	0	0	0	0	0	0	0	0	0	0	0	0	0	0	0	0	100	0	0	0	0	0	0	0	0	0	0
870	1299	haplo_296	OTU_117	0	0	0	0	0	0	0	0	0	34.55202892728	0	0	0	0	0	0	0	0	0	0	0	0	0	0	0	0	0	41.328320802005	0	0	0	0	0	0	0	0
871	1300	haplo_401	OTU_117	0	0	0	0	0	0	0	0	0	22.4989955805544	0	0	0	0	0	0	0	0	0	0	0	0	0	0	0	0	0	24.1353383458647	0	0	0	0	0	0	0	0
872	1301	haplo_480	OTU_117	0	0	0	0	0	0	0	0	0	21.976697468863	0	0	0	0	0	0	0	0	0	0	0	0	0	0	0	0	0	14.1102756892231	0	0	0	0	0	0	0	0
873	1302	haplo_1025	OTU_117	0	0	0	0	0	100	0	0	0	0	0	0	0	0	0	0	0	0	0	0	0	0	0	84.8942598187311	0	0	0	0	0	0	0	0	0	0	0	0
874	1303	haplo_1333	OTU_117	0	0	0	0	0	0	0	0	0	6.66934511852149	0	0	0	0	0	0	0	0	0	0	0	0	0	0	0	0	0	6.56641604010025	0	0	0	0	0	0	0	0
875	1304	haplo_1357	OTU_117	0	0	0	0	0	0	0	0	0	6.34793089594215	0	0	0	0	0	0	0	0	0	0	0	0	0	0	0	0	0	6.64160401002506	0	0	0	0	0	0	0	0
876	1305	haplo_2017	OTU_117	0	0	0	0	0	0	0	0	0	orange	0	0	0	0	0	0	0	0	0	0	0	0	0	0	0	0	0	orange	0	0	0	0	0	0	0	0
877	1306	haplo_2734	OTU_117	0	0	0	0	0	0	0	0	0	0	0	0	100	0	0	0	0	0	0	0	0	0	0	0	0	0	0	0	0	0	100	0	0	0	0	0
878	1307	haplo_4316	OTU_117	0	0	0	0	0	0	0	0	0	0	0	0	0	0	100	0	0	0	0	0	0	0	0	0	0	0	0	0	0	0	0	0	100	0	0	0
879	1308	haplo_4373	OTU_117	0	0	0	0	0	0	0	0	0	orange	0	0	0	0	0	0	0	0	0	0	0	0	0	0	0	0	0	orange	0	0	0	0	0	0	0	0
880	1309	haplo_9477	OTU_117	0	0	0	0	0	0	0	0	0	0	0	0	0	0	0	0	0	0	0	0	0	0	0	15.1057401812689	0	0	0	0	0	0	0	0	0	0	0	0
881	1318	haplo_240	OTU_118	0	100	0	0	0	0	100	0	0	0	100	0	100	0	100	0	100	0	0	100	0	100	0	0	100	0	0	0	100	0	100	0	100	100	100	0
882	1319	haplo_242	OTU_119	0	0	0	0	0	0	100	0	0	0	0	0	0	0	0	0	0	0	0	0	0	0	0	0	100	0	0	0	0	0	0	0	0	0	0	0
883	1321	haplo_248	OTU_120	100	0	0	0	0	0	0	0	0	0	0	0	0	0	0	0	0	0	100	0	0	0	0	0	0	0	0	0	0	0	0	0	0	0	0	0
884	1322	haplo_250	OTU_121	0	0	0	0	0	0	0	0	0	100	0	0	0	0	0	0	0	0	0	0	0	0	0	0	0	0	0	100	0	0	0	0	0	0	0	0
885	1323	haplo_256	OTU_122	100	0	0	0	100	0	0	0	100	0	0	100	0	0	100	0	0	0	0	0	0	0	100	0	0	0	100	0	0	100	0	0	0	0	0	0
886	1324	haplo_259	OTU_123	0	0	0	0	0	0	0	0	0	0	63.1979695431472	0	0	0	0	0	0	0	0	0	0	0	0	0	0	0	0	0	59.6396396396396	0	0	0	0	0	0	0
887	1325	haplo_554	OTU_123	0	0	0	0	0	0	0	0	0	0	15.989847715736	0	0	0	0	0	0	0	0	0	0	0	0	0	0	0	0	0	16.9009009009009	0	0	0	0	0	0	0
888	1326	haplo_617	OTU_123	0	0	0	0	0	0	0	0	0	0	13.6209813874789	0	0	0	0	0	0	0	0	0	0	0	0	0	0	0	0	0	15.3513513513514	0	0	0	0	0	0	0
889	1327	haplo_1516	OTU_123	0	0	0	0	0	0	0	0	0	0	7.1912013536379	0	0	0	0	0	0	0	0	0	0	0	0	0	0	0	0	0	8.10810810810811	0	0	0	0	0	0	0
890	1329	haplo_262	OTU_124	0	0	0	0	0	0	0	0	0	0	0	100	0	0	0	74.1148701809599	0	0	0	0	0	0	0	0	0	0	0	0	0	100	0	0	0	79.4174757281553	0	0
891	1330	haplo_269	OTU_124	0	0	0	0	86.768149882904	0	0	100	0	100	0	0	0	0	0	0	0	0	0	0	0	0	86.4937388193202	0	0	100	0	100	0	0	0	0	0	0	0	0
892	1331	haplo_349	OTU_124	0	0	0	0	0	0	0	0	0	0	0	0	100	0	100	15.5389457120378	0	0	0	0	0	0	0	0	0	0	0	0	0	0	100	0	100	16.6990291262136	0	0
893	1332	haplo_2597	OTU_124	0	0	0	0	13.231850117096	0	0	0	0	0	0	0	0	0	0	0	0	0	0	0	0	0	13.5062611806798	0	0	0	0	0	0	0	0	0	0	0	0	0
894	1333	haplo_4030	OTU_124	0	0	100	0	0	0	0	0	0	0	0	0	0	0	0	0	0	0	0	0	100	0	0	0	0	0	0	0	0	0	0	0	0	0	0	0
895	1334	haplo_4322	OTU_124	0	0	0	0	0	0	0	0	0	0	0	0	0	0	0	orange	0	0	0	0	0	0	0	0	0	0	0	0	0	0	0	0	0	0	0	0
896	1335	haplo_6335	OTU_124	0	0	0	0	0	0	0	0	0	0	0	0	0	0	0	orange	0	0	0	0	0	0	0	0	0	0	0	0	0	0	0	0	0	0	0	0
897	1336	haplo_11003	OTU_124	0	0	0	0	0	0	0	0	0	0	0	0	0	0	0	orange	0	0	0	0	0	0	0	0	0	0	0	0	0	0	0	0	0	0	0	0
898	1337	haplo_11072	OTU_124	0	0	0	0	0	0	0	0	0	0	0	0	0	0	0	0	0	0	0	0	0	0	0	0	0	0	0	0	0	0	0	0	0	orange	0	0
899	1339	haplo_18484	OTU_124	0	0	0	0	0	0	0	0	0	0	0	0	0	0	0	orange	0	0	0	0	0	0	0	0	0	0	0	0	0	0	0	0	0	0	0	0
900	1347	haplo_266	OTU_125	0	0	0	66.9428113308391	0	0	0	0	0	0	0	0	0	0	0	0	0	0	0	0	0	61.529933481153	0	0	0	0	0	0	0	0	0	0	0	0	0	0
901	1348	haplo_373	OTU_125	0	0	0	33.0571886691609	0	0	0	0	0	0	0	0	0	0	100	0	0	0	0	0	0	38.470066518847	0	0	0	0	0	0	0	0	0	0	100	0	0	0
902	1349	haplo_3364	OTU_125	0	0	0	0	0	0	0	0	0	0	0	0	0	0	0	100	0	0	0	0	0	0	0	0	0	0	0	0	0	0	0	0	0	100	0	0
903	1350	haplo_267	OTU_126	0	0	100	0	0	0	30.7692307692308	100	0	0	0	0	0	0	100	0	0	0	0	0	100	0	0	0	0	100	0	0	0	0	0	0	100	0	0	100
904	1351	haplo_537	OTU_126	0	0	0	0	0	0	0	0	0	0	100	0	0	0	0	0	0	0	0	0	0	0	0	0	0	0	0	0	100	0	0	0	0	0	0	0
905	1352	haplo_1375	OTU_126	0	0	0	0	0	0	69.2307692307692	0	0	0	0	0	0	0	0	0	0	0	0	0	0	0	0	0	100	0	0	0	0	0	0	0	0	0	0	0
906	1353	haplo_268	OTU_127	0	0	0	0	0	0	0	100	0	0	0	0	0	100	0	0	100	0	0	0	0	0	0	0	0	100	0	0	0	0	0	100	0	0	100	0
907	1354	haplo_270	OTU_128	0	0	0	0	0	0	0	0	0	0	0	95.1345755693582	0	0	28	0	100	11.480718280836	0	0	0	0	0	0	0	0	0	0	0	95.7077625570776	0	0	26.8571428571429	0	100	11.1528822055138
908	1355	haplo_276	OTU_128	0	0	0	0	0	0	0	0	0	0	0	0	0	0	72	0	0	42.184280247277	0	0	0	0	0	0	0	0	0	0	0	0	0	0	73.1428571428571	0	0	43.2330827067669
909	1356	haplo_472	OTU_128	0	0	0	0	0	0	0	0	0	0	0	0	0	0	0	0	0	19.9882249043273	0	0	0	0	0	0	0	0	0	0	0	0	0	0	0	0	0	19.1311612364244
910	1357	haplo_1490	OTU_128	0	0	0	0	0	0	0	0	0	0	0	0	0	0	0	0	0	6.62349131586694	0	0	0	0	0	0	0	0	0	0	0	0	0	0	0	0	0	7.26817042606516
911	1358	haplo_2179	OTU_128	0	0	0	0	0	0	0	0	0	0	0	0	0	0	0	0	0	orange	0	0	0	0	0	0	0	0	0	0	0	orange	0	0	0	0	0	orange
912	1359	haplo_2671	OTU_128	0	0	0	0	0	0	0	0	0	0	0	0	0	0	0	0	0	orange	0	0	0	0	0	0	0	0	0	0	0	0	0	0	0	0	0	orange
913	1360	haplo_3798	OTU_128	0	0	0	0	0	0	0	0	0	0	0	0	0	0	0	0	0	orange	0	0	0	0	0	0	0	0	0	0	0	0	0	0	0	0	0	orange
914	1361	haplo_4241	OTU_128	0	0	0	0	0	0	0	0	0	0	0	0	0	0	0	0	0	orange	0	0	0	0	0	0	0	0	0	0	0	0	0	0	0	0	0	orange
915	1362	haplo_4336	OTU_128	0	0	0	0	0	0	0	0	0	0	0	0	0	0	0	0	0	orange	0	0	0	0	0	0	0	0	0	0	0	0	0	0	0	0	0	0
916	1363	haplo_6882	OTU_128	0	0	0	0	0	0	0	0	0	0	0	0	0	0	0	0	0	orange	0	0	0	0	0	0	0	0	0	0	0	0	0	0	0	0	0	orange
917	1364	haplo_6949	OTU_128	0	0	0	0	0	0	0	0	0	0	0	0	0	0	0	0	0	orange	0	0	0	0	0	0	0	0	0	0	0	0	0	0	0	0	0	orange
918	1365	haplo_12052	OTU_128	0	0	0	0	0	0	0	0	0	0	0	0	0	0	0	0	0	orange	0	0	0	0	0	0	0	0	0	0	0	0	0	0	0	0	0	0
919	1366	haplo_12069	OTU_128	0	0	0	0	0	0	0	0	0	0	0	0	0	0	0	0	0	0	0	0	0	0	0	0	0	0	0	0	0	0	0	0	0	0	0	orange
920	1368	haplo_15917	OTU_128	0	0	0	0	0	0	0	0	0	0	0	orange	0	0	0	0	0	0	0	0	0	0	0	0	0	0	0	0	0	0	0	0	0	0	0	0
921	1375	haplo_275	OTU_129	0	0	0	0	0	0	0	0	0	0	97.4093264248705	0	0	0	0	0	0	0	0	0	0	0	0	0	0	0	0	0	100	0	0	0	0	0	0	0
922	1376	haplo_11082	OTU_129	0	0	0	0	0	0	0	0	0	0	orange	0	0	0	0	0	0	0	0	0	0	0	0	0	0	0	0	0	0	0	0	0	0	0	0	0
923	1380	haplo_281	OTU_130	0	0	0	0	0	0	100	0	0	0	83.3333333333333	0	0	0	0	0	0	0	0	0	0	0	0	0	100	0	0	0	88.8349514563107	0	0	0	0	0	0	0
924	1381	haplo_3438	OTU_130	0	0	0	0	0	0	0	0	0	0	10.5893186003683	0	0	0	0	0	0	0	0	0	0	0	0	0	0	0	0	0	11.1650485436893	0	0	0	0	0	0	0
925	1382	haplo_7366	OTU_130	0	0	0	0	0	0	0	0	0	0	6.07734806629834	0	0	0	0	0	0	0	0	0	0	0	0	0	0	0	0	0	0	0	0	0	0	0	0	0
926	1384	haplo_282	OTU_131	0	0	48.1927710843374	0	0	0	0	0	0	0	92.7490039840637	0	0	0	0	0	0	0	0	0	57.1428571428571	0	0	0	0	0	0	0	94.6896992962252	0	0	0	0	0	0	0
927	1385	haplo_2516	OTU_131	0	0	51.8072289156626	0	0	0	0	0	0	0	7.25099601593625	0	0	0	0	0	0	0	0	0	42.8571428571429	0	0	0	0	0	0	0	5.31030070377479	0	0	0	0	0	0	0
928	1386	haplo_291	OTU_132	0	0	0	0	0	0	0	0	100	100	0	0	0	0	0	0	0	0	0	0	0	0	0	0	0	0	94.3019943019943	100	0	0	0	0	0	0	0	0
929	1387	haplo_8227	OTU_132	0	0	0	0	0	0	0	0	0	0	0	0	0	0	0	0	0	0	0	0	0	0	0	0	0	0	5.6980056980057	0	0	0	0	0	0	0	0	0
930	1389	haplo_293	OTU_133	0	0	0	0	0	0	0	0	0	0	0	53.8573508005822	0	0	0	0	0	0	0	0	0	0	0	0	0	0	0	0	0	53.4012368133867	0	0	0	0	0	0
931	1390	haplo_319	OTU_133	0	0	0	0	0	0	0	0	0	0	0	46.1426491994178	0	0	0	0	0	0	0	0	0	0	0	0	0	0	0	0	0	46.5987631866133	0	0	0	0	0	0
932	1391	haplo_603	OTU_133	0	0	0	0	0	0	0	0	0	0	0	0	0	0	100	0	0	0	0	0	0	0	0	0	0	0	0	0	0	0	0	0	100	0	0	0
933	1393	haplo_294	OTU_134	0	0	0	0	0	0	0	68.5967657798644	0	0	0	0	0	0	0	0	0	0	0	0	0	0	0	0	0	73.4597156398104	0	0	0	0	0	0	0	0	0	0
934	1394	haplo_297	OTU_134	0	100	0	100	100	100	0	23.4220135628586	100	0	0	0	0	0	0	0	0	0	0	100	0	0	100	0	0	17.9502369668246	100	0	0	0	0	0	0	0	100	0
935	1395	haplo_2225	OTU_134	0	0	0	0	0	0	0	7.981220657277	0	0	0	0	0	0	0	0	0	0	0	0	0	0	0	0	0	8.59004739336493	0	0	0	0	0	0	0	0	0	0
936	1397	haplo_298	OTU_135	0	0	0	0	0	0	0	0	0	0	0	0	100	0	0	0	0	0	0	0	0	0	0	0	0	0	0	0	0	0	100	0	0	0	0	0
937	1398	haplo_1437	OTU_135	0	0	0	0	0	0	0	0	0	0	0	0	0	0	100	0	0	0	0	0	0	0	0	0	0	0	0	0	0	0	0	0	100	0	0	0
938	1401	haplo_316	OTU_136	0	0	0	70.9927360774819	0	0	0	0	0	0	0	0	0	0	0	0	0	0	0	0	0	72.9381443298969	0	0	0	0	0	0	0	0	0	0	0	0	0	0
939	1402	haplo_648	OTU_136	0	0	0	21.3559322033898	0	0	0	0	0	0	0	0	0	0	0	0	0	0	0	0	0	22.766323024055	0	0	0	0	0	0	0	0	0	0	0	0	0	0
940	1403	haplo_3988	OTU_136	0	0	0	0	0	0	0	0	0	0	0	0	0	0	0	0	100	0	0	0	0	0	0	0	0	0	0	0	0	0	0	0	0	0	0	0
941	1404	haplo_4337	OTU_136	0	0	0	5.61743341404358	0	0	0	0	0	0	0	0	0	0	0	0	0	0	0	0	0	orange	0	0	0	0	0	0	0	0	0	0	0	0	0	0
942	1405	haplo_17697	OTU_136	0	0	0	orange	0	0	0	0	0	0	0	0	0	0	0	0	0	0	0	0	0	0	0	0	0	0	0	0	0	0	0	0	0	0	0	0
943	1408	haplo_323	OTU_137	0	0	0	0	84.012539184953	0	0	0	0	0	0	0	0	0	0	0	0	0	0	0	0	0	77.285447761194	0	0	0	0	0	0	0	0	0	0	0	0	0
944	1409	haplo_1477	OTU_137	0	0	0	0	15.987460815047	0	0	0	0	0	0	0	0	0	0	0	0	0	0	0	0	0	13.9458955223881	0	0	0	0	0	0	0	0	0	0	0	0	0
945	1410	haplo_6298	OTU_137	0	0	0	0	0	0	0	0	0	0	0	0	0	0	0	0	0	0	0	0	0	0	orange	0	0	0	0	0	0	0	0	0	0	0	0	0
946	1411	haplo_10842	OTU_137	0	0	0	0	0	0	0	0	0	0	0	0	0	0	0	0	0	0	0	0	0	0	orange	0	0	0	0	0	0	0	0	0	0	0	0	0
947	1412	haplo_12085	OTU_137	0	0	0	0	0	0	0	0	0	0	0	0	0	0	0	0	0	0	0	0	0	0	orange	0	0	0	0	0	0	0	0	0	0	0	0	0
948	1414	haplo_325	OTU_138	0	0	0	0	0	0	0	0	0	0	0	0	0	100	0	0	0	0	0	0	0	0	0	0	0	0	0	0	0	0	0	100	0	0	0	0
949	1416	haplo_332	OTU_139	0	0	0	100	0	100	0	0	0	0	0	0	100	0	0	0	0	0	0	0	0	100	0	100	0	0	0	0	0	0	100	0	0	0	0	100
950	1417	haplo_335	OTU_140	0	0	100	100	0	0	0	0	0	0	0	0	0	0	0	0	0	0	0	0	100	100	0	0	0	0	0	0	0	0	0	0	0	0	0	0
951	1418	haplo_2171	OTU_140	0	0	0	0	0	0	0	0	0	0	0	0	100	0	0	0	0	0	0	0	0	0	0	0	0	0	0	0	0	0	100	0	0	0	0	0
952	1420	haplo_344	OTU_141	0	0	0	0	0	0	0	0	0	0	0	0	0	0	0	0	100	0	0	0	0	0	0	0	0	0	0	0	0	0	0	0	0	0	100	0
953	1422	haplo_346	OTU_142	0	0	0	0	0	0	0	0	0	0	0	0	0	0	100	0	100	0	0	0	0	0	0	0	0	0	0	0	0	0	0	0	100	0	100	0
954	1424	haplo_348	OTU_143	46.9542018674967	0	0	0	0	0	0	0	0	0	0	0	0	0	0	0	0	0	47.240990990991	0	0	0	0	0	0	0	0	0	0	0	0	0	0	0	0	0
955	1425	haplo_386	OTU_143	41.1738550466874	0	0	0	0	0	0	0	0	0	0	0	0	0	0	0	0	0	39.695945945946	0	0	0	0	0	0	0	0	0	0	0	0	0	0	0	0	0
956	1426	haplo_2424	OTU_143	6.75855935971543	0	0	0	0	0	0	0	0	0	0	0	0	0	0	0	0	0	7.1509009009009	0	0	0	0	0	0	0	0	0	0	0	0	0	0	0	0	0
957	1427	haplo_6517	OTU_143	orange	0	0	0	0	0	0	0	0	0	0	0	0	0	0	0	0	0	orange	0	0	0	0	0	0	0	0	0	0	0	0	0	0	0	0	0
958	1428	haplo_7352	OTU_143	orange	0	0	0	0	0	0	0	0	0	0	0	0	0	0	0	0	0	orange	0	0	0	0	0	0	0	0	0	0	0	0	0	0	0	0	0
959	1432	haplo_355	OTU_144	0	0	0	0	0	0	0	0	0	0	0	0	0	0	0	100	0	0	0	0	0	0	0	0	0	0	0	0	0	0	0	0	0	100	0	0
960	1437	haplo_361	OTU_146	0	0	0	0	100	0	0	0	100	0	0	0	0	0	0	0	0	0	0	0	0	0	100	0	0	0	100	0	0	0	0	0	0	0	0	0
961	1439	haplo_363	OTU_147	0	0	0	70.846800258565	0	0	0	0	0	0	0	0	0	0	0	0	0	0	0	0	0	63.0952380952381	0	0	0	0	0	0	0	0	0	0	0	0	0	0
962	1440	haplo_1097	OTU_147	0	0	0	15.2553329023917	0	0	0	0	0	0	0	0	0	0	0	0	0	0	0	0	0	20.4931972789116	0	0	0	0	0	0	0	0	0	0	0	0	0	0
963	1441	haplo_2174	OTU_147	0	0	0	7.17517776341306	0	0	0	0	0	0	0	0	0	0	0	0	0	0	0	0	0	16.4115646258503	0	0	0	0	0	0	0	0	0	0	0	0	0	0
964	1442	haplo_10902	OTU_147	0	0	0	orange	0	0	0	0	0	0	0	0	0	0	0	0	0	0	0	0	0	0	0	0	0	0	0	0	0	0	0	0	0	0	0	0
965	1443	haplo_11135	OTU_147	0	0	0	orange	0	0	0	0	0	0	0	0	0	0	0	0	0	0	0	0	0	0	0	0	0	0	0	0	0	0	0	0	0	0	0	0
966	1444	haplo_365	OTU_148	0	0	0	0	0	0	0	0	0	100	0	0	0	0	0	0	0	0	0	0	0	0	0	0	0	0	0	100	0	0	0	0	0	0	0	0
967	1445	haplo_6355	OTU_148	0	100	0	0	0	0	0	0	0	0	0	0	0	0	0	0	0	0	0	100	0	0	0	0	0	0	0	0	0	0	0	0	0	0	0	0
968	1446	haplo_374	OTU_149	0	0	0	100	0	0	0	0	0	0	0	0	0	0	0	0	0	0	0	0	0	100	0	0	0	0	0	0	0	0	0	0	0	0	0	0
969	1447	haplo_399	OTU_150	0	0	0	0	0	0	0	0	0	0	0	0	0	100	0	0	0	0	0	0	0	0	0	0	0	0	0	0	0	0	0	100	0	0	0	0
970	1448	haplo_400	OTU_151	0	0	0	0	0	0	0	0	0	0	100	0	0	0	0	100	0	0	0	0	0	0	0	0	0	0	0	0	100	0	0	0	0	0	0	0
971	1450	haplo_408	OTU_152	0	53.3766233766234	0	0	0	0	35.6115107913669	0	0	0	100	0	0	0	0	0	0	0	0	62.9834254143646	0	0	0	0	32.5278810408922	0	0	0	82.4925816023739	0	0	0	100	0	100	0
972	1451	haplo_652	OTU_152	0	39.6103896103896	0	0	0	0	14.7482014388489	0	0	0	0	0	0	0	0	0	0	0	0	37.0165745856354	0	0	0	0	20.2602230483271	0	0	0	17.5074183976261	0	0	0	0	0	0	0
973	1452	haplo_909	OTU_152	0	7.01298701298701	0	0	0	0	49.6402877697842	0	0	0	0	0	0	0	0	0	0	0	0	0	0	0	0	0	47.2118959107807	0	0	0	0	0	0	0	0	0	0	0
974	1456	haplo_414	OTU_153	0	0	0	0	0	0	0	0	0	0	0	0	31.8446601941748	0	37.874251497006	0	0	30.804248861912	0	0	0	0	0	0	0	0	0	0	0	0	18.9522342064715	9.73913043478261	39.686684073107	0	0	40.5099150141643
975	1457	haplo_451	OTU_153	0	0	0	0	0	0	0	0	0	0	0	0	18.252427184466	51.7412935323383	15.5688622754491	0	0	19.5751138088012	0	0	0	0	0	0	0	0	0	0	0	0	26.6563944530046	54.6086956521739	18.1462140992167	0	0	20.2549575070822
976	1458	haplo_473	OTU_153	0	0	0	0	0	0	0	0	0	0	0	0	22.7184466019417	0	27.9940119760479	0	0	27.9210925644917	0	0	0	0	0	0	0	0	0	0	0	0	21.8798151001541	8	31.4621409921671	0	0	28.1869688385269
977	1459	haplo_504	OTU_153	0	0	0	0	0	0	0	0	0	0	0	0	27.1844660194175	48.2587064676617	18.562874251497	0	0	21.6995447647951	0	0	0	0	0	0	0	0	0	0	0	0	32.5115562403698	27.6521739130435	10.7049608355091	0	0	11.0481586402266
978	1463	haplo_415	OTU_154	0	0	0	0	0	0	0	0	0	0	59.6616206589492	0	0	0	0	0	0	0	0	0	0	0	0	0	0	0	0	0	66.1224489795918	0	0	0	0	0	0	0
979	1464	haplo_2087	OTU_154	0	0	0	0	0	0	0	0	0	0	15.5832591273375	0	0	0	0	0	0	0	0	0	0	0	0	0	0	0	0	0	14.2857142857143	0	0	0	0	0	0	0
980	1465	haplo_2688	OTU_154	0	0	0	0	0	0	0	0	0	0	13.0008904719501	0	0	0	0	0	0	0	0	0	0	0	0	0	0	0	0	0	11.2244897959184	0	0	0	0	0	0	0
981	1466	haplo_3322	OTU_154	0	0	0	0	0	0	0	0	0	0	11.7542297417631	0	0	0	0	0	0	0	0	0	0	0	0	0	0	0	0	0	8.36734693877551	0	0	0	0	0	0	0
982	1468	haplo_419	OTU_155	0	0	0	0	0	0	0	0	0	0	0	100	0	0	0	0	0	0	0	0	0	0	0	0	0	0	0	0	0	100	0	0	0	0	0	0
983	1469	haplo_878	OTU_155	0	0	0	0	0	0	0	0	0	0	0	0	0	0	0	100	0	0	0	0	0	0	0	0	0	0	0	0	0	0	0	0	0	100	0	0
984	1470	haplo_421	OTU_156	0	0	0	0	0	0	0	0	0	0	76.0403530895334	0	42.1052631578947	0	0	0	0	0	0	0	0	0	0	0	0	0	0	0	75.3826530612245	0	64.4067796610169	0	0	0	0	0
985	1471	haplo_1661	OTU_156	0	0	0	0	0	0	0	0	0	0	17.2761664564943	0	24.2105263157895	0	0	0	0	0	0	0	0	0	0	0	0	0	0	0	19.2602040816327	0	0	0	0	0	0	0
986	1472	haplo_2309	OTU_156	0	0	0	0	0	0	0	0	0	0	0	0	33.6842105263158	0	68.5314685314685	0	0	0	0	0	0	0	0	0	0	0	0	0	0	0	35.5932203389831	0	63.7037037037037	0	0	0
987	1473	haplo_8137	OTU_156	0	0	0	0	0	0	0	0	0	0	6.68348045397226	0	0	0	0	0	0	0	0	0	0	0	0	0	0	0	0	0	5.35714285714286	0	0	0	0	0	0	0
988	1474	haplo_8218	OTU_156	0	0	0	0	0	0	0	0	0	0	0	0	0	0	31.4685314685315	0	0	0	0	0	0	0	0	0	0	0	0	0	0	0	0	0	36.2962962962963	0	0	0
989	1477	haplo_424	OTU_157	0	0	0	100	0	0	0	0	0	0	0	0	0	0	0	0	0	0	0	0	0	100	0	0	0	0	0	0	0	0	0	0	0	0	0	0
990	1478	haplo_439	OTU_158	0	0	0	0	0	0	0	0	0	0	0	0	0	0	100	0	0	81.9532908704883	0	0	0	0	0	0	0	0	0	0	0	0	100	0	100	0	0	79.4816414686825
991	1479	haplo_4321	OTU_158	0	0	0	0	0	0	0	0	0	0	0	0	0	0	0	0	0	9.12951167728238	0	0	0	0	0	0	0	0	0	0	0	0	0	0	0	0	0	11.6630669546436
992	1480	haplo_9295	OTU_158	0	0	0	0	0	0	0	0	0	0	0	0	0	0	0	0	0	8.9171974522293	0	0	0	0	0	0	0	0	0	0	0	0	0	0	0	0	0	8.85529157667387
993	1484	haplo_447	OTU_159	0	0	0	0	0	0	0	0	0	0	73.4939759036145	0	0	0	0	0	0	0	0	0	0	0	0	0	0	0	0	0	73.7704918032787	0	0	0	0	0	0	0
994	1485	haplo_1886	OTU_159	100	0	0	0	0	0	0	0	0	0	0	0	0	0	0	0	0	0	100	0	0	0	0	0	0	0	0	0	0	0	0	0	0	0	0	0
995	1486	haplo_2690	OTU_159	0	0	0	0	0	0	0	0	0	0	15.7630522088353	0	0	0	0	0	0	0	0	0	0	0	0	0	0	0	0	0	14.7540983606557	0	0	0	0	0	0	0
996	1487	haplo_3925	OTU_159	0	0	0	0	0	0	0	0	0	0	10.7429718875502	0	0	0	0	0	0	0	0	0	0	0	0	0	0	0	0	0	11.4754098360656	0	0	0	0	0	0	0
997	1491	haplo_448	OTU_160	0	0	0	0	0	0	0	0	0	0	100	0	0	0	0	0	0	0	0	0	0	0	0	0	0	0	0	0	92.2008547008547	0	0	0	0	0	0	0
998	1492	haplo_7711	OTU_160	0	0	0	0	0	0	0	0	0	0	0	0	0	0	0	0	0	0	0	0	0	0	0	0	0	0	0	0	7.7991452991453	0	0	0	0	0	0	0
999	1493	haplo_450	OTU_161	0	0	0	0	0	0	0	0	0	0	0	0	0	54.9657534246575	0	0	0	0	0	0	0	0	0	0	0	0	0	0	0	0	0	62.3302358827734	0	0	0	0
1000	1494	haplo_962	OTU_161	0	0	0	0	0	0	0	0	0	0	0	0	0	32.3630136986301	0	0	0	0	0	0	0	0	0	0	0	0	0	0	0	0	0	23.3023588277341	0	0	0	0
1001	1495	haplo_2460	OTU_161	0	0	0	0	0	0	0	0	0	0	0	0	0	12.6712328767123	0	0	0	0	0	0	0	0	0	0	0	0	0	0	0	0	0	14.3674052894925	0	0	0	0
1002	1496	haplo_3368	OTU_161	0	0	0	0	0	0	0	0	0	0	0	0	0	0	0	0	0	0	0	0	0	0	0	0	0	0	0	0	0	0	0	0	0	0	100	0
1003	1498	haplo_452	OTU_162	0	0	100	0	0	0	0	0	0	0	0	0	0	0	0	0	0	0	0	0	100	0	0	0	0	0	0	0	0	0	0	0	0	0	0	0
1004	1499	haplo_1058	OTU_162	0	0	0	0	0	0	0	0	0	0	100	0	0	0	0	0	0	0	0	0	0	0	0	0	0	0	0	0	100	0	0	0	0	0	0	0
1005	1500	haplo_3228	OTU_162	0	0	0	0	0	0	0	0	0	0	0	0	100	0	0	0	0	0	0	0	0	0	0	0	0	0	0	0	0	0	100	0	0	0	0	0
1006	1502	haplo_455	OTU_163	0	0	0	100	0	0	0	0	0	0	0	0	0	0	0	0	100	0	0	0	0	100	0	0	0	0	0	0	0	0	0	0	0	0	100	0
1007	1503	haplo_457	OTU_164	0	0	0	0	0	0	0	0	0	0	100	0	0	0	0	0	0	0	0	0	0	0	0	0	0	0	0	0	100	0	0	0	0	0	0	0
1008	1505	haplo_462	OTU_165	0	0	0	100	0	100	0	0	0	0	0	0	0	0	0	0	0	0	0	0	0	0	0	100	0	0	0	0	0	0	0	0	0	0	0	0
1009	1506	haplo_468	OTU_166	0	0	0	0	0	0	100	0	0	0	0	0	0	0	0	0	0	0	0	0	0	0	0	0	100	0	0	0	0	0	0	0	0	0	0	0
1010	1507	haplo_470	OTU_167	0	0	0	0	0	0	0	0	0	0	0	0	0	0	0	0	100	0	0	0	0	0	0	0	0	0	0	0	0	0	0	0	0	0	100	0
1011	1508	haplo_3801	OTU_167	0	0	0	0	0	0	0	0	0	0	0	0	0	0	0	100	0	0	0	0	0	0	0	0	0	0	0	0	0	0	0	0	0	100	0	0
1012	1512	haplo_495	OTU_168	0	0	0	0	0	0	0	0	0	0	0	0	0	0	0	0	100	0	0	0	0	0	0	0	0	0	0	0	0	0	0	0	0	0	100	0
1013	1513	haplo_746	OTU_168	0	0	100	0	0	0	0	0	0	0	0	0	0	0	0	0	0	0	0	0	100	0	0	0	0	0	0	0	0	0	0	0	0	0	0	0
1014	1514	haplo_507	OTU_169	0	0	0	0	0	0	0	0	0	0	0	0	0	100	0	0	0	0	0	0	0	0	0	0	0	0	0	0	0	0	0	100	0	0	0	0
1015	1515	haplo_516	OTU_170	0	0	0	0	100	100	0	0	0	0	0	0	0	0	0	0	0	0	0	0	0	0	100	100	0	0	0	0	0	0	0	0	0	0	0	0
1016	1516	haplo_890	OTU_170	0	0	0	63.9065817409766	0	0	0	0	0	0	0	0	0	0	0	0	0	0	0	0	0	53.72460496614	0	0	0	0	0	0	0	0	0	0	0	0	0	0
1017	1517	haplo_1646	OTU_170	0	0	0	36.0934182590234	0	0	0	0	0	0	0	0	0	0	0	0	0	0	0	0	0	46.27539503386	0	0	0	0	0	0	0	0	0	0	0	0	0	0
1018	1518	haplo_517	OTU_171	0	0	0	0	0	0	0	0	0	0	0	100	0	0	0	0	0	0	0	0	0	0	0	0	0	0	0	0	0	100	0	0	100	0	0	0
1019	1519	haplo_523	OTU_172	0	0	0	0	0	0	77.8343949044586	0	0	0	0	0	0	0	0	0	0	0	0	0	0	0	0	0	81.5850815850816	0	0	0	0	0	0	0	0	0	0	0
1020	1520	haplo_3671	OTU_172	0	0	0	0	0	0	14.6496815286624	0	0	0	0	0	0	0	0	0	0	0	0	0	0	0	0	0	18.4149184149184	0	0	0	0	0	0	0	0	0	0	0
1021	1521	haplo_3794	OTU_172	0	0	0	0	0	0	7.51592356687898	0	0	0	100	0	0	0	0	0	0	0	0	0	0	0	0	0	0	0	0	0	100	0	0	0	0	0	0	0
1022	1523	haplo_527	OTU_173	0	100	0	0	0	100	0	0	0	0	0	0	0	0	0	0	0	0	0	100	0	0	0	100	0	0	0	0	100	0	0	0	0	0	0	0
1023	1525	haplo_529	OTU_174	0	0	0	0	0	0	0	0	0	0	69.9378881987578	0	0	0	0	0	0	0	0	0	0	0	0	0	0	0	0	0	81.5789473684211	0	0	0	0	0	0	0
1024	1526	haplo_4798	OTU_174	0	0	0	0	0	0	0	0	0	0	13.7888198757764	0	0	0	0	0	0	0	0	0	0	0	0	0	0	0	0	0	8.99122807017544	0	0	0	0	0	0	0
1025	1527	haplo_5957	OTU_174	0	0	0	0	0	0	0	0	0	0	10.3105590062112	0	0	0	0	0	0	0	0	0	0	0	0	0	0	0	0	0	9.42982456140351	0	0	0	0	0	0	0
1026	1528	haplo_10892	OTU_174	0	0	0	0	0	0	0	0	0	0	5.96273291925466	0	0	0	0	0	0	0	0	0	0	0	0	0	0	0	0	0	0	0	0	0	0	0	0	0
1027	1529	haplo_531	OTU_175	0	0	0	0	100	0	0	0	100	0	0	0	0	0	0	0	0	0	0	0	0	0	100	0	0	0	100	0	0	0	0	0	0	0	0	0
1028	1530	haplo_2628	OTU_175	0	0	0	0	0	0	0	0	0	0	0	0	0	0	0	70.5394190871369	0	0	0	0	0	0	0	0	0	0	0	0	0	0	0	0	0	100	0	0
1029	1531	haplo_5934	OTU_175	0	0	0	0	0	0	0	0	0	0	0	0	0	0	0	29.4605809128631	0	0	0	0	0	0	0	0	0	0	0	0	0	0	0	0	0	0	0	0
1030	1545	haplo_535	OTU_176	0	0	0	0	0	0	0	0	0	0	0	0	100	0	0	0	0	0	0	0	0	0	0	0	0	0	0	0	0	0	100	0	0	0	0	0
1031	1546	haplo_4167	OTU_176	0	0	0	0	0	0	0	0	0	0	100	0	0	0	0	0	0	0	0	0	0	0	0	0	0	0	0	0	0	0	0	0	0	0	0	0
1032	1547	haplo_540	OTU_177	0	0	0	0	0	0	0	0	0	0	0	0	0	0	0	0	100	0	0	0	0	0	0	0	0	0	0	0	0	0	0	0	0	0	100	0
1033	1551	haplo_555	OTU_179	0	0	0	0	0	0	0	0	0	0	0	0	0	0	0	0	100	0	0	0	0	0	0	0	0	0	0	0	0	0	0	0	0	0	100	0
1034	1553	haplo_557	OTU_180	0	0	0	0	0	0	0	0	0	0	100	0	0	0	0	0	0	0	0	0	0	0	0	0	0	0	0	0	100	0	0	0	0	0	0	0
1035	1555	haplo_570	OTU_181	0	0	0	0	0	0	0	0	0	0	0	0	90.1719901719902	0	0	0	0	0	0	0	0	0	0	0	0	0	0	0	0	0	89.3129770992366	0	0	0	0	0
1036	1556	haplo_8036	OTU_181	0	0	0	0	0	0	0	0	0	0	0	0	9.82800982800983	0	0	0	0	0	0	0	0	0	0	0	0	0	0	0	0	0	10.6870229007634	0	0	0	0	0
1037	1558	haplo_574	OTU_182	0	0	0	0	0	0	0	0	100	0	0	0	0	0	0	0	0	0	0	0	0	0	0	0	0	0	100	0	0	0	0	0	0	0	0	0
1038	1561	haplo_583	OTU_183	0	0	0	0	0	0	0	0	0	0	0	0	0	0	0	0	47.0766894457099	0	0	0	0	0	0	0	0	0	0	0	0	0	0	0	0	0	67.0175438596491	0
1039	1562	haplo_589	OTU_183	0	0	0	0	0	0	0	0	0	0	0	0	0	0	0	0	52.92331055429	0	0	0	0	0	0	0	0	0	0	0	0	0	0	0	0	0	32.9824561403509	0
1040	1563	haplo_1156	OTU_183	0	0	0	100	0	0	0	0	0	0	0	0	0	0	0	0	0	0	0	0	0	100	0	0	0	0	0	0	0	0	0	0	0	0	0	0
1041	1569	haplo_595	OTU_185	0	73.2283464566929	0	0	0	0	0	0	0	0	0	0	0	0	0	0	0	0	0	85.5227882037534	0	0	0	0	0	0	0	0	0	0	0	0	0	0	0	0
1042	1570	haplo_850	OTU_185	0	16.8503937007874	0	0	0	0	0	0	0	0	100	0	0	0	0	0	0	0	0	14.4772117962466	0	0	0	0	0	0	0	0	65.3125	0	0	0	0	0	0	0
1043	1571	haplo_1622	OTU_185	0	9.92125984251969	0	0	0	0	0	0	0	0	0	0	0	0	0	0	0	0	0	0	0	100	0	0	0	0	0	0	34.6875	0	0	0	0	0	0	0
1044	1576	haplo_596	OTU_186	0	0	0	0	0	0	0	0	0	0	0	0	0	0	0	100	0	0	0	0	0	0	0	0	0	0	0	0	0	0	0	0	0	100	0	0
1045	1577	haplo_600	OTU_187	0	0	0	100	0	87.3853211009174	0	0	0	0	0	0	0	0	0	0	0	0	0	0	0	0	0	100	0	0	0	0	0	0	0	0	0	0	0	0
1046	1578	haplo_6855	OTU_187	0	0	0	0	0	12.6146788990826	0	0	0	0	0	0	0	0	0	0	0	0	0	0	0	0	0	0	0	0	0	0	0	0	0	0	0	0	0	0
1047	1580	haplo_605	OTU_188	0	0	86.1623616236162	0	0	0	0	0	0	0	0	0	0	0	0	0	0	0	0	0	75.812274368231	0	0	0	0	0	0	0	0	0	0	0	100	0	0	0
1048	1581	haplo_5225	OTU_188	0	0	13.8376383763838	0	0	0	0	0	0	0	0	0	0	0	0	0	0	0	0	0	24.187725631769	0	0	0	0	0	0	0	0	0	0	0	0	0	0	0
1049	1584	haplo_606	OTU_189	0	0	0	0	0	0	0	0	0	100	0	0	0	0	0	0	0	0	0	0	0	0	0	0	0	0	0	79.0186125211506	0	0	0	0	0	0	0	0
1050	1585	haplo_910	OTU_189	0	0	0	0	0	0	0	100	0	0	0	0	0	0	0	0	0	0	0	0	0	0	0	0	0	100	0	0	0	0	0	0	0	0	0	0
1051	1586	haplo_2607	OTU_189	0	0	0	0	100	0	0	0	0	0	0	0	0	0	0	0	0	0	0	0	0	0	100	0	0	0	0	9.13705583756345	0	0	0	0	0	0	0	0
1052	1587	haplo_3436	OTU_189	0	0	0	0	0	0	0	0	0	0	0	0	0	0	0	0	0	0	0	0	0	0	0	0	0	0	0	11.844331641286	0	0	0	0	0	0	0	0
1053	1588	haplo_13323	OTU_189	0	0	0	0	0	0	0	0	0	0	0	0	0	0	0	0	0	0	0	0	0	0	0	0	0	0	0	0	0	0	0	0	0	0	0	100
1054	1590	haplo_612	OTU_190	0	0	0	0	0	0	0	0	0	0	0	0	0	0	0	0	86.3340563991323	0	0	0	0	0	0	0	0	0	0	0	0	0	0	0	0	0	88.2063882063882	0
1055	1591	haplo_6809	OTU_190	0	0	0	0	0	0	0	0	0	0	0	0	0	0	0	0	13.6659436008677	0	0	0	0	0	0	0	0	0	0	0	0	0	0	0	0	0	11.7936117936118	0
1056	1593	haplo_618	OTU_191	0	0	0	0	0	0	0	0	0	0	0	0	0	0	0	100	0	0	0	0	0	0	0	0	0	0	0	0	0	0	0	0	0	100	0	0
1057	1597	haplo_629	OTU_194	0	0	0	0	0	0	0	0	0	0	0	0	0	0	0	0	100	0	0	0	0	0	0	0	0	0	0	0	0	0	0	0	0	0	100	0
1058	1608	haplo_664	OTU_196	0	0	0	0	0	0	0	0	0	0	0	0	0	0	0	100	0	0	0	0	0	0	0	0	0	0	0	0	0	0	0	0	0	100	0	0
1059	1614	haplo_689	OTU_200	0	0	0	0	0	0	0	0	0	0	0	0	0	100	0	0	0	0	0	0	0	0	0	0	0	0	0	0	0	0	0	85.0340136054422	0	0	0	0
1060	1615	haplo_7423	OTU_200	0	0	0	0	0	0	0	0	0	0	0	0	0	0	0	0	0	0	0	0	0	0	0	0	0	0	0	0	0	0	0	14.9659863945578	0	0	0	0
1061	1620	haplo_694	OTU_201	0	0	0	0	0	0	0	0	0	0	0	0	0	0	0	50.8571428571429	0	0	0	0	0	0	0	0	0	0	0	0	0	0	0	0	0	57.8199052132701	0	0
1062	1621	haplo_2172	OTU_201	0	0	0	0	0	0	0	0	0	0	0	0	0	0	0	27.2857142857143	0	0	0	0	0	0	0	0	0	0	0	0	0	0	0	0	0	26.7772511848341	0	0
1063	1622	haplo_5835	OTU_201	0	0	0	0	0	0	0	0	0	0	0	0	0	0	0	9	0	0	0	0	0	0	0	0	0	0	0	0	0	0	0	0	0	15.4028436018957	0	0
1064	1623	haplo_6285	OTU_201	0	0	0	0	0	0	0	0	0	0	0	0	0	0	0	12.8571428571429	0	0	0	0	0	0	0	0	0	0	0	0	0	0	0	0	0	0	0	0
1065	1628	haplo_718	OTU_202	0	0	0	0	0	0	0	0	0	0	0	0	100	0	0	0	0	0	0	0	0	0	0	0	0	0	0	0	0	0	83.9483394833948	0	0	0	0	0
1066	1629	haplo_6953	OTU_202	0	0	0	0	0	0	0	0	0	0	0	0	0	0	0	0	0	0	0	0	0	0	0	0	0	0	0	0	0	0	16.0516605166052	0	0	0	0	0
1067	1646	haplo_813	OTU_206	0	0	0	0	86.5800865800866	0	0	0	0	0	0	0	0	0	0	0	0	0	0	0	0	0	100	0	0	0	0	0	0	0	0	0	0	0	0	0
1068	1647	haplo_8136	OTU_206	0	0	0	0	13.4199134199134	0	0	0	0	0	0	0	0	0	0	0	0	0	0	0	0	0	0	0	0	0	0	0	0	0	0	0	0	0	0	0
1069	1651	haplo_849	OTU_208	0	0	0	0	0	0	0	0	0	0	0	0	0	0	0	0	100	0	0	0	0	0	0	0	0	0	0	0	0	0	0	0	0	0	100	0
1070	1671	haplo_1171	OTU_216	50.6666666666667	0	0	0	0	0	0	0	0	0	0	0	0	0	0	0	0	0	60.347551342812	0	0	0	0	0	0	0	0	0	0	0	0	0	0	0	0	0
1071	1672	haplo_1981	OTU_216	49.3333333333333	0	0	0	0	0	0	0	0	0	0	0	0	0	0	0	0	0	39.652448657188	0	0	0	0	0	0	0	0	0	0	0	0	0	0	0	0	0
1072	1688	haplo_1482	OTU_223	0	0	0	0	0	0	0	0	0	0	0	0	0	0	0	0	0	72.1052631578947	0	0	0	0	0	0	0	0	0	0	0	0	0	0	0	0	0	61.7370892018779
1073	1689	haplo_2239	OTU_223	0	0	0	0	0	0	0	0	0	0	0	0	0	0	100	0	0	0	0	0	0	0	0	0	0	0	0	0	0	0	0	0	100	0	0	0
1074	1690	haplo_3280	OTU_223	0	0	0	0	0	0	0	0	0	0	0	0	0	0	0	0	0	27.8947368421053	0	0	0	0	0	0	0	0	0	0	0	0	0	0	0	0	0	38.2629107981221
1075	1708	haplo_1820	OTU_230	0	0	0	0	0	0	0	0	0	0	58.3162217659138	0	0	0	0	0	0	0	0	0	0	0	0	0	0	0	0	0	44.6808510638298	0	0	0	0	0	0	0
1076	1709	haplo_2403	OTU_230	0	0	0	0	0	0	0	0	0	0	41.6837782340862	0	0	0	0	0	0	0	0	0	0	0	0	0	0	0	0	0	55.3191489361702	0	0	0	0	0	0	0
1077	1734	haplo_2097	OTU_240	0	0	0	0	0	0	0	0	0	0	0	0	0	0	0	0	37.5384615384615	0	0	0	0	0	0	0	0	0	0	0	0	0	0	0	0	0	100	0
1078	1735	haplo_2882	OTU_240	0	0	0	0	0	0	0	0	0	0	0	0	0	0	0	0	33.2307692307692	0	0	0	0	0	0	0	0	0	0	0	0	0	0	0	0	0	0	0
1079	1736	haplo_4264	OTU_240	0	0	0	0	0	0	0	0	0	0	0	0	0	0	0	0	21.8461538461538	0	0	0	0	0	0	0	0	0	0	0	0	0	0	0	0	0	0	0
1080	1737	haplo_12103	OTU_240	0	0	0	0	0	0	0	0	0	0	0	0	0	0	0	0	7.38461538461539	0	0	0	0	0	0	0	0	0	0	0	0	0	0	0	0	0	0	0
1081	2182	NA	denoised+below0.01	100	100	100	100	100	100	100	100	100	100	100	100	100	100	100	100	100	100	100	100	100	100	100	100	100	100	100	100	100	100	100	100	100	100	100	100
