# Supplementary material for: Estimating intraspecific genetic diversity from community DNA metabarcoding data
Source: PeerJ. 2018 Apr 9;6:e4644. doi: 10.7717/peerj.4644 (PMC5896493; doi:10.7717/peerj.4644)
Supplement: Supplemental Information 8 [file peerj-06-4644-s008.zip › Scripts_S1_v3/2_Monitoring_samples/finland_haplo_plot_v3.R]

# 180129 - script to produce figure S5, haplotype distribution barplots

setwd("~/Documents/UNI_und_VORLESUNGEN/14 Guelph/1 Parks /1 R scripts/1 haplo per OTU/finland")


data <- read.csv("~/Documents/UNI_und_VORLESUNGEN/11 phd projects/1 Meta HAPLOTYPING/2 JAMP finland/r maps/_haplomaps/highligh_orange/170825_BF2+BR2_haplotable_alpha_5_haplosize_0.01_minOTU_0.1_orange.csv", stringsAsFactors=F)

data[data=="orange"] <- 0

pdf("hist_haplo_finland_BF2+BR2_180128.pdf", height=6, width=7)
barplot(table(table(data$OTU)), yaxt="n", ylab="Number of OTUs", xlab="Number of haplotypes within respective OTU")
axis(2, las=1)
dev.off()

sum(table(table(data$OTU)))
length(table(data$OTU))

# add.pies
colors <- c("white", "#737373", "#F15A60", "#7BC36A", "#599BD3", "#F9A75B", "#9E67AB", "#CE7058", "#D77FB4", "#737373", "#F15A60", "#7BC36A", "#599BD3", "#F9A75B", "#9E67AB", "#CE7058", "#D77FB4", "#737373", "#F15A60", "#7BC36A", "#599BD3", "#F9A75B", "#9E67AB", "#CE7058", "#D77FB4", "#737373", "#F15A60", "#7BC36A", "#599BD3", "#F9A75B", "#9E67AB", "#CE7058", "#D77FB4", "#737373", "#F15A60", "#7BC36A", "#599BD3", "#F9A75B", "#9E67AB", "#CE7058", "#D77FB4", "#737373", "#F15A60", "#7BC36A", "#599BD3", "#F9A75B", "#9E67AB", "#CE7058", "#D77FB4")


names(data)
#  make large plot showing haplotype compossition per sample

OTUs <- unique(data$OTU)

i <- 9
k <- 1
pdf("haplo_composition_finland_BF2+BR2_180128+3.pdf", height=7, width=6)
par(mfrow=c(5, 40), oma=c(0,0,0,0), mar=c(0,0,1,0), lwd=0.5)

for (i in 1:length(OTUs) ){
temp <- data[data$OTU==OTUs[i], -c(1:4)]

for (k in 1:ncol(temp)){ # alculate relative abundance for each row
temp[k] <- as.numeric(unlist(temp[k]))/sum(as.numeric(unlist(temp[k])))*100
}

temp[is.na(temp)] <- 0

# count samples without detection
emptysamples <- sum(c(colSums(temp)[1:18]+colSums(temp)[19:36])==0)


# relative proportions, this are actual haplotype proportions!
temp <- rowSums(temp)/sum(rowSums(temp))*100
temp <- temp[temp!=0]

# include proportion of undetected sites

barplot(cbind(c(emptysamples/18*100, sort(temp, decreasing=T)*(1-emptysamples/18))), col= colors, main = sub("OTU_", "", OTUs[i]), xlab="", ylab="", yaxt="n", axisnames=F, cex.main=0.7)

}
dev.off()


# count haplos etc


data <- read.csv("~/Documents/UNI_und_VORLESUNGEN/11 phd projects/1 Meta HAPLOTYPING/2 JAMP finland/r maps/_haplomaps/highligh_orange/170825_BF2+BR2_haplotable_alpha_5_haplosize_0.01_minOTU_0.1_orange.csv", stringsAsFactors=F)


OTUs <- unique(data$OTU[-nrow(data)])
length(OTUs) # number of OTUs
length(data$OTU[-nrow(data)]) # #number of raw haplotypes
mean(table(data$OTU[-nrow(data)])) # average number of haplotypes


data <- read.csv("~/Documents/UNI_und_VORLESUNGEN/11 phd projects/1 Meta HAPLOTYPING/2 JAMP finland/r maps/_haplomaps/highligh_orange/170825_BF1+BR2_haplotable_alpha_5_haplosize_0.01_minOTU_0.1_orange.csv", stringsAsFactors=F)


OTUs <- unique(data$OTU[-nrow(data)])
length(OTUs) # number of OTUs
length(data$OTU[-nrow(data)]) # #number of raw haplotypes
mean(table(data$OTU[-nrow(data)])) # average number of haplotypes


data <- read.csv("~/Documents/UNI_und_VORLESUNGEN/11 phd projects/1 Meta HAPLOTYPING/2 JAMP finland/r maps/_haplomaps/highligh_orange/170825_BF1+BR1_haplotable_alpha_5_haplosize_0.01_minOTU_0.1_orange.csv", stringsAsFactors=F)


OTUs <- unique(data$OTU[-nrow(data)])
length(OTUs) # number of OTUs
length(data$OTU[-nrow(data)]) # #number of raw haplotypes
mean(table(data$OTU[-nrow(data)])) # average number of haplotypes


data <- read.csv("~/Documents/UNI_und_VORLESUNGEN/11 phd projects/1 Meta HAPLOTYPING/2 JAMP finland/r maps/_haplomaps/highligh_orange/170825_BF2+BR1_haplotable_alpha_5_haplosize_0.01_minOTU_0.1_orange.csv", stringsAsFactors=F)


OTUs <- unique(data$OTU[-nrow(data)])
length(OTUs) # number of OTUs
length(data$OTU[-nrow(data)]) # #number of raw haplotypes
mean(table(data$OTU[-nrow(data)])) # average number of haplotypes
