# Supplementary material for: Estimating intraspecific genetic diversity from community DNA metabarcoding data
Source: PeerJ. 2018 Apr 9;6:e4644. doi: 10.7717/peerj.4644 (PMC5896493; doi:10.7717/peerj.4644)
Supplement: Supplemental Information 8 [file peerj-06-4644-s008.zip › Scripts_S1_v3/2_Monitoring_samples/log files/BF1+BR1_log.txt]

##########
2017-08-05 11:53:55
PROCESSING MODULE:
A_Demultiplexing_shifted


Version v0.1


2017-08-05 11:53:55
Starting demultiplexing using:
Barcode table:BF_BR
Searching for 152 samples as given in table: ~/Documents/UNI_und_VORLESUNGEN/11 phd projects/1 Meta HAPLOTYPING/2 JAMP finland/demulti_filenames_160806.csv
Raw data format: bz2
Read 1 RAW data: ../0 NGS data/NG-9759_Lib_EV_final10__L_lib126701_4725_1_1.fastq.bz2
Read 2 RAW data: ../0 NGS data/NG-9759_Lib_EV_final10__L_lib126701_4725_1_2.fastq.bz2

##########
2017-08-05 12:00:32
PROCESSING MODULE:
B_U_merge_PE


Version v0.1


K01_116_BR2B_BF24: 94.3% merged - median length: 461
K01_146_BF24_BR11: 98.4% merged - median length: 362
K01_176_BR10_BF22: 98.8% merged - median length: 362
K01_206_BF14_BR2B: 98.8% merged - median length: 356
K01_236_BR21_BF10: 98.9% merged - median length: 356
K01_26_BF10_BR13: 99.4% merged - median length: 257
K01_56_BR11_BF12: 99.4% merged - median length: 257
K01_86_BF22_BR21: 94.2% merged - median length: 461
K03_118_BR20_BF23: 95.3% merged - median length: 461
K03_148_BF23_BR13: 98.7% merged - median length: 362
K03_178_BR10_BF20: 98.8% merged - median length: 362
K03_208_BF12_BR20: 98.7% merged - median length: 356
K03_238_BR22_BF14: 98.8% merged - median length: 356
K03_28_BF11_BR10: 99.4% merged - median length: 257
K03_58_BR10_BF14: 99.4% merged - median length: 257
K03_88_BF20_BR22: 95% merged - median length: 461
K04_119_BR24_BF20: 94.6% merged - median length: 461
K04_149_BF22_BR10: 98.6% merged - median length: 362
K04_179_BR12_BF22: 98.8% merged - median length: 362
K04_209_BF13_BR24: 98.7% merged - median length: 356
K04_239_BR20_BF12: 98.9% merged - median length: 356
K04_29_BF11_BR13: 99.4% merged - median length: 257
K04_59_BR12_BF13: 99.5% merged - median length: 257
K04_89_BF21_BR2B: 94.8% merged - median length: 461
K05_120_BR22_BF20: 95% merged - median length: 461
K05_150_BF2B_BR13: 98.7% merged - median length: 362
K05_180_BR12_BF24: 98.8% merged - median length: 362
K05_210_BF10_BR21: 98.8% merged - median length: 356
K05_240_BR23_BF11: 99% merged - median length: 356
K05_30_BF12_BR11: 99.3% merged - median length: 257
K05_60_BR11_BF13: 99.4% merged - median length: 257
K05_90_BF23_BR23: 95.4% merged - median length: 461
Sa01_121_BF22_BR12: 98.6% merged - median length: 362
Sa01_151_BR10_BF21: 98.6% merged - median length: 362
Sa01_181_BF12_BR24: 98.7% merged - median length: 356
Sa01_1_BF10_BR12: 99.4% merged - median length: 257
Sa01_211_BR20_BF11: 98.9% merged - median length: 356
Sa01_31_BR14_BF12: 99.5% merged - median length: 257
Sa01_61_BF22_BR20: 95.8% merged - median length: 461
Sa01_91_BR21_BF21: 95.6% merged - median length: 461
Sa03_123_BF2B_BR11: 98.6% merged - median length: 362
Sa03_153_BR12_BF20: 98.8% merged - median length: 362
Sa03_183_BF13_BR22: 98.8% merged - median length: 356
Sa03_213_BR22_BF12: 98.9% merged - median length: 356
Sa03_33_BR13_BF12: 99.5% merged - median length: 257
Sa03_3_BF13_BR10: 99.4% merged - median length: 257
Sa03_63_BF24_BR22: 94.7% merged - median length: 461
Sa03_93_BR24_BF21: 95.4% merged - median length: 461
Sa04_124_BF21_BR12: 98.8% merged - median length: 362
Sa04_154_BR1C_BF20: 98.7% merged - median length: 362
Sa04_184_BF11_BR20: 98.9% merged - median length: 356
Sa04_214_BR24_BF13: 98.8% merged - median length: 356
Sa04_34_BR12_BF10: 99.5% merged - median length: 257
Sa04_4_BF13_BR13: 99.3% merged - median length: 257
Sa04_64_BF20_BR24: 95.2% merged - median length: 461
Sa04_94_BR22_BF22: 95.1% merged - median length: 461
Sa05_125_BF2B_BR10: 98.6% merged - median length: 362
Sa05_155_BR13_BF21: 98.6% merged - median length: 362
Sa05_185_BF10_BR22: 98.9% merged - median length: 356
Sa05_215_BR23_BF14: 98.9% merged - median length: 356
Sa05_35_BR13_BF13: 99.5% merged - median length: 257
Sa05_5_BF11_BR11: 99.3% merged - median length: 257
Sa05_65_BF2B_BR2B: 95.5% merged - median length: 461
Sa05_95_BR22_BF21: 95.2% merged - median length: 461
Sa06_126_BF20_BR11: 98.6% merged - median length: 362
Sa06_156_BR10_BF24: 98.6% merged - median length: 362
Sa06_186_BF14_BR23: 98.9% merged - median length: 356
Sa06_216_BR21_BF12: 99% merged - median length: 356
Sa06_36_BR13_BF10: 99.5% merged - median length: 257
Sa06_66_BF23_BR21: 94.2% merged - median length: 461
Sa06_6_BF12_BR10: 99.3% merged - median length: 257
Sa06_96_BR2B_BF22: 94.9% merged - median length: 461
Sa07_127_BF23_BR10: 97.6% merged - median length: 362
Sa07_157_BR11_BF21: 97.7% merged - median length: 362
Sa07_187_BF12_BR22: 98.8% merged - median length: 356
Sa07_217_BR2B_BF1C: 98.9% merged - median length: 356
Sa07_37_BR10_BF12: 99.4% merged - median length: 257
Sa07_67_BF21_BR24: 95.1% merged - median length: 461
Sa07_7_BF10_BR11: 99.4% merged - median length: 257
Sa07_97_BR21_BF23: 95.1% merged - median length: 461
T01_101_BR20_BF20: 95.6% merged - median length: 461
T01_11_BF14_BR11: 99.4% merged - median length: 257
T01_131_BF20_BR13: 98.7% merged - median length: 362
T01_161_BR14_BF22: 98.7% merged - median length: 362
T01_191_BF12_BR21: 98.6% merged - median length: 356
T01_221_BR2B_BF14: 98.9% merged - median length: 356
T01_41_BR11_BF11: 99.4% merged - median length: 257
T01_71_BF23_BR22: 94.3% merged - median length: 461
T06_106_BR22_BF24: 94% merged - median length: 461
T06_136_BF21_BR13: 98.6% merged - median length: 362
T06_166_BR11_BF24: 98.6% merged - median length: 362
T06_16_BF11_BR12: 99.4% merged - median length: 257
T06_196_BF11_BR23: 98.9% merged - median length: 356
T06_226_BR20_BF13: 98.8% merged - median length: 356
T06_46_BR11_BF10: 99.4% merged - median length: 257
T06_76_BF2B_BR20: 94.5% merged - median length: 461
T07_107_BR20_BF22: 95.2% merged - median length: 461
T07_137_BF2B_BR14: 98.6% merged - median length: 362
T07_167_BR1C_BF21: 98.5% merged - median length: 362
T07_17_BF14_BR10: 99.4% merged - median length: 257
T07_197_BF13_BR21: 98.7% merged - median length: 356
T07_227_BR24_BF10: 98.9% merged - median length: 356
T07_47_BR14_BF10: 99.5% merged - median length: 257
T07_77_BF22_BR24: 95.6% merged - median length: 461
T08_108_BR21_BF20: 96% merged - median length: 461
T08_138_BF20_BR10: 98.7% merged - median length: 362
T08_168_BR13_BF22: 98.6% merged - median length: 362
T08_18_BF10_BR10: 99.4% merged - median length: 257
T08_198_BF10_BR2B: 98.8% merged - median length: 356
T08_228_BR23_BF13: 98.9% merged - median length: 356
T08_48_BR10_BF11: 99.4% merged - median length: 257
T08_78_BF23_BR20: 95.2% merged - median length: 461
T11_111_BR21_BF22: 94.3% merged - median length: 461
T11_141_BF23_BR11: 98.4% merged - median length: 362
T11_171_BR13_BF20: 98.6% merged - median length: 362
T11_201_BF13_BR20: 98.6% merged - median length: 356
T11_21_BF12_BR13: 99.3% merged - median length: 257
T11_231_BR2B_BF10: 98.9% merged - median length: 356
T11_51_BR14_BF13: 99.4% merged - median length: 257
T11_81_BF21_BR20: 95.4% merged - median length: 461
T13_113_BR20_BF21: 96% merged - median length: 461
T13_143_BF21_BR10: 98.7% merged - median length: 362
T13_173_BR11_BF2B: 98.6% merged - median length: 362
T13_203_BF11_BR2B: 98.8% merged - median length: 356
T13_233_BR24_BF12: 98.9% merged - median length: 356
T13_23_BF13_BR11: 99.3% merged - median length: 257
T13_53_BR12_BF12: 99.5% merged - median length: 257
T13_83_BF20_BR23: 95.3% merged - median length: 461
T14_114_BR24_BF22: 94.7% merged - median length: 461
T14_144_BF22_BR1C: 98.7% merged - median length: 362
T14_174_BR12_BF21: 98.6% merged - median length: 362
T14_204_BF13_BR23: 98.8% merged - median length: 356
T14_234_BR22_BF10: 98.9% merged - median length: 356
T14_24_BF11_BR14: 99.5% merged - median length: 257
T14_54_BR10_BF10: 99.5% merged - median length: 257
T14_84_BF23_BR2B: 94.7% merged - median length: 461
T15_115_BR23_BF20: 94.7% merged - median length: 461
T15_145_BF20_BR12: 98.7% merged - median length: 362
T15_175_BR11_BF23: 98.7% merged - median length: 362
T15_205_BF11_BR22: 98.5% merged - median length: 356
T15_235_BR23_BF12: 98.6% merged - median length: 356
T15_25_BF12_BR14: 99.4% merged - median length: 257
T15_55_BR12_BF11: 99.5% merged - median length: 257
T15_85_BF2B_BR21: 94.8% merged - median length: 461


2017-08-05 13:54:29
Done with PE merging

##########
2017-08-05 17:19:12
PROCESSING MODULE:
C_Cutadapt
Module Version: v0.1


Using Version: Cutadapt v1.9
Starting to remove adapters (primers) on both ends in 144 files:
K01_116_BR2B_BF24 - 99.88% reads passed
K01_146_BF24_BR11 - 99.91% reads passed
K01_176_BR10_BF22 - 99.89% reads passed
K01_206_BF14_BR2B - 99.23% reads passed
K01_236_BR21_BF10 - 99.8% reads passed
K01_26_BF10_BR13 - 99.85% reads passed
K01_56_BR11_BF12 - 99.85% reads passed
K01_86_BF22_BR21 - 99.79% reads passed
K03_118_BR20_BF23 - 99.83% reads passed
K03_148_BF23_BR13 - 99.59% reads passed
K03_178_BR10_BF20 - 99.91% reads passed
K03_208_BF12_BR20 - 99.79% reads passed
K03_238_BR22_BF14 - 99.67% reads passed
K03_28_BF11_BR10 - 99.9% reads passed
K03_58_BR10_BF14 - 99.78% reads passed
K03_88_BF20_BR22 - 99.82% reads passed
K04_119_BR24_BF20 - 99.79% reads passed
K04_149_BF22_BR10 - 99.87% reads passed
K04_179_BR12_BF22 - 99.86% reads passed
K04_209_BF13_BR24 - 99.71% reads passed
K04_239_BR20_BF12 - 99.84% reads passed
K04_29_BF11_BR13 - 99.83% reads passed
K04_59_BR12_BF13 - 99.9% reads passed
K04_89_BF21_BR2B - 99.09% reads passed
K05_120_BR22_BF20 - 99.81% reads passed
K05_150_BF2B_BR13 - 99.77% reads passed
K05_180_BR12_BF24 - 99.83% reads passed
K05_210_BF10_BR21 - 99.82% reads passed
K05_240_BR23_BF11 - 99.45% reads passed
K05_30_BF12_BR11 - 99.79% reads passed
K05_60_BR11_BF13 - 99.91% reads passed
K05_90_BF23_BR23 - 99.6% reads passed
Sa01_121_BF22_BR12 - 99.88% reads passed
Sa01_151_BR10_BF21 - 99.92% reads passed
Sa01_181_BF12_BR24 - 99.83% reads passed
Sa01_1_BF10_BR12 - 99.94% reads passed
Sa01_211_BR20_BF11 - 99.87% reads passed
Sa01_31_BR14_BF12 - 99.94% reads passed
Sa01_61_BF22_BR20 - 99.85% reads passed
Sa01_91_BR21_BF21 - 99.78% reads passed
Sa03_123_BF2B_BR11 - 99.86% reads passed
Sa03_153_BR12_BF20 - 99.91% reads passed
Sa03_183_BF13_BR22 - 99.78% reads passed
Sa03_213_BR22_BF12 - 99.8% reads passed
Sa03_33_BR13_BF12 - 99.65% reads passed
Sa03_3_BF13_BR10 - 99.84% reads passed
Sa03_63_BF24_BR22 - 99.85% reads passed
Sa03_93_BR24_BF21 - 99.81% reads passed
Sa04_124_BF21_BR12 - 99.9% reads passed
Sa04_154_BR1C_BF20 - 99.51% reads passed
Sa04_184_BF11_BR20 - 99.89% reads passed
Sa04_214_BR24_BF13 - 99.8% reads passed
Sa04_34_BR12_BF10 - 99.92% reads passed
Sa04_4_BF13_BR13 - 99.84% reads passed
Sa04_64_BF20_BR24 - 99.81% reads passed
Sa04_94_BR22_BF22 - 99.75% reads passed
Sa05_125_BF2B_BR10 - 99.84% reads passed
Sa05_155_BR13_BF21 - 99.53% reads passed
Sa05_185_BF10_BR22 - 99.86% reads passed
Sa05_215_BR23_BF14 - 99.32% reads passed
Sa05_35_BR13_BF13 - 99.63% reads passed
Sa05_5_BF11_BR11 - 99.92% reads passed
Sa05_65_BF2B_BR2B - 99.08% reads passed
Sa05_95_BR22_BF21 - 99.81% reads passed
Sa06_126_BF20_BR11 - 99.92% reads passed
Sa06_156_BR10_BF24 - 99.84% reads passed
Sa06_186_BF14_BR23 - 99.89% reads passed
Sa06_216_BR21_BF12 - 99.79% reads passed
Sa06_36_BR13_BF10 - 99.63% reads passed
Sa06_66_BF23_BR21 - 99.52% reads passed
Sa06_6_BF12_BR10 - 99.8% reads passed
Sa06_96_BR2B_BF22 - 99.91% reads passed
Sa07_127_BF23_BR10 - 99.71% reads passed
Sa07_157_BR11_BF21 - 99.9% reads passed
Sa07_187_BF12_BR22 - 99.83% reads passed
Sa07_217_BR2B_BF1C - 99.7% reads passed
Sa07_37_BR10_BF12 - 99.92% reads passed
Sa07_67_BF21_BR24 - 99.79% reads passed
Sa07_7_BF10_BR11 - 99.94% reads passed
Sa07_97_BR21_BF23 - 99.81% reads passed
T01_101_BR20_BF20 - 99.86% reads passed
T01_11_BF14_BR11 - 99.94% reads passed
T01_131_BF20_BR13 - 99.91% reads passed
T01_161_BR14_BF22 - 99.91% reads passed
T01_191_BF12_BR21 - 99.71% reads passed
T01_221_BR2B_BF14 - 99.82% reads passed
T01_41_BR11_BF11 - 99.91% reads passed
T01_71_BF23_BR22 - 99.62% reads passed
T06_106_BR22_BF24 - 99.74% reads passed
T06_136_BF21_BR13 - 99.81% reads passed
T06_166_BR11_BF24 - 99.83% reads passed
T06_16_BF11_BR12 - 99.92% reads passed
T06_196_BF11_BR23 - 99.83% reads passed
T06_226_BR20_BF13 - 99.86% reads passed
T06_46_BR11_BF10 - 99.92% reads passed
T06_76_BF2B_BR20 - 99.82% reads passed
T07_107_BR20_BF22 - 99.81% reads passed
T07_137_BF2B_BR14 - 99.87% reads passed
T07_167_BR1C_BF21 - 99.47% reads passed
T07_17_BF14_BR10 - 99.95% reads passed
T07_197_BF13_BR21 - 99.74% reads passed
T07_227_BR24_BF10 - 99.81% reads passed
T07_47_BR14_BF10 - 99.94% reads passed
T07_77_BF22_BR24 - 99.75% reads passed
T08_108_BR21_BF20 - 99.78% reads passed
T08_138_BF20_BR10 - 99.9% reads passed
T08_168_BR13_BF22 - 99.45% reads passed
T08_18_BF10_BR10 - 99.92% reads passed
T08_198_BF10_BR2B - 99.13% reads passed
T08_228_BR23_BF13 - 99.45% reads passed
T08_48_BR10_BF11 - 99.92% reads passed
T08_78_BF23_BR20 - 99.63% reads passed
T11_111_BR21_BF22 - 99.76% reads passed
T11_141_BF23_BR11 - 99.71% reads passed
T11_171_BR13_BF20 - 99.54% reads passed
T11_201_BF13_BR20 - 99.78% reads passed
T11_21_BF12_BR13 - 99.81% reads passed
T11_231_BR2B_BF10 - 99.96% reads passed
T11_51_BR14_BF13 - 99.93% reads passed
T11_81_BF21_BR20 - 99.85% reads passed
T13_113_BR20_BF21 - 99.84% reads passed
T13_143_BF21_BR10 - 99.9% reads passed
T13_173_BR11_BF2B - 99.38% reads passed
T13_203_BF11_BR2B - 99.15% reads passed
T13_233_BR24_BF12 - 99.8% reads passed
T13_23_BF13_BR11 - 99.83% reads passed
T13_53_BR12_BF12 - 99.9% reads passed
T13_83_BF20_BR23 - 99.85% reads passed
T14_114_BR24_BF22 - 99.76% reads passed
T14_144_BF22_BR1C - 99.59% reads passed
T14_174_BR12_BF21 - 99.9% reads passed
T14_204_BF13_BR23 - 99.78% reads passed
T14_234_BR22_BF10 - 99.83% reads passed
T14_24_BF11_BR14 - 99.91% reads passed
T14_54_BR10_BF10 - 99.93% reads passed
T14_84_BF23_BR2B - 98.91% reads passed
T15_115_BR23_BF20 - 99.44% reads passed
T15_145_BF20_BR12 - 99.92% reads passed
T15_175_BR11_BF23 - 99.9% reads passed
T15_205_BF11_BR22 - 99.84% reads passed
T15_235_BR23_BF12 - 99.46% reads passed
T15_25_BF12_BR14 - 99.79% reads passed
T15_55_BR12_BF11 - 99.91% reads passed
T15_85_BF2B_BR21 - 99.75% reads passed
2017-08-05 20:08:04


Module completed!

##########
2017-08-05 20:49:46
PROCESSING MODULE:
D_U_max_ee


Version v0.1


Starting to quality filter (max expected errors = 0.5) in 144 samples.
K01_116_BR2B_BF24: 81.41% pass EE 
K01_146_BF24_BR11: 94.22% pass EE 
K01_176_BR10_BF22: 95.95% pass EE 
K01_206_BF14_BR2B: 95.85% pass EE 
K01_236_BR21_BF10: 96.41% pass EE 
K01_26_BF10_BR13: 98.93% pass EE 
K01_56_BR11_BF12: 99.08% pass EE 
K01_86_BF22_BR21: 79.89% pass EE 
K03_118_BR20_BF23: 81.28% pass EE 
K03_148_BF23_BR13: 95.36% pass EE 
K03_178_BR10_BF20: 95.72% pass EE 
K03_208_BF12_BR20: 95.73% pass EE 
K03_238_BR22_BF14: 95.7% pass EE 
K03_28_BF11_BR10: 98.98% pass EE 
K03_58_BR10_BF14: 99.06% pass EE 
K03_88_BF20_BR22: 84.04% pass EE 
K04_119_BR24_BF20: 81.57% pass EE 
K04_149_BF22_BR10: 95.67% pass EE 
K04_179_BR12_BF22: 95.99% pass EE 
K04_209_BF13_BR24: 95.49% pass EE 
K04_239_BR20_BF12: 95.91% pass EE 
K04_29_BF11_BR13: 98.9% pass EE 
K04_59_BR12_BF13: 99.07% pass EE 
K04_89_BF21_BR2B: 81.97% pass EE 
K05_120_BR22_BF20: 82.33% pass EE 
K05_150_BF2B_BR13: 95.34% pass EE 
K05_180_BR12_BF24: 95.51% pass EE 
K05_210_BF10_BR21: 95.77% pass EE 
K05_240_BR23_BF11: 95.93% pass EE 
K05_30_BF12_BR11: 98.85% pass EE 
K05_60_BR11_BF13: 99.09% pass EE 
K05_90_BF23_BR23: 81.28% pass EE 
Sa01_121_BF22_BR12: 95.52% pass EE 
Sa01_151_BR10_BF21: 95.86% pass EE 
Sa01_181_BF12_BR24: 95.62% pass EE 
Sa01_1_BF10_BR12: 98.85% pass EE 
Sa01_211_BR20_BF11: 96.16% pass EE 
Sa01_31_BR14_BF12: 98.95% pass EE 
Sa01_61_BF22_BR20: 83.94% pass EE 
Sa01_91_BR21_BF21: 83.39% pass EE 
Sa03_123_BF2B_BR11: 95.49% pass EE 
Sa03_153_BR12_BF20: 95.74% pass EE 
Sa03_183_BF13_BR22: 96.01% pass EE 
Sa03_213_BR22_BF12: 96.2% pass EE 
Sa03_33_BR13_BF12: 99.02% pass EE 
Sa03_3_BF13_BR10: 98.83% pass EE 
Sa03_63_BF24_BR22: 82.45% pass EE 
Sa03_93_BR24_BF21: 82.75% pass EE 
Sa04_124_BF21_BR12: 95.47% pass EE 
Sa04_154_BR1C_BF20: 95.58% pass EE 
Sa04_184_BF11_BR20: 96.17% pass EE 
Sa04_214_BR24_BF13: 95.69% pass EE 
Sa04_34_BR12_BF10: 99.09% pass EE 
Sa04_4_BF13_BR13: 98.91% pass EE 
Sa04_64_BF20_BR24: 82.39% pass EE 
Sa04_94_BR22_BF22: 83.73% pass EE 
Sa05_125_BF2B_BR10: 95.69% pass EE 
Sa05_155_BR13_BF21: 95.68% pass EE 
Sa05_185_BF10_BR22: 96.34% pass EE 
Sa05_215_BR23_BF14: 96.11% pass EE 
Sa05_35_BR13_BF13: 99.02% pass EE 
Sa05_5_BF11_BR11: 98.86% pass EE 
Sa05_65_BF2B_BR2B: 83.15% pass EE 
Sa05_95_BR22_BF21: 83.84% pass EE 
Sa06_126_BF20_BR11: 95.18% pass EE 
Sa06_156_BR10_BF24: 95.39% pass EE 
Sa06_186_BF14_BR23: 95.93% pass EE 
Sa06_216_BR21_BF12: 96.15% pass EE 
Sa06_36_BR13_BF10: 98.97% pass EE 
Sa06_66_BF23_BR21: 81.47% pass EE 
Sa06_6_BF12_BR10: 98.82% pass EE 
Sa06_96_BR2B_BF22: 81.77% pass EE 
Sa07_127_BF23_BR10: 94.53% pass EE 
Sa07_157_BR11_BF21: 95.07% pass EE 
Sa07_187_BF12_BR22: 95.92% pass EE 
Sa07_217_BR2B_BF1C: 96.2% pass EE 
Sa07_37_BR10_BF12: 99.02% pass EE 
Sa07_67_BF21_BR24: 80.9% pass EE 
Sa07_7_BF10_BR11: 98.87% pass EE 
Sa07_97_BR21_BF23: 81.84% pass EE 
T01_101_BR20_BF20: 82.25% pass EE 
T01_11_BF14_BR11: 98.9% pass EE 
T01_131_BF20_BR13: 95.36% pass EE 
T01_161_BR14_BF22: 95.43% pass EE 
T01_191_BF12_BR21: 95.53% pass EE 
T01_221_BR2B_BF14: 95.88% pass EE 
T01_41_BR11_BF11: 99.07% pass EE 
T01_71_BF23_BR22: 81.85% pass EE 
T06_106_BR22_BF24: 77.78% pass EE 
T06_136_BF21_BR13: 94.93% pass EE 
T06_166_BR11_BF24: 95.17% pass EE 
T06_16_BF11_BR12: 98.81% pass EE 
T06_196_BF11_BR23: 95.5% pass EE 
T06_226_BR20_BF13: 95.55% pass EE 
T06_46_BR11_BF10: 99% pass EE 
T06_76_BF2B_BR20: 81.04% pass EE 
T07_107_BR20_BF22: 80.68% pass EE 
T07_137_BF2B_BR14: 94.96% pass EE 
T07_167_BR1C_BF21: 95.16% pass EE 
T07_17_BF14_BR10: 98.89% pass EE 
T07_197_BF13_BR21: 95.48% pass EE 
T07_227_BR24_BF10: 95.54% pass EE 
T07_47_BR14_BF10: 99% pass EE 
T07_77_BF22_BR24: 81.09% pass EE 
T08_108_BR21_BF20: 82.56% pass EE 
T08_138_BF20_BR10: 95.42% pass EE 
T08_168_BR13_BF22: 95.63% pass EE 
T08_18_BF10_BR10: 99% pass EE 
T08_198_BF10_BR2B: 95.73% pass EE 
T08_228_BR23_BF13: 95.89% pass EE 
T08_48_BR10_BF11: 99.02% pass EE 
T08_78_BF23_BR20: 83% pass EE 
T11_111_BR21_BF22: 78.72% pass EE 
T11_141_BF23_BR11: 94.85% pass EE 
T11_171_BR13_BF20: 95.41% pass EE 
T11_201_BF13_BR20: 95.39% pass EE 
T11_21_BF12_BR13: 98.88% pass EE 
T11_231_BR2B_BF10: 95.72% pass EE 
T11_51_BR14_BF13: 99% pass EE 
T11_81_BF21_BR20: 81.92% pass EE 
T13_113_BR20_BF21: 82.99% pass EE 
T13_143_BF21_BR10: 95.43% pass EE 
T13_173_BR11_BF2B: 95.82% pass EE 
T13_203_BF11_BR2B: 95.85% pass EE 
T13_233_BR24_BF12: 95.84% pass EE 
T13_23_BF13_BR11: 98.83% pass EE 
T13_53_BR12_BF12: 99.05% pass EE 
T13_83_BF20_BR23: 81.58% pass EE 
T14_114_BR24_BF22: 79.39% pass EE 
T14_144_BF22_BR1C: 95.45% pass EE 
T14_174_BR12_BF21: 95.42% pass EE 
T14_204_BF13_BR23: 95.14% pass EE 
T14_234_BR22_BF10: 95.67% pass EE 
T14_24_BF11_BR14: 98.84% pass EE 
T14_54_BR10_BF10: 99% pass EE 
T14_84_BF23_BR2B: 80.83% pass EE 
T15_115_BR23_BF20: 79.99% pass EE 
T15_145_BF20_BR12: 95% pass EE 
T15_175_BR11_BF23: 95.66% pass EE 
T15_205_BF11_BR22: 95.39% pass EE 
T15_235_BR23_BF12: 95.33% pass EE 
T15_25_BF12_BR14: 98.85% pass EE 
T15_55_BR12_BF11: 99.08% pass EE 
T15_85_BF2B_BR21: 81.82% pass EE 


2017-08-05 21:37:16
Module completed!

##########
2017-08-05 22:14:25
PROCESSING MODULE:
E_U_revcomp
Version v0.1


72 files where copied to E_U_revcomp without generating the RevComp:
K01_146_BF24_BR11_PE_cut_ee.fastq
K01_206_BF14_BR2B_PE_cut_ee.fastq
K01_26_BF10_BR13_PE_cut_ee.fastq
K01_86_BF22_BR21_PE_cut_ee.fastq
K03_148_BF23_BR13_PE_cut_ee.fastq
K03_208_BF12_BR20_PE_cut_ee.fastq
K03_28_BF11_BR10_PE_cut_ee.fastq
K03_88_BF20_BR22_PE_cut_ee.fastq
K04_149_BF22_BR10_PE_cut_ee.fastq
K04_209_BF13_BR24_PE_cut_ee.fastq
K04_29_BF11_BR13_PE_cut_ee.fastq
K04_89_BF21_BR2B_PE_cut_ee.fastq
K05_150_BF2B_BR13_PE_cut_ee.fastq
K05_210_BF10_BR21_PE_cut_ee.fastq
K05_30_BF12_BR11_PE_cut_ee.fastq
K05_90_BF23_BR23_PE_cut_ee.fastq
Sa01_121_BF22_BR12_PE_cut_ee.fastq
Sa01_181_BF12_BR24_PE_cut_ee.fastq
Sa01_1_BF10_BR12_PE_cut_ee.fastq
Sa01_61_BF22_BR20_PE_cut_ee.fastq
Sa03_123_BF2B_BR11_PE_cut_ee.fastq
Sa03_183_BF13_BR22_PE_cut_ee.fastq
Sa03_3_BF13_BR10_PE_cut_ee.fastq
Sa03_63_BF24_BR22_PE_cut_ee.fastq
Sa04_124_BF21_BR12_PE_cut_ee.fastq
Sa04_184_BF11_BR20_PE_cut_ee.fastq
Sa04_4_BF13_BR13_PE_cut_ee.fastq
Sa04_64_BF20_BR24_PE_cut_ee.fastq
Sa05_125_BF2B_BR10_PE_cut_ee.fastq
Sa05_185_BF10_BR22_PE_cut_ee.fastq
Sa05_5_BF11_BR11_PE_cut_ee.fastq
Sa05_65_BF2B_BR2B_PE_cut_ee.fastq
Sa06_126_BF20_BR11_PE_cut_ee.fastq
Sa06_186_BF14_BR23_PE_cut_ee.fastq
Sa06_66_BF23_BR21_PE_cut_ee.fastq
Sa06_6_BF12_BR10_PE_cut_ee.fastq
Sa07_127_BF23_BR10_PE_cut_ee.fastq
Sa07_187_BF12_BR22_PE_cut_ee.fastq
Sa07_67_BF21_BR24_PE_cut_ee.fastq
Sa07_7_BF10_BR11_PE_cut_ee.fastq
T01_11_BF14_BR11_PE_cut_ee.fastq
T01_131_BF20_BR13_PE_cut_ee.fastq
T01_191_BF12_BR21_PE_cut_ee.fastq
T01_71_BF23_BR22_PE_cut_ee.fastq
T06_136_BF21_BR13_PE_cut_ee.fastq
T06_16_BF11_BR12_PE_cut_ee.fastq
T06_196_BF11_BR23_PE_cut_ee.fastq
T06_76_BF2B_BR20_PE_cut_ee.fastq
T07_137_BF2B_BR14_PE_cut_ee.fastq
T07_17_BF14_BR10_PE_cut_ee.fastq
T07_197_BF13_BR21_PE_cut_ee.fastq
T07_77_BF22_BR24_PE_cut_ee.fastq
T08_138_BF20_BR10_PE_cut_ee.fastq
T08_18_BF10_BR10_PE_cut_ee.fastq
T08_198_BF10_BR2B_PE_cut_ee.fastq
T08_78_BF23_BR20_PE_cut_ee.fastq
T11_141_BF23_BR11_PE_cut_ee.fastq
T11_201_BF13_BR20_PE_cut_ee.fastq
T11_21_BF12_BR13_PE_cut_ee.fastq
T11_81_BF21_BR20_PE_cut_ee.fastq
T13_143_BF21_BR10_PE_cut_ee.fastq
T13_203_BF11_BR2B_PE_cut_ee.fastq
T13_23_BF13_BR11_PE_cut_ee.fastq
T13_83_BF20_BR23_PE_cut_ee.fastq
T14_144_BF22_BR1C_PE_cut_ee.fastq
T14_204_BF13_BR23_PE_cut_ee.fastq
T14_24_BF11_BR14_PE_cut_ee.fastq
T14_84_BF23_BR2B_PE_cut_ee.fastq
T15_145_BF20_BR12_PE_cut_ee.fastq
T15_205_BF11_BR22_PE_cut_ee.fastq
T15_25_BF12_BR14_PE_cut_ee.fastq
T15_85_BF2B_BR21_PE_cut_ee.fastq

RevComp is generated for the following 72 files:
K01_116_BR2B_BF24_PE_RC.cut_ee.fastq
K01_176_BR10_BF22_PE_RC.cut_ee.fastq
K01_236_BR21_BF10_PE_RC.cut_ee.fastq
K01_56_BR11_BF12_PE_RC.cut_ee.fastq
K03_118_BR20_BF23_PE_RC.cut_ee.fastq
K03_178_BR10_BF20_PE_RC.cut_ee.fastq
K03_238_BR22_BF14_PE_RC.cut_ee.fastq
K03_58_BR10_BF14_PE_RC.cut_ee.fastq
K04_119_BR24_BF20_PE_RC.cut_ee.fastq
K04_179_BR12_BF22_PE_RC.cut_ee.fastq
K04_239_BR20_BF12_PE_RC.cut_ee.fastq
K04_59_BR12_BF13_PE_RC.cut_ee.fastq
K05_120_BR22_BF20_PE_RC.cut_ee.fastq
K05_180_BR12_BF24_PE_RC.cut_ee.fastq
K05_240_BR23_BF11_PE_RC.cut_ee.fastq
K05_60_BR11_BF13_PE_RC.cut_ee.fastq
Sa01_151_BR10_BF21_PE_RC.cut_ee.fastq
Sa01_211_BR20_BF11_PE_RC.cut_ee.fastq
Sa01_31_BR14_BF12_PE_RC.cut_ee.fastq
Sa01_91_BR21_BF21_PE_RC.cut_ee.fastq
Sa03_153_BR12_BF20_PE_RC.cut_ee.fastq
Sa03_213_BR22_BF12_PE_RC.cut_ee.fastq
Sa03_33_BR13_BF12_PE_RC.cut_ee.fastq
Sa03_93_BR24_BF21_PE_RC.cut_ee.fastq
Sa04_154_BR1C_BF20_PE_RC.cut_ee.fastq
Sa04_214_BR24_BF13_PE_RC.cut_ee.fastq
Sa04_34_BR12_BF10_PE_RC.cut_ee.fastq
Sa04_94_BR22_BF22_PE_RC.cut_ee.fastq
Sa05_155_BR13_BF21_PE_RC.cut_ee.fastq
Sa05_215_BR23_BF14_PE_RC.cut_ee.fastq
Sa05_35_BR13_BF13_PE_RC.cut_ee.fastq
Sa05_95_BR22_BF21_PE_RC.cut_ee.fastq
Sa06_156_BR10_BF24_PE_RC.cut_ee.fastq
Sa06_216_BR21_BF12_PE_RC.cut_ee.fastq
Sa06_36_BR13_BF10_PE_RC.cut_ee.fastq
Sa06_96_BR2B_BF22_PE_RC.cut_ee.fastq
Sa07_157_BR11_BF21_PE_RC.cut_ee.fastq
Sa07_217_BR2B_BF1C_PE_RC.cut_ee.fastq
Sa07_37_BR10_BF12_PE_RC.cut_ee.fastq
Sa07_97_BR21_BF23_PE_RC.cut_ee.fastq
T01_101_BR20_BF20_PE_RC.cut_ee.fastq
T01_161_BR14_BF22_PE_RC.cut_ee.fastq
T01_221_BR2B_BF14_PE_RC.cut_ee.fastq
T01_41_BR11_BF11_PE_RC.cut_ee.fastq
T06_106_BR22_BF24_PE_RC.cut_ee.fastq
T06_166_BR11_BF24_PE_RC.cut_ee.fastq
T06_226_BR20_BF13_PE_RC.cut_ee.fastq
T06_46_BR11_BF10_PE_RC.cut_ee.fastq
T07_107_BR20_BF22_PE_RC.cut_ee.fastq
T07_167_BR1C_BF21_PE_RC.cut_ee.fastq
T07_227_BR24_BF10_PE_RC.cut_ee.fastq
T07_47_BR14_BF10_PE_RC.cut_ee.fastq
T08_108_BR21_BF20_PE_RC.cut_ee.fastq
T08_168_BR13_BF22_PE_RC.cut_ee.fastq
T08_228_BR23_BF13_PE_RC.cut_ee.fastq
T08_48_BR10_BF11_PE_RC.cut_ee.fastq
T11_111_BR21_BF22_PE_RC.cut_ee.fastq
T11_171_BR13_BF20_PE_RC.cut_ee.fastq
T11_231_BR2B_BF10_PE_RC.cut_ee.fastq
T11_51_BR14_BF13_PE_RC.cut_ee.fastq
T13_113_BR20_BF21_PE_RC.cut_ee.fastq
T13_173_BR11_BF2B_PE_RC.cut_ee.fastq
T13_233_BR24_BF12_PE_RC.cut_ee.fastq
T13_53_BR12_BF12_PE_RC.cut_ee.fastq
T14_114_BR24_BF22_PE_RC.cut_ee.fastq
T14_174_BR12_BF21_PE_RC.cut_ee.fastq
T14_234_BR22_BF10_PE_RC.cut_ee.fastq
T14_54_BR10_BF10_PE_RC.cut_ee.fastq
T15_115_BR23_BF20_PE_RC.cut_ee.fastq
T15_175_BR11_BF23_PE_RC.cut_ee.fastq
T15_235_BR23_BF12_PE_RC.cut_ee.fastq
T15_55_BR12_BF11_PE_RC.cut_ee.fastq
2017-08-05 23:04:15


Module completed!

##########
2017-08-05 23:19:00
PROCESSING MODULE:
F_Minmax
Module Version: v0.1


Util Version: Cutadapt v1.9
Starting to discard reads that don't fit the target length in 144 files:
K01_116_BR2B_BF24 - 57.23% reads passed
K01_146_BF24_BR11 - 57.82% reads passed
K01_176_BR10_BF22 - 57.81% reads passed
K01_206_BF14_BR2B - 88.96% reads passed
K01_236_BR21_BF10 - 88.09% reads passed
K01_26_BF10_BR13 - 87.06% reads passed
K01_56_BR11_BF12 - 87.82% reads passed
K01_86_BF22_BR21 - 59.24% reads passed
K03_118_BR20_BF23 - 71.88% reads passed
K03_148_BF23_BR13 - 69.16% reads passed
K03_178_BR10_BF20 - 67.68% reads passed
K03_208_BF12_BR20 - 88.44% reads passed
K03_238_BR22_BF14 - 88.66% reads passed
K03_28_BF11_BR10 - 84% reads passed
K03_58_BR10_BF14 - 88.42% reads passed
K03_88_BF20_BR22 - 67.51% reads passed
K04_119_BR24_BF20 - 59.8% reads passed
K04_149_BF22_BR10 - 57.85% reads passed
K04_179_BR12_BF22 - 51.22% reads passed
K04_209_BF13_BR24 - 79.2% reads passed
K04_239_BR20_BF12 - 87.63% reads passed
K04_29_BF11_BR13 - 77.16% reads passed
K04_59_BR12_BF13 - 81.29% reads passed
K04_89_BF21_BR2B - 56.43% reads passed
K05_120_BR22_BF20 - 56.61% reads passed
K05_150_BF2B_BR13 - 51.94% reads passed
K05_180_BR12_BF24 - 56.26% reads passed
K05_210_BF10_BR21 - 74.64% reads passed
K05_240_BR23_BF11 - 83.63% reads passed
K05_30_BF12_BR11 - 72.19% reads passed
K05_60_BR11_BF13 - 75.7% reads passed
K05_90_BF23_BR23 - 59.73% reads passed
Sa01_121_BF22_BR12 - 47.38% reads passed
Sa01_151_BR10_BF21 - 46.16% reads passed
Sa01_181_BF12_BR24 - 91.04% reads passed
Sa01_1_BF10_BR12 - 84.36% reads passed
Sa01_211_BR20_BF11 - 92.8% reads passed
Sa01_31_BR14_BF12 - 89.32% reads passed
Sa01_61_BF22_BR20 - 49.85% reads passed
Sa01_91_BR21_BF21 - 44.86% reads passed
Sa03_123_BF2B_BR11 - 57.96% reads passed
Sa03_153_BR12_BF20 - 54.96% reads passed
Sa03_183_BF13_BR22 - 89.27% reads passed
Sa03_213_BR22_BF12 - 91.78% reads passed
Sa03_33_BR13_BF12 - 83.18% reads passed
Sa03_3_BF13_BR10 - 83.39% reads passed
Sa03_63_BF24_BR22 - 53.46% reads passed
Sa03_93_BR24_BF21 - 56.64% reads passed
Sa04_124_BF21_BR12 - 75.53% reads passed
Sa04_154_BR1C_BF20 - 44.16% reads passed
Sa04_184_BF11_BR20 - 93.1% reads passed
Sa04_214_BR24_BF13 - 91.44% reads passed
Sa04_34_BR12_BF10 - 93.52% reads passed
Sa04_4_BF13_BR13 - 88.08% reads passed
Sa04_64_BF20_BR24 - 68.04% reads passed
Sa04_94_BR22_BF22 - 68.33% reads passed
Sa05_125_BF2B_BR10 - 52.59% reads passed
Sa05_155_BR13_BF21 - 53.14% reads passed
Sa05_185_BF10_BR22 - 91.46% reads passed
Sa05_215_BR23_BF14 - 92.95% reads passed
Sa05_35_BR13_BF13 - 83.66% reads passed
Sa05_5_BF11_BR11 - 87.6% reads passed
Sa05_65_BF2B_BR2B - 46.76% reads passed
Sa05_95_BR22_BF21 - 53.51% reads passed
Sa06_126_BF20_BR11 - 58.73% reads passed
Sa06_156_BR10_BF24 - 56.63% reads passed
Sa06_186_BF14_BR23 - 94.71% reads passed
Sa06_216_BR21_BF12 - 94.67% reads passed
Sa06_36_BR13_BF10 - 84.72% reads passed
Sa06_66_BF23_BR21 - 54.07% reads passed
Sa06_6_BF12_BR10 - 90.97% reads passed
Sa06_96_BR2B_BF22 - 55.86% reads passed
Sa07_127_BF23_BR10 - 58.32% reads passed
Sa07_157_BR11_BF21 - 51.54% reads passed
Sa07_187_BF12_BR22 - 88.6% reads passed
Sa07_217_BR2B_BF1C - 80.36% reads passed
Sa07_37_BR10_BF12 - 86.87% reads passed
Sa07_67_BF21_BR24 - 54.24% reads passed
Sa07_7_BF10_BR11 - 82.91% reads passed
Sa07_97_BR21_BF23 - 52.09% reads passed
T01_101_BR20_BF20 - 67.06% reads passed
T01_11_BF14_BR11 - 84.2% reads passed
T01_131_BF20_BR13 - 64.29% reads passed
T01_161_BR14_BF22 - 66.53% reads passed
T01_191_BF12_BR21 - 83.48% reads passed
T01_221_BR2B_BF14 - 82.82% reads passed
T01_41_BR11_BF11 - 79.71% reads passed
T01_71_BF23_BR22 - 64.51% reads passed
T06_106_BR22_BF24 - 67.44% reads passed
T06_136_BF21_BR13 - 68.92% reads passed
T06_166_BR11_BF24 - 62.66% reads passed
T06_16_BF11_BR12 - 90.97% reads passed
T06_196_BF11_BR23 - 84.22% reads passed
T06_226_BR20_BF13 - 88.6% reads passed
T06_46_BR11_BF10 - 89.65% reads passed
T06_76_BF2B_BR20 - 65.02% reads passed
T07_107_BR20_BF22 - 51.55% reads passed
T07_137_BF2B_BR14 - 53.82% reads passed
T07_167_BR1C_BF21 - 37.53% reads passed
T07_17_BF14_BR10 - 84.49% reads passed
T07_197_BF13_BR21 - 75.89% reads passed
T07_227_BR24_BF10 - 84.52% reads passed
T07_47_BR14_BF10 - 77.74% reads passed
T07_77_BF22_BR24 - 54.91% reads passed
T08_108_BR21_BF20 - 61.24% reads passed
T08_138_BF20_BR10 - 64.67% reads passed
T08_168_BR13_BF22 - 61.45% reads passed
T08_18_BF10_BR10 - 75.84% reads passed
T08_198_BF10_BR2B - 79.69% reads passed
T08_228_BR23_BF13 - 85.24% reads passed
T08_48_BR10_BF11 - 84.77% reads passed
T08_78_BF23_BR20 - 59.94% reads passed
T11_111_BR21_BF22 - 70.25% reads passed
T11_141_BF23_BR11 - 67.22% reads passed
T11_171_BR13_BF20 - 63.11% reads passed
T11_201_BF13_BR20 - 80.01% reads passed
T11_21_BF12_BR13 - 89.55% reads passed
T11_231_BR2B_BF10 - 88.29% reads passed
T11_51_BR14_BF13 - 91.77% reads passed
T11_81_BF21_BR20 - 66.46% reads passed
T13_113_BR20_BF21 - 52.33% reads passed
T13_143_BF21_BR10 - 53.75% reads passed
T13_173_BR11_BF2B - 52.62% reads passed
T13_203_BF11_BR2B - 89.8% reads passed
T13_233_BR24_BF12 - 91.68% reads passed
T13_23_BF13_BR11 - 85.93% reads passed
T13_53_BR12_BF12 - 91.61% reads passed
T13_83_BF20_BR23 - 50.9% reads passed
T14_114_BR24_BF22 - 73.19% reads passed
T14_144_BF22_BR1C - 71.86% reads passed
T14_174_BR12_BF21 - 70.44% reads passed
T14_204_BF13_BR23 - 84.59% reads passed
T14_234_BR22_BF10 - 89% reads passed
T14_24_BF11_BR14 - 87.55% reads passed
T14_54_BR10_BF10 - 92.42% reads passed
T14_84_BF23_BR2B - 65.01% reads passed
T15_115_BR23_BF20 - 61.45% reads passed
T15_145_BF20_BR12 - 66.48% reads passed
T15_175_BR11_BF23 - 62.95% reads passed
T15_205_BF11_BR22 - 88.28% reads passed
T15_235_BR23_BF12 - 89.83% reads passed
T15_25_BF12_BR14 - 88.83% reads passed
T15_55_BR12_BF11 - 89.56% reads passed
T15_85_BF2B_BR21 - 61.65% reads passed
2017-08-06 00:09:14


Module completed!

##########
2017-08-06 00:12:13
PROCESSING MODULE:
G_U_fastq_2_fasta


Version v0.1


Starting to convert 144 fastq files into fasta files (Phred quality scores will get lost!.
K01_116_BR2B_BF24 converted to fasta! (487236 Reads)
K01_146_BF24_BR11 converted to fasta! (908636 Reads)
K01_176_BR10_BF22 converted to fasta! (873185 Reads)
K01_206_BF14_BR2B converted to fasta! (1776153 Reads)
K01_236_BR21_BF10 converted to fasta! (1003583 Reads)
K01_26_BF10_BR13 converted to fasta! (1556395 Reads)
K01_56_BR11_BF12 converted to fasta! (1735742 Reads)
K01_86_BF22_BR21 converted to fasta! (580050 Reads)
K03_118_BR20_BF23 converted to fasta! (514475 Reads)
K03_148_BF23_BR13 converted to fasta! (968397 Reads)
K03_178_BR10_BF20 converted to fasta! (912984 Reads)
K03_208_BF12_BR20 converted to fasta! (1384775 Reads)
K03_238_BR22_BF14 converted to fasta! (1041406 Reads)
K03_28_BF11_BR10 converted to fasta! (1497061 Reads)
K03_58_BR10_BF14 converted to fasta! (1442011 Reads)
K03_88_BF20_BR22 converted to fasta! (728379 Reads)
K04_119_BR24_BF20 converted to fasta! (498651 Reads)
K04_149_BF22_BR10 converted to fasta! (776044 Reads)
K04_179_BR12_BF22 converted to fasta! (631615 Reads)
K04_209_BF13_BR24 converted to fasta! (1234304 Reads)
K04_239_BR20_BF12 converted to fasta! (976455 Reads)
K04_29_BF11_BR13 converted to fasta! (1490309 Reads)
K04_59_BR12_BF13 converted to fasta! (1231969 Reads)
K04_89_BF21_BR2B converted to fasta! (626577 Reads)
K05_120_BR22_BF20 converted to fasta! (512337 Reads)
K05_150_BF2B_BR13 converted to fasta! (658925 Reads)
K05_180_BR12_BF24 converted to fasta! (716738 Reads)
K05_210_BF10_BR21 converted to fasta! (966227 Reads)
K05_240_BR23_BF11 converted to fasta! (932270 Reads)
K05_30_BF12_BR11 converted to fasta! (1188457 Reads)
K05_60_BR11_BF13 converted to fasta! (1419030 Reads)
K05_90_BF23_BR23 converted to fasta! (537562 Reads)
Sa01_121_BF22_BR12 converted to fasta! (657580 Reads)
Sa01_151_BR10_BF21 converted to fasta! (709386 Reads)
Sa01_181_BF12_BR24 converted to fasta! (959239 Reads)
Sa01_1_BF10_BR12 converted to fasta! (1556220 Reads)
Sa01_211_BR20_BF11 converted to fasta! (1673726 Reads)
Sa01_31_BR14_BF12 converted to fasta! (1987754 Reads)
Sa01_61_BF22_BR20 converted to fasta! (568595 Reads)
Sa01_91_BR21_BF21 converted to fasta! (460622 Reads)
Sa03_123_BF2B_BR11 converted to fasta! (903624 Reads)
Sa03_153_BR12_BF20 converted to fasta! (695244 Reads)
Sa03_183_BF13_BR22 converted to fasta! (1232181 Reads)
Sa03_213_BR22_BF12 converted to fasta! (1471521 Reads)
Sa03_33_BR13_BF12 converted to fasta! (1745722 Reads)
Sa03_3_BF13_BR10 converted to fasta! (1409036 Reads)
Sa03_63_BF24_BR22 converted to fasta! (657007 Reads)
Sa03_93_BR24_BF21 converted to fasta! (720593 Reads)
Sa04_124_BF21_BR12 converted to fasta! (1069112 Reads)
Sa04_154_BR1C_BF20 converted to fasta! (621113 Reads)
Sa04_184_BF11_BR20 converted to fasta! (1386254 Reads)
Sa04_214_BR24_BF13 converted to fasta! (1428485 Reads)
Sa04_34_BR12_BF10 converted to fasta! (2133195 Reads)
Sa04_4_BF13_BR13 converted to fasta! (1401517 Reads)
Sa04_64_BF20_BR24 converted to fasta! (752583 Reads)
Sa04_94_BR22_BF22 converted to fasta! (651044 Reads)
Sa05_125_BF2B_BR10 converted to fasta! (776572 Reads)
Sa05_155_BR13_BF21 converted to fasta! (814981 Reads)
Sa05_185_BF10_BR22 converted to fasta! (1053269 Reads)
Sa05_215_BR23_BF14 converted to fasta! (1359448 Reads)
Sa05_35_BR13_BF13 converted to fasta! (1747110 Reads)
Sa05_5_BF11_BR11 converted to fasta! (1646938 Reads)
Sa05_65_BF2B_BR2B converted to fasta! (459411 Reads)
Sa05_95_BR22_BF21 converted to fasta! (588701 Reads)
Sa06_126_BF20_BR11 converted to fasta! (818543 Reads)
Sa06_156_BR10_BF24 converted to fasta! (674011 Reads)
Sa06_186_BF14_BR23 converted to fasta! (1535627 Reads)
Sa06_216_BR21_BF12 converted to fasta! (1626363 Reads)
Sa06_36_BR13_BF10 converted to fasta! (1652242 Reads)
Sa06_66_BF23_BR21 converted to fasta! (448708 Reads)
Sa06_6_BF12_BR10 converted to fasta! (1739320 Reads)
Sa06_96_BR2B_BF22 converted to fasta! (653012 Reads)
Sa07_127_BF23_BR10 converted to fasta! (883823 Reads)
Sa07_157_BR11_BF21 converted to fasta! (707874 Reads)
Sa07_187_BF12_BR22 converted to fasta! (1091547 Reads)
Sa07_217_BR2B_BF1C converted to fasta! (1369356 Reads)
Sa07_37_BR10_BF12 converted to fasta! (1805266 Reads)
Sa07_67_BF21_BR24 converted to fasta! (533793 Reads)
Sa07_7_BF10_BR11 converted to fasta! (1320770 Reads)
Sa07_97_BR21_BF23 converted to fasta! (469114 Reads)
T01_101_BR20_BF20 converted to fasta! (652595 Reads)
T01_11_BF14_BR11 converted to fasta! (1412391 Reads)
T01_131_BF20_BR13 converted to fasta! (1048549 Reads)
T01_161_BR14_BF22 converted to fasta! (1064372 Reads)
T01_191_BF12_BR21 converted to fasta! (1031551 Reads)
T01_221_BR2B_BF14 converted to fasta! (1397092 Reads)
T01_41_BR11_BF11 converted to fasta! (1429199 Reads)
T01_71_BF23_BR22 converted to fasta! (633422 Reads)
T06_106_BR22_BF24 converted to fasta! (562523 Reads)
T06_136_BF21_BR13 converted to fasta! (993766 Reads)
T06_166_BR11_BF24 converted to fasta! (743254 Reads)
T06_16_BF11_BR12 converted to fasta! (1476702 Reads)
T06_196_BF11_BR23 converted to fasta! (887662 Reads)
T06_226_BR20_BF13 converted to fasta! (1554050 Reads)
T06_46_BR11_BF10 converted to fasta! (1525677 Reads)
T06_76_BF2B_BR20 converted to fasta! (610653 Reads)
T07_107_BR20_BF22 converted to fasta! (439033 Reads)
T07_137_BF2B_BR14 converted to fasta! (717343 Reads)
T07_167_BR1C_BF21 converted to fasta! (474368 Reads)
T07_17_BF14_BR10 converted to fasta! (1575373 Reads)
T07_197_BF13_BR21 converted to fasta! (933817 Reads)
T07_227_BR24_BF10 converted to fasta! (1266505 Reads)
T07_47_BR14_BF10 converted to fasta! (1404296 Reads)
T07_77_BF22_BR24 converted to fasta! (575042 Reads)
T08_108_BR21_BF20 converted to fasta! (485495 Reads)
T08_138_BF20_BR10 converted to fasta! (922406 Reads)
T08_168_BR13_BF22 converted to fasta! (810774 Reads)
T08_18_BF10_BR10 converted to fasta! (1545562 Reads)
T08_198_BF10_BR2B converted to fasta! (1263769 Reads)
T08_228_BR23_BF13 converted to fasta! (918363 Reads)
T08_48_BR10_BF11 converted to fasta! (1508717 Reads)
T08_78_BF23_BR20 converted to fasta! (608177 Reads)
T11_111_BR21_BF22 converted to fasta! (560102 Reads)
T11_141_BF23_BR11 converted to fasta! (987060 Reads)
T11_171_BR13_BF20 converted to fasta! (861500 Reads)
T11_201_BF13_BR20 converted to fasta! (1055270 Reads)
T11_21_BF12_BR13 converted to fasta! (1515520 Reads)
T11_231_BR2B_BF10 converted to fasta! (1399040 Reads)
T11_51_BR14_BF13 converted to fasta! (1776410 Reads)
T11_81_BF21_BR20 converted to fasta! (726586 Reads)
T13_113_BR20_BF21 converted to fasta! (575211 Reads)
T13_143_BF21_BR10 converted to fasta! (905101 Reads)
T13_173_BR11_BF2B converted to fasta! (616409 Reads)
T13_203_BF11_BR2B converted to fasta! (1517646 Reads)
T13_233_BR24_BF12 converted to fasta! (1281833 Reads)
T13_23_BF13_BR11 converted to fasta! (1415833 Reads)
T13_53_BR12_BF12 converted to fasta! (1827963 Reads)
T13_83_BF20_BR23 converted to fasta! (628357 Reads)
T14_114_BR24_BF22 converted to fasta! (633906 Reads)
T14_144_BF22_BR1C converted to fasta! (905997 Reads)
T14_174_BR12_BF21 converted to fasta! (836294 Reads)
T14_204_BF13_BR23 converted to fasta! (1091015 Reads)
T14_234_BR22_BF10 converted to fasta! (1195727 Reads)
T14_24_BF11_BR14 converted to fasta! (1478553 Reads)
T14_54_BR10_BF10 converted to fasta! (2061045 Reads)
T14_84_BF23_BR2B converted to fasta! (742828 Reads)
T15_115_BR23_BF20 converted to fasta! (495498 Reads)
T15_145_BF20_BR12 converted to fasta! (889019 Reads)
T15_175_BR11_BF23 converted to fasta! (757070 Reads)
T15_205_BF11_BR22 converted to fasta! (1026397 Reads)
T15_235_BR23_BF12 converted to fasta! (1156810 Reads)
T15_25_BF12_BR14 converted to fasta! (1403888 Reads)
T15_55_BR12_BF11 converted to fasta! (1642334 Reads)
T15_85_BF2B_BR21 converted to fasta! (649167 Reads)


2017-08-06 01:12:18
Module completed!


#  till here


##########
2017-08-24 11:01:16
PROCESSING MODULE:
H_U_subset


Version v0.1


Starting to subsample to 4e+05 sequences) in 144 samples in fasta format.

Files processed:
K01_116_BR2B_BF24_PE_RC.cut_ee_minmax_N400000.fasta
K01_146_BF24_BR11_PE_RC.cut_ee_minmax_N400000.fasta
K01_176_BR10_BF22_PE_RC.cut_ee_minmax_N400000.fasta
K01_206_BF14_BR2B_PE_RC.cut_ee_minmax_N400000.fasta
K01_236_BR21_BF10_PE_RC.cut_ee_minmax_N400000.fasta
K01_26_BF10_BR13_PE_RC.cut_ee_minmax_N400000.fasta
K01_56_BR11_BF12_PE_RC.cut_ee_minmax_N400000.fasta
K01_86_BF22_BR21_PE_RC.cut_ee_minmax_N400000.fasta
K03_118_BR20_BF23_PE_RC.cut_ee_minmax_N400000.fasta
K03_148_BF23_BR13_PE_RC.cut_ee_minmax_N400000.fasta
K03_178_BR10_BF20_PE_RC.cut_ee_minmax_N400000.fasta
K03_208_BF12_BR20_PE_RC.cut_ee_minmax_N400000.fasta
K03_238_BR22_BF14_PE_RC.cut_ee_minmax_N400000.fasta
K03_28_BF11_BR10_PE_RC.cut_ee_minmax_N400000.fasta
K03_58_BR10_BF14_PE_RC.cut_ee_minmax_N400000.fasta
K03_88_BF20_BR22_PE_RC.cut_ee_minmax_N400000.fasta
K04_119_BR24_BF20_PE_RC.cut_ee_minmax_N400000.fasta
K04_149_BF22_BR10_PE_RC.cut_ee_minmax_N400000.fasta
K04_179_BR12_BF22_PE_RC.cut_ee_minmax_N400000.fasta
K04_209_BF13_BR24_PE_RC.cut_ee_minmax_N400000.fasta
K04_239_BR20_BF12_PE_RC.cut_ee_minmax_N400000.fasta
K04_29_BF11_BR13_PE_RC.cut_ee_minmax_N400000.fasta
K04_59_BR12_BF13_PE_RC.cut_ee_minmax_N400000.fasta
K04_89_BF21_BR2B_PE_RC.cut_ee_minmax_N400000.fasta
K05_120_BR22_BF20_PE_RC.cut_ee_minmax_N400000.fasta
K05_150_BF2B_BR13_PE_RC.cut_ee_minmax_N400000.fasta
K05_180_BR12_BF24_PE_RC.cut_ee_minmax_N400000.fasta
K05_210_BF10_BR21_PE_RC.cut_ee_minmax_N400000.fasta
K05_240_BR23_BF11_PE_RC.cut_ee_minmax_N400000.fasta
K05_30_BF12_BR11_PE_RC.cut_ee_minmax_N400000.fasta
K05_60_BR11_BF13_PE_RC.cut_ee_minmax_N400000.fasta
K05_90_BF23_BR23_PE_RC.cut_ee_minmax_N400000.fasta
Sa01_121_BF22_BR12_PE_RC.cut_ee_minmax_N400000.fasta
Sa01_151_BR10_BF21_PE_RC.cut_ee_minmax_N400000.fasta
Sa01_181_BF12_BR24_PE_RC.cut_ee_minmax_N400000.fasta
Sa01_1_BF10_BR12_PE_RC.cut_ee_minmax_N400000.fasta
Sa01_211_BR20_BF11_PE_RC.cut_ee_minmax_N400000.fasta
Sa01_31_BR14_BF12_PE_RC.cut_ee_minmax_N400000.fasta
Sa01_61_BF22_BR20_PE_RC.cut_ee_minmax_N400000.fasta
Sa01_91_BR21_BF21_PE_RC.cut_ee_minmax_N400000.fasta
Sa03_123_BF2B_BR11_PE_RC.cut_ee_minmax_N400000.fasta
Sa03_153_BR12_BF20_PE_RC.cut_ee_minmax_N400000.fasta
Sa03_183_BF13_BR22_PE_RC.cut_ee_minmax_N400000.fasta
Sa03_213_BR22_BF12_PE_RC.cut_ee_minmax_N400000.fasta
Sa03_33_BR13_BF12_PE_RC.cut_ee_minmax_N400000.fasta
Sa03_3_BF13_BR10_PE_RC.cut_ee_minmax_N400000.fasta
Sa03_63_BF24_BR22_PE_RC.cut_ee_minmax_N400000.fasta
Sa03_93_BR24_BF21_PE_RC.cut_ee_minmax_N400000.fasta
Sa04_124_BF21_BR12_PE_RC.cut_ee_minmax_N400000.fasta
Sa04_154_BR1C_BF20_PE_RC.cut_ee_minmax_N400000.fasta
Sa04_184_BF11_BR20_PE_RC.cut_ee_minmax_N400000.fasta
Sa04_214_BR24_BF13_PE_RC.cut_ee_minmax_N400000.fasta
Sa04_34_BR12_BF10_PE_RC.cut_ee_minmax_N400000.fasta
Sa04_4_BF13_BR13_PE_RC.cut_ee_minmax_N400000.fasta
Sa04_64_BF20_BR24_PE_RC.cut_ee_minmax_N400000.fasta
Sa04_94_BR22_BF22_PE_RC.cut_ee_minmax_N400000.fasta
Sa05_125_BF2B_BR10_PE_RC.cut_ee_minmax_N400000.fasta
Sa05_155_BR13_BF21_PE_RC.cut_ee_minmax_N400000.fasta
Sa05_185_BF10_BR22_PE_RC.cut_ee_minmax_N400000.fasta
Sa05_215_BR23_BF14_PE_RC.cut_ee_minmax_N400000.fasta
Sa05_35_BR13_BF13_PE_RC.cut_ee_minmax_N400000.fasta
Sa05_5_BF11_BR11_PE_RC.cut_ee_minmax_N400000.fasta
Sa05_65_BF2B_BR2B_PE_RC.cut_ee_minmax_N400000.fasta
Sa05_95_BR22_BF21_PE_RC.cut_ee_minmax_N400000.fasta
Sa06_126_BF20_BR11_PE_RC.cut_ee_minmax_N400000.fasta
Sa06_156_BR10_BF24_PE_RC.cut_ee_minmax_N400000.fasta
Sa06_186_BF14_BR23_PE_RC.cut_ee_minmax_N400000.fasta
Sa06_216_BR21_BF12_PE_RC.cut_ee_minmax_N400000.fasta
Sa06_36_BR13_BF10_PE_RC.cut_ee_minmax_N400000.fasta
Sa06_66_BF23_BR21_PE_RC.cut_ee_minmax_N400000.fasta
Sa06_6_BF12_BR10_PE_RC.cut_ee_minmax_N400000.fasta
Sa06_96_BR2B_BF22_PE_RC.cut_ee_minmax_N400000.fasta
Sa07_127_BF23_BR10_PE_RC.cut_ee_minmax_N400000.fasta
Sa07_157_BR11_BF21_PE_RC.cut_ee_minmax_N400000.fasta
Sa07_187_BF12_BR22_PE_RC.cut_ee_minmax_N400000.fasta
Sa07_217_BR2B_BF1C_PE_RC.cut_ee_minmax_N400000.fasta
Sa07_37_BR10_BF12_PE_RC.cut_ee_minmax_N400000.fasta
Sa07_67_BF21_BR24_PE_RC.cut_ee_minmax_N400000.fasta
Sa07_7_BF10_BR11_PE_RC.cut_ee_minmax_N400000.fasta
Sa07_97_BR21_BF23_PE_RC.cut_ee_minmax_N400000.fasta
T01_101_BR20_BF20_PE_RC.cut_ee_minmax_N400000.fasta
T01_11_BF14_BR11_PE_RC.cut_ee_minmax_N400000.fasta
T01_131_BF20_BR13_PE_RC.cut_ee_minmax_N400000.fasta
T01_161_BR14_BF22_PE_RC.cut_ee_minmax_N400000.fasta
T01_191_BF12_BR21_PE_RC.cut_ee_minmax_N400000.fasta
T01_221_BR2B_BF14_PE_RC.cut_ee_minmax_N400000.fasta
T01_41_BR11_BF11_PE_RC.cut_ee_minmax_N400000.fasta
T01_71_BF23_BR22_PE_RC.cut_ee_minmax_N400000.fasta
T06_106_BR22_BF24_PE_RC.cut_ee_minmax_N400000.fasta
T06_136_BF21_BR13_PE_RC.cut_ee_minmax_N400000.fasta
T06_166_BR11_BF24_PE_RC.cut_ee_minmax_N400000.fasta
T06_16_BF11_BR12_PE_RC.cut_ee_minmax_N400000.fasta
T06_196_BF11_BR23_PE_RC.cut_ee_minmax_N400000.fasta
T06_226_BR20_BF13_PE_RC.cut_ee_minmax_N400000.fasta
T06_46_BR11_BF10_PE_RC.cut_ee_minmax_N400000.fasta
T06_76_BF2B_BR20_PE_RC.cut_ee_minmax_N400000.fasta
T07_107_BR20_BF22_PE_RC.cut_ee_minmax_N400000.fasta
T07_137_BF2B_BR14_PE_RC.cut_ee_minmax_N400000.fasta
T07_167_BR1C_BF21_PE_RC.cut_ee_minmax_N400000.fasta
T07_17_BF14_BR10_PE_RC.cut_ee_minmax_N400000.fasta
T07_197_BF13_BR21_PE_RC.cut_ee_minmax_N400000.fasta
T07_227_BR24_BF10_PE_RC.cut_ee_minmax_N400000.fasta
T07_47_BR14_BF10_PE_RC.cut_ee_minmax_N400000.fasta
T07_77_BF22_BR24_PE_RC.cut_ee_minmax_N400000.fasta
T08_108_BR21_BF20_PE_RC.cut_ee_minmax_N400000.fasta
T08_138_BF20_BR10_PE_RC.cut_ee_minmax_N400000.fasta
T08_168_BR13_BF22_PE_RC.cut_ee_minmax_N400000.fasta
T08_18_BF10_BR10_PE_RC.cut_ee_minmax_N400000.fasta
T08_198_BF10_BR2B_PE_RC.cut_ee_minmax_N400000.fasta
T08_228_BR23_BF13_PE_RC.cut_ee_minmax_N400000.fasta
T08_48_BR10_BF11_PE_RC.cut_ee_minmax_N400000.fasta
T08_78_BF23_BR20_PE_RC.cut_ee_minmax_N400000.fasta
T11_111_BR21_BF22_PE_RC.cut_ee_minmax_N400000.fasta
T11_141_BF23_BR11_PE_RC.cut_ee_minmax_N400000.fasta
T11_171_BR13_BF20_PE_RC.cut_ee_minmax_N400000.fasta
T11_201_BF13_BR20_PE_RC.cut_ee_minmax_N400000.fasta
T11_21_BF12_BR13_PE_RC.cut_ee_minmax_N400000.fasta
T11_231_BR2B_BF10_PE_RC.cut_ee_minmax_N400000.fasta
T11_51_BR14_BF13_PE_RC.cut_ee_minmax_N400000.fasta
T11_81_BF21_BR20_PE_RC.cut_ee_minmax_N400000.fasta
T13_113_BR20_BF21_PE_RC.cut_ee_minmax_N400000.fasta
T13_143_BF21_BR10_PE_RC.cut_ee_minmax_N400000.fasta
T13_173_BR11_BF2B_PE_RC.cut_ee_minmax_N400000.fasta
T13_203_BF11_BR2B_PE_RC.cut_ee_minmax_N400000.fasta
T13_233_BR24_BF12_PE_RC.cut_ee_minmax_N400000.fasta
T13_23_BF13_BR11_PE_RC.cut_ee_minmax_N400000.fasta
T13_53_BR12_BF12_PE_RC.cut_ee_minmax_N400000.fasta
T13_83_BF20_BR23_PE_RC.cut_ee_minmax_N400000.fasta
T14_114_BR24_BF22_PE_RC.cut_ee_minmax_N400000.fasta
T14_144_BF22_BR1C_PE_RC.cut_ee_minmax_N400000.fasta
T14_174_BR12_BF21_PE_RC.cut_ee_minmax_N400000.fasta
T14_204_BF13_BR23_PE_RC.cut_ee_minmax_N400000.fasta
T14_234_BR22_BF10_PE_RC.cut_ee_minmax_N400000.fasta
T14_24_BF11_BR14_PE_RC.cut_ee_minmax_N400000.fasta
T14_54_BR10_BF10_PE_RC.cut_ee_minmax_N400000.fasta
T14_84_BF23_BR2B_PE_RC.cut_ee_minmax_N400000.fasta
T15_115_BR23_BF20_PE_RC.cut_ee_minmax_N400000.fasta
T15_145_BF20_BR12_PE_RC.cut_ee_minmax_N400000.fasta
T15_175_BR11_BF23_PE_RC.cut_ee_minmax_N400000.fasta
T15_205_BF11_BR22_PE_RC.cut_ee_minmax_N400000.fasta
T15_235_BR23_BF12_PE_RC.cut_ee_minmax_N400000.fasta
T15_25_BF12_BR14_PE_RC.cut_ee_minmax_N400000.fasta
T15_55_BR12_BF11_PE_RC.cut_ee_minmax_N400000.fasta
T15_85_BF2B_BR21_PE_RC.cut_ee_minmax_N400000.fasta


2017-08-24 11:41:25
Module completed!


##########
2017-08-25 15:46:22
PROCESSING MODULE:
L_Denoising
Version v0.1


36 files are dereplicated and sequences in each sample below 0.001% (or minuniqesize of 10)  are beeing discarded:
K01_56_BR11_BF12_PE_derep_size_10.txt: 358458 of 4e+05 keept (89.6145%, min size: 10)
K03_58_BR10_BF14_PE_derep_size_10.txt: 356076 of 4e+05 keept (89.019%, min size: 10)
K04_59_BR12_BF13_PE_derep_size_10.txt: 348759 of 4e+05 keept (87.1898%, min size: 10)
K05_60_BR11_BF13_PE_derep_size_10.txt: 346064 of 4e+05 keept (86.516%, min size: 10)
Sa01_31_BR14_BF12_PE_derep_size_10.txt: 362223 of 4e+05 keept (90.5558%, min size: 10)
Sa03_33_BR13_BF12_PE_derep_size_10.txt: 348753 of 4e+05 keept (87.1882%, min size: 10)
Sa04_34_BR12_BF10_PE_derep_size_10.txt: 362441 of 4e+05 keept (90.6103%, min size: 10)
Sa05_35_BR13_BF13_PE_derep_size_10.txt: 355625 of 4e+05 keept (88.9062%, min size: 10)
Sa06_36_BR13_BF10_PE_derep_size_10.txt: 353155 of 4e+05 keept (88.2888%, min size: 10)
Sa07_37_BR10_BF12_PE_derep_size_10.txt: 361149 of 4e+05 keept (90.2873%, min size: 10)
T01_41_BR11_BF11_PE_derep_size_10.txt: 343365 of 4e+05 keept (85.8413%, min size: 10)
T06_46_BR11_BF10_PE_derep_size_10.txt: 351884 of 4e+05 keept (87.971%, min size: 10)
T07_47_BR14_BF10_PE_derep_size_10.txt: 341083 of 4e+05 keept (85.2707%, min size: 10)
T08_48_BR10_BF11_PE_derep_size_10.txt: 351348 of 4e+05 keept (87.837%, min size: 10)
T11_51_BR14_BF13_PE_derep_size_10.txt: 345714 of 4e+05 keept (86.4285%, min size: 10)
T13_53_BR12_BF12_PE_derep_size_10.txt: 349335 of 4e+05 keept (87.3337%, min size: 10)
T14_54_BR10_BF10_PE_derep_size_10.txt: 358308 of 4e+05 keept (89.577%, min size: 10)
T15_55_BR12_BF11_PE_derep_size_10.txt: 347738 of 4e+05 keept (86.9345%, min size: 10)
K01_26_BF10_BR13_PE_derep_size_10.txt: 363711 of 4e+05 keept (90.9278%, min size: 10)
K03_28_BF11_BR10_PE_derep_size_10.txt: 354364 of 4e+05 keept (88.591%, min size: 10)
K04_29_BF11_BR13_PE_derep_size_10.txt: 345348 of 4e+05 keept (86.337%, min size: 10)
K05_30_BF12_BR11_PE_derep_size_10.txt: 341813 of 4e+05 keept (85.4532%, min size: 10)
Sa01_1_BF10_BR12_PE_derep_size_10.txt: 352733 of 4e+05 keept (88.1833%, min size: 10)
Sa03_3_BF13_BR10_PE_derep_size_10.txt: 355600 of 4e+05 keept (88.9%, min size: 10)
Sa04_4_BF13_BR13_PE_derep_size_10.txt: 366256 of 4e+05 keept (91.564%, min size: 10)
Sa05_5_BF11_BR11_PE_derep_size_10.txt: 358899 of 4e+05 keept (89.7248%, min size: 10)
Sa06_6_BF12_BR10_PE_derep_size_10.txt: 359842 of 4e+05 keept (89.9605%, min size: 10)
Sa07_7_BF10_BR11_PE_derep_size_10.txt: 359687 of 4e+05 keept (89.9218%, min size: 10)
T01_11_BF14_BR11_PE_derep_size_10.txt: 349180 of 4e+05 keept (87.295%, min size: 10)
T06_16_BF11_BR12_PE_derep_size_10.txt: 359965 of 4e+05 keept (89.9912%, min size: 10)
T07_17_BF14_BR10_PE_derep_size_10.txt: 340105 of 4e+05 keept (85.0263%, min size: 10)
T08_18_BF10_BR10_PE_derep_size_10.txt: 348656 of 4e+05 keept (87.164%, min size: 10)
T11_21_BF12_BR13_PE_derep_size_10.txt: 344452 of 4e+05 keept (86.113%, min size: 10)
T13_23_BF13_BR11_PE_derep_size_10.txt: 351960 of 4e+05 keept (87.99%, min size: 10)
T14_24_BF11_BR14_PE_derep_size_10.txt: 358753 of 4e+05 keept (89.6882%, min size: 10)
T15_25_BF12_BR14_PE_derep_size_10.txt: 350595 of 4e+05 keept (87.6487%, min size: 10)

Combining all files in a single file (samples_pooled.txt)

Dereplicating pooled sequences! (no min size)
Renaming pooled sequences, and applying same names to the dereplicated files.


Denoising the file 1_derep/samples_pooled_derep_renamed.txt (containing 36 samples).
Denoising compelte! 29702 sequences were denoised using unoise.
A total of 1402 haplotypes remained after denoising!

K01_56_BR11_BF12_10: 73 of 2535 sequences remained after denoising (2.88%)
K03_58_BR10_BF14_10: 109 of 2104 sequences remained after denoising (5.18%)
K04_59_BR12_BF13_10: 99 of 2175 sequences remained after denoising (4.55%)
K05_60_BR11_BF13_10: 210 of 2370 sequences remained after denoising (8.86%)
Sa01_31_BR14_BF12_10: 64 of 1984 sequences remained after denoising (3.23%)
Sa03_33_BR13_BF12_10: 231 of 2099 sequences remained after denoising (11.01%)
Sa04_34_BR12_BF10_10: 78 of 1619 sequences remained after denoising (4.82%)
Sa05_35_BR13_BF13_10: 86 of 2447 sequences remained after denoising (3.51%)
Sa06_36_BR13_BF10_10: 71 of 2335 sequences remained after denoising (3.04%)
Sa07_37_BR10_BF12_10: 81 of 1677 sequences remained after denoising (4.83%)
T01_41_BR11_BF11_10: 179 of 2408 sequences remained after denoising (7.43%)
T06_46_BR11_BF10_10: 105 of 2203 sequences remained after denoising (4.77%)
T07_47_BR14_BF10_10: 176 of 2567 sequences remained after denoising (6.86%)
T08_48_BR10_BF11_10: 136 of 2263 sequences remained after denoising (6.01%)
T11_51_BR14_BF13_10: 170 of 2573 sequences remained after denoising (6.61%)
T13_53_BR12_BF12_10: 171 of 2431 sequences remained after denoising (7.03%)
T14_54_BR10_BF10_10: 143 of 1537 sequences remained after denoising (9.3%)
T15_55_BR12_BF11_10: 145 of 2055 sequences remained after denoising (7.06%)
K01_26_BF10_BR13_10: 100 of 2362 sequences remained after denoising (4.23%)
K03_28_BF11_BR10_10: 104 of 2124 sequences remained after denoising (4.9%)
K04_29_BF11_BR13_10: 109 of 2251 sequences remained after denoising (4.84%)
K05_30_BF12_BR11_10: 227 of 2826 sequences remained after denoising (8.03%)
Sa01_1_BF10_BR12_10: 93 of 2176 sequences remained after denoising (4.27%)
Sa03_3_BF13_BR10_10: 226 of 1992 sequences remained after denoising (11.35%)
Sa04_4_BF13_BR13_10: 71 of 1622 sequences remained after denoising (4.38%)
Sa05_5_BF11_BR11_10: 84 of 2012 sequences remained after denoising (4.17%)
Sa06_6_BF12_BR10_10: 69 of 1802 sequences remained after denoising (3.83%)
Sa07_7_BF10_BR11_10: 86 of 1887 sequences remained after denoising (4.56%)
T01_11_BF14_BR11_10: 190 of 2178 sequences remained after denoising (8.72%)
T06_16_BF11_BR12_10: 100 of 1887 sequences remained after denoising (5.3%)
T07_17_BF14_BR10_10: 163 of 2398 sequences remained after denoising (6.8%)
T08_18_BF10_BR10_10: 141 of 2215 sequences remained after denoising (6.37%)
T11_21_BF12_BR13_10: 194 of 2622 sequences remained after denoising (7.4%)
T13_23_BF13_BR11_10: 173 of 2360 sequences remained after denoising (7.33%)
T14_24_BF11_BR14_10: 157 of 1615 sequences remained after denoising (9.72%)
T15_25_BF12_BR14_10: 162 of 2170 sequences remained after denoising (7.47%)
Clustered 1402 haplotype sequences (cluster_otus, 3% simmilarity) into 500 OTUs (+7 chimeras).
OTUs and (potentially) chimeric sequences will be included in the Haplotype table!


Haplotype table generated!
Raw data and fasta files are available in _data/4_denoised (no subsetting)

Now appling subsetting to the dataset!

Haplotypes below 0.01% abundance (GLOBAL ABUNDANCE, across all haplotypes in a sample) in at least one sample are beeing discarded. The relative abundance is based on the number of sequences available before denoising (imput files).
Waringing: All abundances in the table below 0.01% are set to 0. See Raw_haplotable.csv tble for orignial data without subsetting!


Subsetting OTUs based on minimum relative abundance. OTUs with not at least 0.1% abundance in ONE of the 36 samples are removed from the dataset!


189 of 322 OTUs remain in the dataset. 133 OTUs were discarded (41.3%)

Discarded OTUs are:
noisy_chimera, OTU_164, OTU_166, OTU_177, OTU_181, OTU_183, OTU_187, OTU_188, OTU_190, OTU_192, OTU_195, OTU_196, OTU_197, OTU_198, OTU_199, OTU_200, OTU_202, OTU_203, OTU_204, OTU_205, OTU_206, OTU_207, OTU_208, OTU_209, OTU_210, OTU_211, OTU_212, OTU_214, OTU_215, OTU_216, OTU_217, OTU_218, OTU_219, OTU_220, OTU_221, OTU_222, OTU_223, OTU_224, OTU_225, OTU_226, OTU_228, OTU_229, OTU_230, OTU_231, OTU_232, OTU_233, OTU_234, OTU_235, OTU_236, OTU_237, OTU_238, OTU_239, OTU_240, OTU_241, OTU_242, OTU_243, OTU_244, OTU_245, OTU_246, OTU_247, OTU_248, OTU_249, OTU_250, OTU_251, OTU_252, OTU_253, OTU_254, OTU_255, OTU_256, OTU_257, OTU_258, OTU_259, OTU_260, OTU_261, OTU_262, OTU_263, OTU_264, OTU_265, OTU_266, OTU_267, OTU_268, OTU_269, OTU_270, OTU_271, OTU_272, OTU_273, OTU_274, OTU_276, OTU_277, OTU_278, OTU_279, OTU_280, OTU_281, OTU_282, OTU_283, OTU_284, OTU_285, OTU_286, OTU_287, OTU_288, OTU_289, OTU_290, OTU_291, OTU_292, OTU_293, OTU_294, OTU_295, OTU_296, OTU_297, OTU_298, OTU_299, OTU_301, OTU_303, OTU_304, OTU_305, OTU_306, OTU_307, OTU_308, OTU_309, OTU_310, OTU_312, OTU_315, OTU_316, OTU_317, OTU_318, OTU_319, OTU_321, OTU_323, OTU_326, OTU_328, OTU_330, OTU_348, OTU_351


2017-08-25 15:48:42

Module completed!
