# Supplementary material for: Estimating intraspecific genetic diversity from community DNA metabarcoding data
Source: PeerJ. 2018 Apr 9;6:e4644. doi: 10.7717/peerj.4644 (PMC5896493; doi:10.7717/peerj.4644)
Supplement: Supplemental Information 8 [file peerj-06-4644-s008.zip › Scripts_S1_v3/2_Monitoring_samples/r maps/_haplomaps/highlight_haplotab_v4.R]

#180130 add orange hilights!

setwd("~/Documents/UNI_und_VORLESUNGEN/11 phd projects/1 Meta HAPLOTYPING/2 JAMP finland/r maps/_haplomaps/highligh_orange")


file <- "../170825_BF1+BR1/170825_BF1+BR1_haplotable_alpha_5_haplosize_0.01_minOTU_0.1.csv"

highlight <- function(file){
data <- read.csv(file, stringsAsFactors=F)[-40]
orangeTab <- data
OTU_list <- unique(data$OTU)

for (i in 1:length(OTU_list)){

temp <- data[data$OTU== OTU_list[i],][-c(1:3)]
for (k in 1:36){
temp[,k] <- temp[,k]/sum(temp[,k])*100
temp[,k] [is.na(temp[,k])] <- 200
temp[,k] [temp[,k]==0] <- 200
temp[,k][5>temp[,k]] <- "orange"
temp[,k][200==temp[,k]] <- 0
}

orangeTab[data$OTU== OTU_list[i], 4:39] <- temp
head(orangeTab)
}

temp_file <- sub(".*/(.*_haplotable.*minOTU_0.1).csv", "\\1", file)
temp_file <- paste(temp_file, "_orange.csv", sep="")

write.csv(orangeTab, temp_file)

message(temp_file)
message(length(OTU_list)-1)

temp <- orangeTab[-nrow(orangeTab),-c(1:3)]
temp[temp=="orange"] <- 0

for(i in 1:ncol(temp)){
temp[i] <- as.numeric(unlist(temp[i]))
}
message(paste("Number of haplotypes", sum(as.vector(rowSums(temp))>0)))

OTU <- data$OTU[-length(data$OTU)]
tab <- table(OTU[as.vector(rowSums(temp))>0])

message(paste("average haplo per OTU", round(mean(tab), 3)))
message(paste("average haplo per OTU SD", round(sd(tab), 3)))

# function end
}

highlight("../170825_BF1+BR1/170825_BF1+BR1_haplotable_alpha_5_haplosize_0.01_minOTU_0.1.csv")
highlight("BF1+BR1_Taeniopteryx_v1.csv")
highlight("BF1+BR1_asellus_v1.csv")
#551-3-2

highlight("../170825_BF1+BR2/170825_BF1+BR2_haplotable_alpha_5_haplosize_0.01_minOTU_0.1.csv")
highlight("BF1+BR2_Taeniopteryx_v1.csv")
highlight("BF1+BR2_asellus_v1.csv")


highlight("../170825_BF2+BR1/170825_BF2+BR1_haplotable_alpha_5_haplosize_0.01_minOTU_0.1.csv")
highlight("BF2+BR1_Taeniopteryx_v1.csv")
highlight("BF2+BR1_asellus_v1.csv")
594-1-5


highlight("../170825_BF2+BR2/170825_BF2+BR2_haplotable_alpha_5_haplosize_0.01_minOTU_0.1.csv")
highlight("BF2+BR2_Taeniopteryx_v1.csv")
highlight("BF2+BR2_asellus_v1.csv")
655-1-8
