# Supplementary material for: Estimating intraspecific genetic diversity from community DNA metabarcoding data
Source: PeerJ. 2018 Apr 9;6:e4644. doi: 10.7717/peerj.4644 (PMC5896493; doi:10.7717/peerj.4644)
Supplement: Supplemental Information 8 [file peerj-06-4644-s008.zip › Scripts_S1_v3/2_Monitoring_samples/r maps/_haplomaps/read_me.txt]

insert csv from tab S1 here

Tab_S1_haplotypes_v2.xls
