# Supplementary material for: Estimating intraspecific genetic diversity from community DNA metabarcoding data
Source: PeerJ. 2018 Apr 9;6:e4644. doi: 10.7717/peerj.4644 (PMC5896493; doi:10.7717/peerj.4644)
Supplement: Supplemental Information 8 [file peerj-06-4644-s008.zip › Scripts_S1_v3/2_Monitoring_samples/r maps/Tab_gps.csv]

ID	N	S	hori	vert
K01	61.8306	23.64224	0.2	0.3
K03	60.1298	23.1592	0.23	0.015
K04	62.65855	25.26035	0.34	0.41
K05	60.63721	27.58748	0.6	0.07
Sa01	61.14454	22.6929	0.15	0.23
Sa03	60.87252	22.40939	0.09	0.18
Sa04	60.68506	21.72272	0.04	0.1
Sa05	60.65904	23.15168	0.25	0.12
Sa06	61.12183	23.03183	0.24	0.21
Sa07	60.55675	22.45672	0.13	0.07
T01	63.01356	22.33025	0.15	0.435
T06	63.72392	23.01596	0.22	0.54
T07	64.5523	25.26777	0.37	0.66
T08	64.69772	26.03056	0.48	0.75
T11	64.52419	25.61486	0.46	0.66
T13	63.00028	22.32577	0.15	0.515
T14	63.68342	24.34372	0.32	0.53
T15	64.66553	25.10372	0.36	0.75
