# Supplementary material for: Estimating intraspecific genetic diversity from community DNA metabarcoding data
Source: PeerJ. 2018 Apr 9;6:e4644. doi: 10.7717/peerj.4644 (PMC5896493; doi:10.7717/peerj.4644)
Supplement: Supplemental Information 8 [file peerj-06-4644-s008.zip › Scripts_S1_v3/read_me.txt]

Hey, welcome to the supporting scripts data!

For more extensively documentations on what each command is doing please refer to the 
JAMP GitHub wiki! https://github.com/VascoElbrecht/JAMP If you run into trouble, feel 
also free to contact Vasco Elbrecht.

To run the demonising scripts and JAMP metabarcoding pipeline, please download the raw
data from the NCBI SRA:

Single species mock sample: SRR5295658 and SRR5295659
Monitoring samples: SRR4112287 


Description of scripts and folders

1) Single species mock sample (FOLDER: 1_Single_species_mock)
"haplo_jamp_v5.R" - JAMP R package commands used to process the raw data.
"R_alpha_values!" - R scripts for testing different alpha values.
	"denoise_v7.R" - run data denoising.
	"make_plot_v2.R" - generate plots from the output data.
	"140418_xBlastDB_v3.fasta" Sanger haplotype list from Elbrecht et al. 2014.
	"161226_fwh1_DceM.txt" - reference haplotypes to map against (only the region
	 			 amplified by the fwh1 primer set. Some haplotypes 
				 might be merged due to the shorter amplicon.
	"1_fasta_to_compare_against" - output files from denosing the raw data with
				       unoise3.
	"2_matches" - 161226_fwh1_DceM.txt mapped against the denoised data (to get
		      abundance data. (Is stripped when running unoise3).
	"3_tables" - Combined tables and plots (as shown in figure S4).
"R_dif_ee_filtering" - Testing different expected error filtering
	"dif_ee_v3.R" - R script for processing data and generating plots. Raw data
	has to be downloaded, processed with the and placed into the "haplo_jamp_v5.R"
	and placed into "_data" (to large to upload as supporting information)

2) Monitoring samples (FOLDER: 2_Monitoring_samples)
"Finland_jamp_v2.R" - JAMP R package commands to process the sequence raw data
"finland_haplo_plot_v3.R" - R script to produce figure S5 (inputfile Table S1, or
better 170825_BF2+BR2_haplotable_alpha_5_haplosize_0.01_minOTU_0.1_orange.csv).
(low abundant haplotypes that are removed are highlighted "orange")
"log files" - log files from JAMP processing and denoising.
"r maps" - scripts to produce the haplotype maps
	"_haplomaps" - remove the orange highlighted cells (low abundant haplotypes)
		       from table S1.
	"_plots" - Folder into which the maps are saved.
	"2 selected MAPS" - maps shown in figure 1 were manually combined together
	in illustrator, and the same colours used trough out the maps and networks
	for each primer combination.
	"haplo_map_v6.R" - script to generate the maps based on the table S1.
	"map_finland.png" - reference for sample location.
	"Tab_gps.csv" - Table to set the GPS position of each circle on the map.
	"seletced_map_v5_linear.R" - Script to plot linear regression between sample
				     replicates.
